# Supplementary material for: A Systematic Review of Transcriptional Dysregulation in Huntington’s Disease Studied by RNA Sequencing
Source: Front Genet. 2021 Oct 15;12:751033. doi: 10.3389/fgene.2021.751033 (PMC8554124; doi:10.3389/fgene.2021.751033)
Supplement: Supplementary file 1 [file DataSheet7.XLSX]

## Sheet: Info
GSEA analysis of all 44 human HD datasets with GO biological processes and KEGG pathways

## Sheet: Osipovitch_hESC_GPC
geneSet	description	link	enrichmentScore	normalizedEnrichmentScore	pValue	FDR	size	plotPath	leadingEdgeNum	leadingEdgeId	userId	Database
hsa00565	Ether lipid metabolism	http://www.kegg.jp/kegg-bin/show_pathway?hsa00565+5337+9514+7368+133121	-0.839506	-1.85991	0.00416089	0.129351	4	./Project_genes_1_pathway_KEGG_GSEA/hsa00565.png	4	5337;9514;7368;133121	ENPP6;GAL3ST1;PLD1;UGT8	pathway_KEGG
hsa04612	Antigen processing and presentation	http://www.kegg.jp/kegg-bin/show_pathway?hsa04612+3823+8302+3306	-0.891626	-1.74199	0.00147493	0.146797	3	./Project_genes_1_pathway_KEGG_GSEA/hsa04612.png	3	3823;8302;3306	HSPA2;KLRC3;KLRC4	pathway_KEGG
hsa00600	Sphingolipid metabolism	http://www.kegg.jp/kegg-bin/show_pathway?hsa00600+129807+9514+7368	-0.803834	-1.77059	0.00711238	0.164866	4	./Project_genes_1_pathway_KEGG_GSEA/hsa00600.png	3	129807;9514;7368	GAL3ST1;NEU4;UGT8	pathway_KEGG
hsa04724	Glutamatergic synapse	http://www.kegg.jp/kegg-bin/show_pathway?hsa04724+2891+2900+773+6505+246213+2893+5337	-0.535715	-1.51574	0.0555556	0.529816	8	./Project_genes_1_pathway_KEGG_GSEA/hsa04724.png	7	2891;2900;773;6505;246213;2893;5337	CACNA1A;GRIA2;GRIA4;GRIK4;PLD1;SLC17A8;SLC1A1	pathway_KEGG
hsa04151	PI3K-Akt signaling pathway	http://www.kegg.jp/kegg-bin/show_pathway?hsa04151+894+9134+4254+595+5295+4609+5521+2690+7039+6446	0.288221	1.12592	0.264706	0.606288	10	./Project_genes_1_pathway_KEGG_GSEA/hsa04151.png	10	894;9134;4254;595;5295;4609;5521;2690;7039;6446	CCND1;CCND2;CCNE2;GHR;KITLG;MYC;PIK3R1;PPP2R2B;SGK1;TGFA	pathway_KEGG
hsa05161	Hepatitis B	http://www.kegg.jp/kegg-bin/show_pathway?hsa05161+9134+595+5295+4609	0.483951	1.15204	0.298305	0.609876	4	./Project_genes_1_pathway_KEGG_GSEA/hsa05161.png	4	9134;595;5295;4609	CCND1;CCNE2;MYC;PIK3R1	pathway_KEGG
hsa05222	Small cell lung cancer	http://www.kegg.jp/kegg-bin/show_pathway?hsa05222+9134+595+5295+4609	0.483951	1.15204	0.298305	0.609876	4	./Project_genes_1_pathway_KEGG_GSEA/hsa05222.png	4	9134;595;5295;4609	CCND1;CCNE2;MYC;PIK3R1	pathway_KEGG
hsa04923	Regulation of lipolysis in adipocytes	http://www.kegg.jp/kegg-bin/show_pathway?hsa04923+5733+5593	-0.709019	-1.39229	0.0887574	0.611281	3	./Project_genes_1_pathway_KEGG_GSEA/hsa04923.png	2	5733;5593	PRKG2;PTGER3	pathway_KEGG
hsa05203	Viral carcinogenesis	http://www.kegg.jp/kegg-bin/show_pathway?hsa05203+894+9134+595+5295	0.706173	1.69301	0.0168919	0.620468	4	./Project_genes_1_pathway_KEGG_GSEA/hsa05203.png	4	894;9134;595;5295	CCND1;CCND2;CCNE2;PIK3R1	pathway_KEGG
hsa04080	Neuroactive ligand-receptor interaction	http://www.kegg.jp/kegg-bin/show_pathway?hsa04080+2690+2894+2891+5027+2900+2895+2893+5733+1137	-0.503694	-1.5254	0.0487805	0.624885	10	./Project_genes_1_pathway_KEGG_GSEA/hsa04080.png	9	2690;2894;2891;5027;2900;2895;2893;5733;1137	CHRNA4;GHR;GRIA2;GRIA4;GRID1;GRID2;GRIK4;P2RX7;PTGER3	pathway_KEGG
hsa04921	Oxytocin signaling pathway	http://www.kegg.jp/kegg-bin/show_pathway?hsa04921+815+595+3765	0.554187	1.12903	0.31746	0.625941	3	./Project_genes_1_pathway_KEGG_GSEA/hsa04921.png	3	815;595;3765	CAMK2A;CCND1;KCNJ9	pathway_KEGG
hsa05215	Prostate cancer	http://www.kegg.jp/kegg-bin/show_pathway?hsa05215+9134+6934+595+5295	0.396929	1.07517	0.364964	0.649701	5	./Project_genes_1_pathway_KEGG_GSEA/hsa05215.png	4	9134;6934;595;5295	CCND1;CCNE2;PIK3R1;TCF7L2	pathway_KEGG
hsa04110	Cell cycle	http://www.kegg.jp/kegg-bin/show_pathway?hsa04110+894+9134+595+4609	0.483951	1.16214	0.246667	0.650395	4	./Project_genes_1_pathway_KEGG_GSEA/hsa04110.png	4	894;9134;595;4609	CCND1;CCND2;CCNE2;MYC	pathway_KEGG
hsa05206	MicroRNAs in cancer	http://www.kegg.jp/kegg-bin/show_pathway?hsa05206+894+9134+595+4609	0.483951	1.16214	0.246667	0.650395	4	./Project_genes_1_pathway_KEGG_GSEA/hsa05206.png	4	894;9134;595;4609	CCND1;CCND2;CCNE2;MYC	pathway_KEGG
hsa04068	FoxO signaling pathway	http://www.kegg.jp/kegg-bin/show_pathway?hsa04068+894+604+595+5295	0.38966	1.06058	0.347826	0.653723	5	./Project_genes_1_pathway_KEGG_GSEA/hsa04068.png	4	894;604;595;5295	BCL6;CCND1;CCND2;PIK3R1	pathway_KEGG
hsa04152	AMPK signaling pathway	http://www.kegg.jp/kegg-bin/show_pathway?hsa04152+595+5295+79966+5521	0.449383	1.08288	0.336634	0.661233	4	./Project_genes_1_pathway_KEGG_GSEA/hsa04152.png	4	595;5295;79966;5521	CCND1;PIK3R1;PPP2R2B;SCD5	pathway_KEGG
hsa04714	Thermogenesis	http://www.kegg.jp/kegg-bin/show_pathway?hsa04714+23305+656+5593	-0.741379	-1.44916	0.0493274	0.661335	3	./Project_genes_1_pathway_KEGG_GSEA/hsa04714.png	3	23305;656;5593	ACSL6;BMP8B;PRKG2	pathway_KEGG
hsa05230	Central carbon metabolism in cancer	http://www.kegg.jp/kegg-bin/show_pathway?hsa05230+4916+5295+4609	0.482759	1.00536	0.412541	0.666292	3	./Project_genes_1_pathway_KEGG_GSEA/hsa05230.png	3	4916;5295;4609	MYC;NTRK3;PIK3R1	pathway_KEGG
hsa04919	Thyroid hormone signaling pathway	http://www.kegg.jp/kegg-bin/show_pathway?hsa04919+595+5295+4609	0.482759	1.01237	0.430303	0.67583	3	./Project_genes_1_pathway_KEGG_GSEA/hsa04919.png	3	595;5295;4609	CCND1;MYC;PIK3R1	pathway_KEGG
hsa05220	Chronic myeloid leukemia	http://www.kegg.jp/kegg-bin/show_pathway?hsa05220+595+5295+4609	0.482759	1.01237	0.430303	0.67583	3	./Project_genes_1_pathway_KEGG_GSEA/hsa05220.png	3	595;5295;4609	CCND1;MYC;PIK3R1	pathway_KEGG
hsa05033	Nicotine addiction	http://www.kegg.jp/kegg-bin/show_pathway?hsa05033+2891+773+246213+2893+1137	-0.574257	-1.39528	0.0990371	0.677504	5	./Project_genes_1_pathway_KEGG_GSEA/hsa05033.png	5	2891;773;246213;2893;1137	CACNA1A;CHRNA4;GRIA2;GRIA4;SLC17A8	pathway_KEGG
hsa04931	Insulin resistance	http://www.kegg.jp/kegg-bin/show_pathway?hsa04931+5588+5295+133522	0.472906	0.980589	0.474474	0.696913	3	./Project_genes_1_pathway_KEGG_GSEA/hsa04931.png	3	5588;5295;133522	PIK3R1;PPARGC1B;PRKCQ	pathway_KEGG
hsa04934	Cushing syndrome	http://www.kegg.jp/kegg-bin/show_pathway?hsa04934+9134+815+8913+6934+595	0.399777	1.17274	0.257028	0.698284	6	./Project_genes_1_pathway_KEGG_GSEA/hsa04934.png	5	9134;815;8913;6934;595	CACNA1G;CAMK2A;CCND1;CCNE2;TCF7L2	pathway_KEGG
hsa04740	Olfactory transduction	http://www.kegg.jp/kegg-bin/show_pathway?hsa04740+6547+1258+5593	-0.652432	-1.41374	0.0844063	0.698987	4	./Project_genes_1_pathway_KEGG_GSEA/hsa04740.png	3	6547;1258;5593	CNGB1;PRKG2;SLC8A3	pathway_KEGG
hsa05216	Thyroid cancer	http://www.kegg.jp/kegg-bin/show_pathway?hsa05216+6934+595+4609	0.482759	1.02112	0.41092	0.706814	3	./Project_genes_1_pathway_KEGG_GSEA/hsa05216.png	3	6934;595;4609	CCND1;MYC;TCF7L2	pathway_KEGG
hsa04310	Wnt signaling pathway	http://www.kegg.jp/kegg-bin/show_pathway?hsa04310+894+815+6934+595+23500+25805+4609	0.273986	0.950336	0.505155	0.712603	8	./Project_genes_1_pathway_KEGG_GSEA/hsa04310.png	7	894;815;6934;595;23500;25805;4609	BAMBI;CAMK2A;CCND1;CCND2;DAAM2;MYC;TCF7L2	pathway_KEGG
hsa05167	Kaposi sarcoma-associated herpesvirus infection	http://www.kegg.jp/kegg-bin/show_pathway?hsa05167+4277+595+5295+4609	0.483951	1.1833	0.251678	0.715482	4	./Project_genes_1_pathway_KEGG_GSEA/hsa05167.png	4	4277;595;5295;4609	CCND1;MICB;MYC;PIK3R1	pathway_KEGG
hsa05202	Transcriptional misregulation in cancer	http://www.kegg.jp/kegg-bin/show_pathway?hsa05202+64919+894+51804+604	0.313749	0.959055	0.485597	0.715795	6	./Project_genes_1_pathway_KEGG_GSEA/hsa05202.png	4	64919;894;51804;604	BCL11B;BCL6;CCND2;SIX4	pathway_KEGG
hsa05160	Hepatitis C	http://www.kegg.jp/kegg-bin/show_pathway?hsa05160+4940+5295+5521	0.448276	0.926363	0.549254	0.717372	3	./Project_genes_1_pathway_KEGG_GSEA/hsa05160.png	3	4940;5295;5521	OAS3;PIK3R1;PPP2R2B	pathway_KEGG
hsa05030	Cocaine addiction	http://www.kegg.jp/kegg-bin/show_pathway?hsa05030+6570+8787+2891	0.433498	0.937343	0.512658	0.718501	3	./Project_genes_1_pathway_KEGG_GSEA/hsa05030.png	3	6570;8787;2891	GRIA2;RGS9;SLC18A1	pathway_KEGG
hsa04360	Axon guidance	http://www.kegg.jp/kegg-bin/show_pathway?hsa04360+10154+6092+815+5295+22854+57689+10501+90249	0.386534	1.304	0.164835	0.746902	8	./Project_genes_1_pathway_KEGG_GSEA/hsa04360.png	8	10154;6092;815;5295;22854;57689;10501;90249	CAMK2A;LRRC4C;NTNG1;PIK3R1;PLXNC1;ROBO2;SEMA6B;UNC5A	pathway_KEGG
hsa04630	JAK-STAT signaling pathway	http://www.kegg.jp/kegg-bin/show_pathway?hsa04630+894+595+5295+4609+2690	0.44802	1.18822	0.240876	0.751474	5	./Project_genes_1_pathway_KEGG_GSEA/hsa04630.png	5	894;595;5295;4609;2690	CCND1;CCND2;GHR;MYC;PIK3R1	pathway_KEGG
hsa05165	Human papillomavirus infection	http://www.kegg.jp/kegg-bin/show_pathway?hsa05165+894+9134+55534+6934+23493+595+5295	0.335067	1.20108	0.193548	0.769552	9	./Project_genes_1_pathway_KEGG_GSEA/hsa05165.png	7	894;9134;55534;6934;23493;595;5295	CCND1;CCND2;CCNE2;HEY2;MAML3;PIK3R1;TCF7L2	pathway_KEGG
hsa04140	Autophagy	http://www.kegg.jp/kegg-bin/show_pathway?hsa04140+5588+5295+64798	0.6133	1.26405	0.203647	0.785733	3	./Project_genes_1_pathway_KEGG_GSEA/hsa04140.png	3	5588;5295;64798	DEPTOR;PIK3R1;PRKCQ	pathway_KEGG
hsa04115	p53 signaling pathway	http://www.kegg.jp/kegg-bin/show_pathway?hsa04115+894+9134+595+575	0.367901	0.879312	0.625418	0.786641	4	./Project_genes_1_pathway_KEGG_GSEA/hsa04115.png	4	894;9134;595;575	ADGRB1;CCND1;CCND2;CCNE2	pathway_KEGG
hsa05214	Glioma	http://www.kegg.jp/kegg-bin/show_pathway?hsa05214+815+595+5295	0.352107	0.855886	0.648649	0.807824	4	./Project_genes_1_pathway_KEGG_GSEA/hsa05214.png	3	815;595;5295	CAMK2A;CCND1;PIK3R1	pathway_KEGG
hsa04218	Cellular senescence	http://www.kegg.jp/kegg-bin/show_pathway?hsa04218+894+9134+595+5295+4609	0.485149	1.30984	0.126394	0.813167	5	./Project_genes_1_pathway_KEGG_GSEA/hsa04218.png	5	894;9134;595;5295;4609	CCND1;CCND2;CCNE2;MYC;PIK3R1	pathway_KEGG
hsa04750	Inflammatory mediator regulation of TRP channels	http://www.kegg.jp/kegg-bin/show_pathway?hsa04750+815+5588+5295	0.333559	0.813248	0.705686	0.819276	4	./Project_genes_1_pathway_KEGG_GSEA/hsa04750.png	3	815;5588;5295	CAMK2A;PIK3R1;PRKCQ	pathway_KEGG
hsa04012	ErbB signaling pathway	http://www.kegg.jp/kegg-bin/show_pathway?hsa04012+815+5295+9542+4609+7039	0.299505	0.835667	0.651639	0.823314	5	./Project_genes_1_pathway_KEGG_GSEA/hsa04012.png	5	815;5295;9542;4609;7039	CAMK2A;MYC;NRG2;PIK3R1;TGFA	pathway_KEGG
hsa05210	Colorectal cancer	http://www.kegg.jp/kegg-bin/show_pathway?hsa05210+6934+595+5295+4609+7039	0.299505	0.822308	0.637066	0.823474	5	./Project_genes_1_pathway_KEGG_GSEA/hsa05210.png	5	6934;595;5295;4609;7039	CCND1;MYC;PIK3R1;TCF7L2;TGFA	pathway_KEGG
hsa04917	Prolactin signaling pathway	http://www.kegg.jp/kegg-bin/show_pathway?hsa04917+894+595+5295	0.704433	1.50391	0.0648968	0.825339	3	./Project_genes_1_pathway_KEGG_GSEA/hsa04917.png	3	894;595;5295	CCND1;CCND2;PIK3R1	pathway_KEGG
hsa05213	Endometrial cancer	http://www.kegg.jp/kegg-bin/show_pathway?hsa05213+6934+595+5295+4609	0.483951	1.20168	0.231511	0.826432	4	./Project_genes_1_pathway_KEGG_GSEA/hsa05213.png	4	6934;595;5295;4609	CCND1;MYC;PIK3R1;TCF7L2	pathway_KEGG
hsa05221	Acute myeloid leukemia	http://www.kegg.jp/kegg-bin/show_pathway?hsa05221+6934+595+5295+4609	0.483951	1.20168	0.231511	0.826432	4	./Project_genes_1_pathway_KEGG_GSEA/hsa05221.png	4	6934;595;5295;4609	CCND1;MYC;PIK3R1;TCF7L2	pathway_KEGG
hsa04022	cGMP-PKG signaling pathway	http://www.kegg.jp/kegg-bin/show_pathway?hsa04022+6547+1258+5593	-0.603123	-1.30302	0.143056	0.851548	4	./Project_genes_1_pathway_KEGG_GSEA/hsa04022.png	3	6547;1258;5593	CNGB1;PRKG2;SLC8A3	pathway_KEGG
hsa04722	Neurotrophin signaling pathway	http://www.kegg.jp/kegg-bin/show_pathway?hsa04722+815+4916+5295	0.303813	0.759242	0.743682	0.868225	4	./Project_genes_1_pathway_KEGG_GSEA/hsa04722.png	3	815;4916;5295	CAMK2A;NTRK3;PIK3R1	pathway_KEGG
hsa04530	Tight junction	http://www.kegg.jp/kegg-bin/show_pathway?hsa04530+23327+57530+595+22989+54566+5521	0.451613	1.39208	0.1125	0.872724	6	./Project_genes_1_pathway_KEGG_GSEA/hsa04530.png	6	23327;57530;595;22989;54566;5521	CCND1;CGN;EPB41L4B;MYH15;NEDD4L;PPP2R2B	pathway_KEGG
hsa04261	Adrenergic signaling in cardiomyocytes	http://www.kegg.jp/kegg-bin/show_pathway?hsa04261+815+3784+5521+11069	0.320988	0.76853	0.760274	0.873492	4	./Project_genes_1_pathway_KEGG_GSEA/hsa04261.png	4	815;3784;5521;11069	CAMK2A;KCNQ1;PPP2R2B;RAPGEF4	pathway_KEGG
hsa04660	T cell receptor signaling pathway	http://www.kegg.jp/kegg-bin/show_pathway?hsa04660+5588+5295+10451	0.635468	1.31507	0.157233	0.892236	3	./Project_genes_1_pathway_KEGG_GSEA/hsa04660.png	3	5588;5295;10451	PIK3R1;PRKCQ;VAV3	pathway_KEGG
hsa04730	Long-term depression	http://www.kegg.jp/kegg-bin/show_pathway?hsa04730+2891+2895+773+5593	-0.57284	-1.26771	0.167598	0.909807	4	./Project_genes_1_pathway_KEGG_GSEA/hsa04730.png	4	2891;2895;773;5593	CACNA1A;GRIA2;GRID2;PRKG2	pathway_KEGG
hsa04070	Phosphatidylinositol signaling system	http://www.kegg.jp/kegg-bin/show_pathway?hsa04070+5295+1040+1608+1607	0.548148	1.34052	0.137457	0.916725	4	./Project_genes_1_pathway_KEGG_GSEA/hsa04070.png	4	5295;1040;1608;1607	CDS1;DGKB;DGKG;PIK3R1	pathway_KEGG
hsa04930	Type II diabetes mellitus	http://www.kegg.jp/kegg-bin/show_pathway?hsa04930+8913+5295+773	0.327586	0.674087	0.878505	0.917787	3	./Project_genes_1_pathway_KEGG_GSEA/hsa04930.png	3	8913;5295;773	CACNA1A;CACNA1G;PIK3R1	pathway_KEGG
hsa04015	Rap1 signaling pathway	http://www.kegg.jp/kegg-bin/show_pathway?hsa04015+4254+5295+11069	0.320197	0.651783	0.887821	0.92183	3	./Project_genes_1_pathway_KEGG_GSEA/hsa04015.png	3	4254;5295;11069	KITLG;PIK3R1;RAPGEF4	pathway_KEGG
hsa05226	Gastric cancer	http://www.kegg.jp/kegg-bin/show_pathway?hsa05226+9134+6934+595+5295	0.229624	0.684165	0.878661	0.92595	6	./Project_genes_1_pathway_KEGG_GSEA/hsa05226.png	4	9134;6934;595;5295	CCND1;CCNE2;PIK3R1;TCF7L2	pathway_KEGG
hsa04960	Aldosterone-regulated sodium reabsorption	http://www.kegg.jp/kegg-bin/show_pathway?hsa04960+23327+5295+4306+6446	0.283951	0.701359	0.844765	0.927376	4	./Project_genes_1_pathway_KEGG_GSEA/hsa04960.png	4	23327;5295;4306;6446	NEDD4L;NR3C2;PIK3R1;SGK1	pathway_KEGG
hsa05169	Epstein-Barr virus infection	http://www.kegg.jp/kegg-bin/show_pathway?hsa05169+4940+894+9134+595+5295+4609	0.486352	1.41997	0.0704846	0.929865	6	./Project_genes_1_pathway_KEGG_GSEA/hsa05169.png	6	4940;894;9134;595;5295;4609	CCND1;CCND2;CCNE2;MYC;OAS3;PIK3R1	pathway_KEGG
hsa05223	Non-small cell lung cancer	http://www.kegg.jp/kegg-bin/show_pathway?hsa05223+595+5295+7039	0.29803	0.618212	0.925926	0.93289	3	./Project_genes_1_pathway_KEGG_GSEA/hsa05223.png	3	595;5295;7039	CCND1;PIK3R1;TGFA	pathway_KEGG
hsa04510	Focal adhesion	http://www.kegg.jp/kegg-bin/show_pathway?hsa04510+894+595+5295+10451	0.637037	1.5345	0.0540541	0.956624	4	./Project_genes_1_pathway_KEGG_GSEA/hsa04510.png	4	894;595;5295;10451	CCND1;CCND2;PIK3R1;VAV3	pathway_KEGG
hsa05205	Proteoglycans in cancer	http://www.kegg.jp/kegg-bin/show_pathway?hsa05205+7477	-0.193938	-0.466021	0.996	0.995127	5	./Project_genes_1_pathway_KEGG_GSEA/hsa05205.png	1	7477	WNT7B	pathway_KEGG
GO:0014003	oligodendrocyte development	http://amigo.geneontology.org/amigo/term/GO:0014003	-0.928218	-2.24369	0	0.0229699	5	./Project_genes_1_geneontology_Biological_Process_GSEA/GO_0014003.png	5	745;4821;79152;6663;4099	FA2H;MAG;MYRF;NKX2-2;SOX10	geneontology_Biological_Process
GO:0007272	ensheathment of neurons	http://amigo.geneontology.org/amigo/term/GO:0007272	-0.582168	-2.03663	0.00110375	0.0556527	17	./Project_genes_1_geneontology_Biological_Process_GSEA/GO_0007272.png	8	745;9514;7368;79152;6663;4155;4099;8537	BCAS1;FA2H;GAL3ST1;MAG;MBP;MYRF;SOX10;UGT8	geneontology_Biological_Process
GO:0008366	axon ensheathment	http://amigo.geneontology.org/amigo/term/GO:0008366	-0.582168	-2.03663	0.00110375	0.0556527	17	./Project_genes_1_geneontology_Biological_Process_GSEA/GO_0008366.png	8	745;9514;7368;79152;6663;4155;4099;8537	BCAS1;FA2H;GAL3ST1;MAG;MBP;MYRF;SOX10;UGT8	geneontology_Biological_Process
GO:0042552	myelination	http://amigo.geneontology.org/amigo/term/GO:0042552	-0.582168	-2.03663	0.00110375	0.0556527	17	./Project_genes_1_geneontology_Biological_Process_GSEA/GO_0042552.png	8	745;9514;7368;79152;6663;4155;4099;8537	BCAS1;FA2H;GAL3ST1;MAG;MBP;MYRF;SOX10;UGT8	geneontology_Biological_Process
GO:0022010	central nervous system myelination	http://amigo.geneontology.org/amigo/term/GO:0022010	-0.925926	-2.05866	0	0.0707472	4	./Project_genes_1_geneontology_Biological_Process_GSEA/GO_0022010.png	4	745;79152;6663;4099	FA2H;MAG;MYRF;SOX10	geneontology_Biological_Process
GO:0032291	axon ensheathment in central nervous system	http://amigo.geneontology.org/amigo/term/GO:0032291	-0.925926	-2.05866	0	0.0707472	4	./Project_genes_1_geneontology_Biological_Process_GSEA/GO_0032291.png	4	745;79152;6663;4099	FA2H;MAG;MYRF;SOX10	geneontology_Biological_Process
GO:0021782	glial cell development	http://amigo.geneontology.org/amigo/term/GO:0021782	-0.741764	-2.08514	0.00120919	0.0973922	8	./Project_genes_1_geneontology_Biological_Process_GSEA/GO_0021782.png	5	745;4821;79152;6663;4099	FA2H;MAG;MYRF;NKX2-2;SOX10	geneontology_Biological_Process
GO:0006687	glycosphingolipid metabolic process	http://amigo.geneontology.org/amigo/term/GO:0006687	-0.80861	-1.92467	0.00133156	0.140943	5	./Project_genes_1_geneontology_Biological_Process_GSEA/GO_0006687.png	4	129807;9514;7368;79152	FA2H;GAL3ST1;NEU4;UGT8	geneontology_Biological_Process
GO:0006688	glycosphingolipid biosynthetic process	http://amigo.geneontology.org/amigo/term/GO:0006688	-0.886733	-1.93182	0.00141844	0.142413	4	./Project_genes_1_geneontology_Biological_Process_GSEA/GO_0006688.png	3	9514;7368;79152	FA2H;GAL3ST1;UGT8	geneontology_Biological_Process
GO:0048709	oligodendrocyte differentiation	http://amigo.geneontology.org/amigo/term/GO:0048709	-0.624912	-1.93821	0.00237248	0.149993	11	./Project_genes_1_geneontology_Biological_Process_GSEA/GO_0048709.png	8	6547;10215;2840;745;4821;79152;6663;4099	FA2H;GPR17;MAG;MYRF;NKX2-2;OLIG2;SLC8A3;SOX10	geneontology_Biological_Process
GO:0001501	skeletal system development	http://amigo.geneontology.org/amigo/term/GO:0001501	-0.47093	-1.8969	0.00207254	0.172733	27	./Project_genes_1_geneontology_Biological_Process_GSEA/GO_0001501.png	23	133522;55959;650;5027;2114;124976;150356;4487;2134;3199;3198;176;57642;2487;158326;2138;4146;134701;656;7477;3201;2019;10655	ACAN;BMP2;BMP8B;CHADL;COL20A1;DMRT2;EN1;ETS2;EXTL1;EYA1;FREM1;FRZB;HOXA1;HOXA2;HOXA4;MATN1;MSX1;P2RX7;PPARGC1B;RIPPLY2;SPNS2;SULF2;WNT7B	geneontology_Biological_Process
GO:0006677	glycosylceramide metabolic process	http://amigo.geneontology.org/amigo/term/GO:0006677	-0.931034	-1.84195	0.00145773	0.175444	3	./Project_genes_1_geneontology_Biological_Process_GSEA/GO_0006677.png	3	9514;7368;79152	FA2H;GAL3ST1;UGT8	geneontology_Biological_Process
GO:0006681	galactosylceramide metabolic process	http://amigo.geneontology.org/amigo/term/GO:0006681	-0.931034	-1.84195	0.00145773	0.175444	3	./Project_genes_1_geneontology_Biological_Process_GSEA/GO_0006681.png	3	9514;7368;79152	FA2H;GAL3ST1;UGT8	geneontology_Biological_Process
GO:0019374	galactolipid metabolic process	http://amigo.geneontology.org/amigo/term/GO:0019374	-0.931034	-1.84195	0.00145773	0.175444	3	./Project_genes_1_geneontology_Biological_Process_GSEA/GO_0019374.png	3	9514;7368;79152	FA2H;GAL3ST1;UGT8	geneontology_Biological_Process
GO:0046476	glycosylceramide biosynthetic process	http://amigo.geneontology.org/amigo/term/GO:0046476	-0.931034	-1.84195	0.00145773	0.175444	3	./Project_genes_1_geneontology_Biological_Process_GSEA/GO_0046476.png	3	9514;7368;79152	FA2H;GAL3ST1;UGT8	geneontology_Biological_Process
GO:0006682	galactosylceramide biosynthetic process	http://amigo.geneontology.org/amigo/term/GO:0006682	-0.931034	-1.84195	0.00145773	0.175444	3	./Project_genes_1_geneontology_Biological_Process_GSEA/GO_0006682.png	3	9514;7368;79152	FA2H;GAL3ST1;UGT8	geneontology_Biological_Process
GO:0019375	galactolipid biosynthetic process	http://amigo.geneontology.org/amigo/term/GO:0019375	-0.931034	-1.84195	0.00145773	0.175444	3	./Project_genes_1_geneontology_Biological_Process_GSEA/GO_0019375.png	3	9514;7368;79152	FA2H;GAL3ST1;UGT8	geneontology_Biological_Process
GO:0031646	positive regulation of neurological system process	http://amigo.geneontology.org/amigo/term/GO:0031646	-0.82716	-1.83074	0.00133156	0.189622	4	./Project_genes_1_geneontology_Biological_Process_GSEA/GO_0031646.png	4	81832;745;6663;4099	MAG;MYRF;NETO1;SOX10	geneontology_Biological_Process
GO:0006886	intracellular protein transport	http://amigo.geneontology.org/amigo/term/GO:0006886	0.507364	1.90117	0.0130719	0.190244	10	./Project_genes_1_geneontology_Biological_Process_GSEA/GO_0006886.png	9	2737;23180;10123;580;63971;604;6934;5295;10124	ARL4A;ARL4C;BARD1;BCL6;GLI3;KIF13A;PIK3R1;RFTN1;TCF7L2	geneontology_Biological_Process
GO:0031643	positive regulation of myelination	http://amigo.geneontology.org/amigo/term/GO:0031643	-0.923645	-1.81957	0.0014771	0.193746	3	./Project_genes_1_geneontology_Biological_Process_GSEA/GO_0031643.png	3	745;6663;4099	MAG;MYRF;SOX10	geneontology_Biological_Process
GO:0002685	regulation of leukocyte migration	http://amigo.geneontology.org/amigo/term/GO:0002685	-0.906035	-1.81457	0	0.196469	3	./Project_genes_1_geneontology_Biological_Process_GSEA/GO_0002685.png	2	11240;100528032	KLRC4-KLRK1;PADI2	geneontology_Biological_Process
GO:0031644	regulation of neurological system process	http://amigo.geneontology.org/amigo/term/GO:0031644	-0.647939	-1.82035	0.00977995	0.201091	8	./Project_genes_1_geneontology_Biological_Process_GSEA/GO_0031644.png	6	2257;729956;81832;745;6663;4099	FGF12;MAG;MYRF;NETO1;SHISA7;SOX10	geneontology_Biological_Process
GO:0021795	cerebral cortex cell migration	http://amigo.geneontology.org/amigo/term/GO:0021795	0.908867	1.90142	0.00591716	0.203833	3	./Project_genes_1_geneontology_Biological_Process_GSEA/GO_0021795.png	3	7101;2737;5454	GLI3;NR2E1;POU3F2	geneontology_Biological_Process
GO:0021885	forebrain cell migration	http://amigo.geneontology.org/amigo/term/GO:0021885	0.908867	1.90142	0.00591716	0.203833	3	./Project_genes_1_geneontology_Biological_Process_GSEA/GO_0021885.png	3	7101;2737;5454	GLI3;NR2E1;POU3F2	geneontology_Biological_Process
GO:0021987	cerebral cortex development	http://amigo.geneontology.org/amigo/term/GO:0021987	0.908867	1.90142	0.00591716	0.203833	3	./Project_genes_1_geneontology_Biological_Process_GSEA/GO_0021987.png	3	7101;2737;5454	GLI3;NR2E1;POU3F2	geneontology_Biological_Process
GO:0022029	telencephalon cell migration	http://amigo.geneontology.org/amigo/term/GO:0022029	0.908867	1.90142	0.00591716	0.203833	3	./Project_genes_1_geneontology_Biological_Process_GSEA/GO_0022029.png	3	7101;2737;5454	GLI3;NR2E1;POU3F2	geneontology_Biological_Process
GO:0021799	cerebral cortex radially oriented cell migration	http://amigo.geneontology.org/amigo/term/GO:0021799	0.908867	1.90142	0.00591716	0.203833	3	./Project_genes_1_geneontology_Biological_Process_GSEA/GO_0021799.png	3	7101;2737;5454	GLI3;NR2E1;POU3F2	geneontology_Biological_Process
GO:0009247	glycolipid biosynthetic process	http://amigo.geneontology.org/amigo/term/GO:0009247	-0.789201	-1.86659	0.00542005	0.221965	5	./Project_genes_1_geneontology_Biological_Process_GSEA/GO_0009247.png	3	9514;7368;79152	FA2H;GAL3ST1;UGT8	geneontology_Biological_Process
GO:1903509	liposaccharide metabolic process	http://amigo.geneontology.org/amigo/term/GO:1903509	-0.72769	-1.85144	0.00390117	0.226745	6	./Project_genes_1_geneontology_Biological_Process_GSEA/GO_1903509.png	4	129807;9514;7368;79152	FA2H;GAL3ST1;NEU4;UGT8	geneontology_Biological_Process
GO:0006664	glycolipid metabolic process	http://amigo.geneontology.org/amigo/term/GO:0006664	-0.72769	-1.85144	0.00390117	0.226745	6	./Project_genes_1_geneontology_Biological_Process_GSEA/GO_0006664.png	4	129807;9514;7368;79152	FA2H;GAL3ST1;NEU4;UGT8	geneontology_Biological_Process
GO:0009615	response to virus	http://amigo.geneontology.org/amigo/term/GO:0009615	0.640061	1.84779	0.00465116	0.24731	6	./Project_genes_1_geneontology_Biological_Process_GSEA/GO_0009615.png	5	4940;4277;146857;91607;10060	ABCC9;MICB;OAS3;SLFN11;SLFN13	geneontology_Biological_Process
GO:0051607	defense response to virus	http://amigo.geneontology.org/amigo/term/GO:0051607	0.640061	1.84779	0.00465116	0.24731	6	./Project_genes_1_geneontology_Biological_Process_GSEA/GO_0051607.png	5	4940;4277;146857;91607;10060	ABCC9;MICB;OAS3;SLFN11;SLFN13	geneontology_Biological_Process
GO:0030148	sphingolipid biosynthetic process	http://amigo.geneontology.org/amigo/term/GO:0030148	-0.708785	-1.78344	0.0065445	0.258144	6	./Project_genes_1_geneontology_Biological_Process_GSEA/GO_0030148.png	3	9514;7368;79152	FA2H;GAL3ST1;UGT8	geneontology_Biological_Process
GO:0006672	ceramide metabolic process	http://amigo.geneontology.org/amigo/term/GO:0006672	-0.658409	-1.76783	0.0075188	0.287901	7	./Project_genes_1_geneontology_Biological_Process_GSEA/GO_0006672.png	4	129807;9514;7368;79152	FA2H;GAL3ST1;NEU4;UGT8	geneontology_Biological_Process
GO:0006913	nucleocytoplasmic transport	http://amigo.geneontology.org/amigo/term/GO:0006913	0.707921	1.91925	0.0123457	0.310648	5	./Project_genes_1_geneontology_Biological_Process_GSEA/GO_0006913.png	5	2737;580;604;6934;5295	BARD1;BCL6;GLI3;PIK3R1;TCF7L2	geneontology_Biological_Process
GO:0051169	nuclear transport	http://amigo.geneontology.org/amigo/term/GO:0051169	0.707921	1.91925	0.0123457	0.310648	5	./Project_genes_1_geneontology_Biological_Process_GSEA/GO_0051169.png	5	2737;580;604;6934;5295	BARD1;BCL6;GLI3;PIK3R1;TCF7L2	geneontology_Biological_Process
GO:0045930	negative regulation of mitotic cell cycle	http://amigo.geneontology.org/amigo/term/GO:0045930	0.712871	1.90352	0.00869565	0.313244	5	./Project_genes_1_geneontology_Biological_Process_GSEA/GO_0045930.png	5	91607;2619;57165;604;595	BCL6;CCND1;GAS1;GJC2;SLFN11	geneontology_Biological_Process
GO:0051224	negative regulation of protein transport	http://amigo.geneontology.org/amigo/term/GO:0051224	0.773399	1.65237	0.037037	0.320393	3	./Project_genes_1_geneontology_Biological_Process_GSEA/GO_0051224.png	3	580;64285;91461	BARD1;PKDCC;RHBDF1	geneontology_Biological_Process
GO:1904950	negative regulation of establishment of protein localization	http://amigo.geneontology.org/amigo/term/GO:1904950	0.773399	1.65237	0.037037	0.320393	3	./Project_genes_1_geneontology_Biological_Process_GSEA/GO_1904950.png	3	580;64285;91461	BARD1;PKDCC;RHBDF1	geneontology_Biological_Process
GO:0140029	exocytic process	http://amigo.geneontology.org/amigo/term/GO:0140029	0.79064	1.65447	0.0188088	0.331548	3	./Project_genes_1_geneontology_Biological_Process_GSEA/GO_0140029.png	3	9751;815;8541	CAMK2A;PPFIA3;SNPH	geneontology_Biological_Process
GO:0006904	vesicle docking involved in exocytosis	http://amigo.geneontology.org/amigo/term/GO:0006904	0.79064	1.65447	0.0188088	0.331548	3	./Project_genes_1_geneontology_Biological_Process_GSEA/GO_0006904.png	3	9751;815;8541	CAMK2A;PPFIA3;SNPH	geneontology_Biological_Process
GO:0016081	synaptic vesicle docking	http://amigo.geneontology.org/amigo/term/GO:0016081	0.79064	1.65447	0.0188088	0.331548	3	./Project_genes_1_geneontology_Biological_Process_GSEA/GO_0016081.png	3	9751;815;8541	CAMK2A;PPFIA3;SNPH	geneontology_Biological_Process
GO:0022406	membrane docking	http://amigo.geneontology.org/amigo/term/GO:0022406	0.79064	1.65447	0.0188088	0.331548	3	./Project_genes_1_geneontology_Biological_Process_GSEA/GO_0022406.png	3	9751;815;8541	CAMK2A;PPFIA3;SNPH	geneontology_Biological_Process
GO:0048278	vesicle docking	http://amigo.geneontology.org/amigo/term/GO:0048278	0.79064	1.65447	0.0188088	0.331548	3	./Project_genes_1_geneontology_Biological_Process_GSEA/GO_0048278.png	3	9751;815;8541	CAMK2A;PPFIA3;SNPH	geneontology_Biological_Process
GO:0140056	organelle localization by membrane tethering	http://amigo.geneontology.org/amigo/term/GO:0140056	0.79064	1.65447	0.0188088	0.331548	3	./Project_genes_1_geneontology_Biological_Process_GSEA/GO_0140056.png	3	9751;815;8541	CAMK2A;PPFIA3;SNPH	geneontology_Biological_Process
GO:0090150	establishment of protein localization to membrane	http://amigo.geneontology.org/amigo/term/GO:0090150	0.773399	1.63669	0.0189274	0.334528	3	./Project_genes_1_geneontology_Biological_Process_GSEA/GO_0090150.png	3	23180;63971;91461	KIF13A;PKDCC;RFTN1	geneontology_Biological_Process
GO:2000107	negative regulation of leukocyte apoptotic process	http://amigo.geneontology.org/amigo/term/GO:2000107	0.770936	1.63833	0.0383387	0.338427	3	./Project_genes_1_geneontology_Biological_Process_GSEA/GO_2000107.png	3	4254;604;5588	BCL6;KITLG;PRKCQ	geneontology_Biological_Process
GO:0007596	blood coagulation	http://amigo.geneontology.org/amigo/term/GO:0007596	0.437186	1.74918	0.0214286	0.340118	11	./Project_genes_1_geneontology_Biological_Process_GSEA/GO_0007596.png	11	23348;5270;5588;30845;5295;22875;57572;10451;1608;1607;5027	DGKB;DGKG;DOCK6;DOCK9;EHD3;ENPP4;P2RX7;PIK3R1;PRKCQ;SERPINE2;VAV3	geneontology_Biological_Process
GO:0007599	hemostasis	http://amigo.geneontology.org/amigo/term/GO:0007599	0.437186	1.74918	0.0214286	0.340118	11	./Project_genes_1_geneontology_Biological_Process_GSEA/GO_0007599.png	11	23348;5270;5588;30845;5295;22875;57572;10451;1608;1607;5027	DGKB;DGKG;DOCK6;DOCK9;EHD3;ENPP4;P2RX7;PIK3R1;PRKCQ;SERPINE2;VAV3	geneontology_Biological_Process
GO:0050817	coagulation	http://amigo.geneontology.org/amigo/term/GO:0050817	0.437186	1.74918	0.0214286	0.340118	11	./Project_genes_1_geneontology_Biological_Process_GSEA/GO_0050817.png	11	23348;5270;5588;30845;5295;22875;57572;10451;1608;1607;5027	DGKB;DGKG;DOCK6;DOCK9;EHD3;ENPP4;P2RX7;PIK3R1;PRKCQ;SERPINE2;VAV3	geneontology_Biological_Process
GO:0006261	DNA-dependent DNA replication	http://amigo.geneontology.org/amigo/term/GO:0006261	0.805419	1.7405	0.0186916	0.344281	3	./Project_genes_1_geneontology_Biological_Process_GSEA/GO_0006261.png	3	91607;9134;604	BCL6;CCNE2;SLFN11	geneontology_Biological_Process
GO:0031032	actomyosin structure organization	http://amigo.geneontology.org/amigo/term/GO:0031032	0.485075	1.62211	0.0437158	0.345828	7	./Project_genes_1_geneontology_Biological_Process_GSEA/GO_0031032.png	7	51804;395;6242;5295;2037;54566;23671	ARHGAP6;EPB41L2;EPB41L4B;PIK3R1;RTKN;SIX4;TMEFF2	geneontology_Biological_Process
GO:0021872	forebrain generation of neurons	http://amigo.geneontology.org/amigo/term/GO:0021872	0.876543	2.17675	0	0.35124	4	./Project_genes_1_geneontology_Biological_Process_GSEA/GO_0021872.png	4	64919;7101;2737;6092	BCL11B;GLI3;NR2E1;ROBO2	geneontology_Biological_Process
GO:0051896	regulation of protein kinase B signaling	http://amigo.geneontology.org/amigo/term/GO:0051896	0.68642	1.61213	0.0334572	0.351293	4	./Project_genes_1_geneontology_Biological_Process_GSEA/GO_0051896.png	4	4254;6934;5295;9542	KITLG;NRG2;PIK3R1;TCF7L2	geneontology_Biological_Process
GO:0051897	positive regulation of protein kinase B signaling	http://amigo.geneontology.org/amigo/term/GO:0051897	0.68642	1.61213	0.0334572	0.351293	4	./Project_genes_1_geneontology_Biological_Process_GSEA/GO_0051897.png	4	4254;6934;5295;9542	KITLG;NRG2;PIK3R1;TCF7L2	geneontology_Biological_Process
GO:0046634	regulation of alpha-beta T cell activation	http://amigo.geneontology.org/amigo/term/GO:0046634	0.770936	1.62248	0.0428135	0.352114	3	./Project_genes_1_geneontology_Biological_Process_GSEA/GO_0046634.png	3	2737;604;5588	BCL6;GLI3;PRKCQ	geneontology_Biological_Process
GO:0046661	male sex differentiation	http://amigo.geneontology.org/amigo/term/GO:0046661	0.711111	1.69328	0.0348432	0.357781	4	./Project_genes_1_geneontology_Biological_Process_GSEA/GO_0046661.png	4	4254;51804;80000;595	CCND1;GREB1L;KITLG;SIX4	geneontology_Biological_Process
GO:0010001	glial cell differentiation	http://amigo.geneontology.org/amigo/term/GO:0010001	-0.490862	-1.74004	0.0154355	0.359181	17	./Project_genes_1_geneontology_Biological_Process_GSEA/GO_0010001.png	9	22933;6547;10215;2840;745;4821;79152;6663;4099	FA2H;GPR17;MAG;MYRF;NKX2-2;OLIG2;SIRT2;SLC8A3;SOX10	geneontology_Biological_Process
GO:0046632	alpha-beta T cell differentiation	http://amigo.geneontology.org/amigo/term/GO:0046632	0.805419	1.6761	0.0160772	0.360206	3	./Project_genes_1_geneontology_Biological_Process_GSEA/GO_0046632.png	3	64919;2737;604	BCL11B;BCL6;GLI3	geneontology_Biological_Process
GO:0045786	negative regulation of cell cycle	http://amigo.geneontology.org/amigo/term/GO:0045786	0.463659	1.77992	0.00613497	0.360886	10	./Project_genes_1_geneontology_Biological_Process_GSEA/GO_0045786.png	10	91607;2619;580;57165;604;6934;595;10669;4609;650	BARD1;BCL6;BMP2;CCND1;CGREF1;GAS1;GJC2;MYC;SLFN11;TCF7L2	geneontology_Biological_Process
GO:0030029	actin filament-based process	http://amigo.geneontology.org/amigo/term/GO:0030029	0.276127	1.69617	0	0.361446	25	./Project_genes_1_geneontology_Biological_Process_GSEA/GO_0030029.png	23	23327;644150;390;283431;121512;51804;4916;8913;604;395;9294;6242;5295;3784;5142;23500;2037;57477;54566;23671;133522;130271;23189	ARHGAP6;BCL6;CACNA1G;DAAM2;EPB41L2;EPB41L4B;FGD4;GAS2L3;KANK1;KCNQ1;NEDD4L;NTRK3;PDE4B;PIK3R1;PLEKHH2;PPARGC1B;RND3;RTKN;S1PR2;SHROOM4;SIX4;TMEFF2;WIPF3	geneontology_Biological_Process
GO:0007010	cytoskeleton organization	http://amigo.geneontology.org/amigo/term/GO:0007010	0.271701	1.68036	0.0238095	0.361924	27	./Project_genes_1_geneontology_Biological_Process_GSEA/GO_0007010.png	25	644150;390;55521;283431;121512;51804;4916;604;395;9294;6242;5295;9148;344148;23500;2037;57477;54566;23671;133522;5027;130271;55857;4741;23189	ARHGAP6;BCL6;DAAM2;EPB41L2;EPB41L4B;FGD4;GAS2L3;KANK1;KIZ;NCKAP5;NEFM;NEURL1;NTRK3;P2RX7;PIK3R1;PLEKHH2;PPARGC1B;RND3;RTKN;S1PR2;SHROOM4;SIX4;TMEFF2;TRIM36;WIPF3	geneontology_Biological_Process
GO:0030168	platelet activation	http://amigo.geneontology.org/amigo/term/GO:0030168	0.550868	1.60147	0.0416667	0.363091	6	./Project_genes_1_geneontology_Biological_Process_GSEA/GO_0030168.png	6	5270;5588;5295;10451;1608;1607	DGKB;DGKG;PIK3R1;PRKCQ;SERPINE2;VAV3	geneontology_Biological_Process
GO:0030036	actin cytoskeleton organization	http://amigo.geneontology.org/amigo/term/GO:0030036	0.321046	1.75974	0.015625	0.368007	20	./Project_genes_1_geneontology_Biological_Process_GSEA/GO_0030036.png	19	644150;390;283431;121512;51804;4916;604;395;9294;6242;5295;23500;2037;57477;54566;23671;133522;130271;23189	ARHGAP6;BCL6;DAAM2;EPB41L2;EPB41L4B;FGD4;GAS2L3;KANK1;NTRK3;PIK3R1;PLEKHH2;PPARGC1B;RND3;RTKN;S1PR2;SHROOM4;SIX4;TMEFF2;WIPF3	geneontology_Biological_Process
GO:0010948	negative regulation of cell cycle process	http://amigo.geneontology.org/amigo/term/GO:0010948	0.711111	1.76739	0.0305344	0.36861	4	./Project_genes_1_geneontology_Biological_Process_GSEA/GO_0010948.png	4	91607;57165;604;595	BCL6;CCND1;GJC2;SLFN11	geneontology_Biological_Process
GO:0008406	gonad development	http://amigo.geneontology.org/amigo/term/GO:0008406	0.711111	1.69802	0.0405904	0.369796	4	./Project_genes_1_geneontology_Biological_Process_GSEA/GO_0008406.png	4	6092;4254;51804;595	CCND1;KITLG;ROBO2;SIX4	geneontology_Biological_Process
GO:0007017	microtubule-based process	http://amigo.geneontology.org/amigo/term/GO:0007017	0.453341	1.68134	0.0265957	0.371411	9	./Project_genes_1_geneontology_Biological_Process_GSEA/GO_0007017.png	8	55521;283431;56992;63971;9148;221458;3801;344148	GAS2L3;KIF13A;KIF15;KIF6;KIFC3;NCKAP5;NEURL1;TRIM36	geneontology_Biological_Process
GO:0050931	pigment cell differentiation	http://amigo.geneontology.org/amigo/term/GO:0050931	-0.784717	-1.72839	0.00815217	0.372143	4	./Project_genes_1_geneontology_Biological_Process_GSEA/GO_0050931.png	2	80070;6663	ADAMTS20;SOX10	geneontology_Biological_Process
GO:0030318	melanocyte differentiation	http://amigo.geneontology.org/amigo/term/GO:0030318	-0.784717	-1.72839	0.00815217	0.372143	4	./Project_genes_1_geneontology_Biological_Process_GSEA/GO_0030318.png	2	80070;6663	ADAMTS20;SOX10	geneontology_Biological_Process
GO:1903706	regulation of hemopoiesis	http://amigo.geneontology.org/amigo/term/GO:1903706	0.478803	1.70764	0.037234	0.376128	8	./Project_genes_1_geneontology_Biological_Process_GSEA/GO_1903706.png	8	2737;4254;604;5588;5295;9580;4609;133522	BCL6;GLI3;KITLG;MYC;PIK3R1;PPARGC1B;PRKCQ;SOX13	geneontology_Biological_Process
GO:0008589	regulation of smoothened signaling pathway	http://amigo.geneontology.org/amigo/term/GO:0008589	0.817734	1.70132	0.0152905	0.377038	3	./Project_genes_1_geneontology_Biological_Process_GSEA/GO_0008589.png	3	2619;2737;5270	GAS1;GLI3;SERPINE2	geneontology_Biological_Process
GO:0033157	regulation of intracellular protein transport	http://amigo.geneontology.org/amigo/term/GO:0033157	0.706173	1.71377	0.0274914	0.378105	4	./Project_genes_1_geneontology_Biological_Process_GSEA/GO_0033157.png	4	2737;580;6934;5295	BARD1;GLI3;PIK3R1;TCF7L2	geneontology_Biological_Process
GO:0046822	regulation of nucleocytoplasmic transport	http://amigo.geneontology.org/amigo/term/GO:0046822	0.706173	1.71377	0.0274914	0.378105	4	./Project_genes_1_geneontology_Biological_Process_GSEA/GO_0046822.png	4	2737;580;6934;5295	BARD1;GLI3;PIK3R1;TCF7L2	geneontology_Biological_Process
GO:0048608	reproductive structure development	http://amigo.geneontology.org/amigo/term/GO:0048608	0.498706	1.95079	0.017341	0.38146	10	./Project_genes_1_geneontology_Biological_Process_GSEA/GO_0048608.png	9	2737;6092;4254;51804;5270;80000;23493;55224;595	CCND1;ETNK2;GLI3;GREB1L;HEY2;KITLG;ROBO2;SERPINE2;SIX4	geneontology_Biological_Process
GO:0061458	reproductive system development	http://amigo.geneontology.org/amigo/term/GO:0061458	0.498706	1.95079	0.017341	0.38146	10	./Project_genes_1_geneontology_Biological_Process_GSEA/GO_0061458.png	9	2737;6092;4254;51804;5270;80000;23493;55224;595	CCND1;ETNK2;GLI3;GREB1L;HEY2;KITLG;ROBO2;SERPINE2;SIX4	geneontology_Biological_Process
GO:0043547	positive regulation of GTPase activity	http://amigo.geneontology.org/amigo/term/GO:0043547	0.445	1.65554	0.0344828	0.384192	9	./Project_genes_1_geneontology_Biological_Process_GSEA/GO_0043547.png	9	85397;23348;4916;395;8787;10451;126432;11033;55619	ADAP1;ARHGAP6;DOCK10;DOCK9;NTRK3;RGS8;RGS9;RINL;VAV3	geneontology_Biological_Process
GO:0046631	alpha-beta T cell activation	http://amigo.geneontology.org/amigo/term/GO:0046631	0.77284	1.92517	0.0139373	0.392549	4	./Project_genes_1_geneontology_Biological_Process_GSEA/GO_0046631.png	4	64919;2737;604;5588	BCL11B;BCL6;GLI3;PRKCQ	geneontology_Biological_Process
GO:0050866	negative regulation of cell activation	http://amigo.geneontology.org/amigo/term/GO:0050866	0.805419	1.65672	0.0301205	0.392821	3	./Project_genes_1_geneontology_Biological_Process_GSEA/GO_0050866.png	3	2737;5270;604	BCL6;GLI3;SERPINE2	geneontology_Biological_Process
GO:0006396	RNA processing	http://amigo.geneontology.org/amigo/term/GO:0006396	0.569307	1.564	0.052	0.405655	5	./Project_genes_1_geneontology_Biological_Process_GSEA/GO_0006396.png	5	84530;580;4857;5295;10656	BARD1;KHDRBS3;NOVA1;PIK3R1;SRRM4	geneontology_Biological_Process
GO:1902105	regulation of leukocyte differentiation	http://amigo.geneontology.org/amigo/term/GO:1902105	0.477612	1.56686	0.052356	0.407963	7	./Project_genes_1_geneontology_Biological_Process_GSEA/GO_1902105.png	7	2737;4254;604;5295;9580;4609;133522	BCL6;GLI3;KITLG;MYC;PIK3R1;PPARGC1B;SOX13	geneontology_Biological_Process
GO:0030099	myeloid cell differentiation	http://amigo.geneontology.org/amigo/term/GO:0030099	0.477612	1.57299	0.0456853	0.410298	7	./Project_genes_1_geneontology_Biological_Process_GSEA/GO_0030099.png	7	4254;604;5588;5295;29887;4609;133522	BCL6;KITLG;MYC;PIK3R1;PPARGC1B;PRKCQ;SNX10	geneontology_Biological_Process
GO:0007018	microtubule-based movement	http://amigo.geneontology.org/amigo/term/GO:0007018	0.632099	1.56852	0.0415094	0.41186	4	./Project_genes_1_geneontology_Biological_Process_GSEA/GO_0007018.png	4	56992;63971;221458;3801	KIF13A;KIF15;KIF6;KIFC3	geneontology_Biological_Process
GO:0007417	central nervous system development	http://amigo.geneontology.org/amigo/term/GO:0007417	-0.38354	-1.70309	0.0101523	0.418654	48	./Project_genes_1_geneontology_Biological_Process_GSEA/GO_0007417.png	25	116448;2895;3199;176;22933;6547;5274;64405;1272;246213;10215;83992;7477;56934;2840;745;2019;4821;11240;7368;79152;4340;6663;4155;4099	ACAN;CA10;CDH22;CNTN1;CTTNBP2;EN1;FA2H;GPR17;GRID2;HOXA2;MAG;MBP;MOG;MYRF;NKX2-2;OLIG1;OLIG2;PADI2;SERPINI1;SIRT2;SLC17A8;SLC8A3;SOX10;UGT8;WNT7B	geneontology_Biological_Process
GO:0046467	membrane lipid biosynthetic process	http://amigo.geneontology.org/amigo/term/GO:0046467	-0.642824	-1.71084	0.0139241	0.419062	7	./Project_genes_1_geneontology_Biological_Process_GSEA/GO_0046467.png	3	9514;7368;79152	FA2H;GAL3ST1;UGT8	geneontology_Biological_Process
GO:0000910	cytokinesis	http://amigo.geneontology.org/amigo/term/GO:0000910	0.706897	1.48865	0.0865672	0.419936	3	./Project_genes_1_geneontology_Biological_Process_GSEA/GO_0000910.png	3	55521;63971;6242	KIF13A;RTKN;TRIM36	geneontology_Biological_Process
GO:0035305	negative regulation of dephosphorylation	http://amigo.geneontology.org/amigo/term/GO:0035305	-0.847291	-1.70568	0.0042796	0.422497	3	./Project_genes_1_geneontology_Biological_Process_GSEA/GO_0035305.png	3	114794;57221;26051	ARFGEF3;ELFN2;PPP1R16B	geneontology_Biological_Process
GO:0072594	establishment of protein localization to organelle	http://amigo.geneontology.org/amigo/term/GO:0072594	0.704433	1.48879	0.0666667	0.425252	3	./Project_genes_1_geneontology_Biological_Process_GSEA/GO_0072594.png	3	2737;604;5295	BCL6;GLI3;PIK3R1	geneontology_Biological_Process
GO:0006606	protein import into nucleus	http://amigo.geneontology.org/amigo/term/GO:0006606	0.704433	1.48879	0.0666667	0.425252	3	./Project_genes_1_geneontology_Biological_Process_GSEA/GO_0006606.png	3	2737;604;5295	BCL6;GLI3;PIK3R1	geneontology_Biological_Process
GO:0017038	protein import	http://amigo.geneontology.org/amigo/term/GO:0017038	0.704433	1.48879	0.0666667	0.425252	3	./Project_genes_1_geneontology_Biological_Process_GSEA/GO_0017038.png	3	2737;604;5295	BCL6;GLI3;PIK3R1	geneontology_Biological_Process
GO:0051170	import into nucleus	http://amigo.geneontology.org/amigo/term/GO:0051170	0.704433	1.48879	0.0666667	0.425252	3	./Project_genes_1_geneontology_Biological_Process_GSEA/GO_0051170.png	3	2737;604;5295	BCL6;GLI3;PIK3R1	geneontology_Biological_Process
GO:0006892	post-Golgi vesicle-mediated transport	http://amigo.geneontology.org/amigo/term/GO:0006892	0.758621	1.54968	0.0655738	0.427145	3	./Project_genes_1_geneontology_Biological_Process_GSEA/GO_0006892.png	3	63971;91461;30845	EHD3;KIF13A;PKDCC	geneontology_Biological_Process
GO:0032388	positive regulation of intracellular transport	http://amigo.geneontology.org/amigo/term/GO:0032388	0.704433	1.47522	0.0712166	0.428266	3	./Project_genes_1_geneontology_Biological_Process_GSEA/GO_0032388.png	3	2737;6934;5295	GLI3;PIK3R1;TCF7L2	geneontology_Biological_Process
GO:0090316	positive regulation of intracellular protein transport	http://amigo.geneontology.org/amigo/term/GO:0090316	0.704433	1.47522	0.0712166	0.428266	3	./Project_genes_1_geneontology_Biological_Process_GSEA/GO_0090316.png	3	2737;6934;5295	GLI3;PIK3R1;TCF7L2	geneontology_Biological_Process
GO:0046824	positive regulation of nucleocytoplasmic transport	http://amigo.geneontology.org/amigo/term/GO:0046824	0.704433	1.47522	0.0712166	0.428266	3	./Project_genes_1_geneontology_Biological_Process_GSEA/GO_0046824.png	3	2737;6934;5295	GLI3;PIK3R1;TCF7L2	geneontology_Biological_Process
GO:1901988	negative regulation of cell cycle phase transition	http://amigo.geneontology.org/amigo/term/GO:1901988	0.70936	1.50679	0.0809969	0.432481	3	./Project_genes_1_geneontology_Biological_Process_GSEA/GO_1901988.png	3	91607;57165;595	CCND1;GJC2;SLFN11	geneontology_Biological_Process
GO:1901991	negative regulation of mitotic cell cycle phase transition	http://amigo.geneontology.org/amigo/term/GO:1901991	0.70936	1.50679	0.0809969	0.432481	3	./Project_genes_1_geneontology_Biological_Process_GSEA/GO_1901991.png	3	91607;57165;595	CCND1;GJC2;SLFN11	geneontology_Biological_Process
GO:1902807	negative regulation of cell cycle G1/S phase transition	http://amigo.geneontology.org/amigo/term/GO:1902807	0.70936	1.50679	0.0809969	0.432481	3	./Project_genes_1_geneontology_Biological_Process_GSEA/GO_1902807.png	3	91607;57165;595	CCND1;GJC2;SLFN11	geneontology_Biological_Process
GO:2000134	negative regulation of G1/S transition of mitotic cell cycle	http://amigo.geneontology.org/amigo/term/GO:2000134	0.70936	1.50679	0.0809969	0.432481	3	./Project_genes_1_geneontology_Biological_Process_GSEA/GO_2000134.png	3	91607;57165;595	CCND1;GJC2;SLFN11	geneontology_Biological_Process
GO:0000079	regulation of cyclin-dependent protein serine/threonine kinase activity	http://amigo.geneontology.org/amigo/term/GO:0000079	0.70936	1.46327	0.0928144	0.434451	3	./Project_genes_1_geneontology_Biological_Process_GSEA/GO_0000079.png	3	894;9134;595	CCND1;CCND2;CCNE2	geneontology_Biological_Process
GO:1904029	regulation of cyclin-dependent protein kinase activity	http://amigo.geneontology.org/amigo/term/GO:1904029	0.70936	1.46327	0.0928144	0.434451	3	./Project_genes_1_geneontology_Biological_Process_GSEA/GO_1904029.png	3	894;9134;595	CCND1;CCND2;CCNE2	geneontology_Biological_Process
GO:0046488	phosphatidylinositol metabolic process	http://amigo.geneontology.org/amigo/term/GO:0046488	0.639506	1.54096	0.0743494	0.438346	4	./Project_genes_1_geneontology_Biological_Process_GSEA/GO_0046488.png	4	4254;5295;9542;1040	CDS1;KITLG;NRG2;PIK3R1	geneontology_Biological_Process
GO:0008584	male gonad development	http://amigo.geneontology.org/amigo/term/GO:0008584	0.70936	1.49465	0.0783699	0.438382	3	./Project_genes_1_geneontology_Biological_Process_GSEA/GO_0008584.png	3	4254;51804;595	CCND1;KITLG;SIX4	geneontology_Biological_Process
GO:0046546	development of primary male sexual characteristics	http://amigo.geneontology.org/amigo/term/GO:0046546	0.70936	1.49465	0.0783699	0.438382	3	./Project_genes_1_geneontology_Biological_Process_GSEA/GO_0046546.png	3	4254;51804;595	CCND1;KITLG;SIX4	geneontology_Biological_Process
GO:1903829	positive regulation of cellular protein localization	http://amigo.geneontology.org/amigo/term/GO:1903829	0.496278	1.45759	0.0761905	0.440315	6	./Project_genes_1_geneontology_Biological_Process_GSEA/GO_1903829.png	6	2737;6934;5295;2037;54550;57628	DPP10;EPB41L2;GLI3;NECAB2;PIK3R1;TCF7L2	geneontology_Biological_Process
GO:0097305	response to alcohol	http://amigo.geneontology.org/amigo/term/GO:0097305	0.70936	1.52122	0.0610932	0.440557	3	./Project_genes_1_geneontology_Biological_Process_GSEA/GO_0097305.png	3	54762;4916;595	CCND1;GRAMD1C;NTRK3	geneontology_Biological_Process
GO:0007050	cell cycle arrest	http://amigo.geneontology.org/amigo/term/GO:0007050	0.486352	1.45497	0.0742358	0.440691	6	./Project_genes_1_geneontology_Biological_Process_GSEA/GO_0007050.png	6	2619;580;6934;595;10669;4609	BARD1;CCND1;CGREF1;GAS1;MYC;TCF7L2	geneontology_Biological_Process
GO:0070663	regulation of leukocyte proliferation	http://amigo.geneontology.org/amigo/term/GO:0070663	0.637037	1.52369	0.0524345	0.443151	4	./Project_genes_1_geneontology_Biological_Process_GSEA/GO_0070663.png	4	4254;604;5588;10451	BCL6;KITLG;PRKCQ;VAV3	geneontology_Biological_Process
GO:0070665	positive regulation of leukocyte proliferation	http://amigo.geneontology.org/amigo/term/GO:0070665	0.637037	1.52369	0.0524345	0.443151	4	./Project_genes_1_geneontology_Biological_Process_GSEA/GO_0070665.png	4	4254;604;5588;10451	BCL6;KITLG;PRKCQ;VAV3	geneontology_Biological_Process
GO:0001764	neuron migration	http://amigo.geneontology.org/amigo/term/GO:0001764	0.597531	1.46458	0.0586081	0.443291	4	./Project_genes_1_geneontology_Biological_Process_GSEA/GO_0001764.png	4	11023;815;4916;23284	ADGRL3;CAMK2A;NTRK3;VAX1	geneontology_Biological_Process
GO:0003231	cardiac ventricle development	http://amigo.geneontology.org/amigo/term/GO:0003231	0.729064	1.49829	0.0598291	0.444174	3	./Project_genes_1_geneontology_Biological_Process_GSEA/GO_0003231.png	3	6092;80000;23493	GREB1L;HEY2;ROBO2	geneontology_Biological_Process
GO:0001952	regulation of cell-matrix adhesion	http://amigo.geneontology.org/amigo/term/GO:0001952	0.704433	1.52741	0.0644068	0.450063	3	./Project_genes_1_geneontology_Biological_Process_GSEA/GO_0001952.png	3	604;395;5295	ARHGAP6;BCL6;PIK3R1	geneontology_Biological_Process
GO:0001953	negative regulation of cell-matrix adhesion	http://amigo.geneontology.org/amigo/term/GO:0001953	0.704433	1.52741	0.0644068	0.450063	3	./Project_genes_1_geneontology_Biological_Process_GSEA/GO_0001953.png	3	604;395;5295	ARHGAP6;BCL6;PIK3R1	geneontology_Biological_Process
GO:0038093	Fc receptor signaling pathway	http://amigo.geneontology.org/amigo/term/GO:0038093	0.637037	1.51294	0.0683453	0.452204	4	./Project_genes_1_geneontology_Biological_Process_GSEA/GO_0038093.png	4	644150;5588;5295;10451	PIK3R1;PRKCQ;VAV3;WIPF3	geneontology_Biological_Process
GO:0051493	regulation of cytoskeleton organization	http://amigo.geneontology.org/amigo/term/GO:0051493	0.39599	1.50863	0.0722892	0.455514	10	./Project_genes_1_geneontology_Biological_Process_GSEA/GO_0051493.png	10	644150;390;55521;4916;395;5295;23671;5027;130271;23189	ARHGAP6;KANK1;NTRK3;P2RX7;PIK3R1;PLEKHH2;RND3;TMEFF2;TRIM36;WIPF3	geneontology_Biological_Process
GO:0008643	carbohydrate transport	http://amigo.geneontology.org/amigo/term/GO:0008643	0.704433	1.42988	0.111455	0.455541	3	./Project_genes_1_geneontology_Biological_Process_GSEA/GO_0008643.png	3	6506;200010;5295	PIK3R1;SLC1A2;SLC5A9	geneontology_Biological_Process
GO:0008645	hexose transmembrane transport	http://amigo.geneontology.org/amigo/term/GO:0008645	0.704433	1.42988	0.111455	0.455541	3	./Project_genes_1_geneontology_Biological_Process_GSEA/GO_0008645.png	3	6506;200010;5295	PIK3R1;SLC1A2;SLC5A9	geneontology_Biological_Process
GO:0015749	monosaccharide transmembrane transport	http://amigo.geneontology.org/amigo/term/GO:0015749	0.704433	1.42988	0.111455	0.455541	3	./Project_genes_1_geneontology_Biological_Process_GSEA/GO_0015749.png	3	6506;200010;5295	PIK3R1;SLC1A2;SLC5A9	geneontology_Biological_Process
GO:0034219	carbohydrate transmembrane transport	http://amigo.geneontology.org/amigo/term/GO:0034219	0.704433	1.42988	0.111455	0.455541	3	./Project_genes_1_geneontology_Biological_Process_GSEA/GO_0034219.png	3	6506;200010;5295	PIK3R1;SLC1A2;SLC5A9	geneontology_Biological_Process
GO:1904659	glucose transmembrane transport	http://amigo.geneontology.org/amigo/term/GO:1904659	0.704433	1.42988	0.111455	0.455541	3	./Project_genes_1_geneontology_Biological_Process_GSEA/GO_1904659.png	3	6506;200010;5295	PIK3R1;SLC1A2;SLC5A9	geneontology_Biological_Process
GO:0046834	lipid phosphorylation	http://amigo.geneontology.org/amigo/term/GO:0046834	0.549505	1.44411	0.102767	0.45754	5	./Project_genes_1_geneontology_Biological_Process_GSEA/GO_0046834.png	5	4254;5295;9542;1608;1607	DGKB;DGKG;KITLG;NRG2;PIK3R1	geneontology_Biological_Process
GO:0032970	regulation of actin filament-based process	http://amigo.geneontology.org/amigo/term/GO:0032970	0.395	1.4213	0.100559	0.457627	9	./Project_genes_1_geneontology_Biological_Process_GSEA/GO_0032970.png	9	644150;390;4916;395;5295;5142;23671;130271;23189	ARHGAP6;KANK1;NTRK3;PDE4B;PIK3R1;PLEKHH2;RND3;TMEFF2;WIPF3	geneontology_Biological_Process
GO:0006397	mRNA processing	http://amigo.geneontology.org/amigo/term/GO:0006397	0.567901	1.42281	0.0905923	0.459298	4	./Project_genes_1_geneontology_Biological_Process_GSEA/GO_0006397.png	4	84530;580;4857;10656	BARD1;KHDRBS3;NOVA1;SRRM4	geneontology_Biological_Process
GO:0016071	mRNA metabolic process	http://amigo.geneontology.org/amigo/term/GO:0016071	0.567901	1.42281	0.0905923	0.459298	4	./Project_genes_1_geneontology_Biological_Process_GSEA/GO_0016071.png	4	84530;580;4857;10656	BARD1;KHDRBS3;NOVA1;SRRM4	geneontology_Biological_Process
GO:0046513	ceramide biosynthetic process	http://amigo.geneontology.org/amigo/term/GO:0046513	-0.731319	-1.68878	0.0111421	0.461068	5	./Project_genes_1_geneontology_Biological_Process_GSEA/GO_0046513.png	3	9514;7368;79152	FA2H;GAL3ST1;UGT8	geneontology_Biological_Process
GO:0046907	intracellular transport	http://amigo.geneontology.org/amigo/term/GO:0046907	0.258725	1.43709	0.0384615	0.467261	19	./Project_genes_1_geneontology_Biological_Process_GSEA/GO_0046907.png	14	2619;2737;23180;10123;580;9751;63971;815;604;8541;30845;6934;5295;10124	ARL4A;ARL4C;BARD1;BCL6;CAMK2A;EHD3;GAS1;GLI3;KIF13A;PIK3R1;PPFIA3;RFTN1;SNPH;TCF7L2	geneontology_Biological_Process
GO:0046854	phosphatidylinositol phosphorylation	http://amigo.geneontology.org/amigo/term/GO:0046854	0.684729	1.40802	0.108911	0.480797	3	./Project_genes_1_geneontology_Biological_Process_GSEA/GO_0046854.png	3	4254;5295;9542	KITLG;NRG2;PIK3R1	geneontology_Biological_Process
GO:0008380	RNA splicing	http://amigo.geneontology.org/amigo/term/GO:0008380	0.567901	1.3813	0.125	0.531305	4	./Project_genes_1_geneontology_Biological_Process_GSEA/GO_0008380.png	4	84530;4857;5295;10656	KHDRBS3;NOVA1;PIK3R1;SRRM4	geneontology_Biological_Process
GO:0050878	regulation of body fluid levels	http://amigo.geneontology.org/amigo/term/GO:0050878	0.296912	1.35253	0.0888889	0.559788	15	./Project_genes_1_geneontology_Biological_Process_GSEA/GO_0050878.png	14	23348;5270;5588;30845;595;5295;22875;57572;9148;10451;1608;1607;5027;5800	CCND1;DGKB;DGKG;DOCK6;DOCK9;EHD3;ENPP4;NEURL1;P2RX7;PIK3R1;PRKCQ;PTPRO;SERPINE2;VAV3	geneontology_Biological_Process
GO:0031641	regulation of myelination	http://amigo.geneontology.org/amigo/term/GO:0031641	-0.757006	-1.66153	0.0165975	0.560194	4	./Project_genes_1_geneontology_Biological_Process_GSEA/GO_0031641.png	3	745;6663;4099	MAG;MYRF;SOX10	geneontology_Biological_Process
GO:0051604	protein maturation	http://amigo.geneontology.org/amigo/term/GO:0051604	0.432836	1.35263	0.127451	0.565041	7	./Project_genes_1_geneontology_Biological_Process_GSEA/GO_0051604.png	7	2619;2737;5046;5270;23555;55061;5027	GAS1;GLI3;P2RX7;PCSK6;SERPINE2;SUSD4;TSPAN15	geneontology_Biological_Process
GO:0048010	vascular endothelial growth factor receptor signaling pathway	http://amigo.geneontology.org/amigo/term/GO:0048010	0.635468	1.35328	0.123867	0.569406	3	./Project_genes_1_geneontology_Biological_Process_GSEA/GO_0048010.png	3	6461;5295;10451	PIK3R1;SHB;VAV3	geneontology_Biological_Process
GO:0030193	regulation of blood coagulation	http://amigo.geneontology.org/amigo/term/GO:0030193	0.665025	1.35467	0.154799	0.571637	3	./Project_genes_1_geneontology_Biological_Process_GSEA/GO_0030193.png	3	5270;5588;22875	ENPP4;PRKCQ;SERPINE2	geneontology_Biological_Process
GO:0050818	regulation of coagulation	http://amigo.geneontology.org/amigo/term/GO:0050818	0.665025	1.35467	0.154799	0.571637	3	./Project_genes_1_geneontology_Biological_Process_GSEA/GO_0050818.png	3	5270;5588;22875	ENPP4;PRKCQ;SERPINE2	geneontology_Biological_Process
GO:1900046	regulation of hemostasis	http://amigo.geneontology.org/amigo/term/GO:1900046	0.665025	1.35467	0.154799	0.571637	3	./Project_genes_1_geneontology_Biological_Process_GSEA/GO_1900046.png	3	5270;5588;22875	ENPP4;PRKCQ;SERPINE2	geneontology_Biological_Process
GO:0032956	regulation of actin cytoskeleton organization	http://amigo.geneontology.org/amigo/term/GO:0032956	0.394015	1.33071	0.130435	0.597038	8	./Project_genes_1_geneontology_Biological_Process_GSEA/GO_0032956.png	8	644150;390;4916;395;5295;23671;130271;23189	ARHGAP6;KANK1;NTRK3;PIK3R1;PLEKHH2;RND3;TMEFF2;WIPF3	geneontology_Biological_Process
GO:0038095	Fc-epsilon receptor signaling pathway	http://amigo.geneontology.org/amigo/term/GO:0038095	0.635468	1.33165	0.137821	0.600549	3	./Project_genes_1_geneontology_Biological_Process_GSEA/GO_0038095.png	3	5588;5295;10451	PIK3R1;PRKCQ;VAV3	geneontology_Biological_Process
GO:0006310	DNA recombination	http://amigo.geneontology.org/amigo/term/GO:0006310	0.640394	1.33257	0.151316	0.602982	3	./Project_genes_1_geneontology_Biological_Process_GSEA/GO_0006310.png	3	64919;604;317761	BCL11B;BCL6;C14orf39	geneontology_Biological_Process
GO:0009611	response to wounding	http://amigo.geneontology.org/amigo/term/GO:0009611	0.241976	1.28953	0.0909091	0.605343	22	./Project_genes_1_geneontology_Biological_Process_GSEA/GO_0009611.png	21	6506;2737;23348;5270;4916;5588;30845;5295;22875;57572;10451;1608;1607;58189;54566;23671;55959;349667;5027;23189;51090	DGKB;DGKG;DOCK6;DOCK9;EHD3;ENPP4;EPB41L4B;GLI3;KANK1;NTRK3;P2RX7;PIK3R1;PLLP;PRKCQ;RTN4RL2;SERPINE2;SLC1A2;SULF2;TMEFF2;VAV3;WFDC1	geneontology_Biological_Process
GO:0042060	wound healing	http://amigo.geneontology.org/amigo/term/GO:0042060	0.402036	1.95762	0.02	0.607932	16	./Project_genes_1_geneontology_Biological_Process_GSEA/GO_0042060.png	16	2737;23348;5270;5588;30845;5295;22875;57572;10451;1608;1607;58189;54566;23671;5027;23189	DGKB;DGKG;DOCK6;DOCK9;EHD3;ENPP4;EPB41L4B;GLI3;KANK1;P2RX7;PIK3R1;PRKCQ;SERPINE2;TMEFF2;VAV3;WFDC1	geneontology_Biological_Process
GO:0010243	response to organonitrogen compound	http://amigo.geneontology.org/amigo/term/GO:0010243	0.251282	1.2906	0.126582	0.608078	19	./Project_genes_1_geneontology_Biological_Process_GSEA/GO_0010243.png	19	6506;815;610;5588;8787;595;5295;9148;3784;5142;23284;7079;133522;2690;5027;23189;773;22933;6547	ADGRL3;CACNA1A;CAMK2A;CCND1;GHR;HCN2;KANK1;KCNQ1;NEURL1;P2RX7;PDE4B;PIK3R1;PPARGC1B;PRKCQ;RGS9;SIRT2;SLC1A2;SLC8A3;TIMP4	geneontology_Biological_Process
GO:0055117	regulation of cardiac muscle contraction	http://amigo.geneontology.org/amigo/term/GO:0055117	0.615764	1.29221	0.186186	0.609335	3	./Project_genes_1_geneontology_Biological_Process_GSEA/GO_0055117.png	3	30845;3784;5142	EHD3;KCNQ1;PDE4B	geneontology_Biological_Process
GO:0045637	regulation of myeloid cell differentiation	http://amigo.geneontology.org/amigo/term/GO:0045637	0.475248	1.2928	0.149194	0.613219	5	./Project_genes_1_geneontology_Biological_Process_GSEA/GO_0045637.png	5	4254;5588;5295;4609;133522	KITLG;MYC;PIK3R1;PPARGC1B;PRKCQ	geneontology_Biological_Process
GO:0032944	regulation of mononuclear cell proliferation	http://amigo.geneontology.org/amigo/term/GO:0032944	0.635468	1.29414	0.16242	0.614833	3	./Project_genes_1_geneontology_Biological_Process_GSEA/GO_0032944.png	3	604;5588;10451	BCL6;PRKCQ;VAV3	geneontology_Biological_Process
GO:0032946	positive regulation of mononuclear cell proliferation	http://amigo.geneontology.org/amigo/term/GO:0032946	0.635468	1.29414	0.16242	0.614833	3	./Project_genes_1_geneontology_Biological_Process_GSEA/GO_0032946.png	3	604;5588;10451	BCL6;PRKCQ;VAV3	geneontology_Biological_Process
GO:0050670	regulation of lymphocyte proliferation	http://amigo.geneontology.org/amigo/term/GO:0050670	0.635468	1.29414	0.16242	0.614833	3	./Project_genes_1_geneontology_Biological_Process_GSEA/GO_0050670.png	3	604;5588;10451	BCL6;PRKCQ;VAV3	geneontology_Biological_Process
GO:0050671	positive regulation of lymphocyte proliferation	http://amigo.geneontology.org/amigo/term/GO:0050671	0.635468	1.29414	0.16242	0.614833	3	./Project_genes_1_geneontology_Biological_Process_GSEA/GO_0050671.png	3	604;5588;10451	BCL6;PRKCQ;VAV3	geneontology_Biological_Process
GO:0030335	positive regulation of cell migration	http://amigo.geneontology.org/amigo/term/GO:0030335	0.454094	1.31791	0.166667	0.61707	6	./Project_genes_1_geneontology_Biological_Process_GSEA/GO_0030335.png	6	4254;4916;5295;54566;650;10501	BMP2;EPB41L4B;KITLG;NTRK3;PIK3R1;SEMA6B	geneontology_Biological_Process
GO:2000147	positive regulation of cell motility	http://amigo.geneontology.org/amigo/term/GO:2000147	0.454094	1.31791	0.166667	0.61707	6	./Project_genes_1_geneontology_Biological_Process_GSEA/GO_2000147.png	6	4254;4916;5295;54566;650;10501	BMP2;EPB41L4B;KITLG;NTRK3;PIK3R1;SEMA6B	geneontology_Biological_Process
GO:0048193	Golgi vesicle transport	http://amigo.geneontology.org/amigo/term/GO:0048193	0.45744	1.30515	0.163717	0.61964	6	./Project_genes_1_geneontology_Biological_Process_GSEA/GO_0048193.png	5	2619;56992;63971;91461;30845	EHD3;GAS1;KIF13A;KIF15;PKDCC	geneontology_Biological_Process
GO:0002431	Fc receptor mediated stimulatory signaling pathway	http://amigo.geneontology.org/amigo/term/GO:0002431	0.635468	1.30685	0.15528	0.620697	3	./Project_genes_1_geneontology_Biological_Process_GSEA/GO_0002431.png	3	644150;5295;10451	PIK3R1;VAV3;WIPF3	geneontology_Biological_Process
GO:0002433	immune response-regulating cell surface receptor signaling pathway involved in phagocytosis	http://amigo.geneontology.org/amigo/term/GO:0002433	0.635468	1.30685	0.15528	0.620697	3	./Project_genes_1_geneontology_Biological_Process_GSEA/GO_0002433.png	3	644150;5295;10451	PIK3R1;VAV3;WIPF3	geneontology_Biological_Process
GO:0038094	Fc-gamma receptor signaling pathway	http://amigo.geneontology.org/amigo/term/GO:0038094	0.635468	1.30685	0.15528	0.620697	3	./Project_genes_1_geneontology_Biological_Process_GSEA/GO_0038094.png	3	644150;5295;10451	PIK3R1;VAV3;WIPF3	geneontology_Biological_Process
GO:0038096	Fc-gamma receptor signaling pathway involved in phagocytosis	http://amigo.geneontology.org/amigo/term/GO:0038096	0.635468	1.30685	0.15528	0.620697	3	./Project_genes_1_geneontology_Biological_Process_GSEA/GO_0038096.png	3	644150;5295;10451	PIK3R1;VAV3;WIPF3	geneontology_Biological_Process
GO:0002262	myeloid cell homeostasis	http://amigo.geneontology.org/amigo/term/GO:0002262	0.615764	1.3017	0.177419	0.623247	3	./Project_genes_1_geneontology_Biological_Process_GSEA/GO_0002262.png	3	4254;604;5142	BCL6;KITLG;PDE4B	geneontology_Biological_Process
GO:0002573	myeloid leukocyte differentiation	http://amigo.geneontology.org/amigo/term/GO:0002573	0.475248	1.2963	0.159836	0.631488	5	./Project_genes_1_geneontology_Biological_Process_GSEA/GO_0002573.png	5	4254;5295;29887;4609;133522	KITLG;MYC;PIK3R1;PPARGC1B;SNX10	geneontology_Biological_Process
GO:0002460	adaptive immune response based on somatic recombination of immune receptors built from immunoglobulin superfamily domains	http://amigo.geneontology.org/amigo/term/GO:0002460	0.431762	1.27105	0.162037	0.643816	6	./Project_genes_1_geneontology_Biological_Process_GSEA/GO_0002460.png	6	4277;23180;604;5588;55061;5027	BCL6;MICB;P2RX7;PRKCQ;RFTN1;SUSD4	geneontology_Biological_Process
GO:0002064	epithelial cell development	http://amigo.geneontology.org/amigo/term/GO:0002064	-0.67833	-1.63736	0.0242915	0.657332	5	./Project_genes_1_geneontology_Biological_Process_GSEA/GO_0002064.png	3	7477;4821;26051	NKX2-2;PPP1R16B;WNT7B	geneontology_Biological_Process
GO:0016485	protein processing	http://amigo.geneontology.org/amigo/term/GO:0016485	0.431762	1.26313	0.165289	0.658591	6	./Project_genes_1_geneontology_Biological_Process_GSEA/GO_0016485.png	6	2619;2737;5046;5270;55061;5027	GAS1;GLI3;P2RX7;PCSK6;SERPINE2;SUSD4	geneontology_Biological_Process
GO:0043473	pigmentation	http://amigo.geneontology.org/amigo/term/GO:0043473	-0.617123	-1.62753	0.0190114	0.68736	7	./Project_genes_1_geneontology_Biological_Process_GSEA/GO_0043473.png	3	80070;2019;6663	ADAMTS20;EN1;SOX10	geneontology_Biological_Process
GO:0006352	DNA-templated transcription, initiation	http://amigo.geneontology.org/amigo/term/GO:0006352	0.462871	1.23942	0.217899	0.7032	5	./Project_genes_1_geneontology_Biological_Process_GSEA/GO_0006352.png	5	7101;55534;23493;595;4306	CCND1;HEY2;MAML3;NR2E1;NR3C2	geneontology_Biological_Process
GO:0006367	transcription initiation from RNA polymerase II promoter	http://amigo.geneontology.org/amigo/term/GO:0006367	0.462871	1.23942	0.217899	0.7032	5	./Project_genes_1_geneontology_Biological_Process_GSEA/GO_0006367.png	5	7101;55534;23493;595;4306	CCND1;HEY2;MAML3;NR2E1;NR3C2	geneontology_Biological_Process
GO:0034504	protein localization to nucleus	http://amigo.geneontology.org/amigo/term/GO:0034504	0.413185	1.2415	0.187215	0.708842	6	./Project_genes_1_geneontology_Biological_Process_GSEA/GO_0034504.png	5	2737;580;51804;604;5295	BARD1;BCL6;GLI3;PIK3R1;SIX4	geneontology_Biological_Process
GO:1903311	regulation of mRNA metabolic process	http://amigo.geneontology.org/amigo/term/GO:1903311	0.566502	1.208	0.210863	0.725655	3	./Project_genes_1_geneontology_Biological_Process_GSEA/GO_1903311.png	3	84530;580;10656	BARD1;KHDRBS3;SRRM4	geneontology_Biological_Process
GO:0050684	regulation of mRNA processing	http://amigo.geneontology.org/amigo/term/GO:0050684	0.566502	1.208	0.210863	0.725655	3	./Project_genes_1_geneontology_Biological_Process_GSEA/GO_0050684.png	3	84530;580;10656	BARD1;KHDRBS3;SRRM4	geneontology_Biological_Process
GO:0045580	regulation of T cell differentiation	http://amigo.geneontology.org/amigo/term/GO:0045580	0.583744	1.22389	0.214953	0.727653	3	./Project_genes_1_geneontology_Biological_Process_GSEA/GO_0045580.png	3	2737;604;9580	BCL6;GLI3;SOX13	geneontology_Biological_Process
GO:0045619	regulation of lymphocyte differentiation	http://amigo.geneontology.org/amigo/term/GO:0045619	0.583744	1.22389	0.214953	0.727653	3	./Project_genes_1_geneontology_Biological_Process_GSEA/GO_0045619.png	3	2737;604;9580	BCL6;GLI3;SOX13	geneontology_Biological_Process
GO:1902903	regulation of supramolecular fiber organization	http://amigo.geneontology.org/amigo/term/GO:1902903	0.393035	1.2219	0.184466	0.727703	7	./Project_genes_1_geneontology_Biological_Process_GSEA/GO_1902903.png	7	644150;395;5295;23671;130271;150356;23189	ARHGAP6;CHADL;KANK1;PIK3R1;PLEKHH2;TMEFF2;WIPF3	geneontology_Biological_Process
GO:0030865	cortical cytoskeleton organization	http://amigo.geneontology.org/amigo/term/GO:0030865	0.586207	1.18732	0.275974	0.728917	3	./Project_genes_1_geneontology_Biological_Process_GSEA/GO_0030865.png	3	644150;6242;2037	EPB41L2;RTKN;WIPF3	geneontology_Biological_Process
GO:0030866	cortical actin cytoskeleton organization	http://amigo.geneontology.org/amigo/term/GO:0030866	0.586207	1.18732	0.275974	0.728917	3	./Project_genes_1_geneontology_Biological_Process_GSEA/GO_0030866.png	3	644150;6242;2037	EPB41L2;RTKN;WIPF3	geneontology_Biological_Process
GO:1902106	negative regulation of leukocyte differentiation	http://amigo.geneontology.org/amigo/term/GO:1902106	0.483951	1.20133	0.221429	0.732832	4	./Project_genes_1_geneontology_Biological_Process_GSEA/GO_1902106.png	4	2737;604;5295;4609	BCL6;GLI3;MYC;PIK3R1	geneontology_Biological_Process
GO:1903707	negative regulation of hemopoiesis	http://amigo.geneontology.org/amigo/term/GO:1903707	0.483951	1.20133	0.221429	0.732832	4	./Project_genes_1_geneontology_Biological_Process_GSEA/GO_1903707.png	4	2737;604;5295;4609	BCL6;GLI3;MYC;PIK3R1	geneontology_Biological_Process
GO:0000375	RNA splicing, via transesterification reactions	http://amigo.geneontology.org/amigo/term/GO:0000375	0.566502	1.20926	0.238235	0.733179	3	./Project_genes_1_geneontology_Biological_Process_GSEA/GO_0000375.png	3	84530;4857;10656	KHDRBS3;NOVA1;SRRM4	geneontology_Biological_Process
GO:0000377	RNA splicing, via transesterification reactions with bulged adenosine as nucleophile	http://amigo.geneontology.org/amigo/term/GO:0000377	0.566502	1.20926	0.238235	0.733179	3	./Project_genes_1_geneontology_Biological_Process_GSEA/GO_0000377.png	3	84530;4857;10656	KHDRBS3;NOVA1;SRRM4	geneontology_Biological_Process
GO:0000398	mRNA splicing, via spliceosome	http://amigo.geneontology.org/amigo/term/GO:0000398	0.566502	1.20926	0.238235	0.733179	3	./Project_genes_1_geneontology_Biological_Process_GSEA/GO_0000398.png	3	84530;4857;10656	KHDRBS3;NOVA1;SRRM4	geneontology_Biological_Process
GO:0045686	negative regulation of glial cell differentiation	http://amigo.geneontology.org/amigo/term/GO:0045686	0.593596	1.2258	0.236593	0.734217	3	./Project_genes_1_geneontology_Biological_Process_GSEA/GO_0045686.png	3	7101;4916;23500	DAAM2;NR2E1;NTRK3	geneontology_Biological_Process
GO:0021761	limbic system development	http://amigo.geneontology.org/amigo/term/GO:0021761	0.488889	1.19664	0.238596	0.735177	4	./Project_genes_1_geneontology_Biological_Process_GSEA/GO_0021761.png	4	7101;2737;5454;63827	BCAN;GLI3;NR2E1;POU3F2	geneontology_Biological_Process
GO:0021543	pallium development	http://amigo.geneontology.org/amigo/term/GO:0021543	0.488889	1.19664	0.238596	0.735177	4	./Project_genes_1_geneontology_Biological_Process_GSEA/GO_0021543.png	4	7101;2737;5454;63827	BCAN;GLI3;NR2E1;POU3F2	geneontology_Biological_Process
GO:0048872	homeostasis of number of cells	http://amigo.geneontology.org/amigo/term/GO:0048872	0.401985	1.18816	0.223744	0.736723	6	./Project_genes_1_geneontology_Biological_Process_GSEA/GO_0048872.png	6	4254;604;5142;55619;5027;124976	BCL6;DOCK10;KITLG;P2RX7;PDE4B;SPNS2	geneontology_Biological_Process
GO:0042445	hormone metabolic process	http://amigo.geneontology.org/amigo/term/GO:0042445	0.44802	1.18933	0.23622	0.738988	5	./Project_genes_1_geneontology_Biological_Process_GSEA/GO_0042445.png	5	5046;6934;8228;650;2690	BMP2;GHR;PCSK6;PNPLA4;TCF7L2	geneontology_Biological_Process
GO:0071887	leukocyte apoptotic process	http://amigo.geneontology.org/amigo/term/GO:0071887	0.430693	1.18157	0.234375	0.739174	5	./Project_genes_1_geneontology_Biological_Process_GSEA/GO_0071887.png	5	2737;4254;604;5588;5027	BCL6;GLI3;KITLG;P2RX7;PRKCQ	geneontology_Biological_Process
GO:0016579	protein deubiquitination	http://amigo.geneontology.org/amigo/term/GO:0016579	0.483951	1.18981	0.223443	0.742721	4	./Project_genes_1_geneontology_Biological_Process_GSEA/GO_0016579.png	4	580;57559;159195;4609	BARD1;MYC;STAMBPL1;USP54	geneontology_Biological_Process
GO:0070646	protein modification by small protein removal	http://amigo.geneontology.org/amigo/term/GO:0070646	0.483951	1.18981	0.223443	0.742721	4	./Project_genes_1_geneontology_Biological_Process_GSEA/GO_0070646.png	4	580;57559;159195;4609	BARD1;MYC;STAMBPL1;USP54	geneontology_Biological_Process
GO:0043484	regulation of RNA splicing	http://amigo.geneontology.org/amigo/term/GO:0043484	0.566502	1.17752	0.262987	0.744973	3	./Project_genes_1_geneontology_Biological_Process_GSEA/GO_0043484.png	3	84530;5295;10656	KHDRBS3;PIK3R1;SRRM4	geneontology_Biological_Process
GO:0043112	receptor metabolic process	http://amigo.geneontology.org/amigo/term/GO:0043112	0.464198	1.1639	0.259786	0.746624	4	./Project_genes_1_geneontology_Biological_Process_GSEA/GO_0043112.png	4	29116;30845;54550;347730	EHD3;LRRTM1;MYLIP;NECAB2	geneontology_Biological_Process
GO:0008593	regulation of Notch signaling pathway	http://amigo.geneontology.org/amigo/term/GO:0008593	0.364741	1.16188	0.246377	0.747762	7	./Project_genes_1_geneontology_Biological_Process_GSEA/GO_0008593.png	6	55534;6092;604;23493;23555;9148	BCL6;HEY2;MAML3;NEURL1;ROBO2;TSPAN15	geneontology_Biological_Process
GO:0002521	leukocyte differentiation	http://amigo.geneontology.org/amigo/term/GO:0002521	0.29687	1.21193	0.262774	0.748127	11	./Project_genes_1_geneontology_Biological_Process_GSEA/GO_0002521.png	10	64919;2737;4254;604;5295;9580;29887;4609;133522;55619	BCL11B;BCL6;DOCK10;GLI3;KITLG;MYC;PIK3R1;PPARGC1B;SNX10;SOX13	geneontology_Biological_Process
GO:0006996	organelle organization	http://amigo.geneontology.org/amigo/term/GO:0006996	0.143909	1.20968	0.1	0.748471	50	./Project_genes_1_geneontology_Biological_Process_GSEA/GO_0006996.png	42	644150;390;894;8520;9134;55521;283431;121512;63971;815;51804;5270;4916;604;5588;395;30845;9294;6934;595;6242;5295;9148;317761;10451;3801;344148;23500;2037;57477;29887;54566;4609;23671;133522;347730;5027;130271;55857;4741;4487;23189	ARHGAP6;BCL6;C14orf39;CAMK2A;CCND1;CCND2;CCNE2;DAAM2;EHD3;EPB41L2;EPB41L4B;FGD4;GAS2L3;HAT1;KANK1;KIF13A;KIFC3;KIZ;LRRTM1;MSX1;MYC;NCKAP5;NEFM;NEURL1;NTRK3;P2RX7;PIK3R1;PLEKHH2;PPARGC1B;PRKCQ;RND3;RTKN;S1PR2;SERPINE2;SHROOM4;SIX4;SNX10;TCF7L2;TMEFF2;TRIM36;VAV3;WIPF3	geneontology_Biological_Process
GO:0034622	cellular protein-containing complex assembly	http://amigo.geneontology.org/amigo/term/GO:0034622	0.339208	1.17409	0.219626	0.749291	8	./Project_genes_1_geneontology_Biological_Process_GSEA/GO_0034622.png	6	644150;8520;63971;395;23493;9892	ARHGAP6;HAT1;HEY2;KIF13A;SNAP91;WIPF3	geneontology_Biological_Process
GO:1903708	positive regulation of hemopoiesis	http://amigo.geneontology.org/amigo/term/GO:1903708	0.474074	1.16466	0.269373	0.74932	4	./Project_genes_1_geneontology_Biological_Process_GSEA/GO_1903708.png	4	2737;4254;604;133522	BCL6;GLI3;KITLG;PPARGC1B	geneontology_Biological_Process
GO:1902107	positive regulation of leukocyte differentiation	http://amigo.geneontology.org/amigo/term/GO:1902107	0.474074	1.16466	0.269373	0.74932	4	./Project_genes_1_geneontology_Biological_Process_GSEA/GO_1902107.png	4	2737;4254;604;133522	BCL6;GLI3;KITLG;PPARGC1B	geneontology_Biological_Process
GO:0006638	neutral lipid metabolic process	http://amigo.geneontology.org/amigo/term/GO:0006638	0.546798	1.12228	0.319749	0.750924	3	./Project_genes_1_geneontology_Biological_Process_GSEA/GO_0006638.png	3	8228;1608;1607	DGKB;DGKG;PNPLA4	geneontology_Biological_Process
GO:0006639	acylglycerol metabolic process	http://amigo.geneontology.org/amigo/term/GO:0006639	0.546798	1.12228	0.319749	0.750924	3	./Project_genes_1_geneontology_Biological_Process_GSEA/GO_0006639.png	3	8228;1608;1607	DGKB;DGKG;PNPLA4	geneontology_Biological_Process
GO:0010107	potassium ion import	http://amigo.geneontology.org/amigo/term/GO:0010107	0.554187	1.15505	0.298462	0.751307	3	./Project_genes_1_geneontology_Biological_Process_GSEA/GO_0010107.png	3	10060;610;3765	ABCC9;HCN2;KCNJ9	geneontology_Biological_Process
GO:1990573	potassium ion import across plasma membrane	http://amigo.geneontology.org/amigo/term/GO:1990573	0.554187	1.15505	0.298462	0.751307	3	./Project_genes_1_geneontology_Biological_Process_GSEA/GO_1990573.png	3	10060;610;3765	ABCC9;HCN2;KCNJ9	geneontology_Biological_Process
GO:0032386	regulation of intracellular transport	http://amigo.geneontology.org/amigo/term/GO:0032386	0.367169	1.15837	0.251232	0.752179	7	./Project_genes_1_geneontology_Biological_Process_GSEA/GO_0032386.png	6	2619;2737;580;815;6934;5295	BARD1;CAMK2A;GAS1;GLI3;PIK3R1;TCF7L2	geneontology_Biological_Process
GO:0051017	actin filament bundle assembly	http://amigo.geneontology.org/amigo/term/GO:0051017	0.481481	1.1674	0.255396	0.752261	4	./Project_genes_1_geneontology_Biological_Process_GSEA/GO_0051017.png	4	390;395;5295;23671	ARHGAP6;PIK3R1;RND3;TMEFF2	geneontology_Biological_Process
GO:0061572	actin filament bundle organization	http://amigo.geneontology.org/amigo/term/GO:0061572	0.481481	1.1674	0.255396	0.752261	4	./Project_genes_1_geneontology_Biological_Process_GSEA/GO_0061572.png	4	390;395;5295;23671	ARHGAP6;PIK3R1;RND3;TMEFF2	geneontology_Biological_Process
GO:0016032	viral process	http://amigo.geneontology.org/amigo/term/GO:0016032	0.373186	1.12777	0.273128	0.753426	6	./Project_genes_1_geneontology_Biological_Process_GSEA/GO_0016032.png	3	4940;4277;23327	MICB;NEDD4L;OAS3	geneontology_Biological_Process
GO:0044403	symbiont process	http://amigo.geneontology.org/amigo/term/GO:0044403	0.373186	1.12777	0.273128	0.753426	6	./Project_genes_1_geneontology_Biological_Process_GSEA/GO_0044403.png	3	4940;4277;23327	MICB;NEDD4L;OAS3	geneontology_Biological_Process
GO:1903034	regulation of response to wounding	http://amigo.geneontology.org/amigo/term/GO:1903034	0.39206	1.14332	0.289474	0.754203	6	./Project_genes_1_geneontology_Biological_Process_GSEA/GO_1903034.png	6	5270;4916;5588;22875;58189;23189	ENPP4;KANK1;NTRK3;PRKCQ;SERPINE2;WFDC1	geneontology_Biological_Process
GO:0019216	regulation of lipid metabolic process	http://amigo.geneontology.org/amigo/term/GO:0019216	0.45679	1.11885	0.294326	0.755065	4	./Project_genes_1_geneontology_Biological_Process_GSEA/GO_0019216.png	4	64919;5295;10451;650	BCL11B;BMP2;PIK3R1;VAV3	geneontology_Biological_Process
GO:0008347	glial cell migration	http://amigo.geneontology.org/amigo/term/GO:0008347	0.539409	1.12359	0.315315	0.755691	3	./Project_genes_1_geneontology_Biological_Process_GSEA/GO_0008347.png	3	7101;2737;147495	APCDD1;GLI3;NR2E1	geneontology_Biological_Process
GO:0009894	regulation of catabolic process	http://amigo.geneontology.org/amigo/term/GO:0009894	0.262626	1.12487	0.282443	0.756148	13	./Project_genes_1_geneontology_Biological_Process_GSEA/GO_0009894.png	13	23327;580;29116;5270;64285;9781;440730;7079;5027;26353;575;255488;22933	ADGRB1;BARD1;HSPB8;MYLIP;NEDD4L;P2RX7;RHBDF1;RNF144A;RNF144B;SERPINE2;SIRT2;TIMP4;TRIM67	geneontology_Biological_Process
GO:0043434	response to peptide hormone	http://amigo.geneontology.org/amigo/term/GO:0043434	0.39206	1.1405	0.271493	0.756483	6	./Project_genes_1_geneontology_Biological_Process_GSEA/GO_0043434.png	6	815;5588;5295;7079;2690;23189	CAMK2A;GHR;KANK1;PIK3R1;PRKCQ;TIMP4	geneontology_Biological_Process
GO:0110053	regulation of actin filament organization	http://amigo.geneontology.org/amigo/term/GO:0110053	0.39206	1.14388	0.25	0.757381	6	./Project_genes_1_geneontology_Biological_Process_GSEA/GO_0110053.png	6	644150;395;5295;23671;130271;23189	ARHGAP6;KANK1;PIK3R1;PLEKHH2;TMEFF2;WIPF3	geneontology_Biological_Process
GO:0050865	regulation of cell activation	http://amigo.geneontology.org/amigo/term/GO:0050865	0.320897	1.13112	0.281768	0.758378	8	./Project_genes_1_geneontology_Biological_Process_GSEA/GO_0050865.png	7	2737;5270;604;5588;5295;10451;9580	BCL6;GLI3;PIK3R1;PRKCQ;SERPINE2;SOX13;VAV3	geneontology_Biological_Process
GO:1904375	regulation of protein localization to cell periphery	http://amigo.geneontology.org/amigo/term/GO:1904375	0.493827	1.16873	0.233083	0.758601	4	./Project_genes_1_geneontology_Biological_Process_GSEA/GO_1904375.png	4	91461;5295;2037;57628	DPP10;EPB41L2;PIK3R1;PKDCC	geneontology_Biological_Process
GO:0006260	DNA replication	http://amigo.geneontology.org/amigo/term/GO:0006260	0.807407	1.98324	0.00361011	0.75881	4	./Project_genes_1_geneontology_Biological_Process_GSEA/GO_0006260.png	4	91607;9134;580;604	BARD1;BCL6;CCNE2;SLFN11	geneontology_Biological_Process
GO:0002761	regulation of myeloid leukocyte differentiation	http://amigo.geneontology.org/amigo/term/GO:0002761	0.474074	1.1442	0.284698	0.761176	4	./Project_genes_1_geneontology_Biological_Process_GSEA/GO_0002761.png	4	4254;5295;4609;133522	KITLG;MYC;PIK3R1;PPARGC1B	geneontology_Biological_Process
GO:0007179	transforming growth factor beta receptor signaling pathway	http://amigo.geneontology.org/amigo/term/GO:0007179	0.53202	1.13165	0.283388	0.761515	3	./Project_genes_1_geneontology_Biological_Process_GSEA/GO_0007179.png	3	57530;128853;25805	BAMBI;CGN;DUSP15	geneontology_Biological_Process
GO:0071559	response to transforming growth factor beta	http://amigo.geneontology.org/amigo/term/GO:0071559	0.53202	1.13165	0.283388	0.761515	3	./Project_genes_1_geneontology_Biological_Process_GSEA/GO_0071559.png	3	57530;128853;25805	BAMBI;CGN;DUSP15	geneontology_Biological_Process
GO:0071560	cellular response to transforming growth factor beta stimulus	http://amigo.geneontology.org/amigo/term/GO:0071560	0.53202	1.13165	0.283388	0.761515	3	./Project_genes_1_geneontology_Biological_Process_GSEA/GO_0071560.png	3	57530;128853;25805	BAMBI;CGN;DUSP15	geneontology_Biological_Process
GO:0000226	microtubule cytoskeleton organization	http://amigo.geneontology.org/amigo/term/GO:0000226	0.413366	1.12792	0.302583	0.761751	5	./Project_genes_1_geneontology_Biological_Process_GSEA/GO_0000226.png	5	55521;283431;9148;344148;55857	GAS2L3;KIZ;NCKAP5;NEURL1;TRIM36	geneontology_Biological_Process
GO:0048705	skeletal system morphogenesis	http://amigo.geneontology.org/amigo/term/GO:0048705	-0.477626	-1.60664	0.0309989	0.762092	14	./Project_genes_1_geneontology_Biological_Process_GSEA/GO_0048705.png	12	133522;5027;4487;3199;3198;176;57642;158326;2138;4146;134701;3201	ACAN;COL20A1;EYA1;FREM1;HOXA1;HOXA2;HOXA4;MATN1;MSX1;P2RX7;PPARGC1B;RIPPLY2	geneontology_Biological_Process
GO:0007548	sex differentiation	http://amigo.geneontology.org/amigo/term/GO:0007548	0.387947	1.14432	0.262712	0.765017	6	./Project_genes_1_geneontology_Biological_Process_GSEA/GO_0007548.png	5	6092;4254;51804;80000;595	CCND1;GREB1L;KITLG;ROBO2;SIX4	geneontology_Biological_Process
GO:0070925	organelle assembly	http://amigo.geneontology.org/amigo/term/GO:0070925	0.334165	1.14583	0.278107	0.765499	8	./Project_genes_1_geneontology_Biological_Process_GSEA/GO_0070925.png	8	51804;4916;30845;9148;29887;347730;5027;2895	EHD3;GRID2;LRRTM1;NEURL1;NTRK3;P2RX7;SIX4;SNX10	geneontology_Biological_Process
GO:0070661	leukocyte proliferation	http://amigo.geneontology.org/amigo/term/GO:0070661	0.430693	1.14728	0.243028	0.766493	5	./Project_genes_1_geneontology_Biological_Process_GSEA/GO_0070661.png	5	4254;604;5588;10451;5027	BCL6;KITLG;P2RX7;PRKCQ;VAV3	geneontology_Biological_Process
GO:0042476	odontogenesis	http://amigo.geneontology.org/amigo/term/GO:0042476	0.394541	1.13408	0.280952	0.768069	6	./Project_genes_1_geneontology_Biological_Process_GSEA/GO_0042476.png	6	258;64919;2737;29887;650;4487	AMBN;BCL11B;BMP2;GLI3;MSX1;SNX10	geneontology_Biological_Process
GO:0042063	gliogenesis	http://amigo.geneontology.org/amigo/term/GO:0042063	-0.441434	-1.60825	0.0282302	0.773004	19	./Project_genes_1_geneontology_Biological_Process_GSEA/GO_0042063.png	9	22933;6547;10215;2840;745;4821;79152;6663;4099	FA2H;GPR17;MAG;MYRF;NKX2-2;OLIG2;SIRT2;SLC8A3;SOX10	geneontology_Biological_Process
GO:0007411	axon guidance	http://amigo.geneontology.org/amigo/term/GO:0007411	0.230964	1.10372	0.315217	0.785627	15	./Project_genes_1_geneontology_Biological_Process_GSEA/GO_0007411.png	15	64919;11023;2737;10154;6092;5588;214;5295;2297;23114;10501;5800;90249;3199;1826	ALCAM;BCL11B;DSCAM;FOXD1;GLI3;HOXA2;NFASC;PIK3R1;PLXNC1;PRKCQ;PTPRO;ROBO2;SEMA6B;UNC5A;VAX1	geneontology_Biological_Process
GO:0097485	neuron projection guidance	http://amigo.geneontology.org/amigo/term/GO:0097485	0.230964	1.10372	0.315217	0.785627	15	./Project_genes_1_geneontology_Biological_Process_GSEA/GO_0097485.png	15	64919;11023;2737;10154;6092;5588;214;5295;2297;23114;10501;5800;90249;3199;1826	ALCAM;BCL11B;DSCAM;FOXD1;GLI3;HOXA2;NFASC;PIK3R1;PLXNC1;PRKCQ;PTPRO;ROBO2;SEMA6B;UNC5A;VAX1	geneontology_Biological_Process
GO:0010810	regulation of cell-substrate adhesion	http://amigo.geneontology.org/amigo/term/GO:0010810	0.391089	1.10009	0.308696	0.786949	5	./Project_genes_1_geneontology_Biological_Process_GSEA/GO_0010810.png	5	604;395;5295;5800;23189	ARHGAP6;BCL6;KANK1;PIK3R1;PTPRO	geneontology_Biological_Process
GO:0010812	negative regulation of cell-substrate adhesion	http://amigo.geneontology.org/amigo/term/GO:0010812	0.391089	1.10009	0.308696	0.786949	5	./Project_genes_1_geneontology_Biological_Process_GSEA/GO_0010812.png	5	604;395;5295;5800;23189	ARHGAP6;BCL6;KANK1;PIK3R1;PTPRO	geneontology_Biological_Process
GO:0098542	defense response to other organism	http://amigo.geneontology.org/amigo/term/GO:0098542	0.297824	1.09721	0.339286	0.790699	10	./Project_genes_1_geneontology_Biological_Process_GSEA/GO_0098542.png	4	4940;4277;146857;91607	MICB;OAS3;SLFN11;SLFN13	geneontology_Biological_Process
GO:0042692	muscle cell differentiation	http://amigo.geneontology.org/amigo/term/GO:0042692	0.325062	0.975644	0.464844	0.796051	6	./Project_genes_1_geneontology_Biological_Process_GSEA/GO_0042692.png	6	51804;23493;650;4487;575;6909	ADGRB1;BMP2;HEY2;MSX1;SIX4;TBX2	geneontology_Biological_Process
GO:0007507	heart development	http://amigo.geneontology.org/amigo/term/GO:0007507	0.2267	0.976372	0.473684	0.797449	12	./Project_genes_1_geneontology_Biological_Process_GSEA/GO_0007507.png	12	2737;6092;4916;80000;23493;55273;650;4487;6909;176;2138;2257	ACAN;BMP2;EYA1;FGF12;GLI3;GREB1L;HEY2;MSX1;NTRK3;ROBO2;TBX2;TMEM100	geneontology_Biological_Process
GO:0070372	regulation of ERK1 and ERK2 cascade	http://amigo.geneontology.org/amigo/term/GO:0070372	0.455665	0.976975	0.495413	0.798892	3	./Project_genes_1_geneontology_Biological_Process_GSEA/GO_0070372.png	3	4916;54550;650	BMP2;NECAB2;NTRK3	geneontology_Biological_Process
GO:0070374	positive regulation of ERK1 and ERK2 cascade	http://amigo.geneontology.org/amigo/term/GO:0070374	0.455665	0.976975	0.495413	0.798892	3	./Project_genes_1_geneontology_Biological_Process_GSEA/GO_0070374.png	3	4916;54550;650	BMP2;NECAB2;NTRK3	geneontology_Biological_Process
GO:0010639	negative regulation of organelle organization	http://amigo.geneontology.org/amigo/term/GO:0010639	0.390123	0.971097	0.464407	0.799904	4	./Project_genes_1_geneontology_Biological_Process_GSEA/GO_0010639.png	4	395;23671;130271;23189	ARHGAP6;KANK1;PLEKHH2;TMEFF2	geneontology_Biological_Process
GO:0051494	negative regulation of cytoskeleton organization	http://amigo.geneontology.org/amigo/term/GO:0051494	0.390123	0.971097	0.464407	0.799904	4	./Project_genes_1_geneontology_Biological_Process_GSEA/GO_0051494.png	4	395;23671;130271;23189	ARHGAP6;KANK1;PLEKHH2;TMEFF2	geneontology_Biological_Process
GO:0044270	cellular nitrogen compound catabolic process	http://amigo.geneontology.org/amigo/term/GO:0044270	0.328358	1.07702	0.306977	0.800447	7	./Project_genes_1_geneontology_Biological_Process_GSEA/GO_0044270.png	7	146857;22875;5141;5142;29958;5027;27115	DMGDH;ENPP4;P2RX7;PDE4A;PDE4B;PDE7B;SLFN13	geneontology_Biological_Process
GO:1990778	protein localization to cell periphery	http://amigo.geneontology.org/amigo/term/GO:1990778	0.227633	0.969641	0.469565	0.800527	12	./Project_genes_1_geneontology_Biological_Process_GSEA/GO_1990778.png	10	63971;91461;30845;6242;5295;23555;2037;7275;23114;57628	DPP10;EHD3;EPB41L2;KIF13A;NFASC;PIK3R1;PKDCC;RTKN;TSPAN15;TUB	geneontology_Biological_Process
GO:0044782	cilium organization	http://amigo.geneontology.org/amigo/term/GO:0044782	0.517241	1.07856	0.334495	0.800772	3	./Project_genes_1_geneontology_Biological_Process_GSEA/GO_0044782.png	3	30845;9148;29887	EHD3;NEURL1;SNX10	geneontology_Biological_Process
GO:0060271	cilium assembly	http://amigo.geneontology.org/amigo/term/GO:0060271	0.517241	1.07856	0.334495	0.800772	3	./Project_genes_1_geneontology_Biological_Process_GSEA/GO_0060271.png	3	30845;9148;29887	EHD3;NEURL1;SNX10	geneontology_Biological_Process
GO:0110110	positive regulation of animal organ morphogenesis	http://amigo.geneontology.org/amigo/term/GO:0110110	0.45679	1.07511	0.33574	0.800817	4	./Project_genes_1_geneontology_Biological_Process_GSEA/GO_0110110.png	4	6092;51804;4609;650	BMP2;MYC;ROBO2;SIX4	geneontology_Biological_Process
GO:0007517	muscle organ development	http://amigo.geneontology.org/amigo/term/GO:0007517	0.261307	1.03315	0.392405	0.803514	11	./Project_genes_1_geneontology_Biological_Process_GSEA/GO_0007517.png	11	11023;51804;23493;9148;22989;650;4487;575;6909;245806;22933	ADGRB1;BMP2;HEY2;MSX1;MYH15;NEURL1;SIRT2;SIX4;TBX2;VAX1;VGLL2	geneontology_Biological_Process
GO:1903827	regulation of cellular protein localization	http://amigo.geneontology.org/amigo/term/GO:1903827	0.248476	1.03451	0.389381	0.803516	13	./Project_genes_1_geneontology_Biological_Process_GSEA/GO_1903827.png	11	23327;9134;2737;580;91461;6934;5295;440730;2037;54550;57628	BARD1;CCNE2;DPP10;EPB41L2;GLI3;NECAB2;NEDD4L;PIK3R1;PKDCC;TCF7L2;TRIM67	geneontology_Biological_Process
GO:0001657	ureteric bud development	http://amigo.geneontology.org/amigo/term/GO:0001657	0.277612	0.99393	0.418605	0.803554	9	./Project_genes_1_geneontology_Biological_Process_GSEA/GO_0001657.png	8	2737;6092;51804;80000;793;2297;4609;650	BMP2;CALB1;FOXD1;GLI3;GREB1L;MYC;ROBO2;SIX4	geneontology_Biological_Process
GO:0001823	mesonephros development	http://amigo.geneontology.org/amigo/term/GO:0001823	0.277612	0.99393	0.418605	0.803554	9	./Project_genes_1_geneontology_Biological_Process_GSEA/GO_0001823.png	8	2737;6092;51804;80000;793;2297;4609;650	BMP2;CALB1;FOXD1;GLI3;GREB1L;MYC;ROBO2;SIX4	geneontology_Biological_Process
GO:0072163	mesonephric epithelium development	http://amigo.geneontology.org/amigo/term/GO:0072163	0.277612	0.99393	0.418605	0.803554	9	./Project_genes_1_geneontology_Biological_Process_GSEA/GO_0072163.png	8	2737;6092;51804;80000;793;2297;4609;650	BMP2;CALB1;FOXD1;GLI3;GREB1L;MYC;ROBO2;SIX4	geneontology_Biological_Process
GO:0072164	mesonephric tubule development	http://amigo.geneontology.org/amigo/term/GO:0072164	0.277612	0.99393	0.418605	0.803554	9	./Project_genes_1_geneontology_Biological_Process_GSEA/GO_0072164.png	8	2737;6092;51804;80000;793;2297;4609;650	BMP2;CALB1;FOXD1;GLI3;GREB1L;MYC;ROBO2;SIX4	geneontology_Biological_Process
GO:0070613	regulation of protein processing	http://amigo.geneontology.org/amigo/term/GO:0070613	0.529557	1.08049	0.330247	0.804531	3	./Project_genes_1_geneontology_Biological_Process_GSEA/GO_0070613.png	3	2619;5270;55061	GAS1;SERPINE2;SUSD4	geneontology_Biological_Process
GO:1903317	regulation of protein maturation	http://amigo.geneontology.org/amigo/term/GO:1903317	0.529557	1.08049	0.330247	0.804531	3	./Project_genes_1_geneontology_Biological_Process_GSEA/GO_1903317.png	3	2619;5270;55061	GAS1;SERPINE2;SUSD4	geneontology_Biological_Process
GO:1901653	cellular response to peptide	http://amigo.geneontology.org/amigo/term/GO:1901653	0.330025	0.97709	0.436937	0.804714	6	./Project_genes_1_geneontology_Biological_Process_GSEA/GO_1901653.png	6	815;5588;5295;2690;23189;773	CACNA1A;CAMK2A;GHR;KANK1;PIK3R1;PRKCQ	geneontology_Biological_Process
GO:0051347	positive regulation of transferase activity	http://amigo.geneontology.org/amigo/term/GO:0051347	0.20097	0.992096	0.425743	0.804721	16	./Project_genes_1_geneontology_Biological_Process_GSEA/GO_0051347.png	15	894;4254;4916;5588;9294;595;9148;10451;54769;4609;650;2690;5027;7039;84632	AFAP1L2;BMP2;CCND1;CCND2;DIRAS2;GHR;KITLG;MYC;NEURL1;NTRK3;P2RX7;PRKCQ;S1PR2;TGFA;VAV3	geneontology_Biological_Process
GO:0030316	osteoclast differentiation	http://amigo.geneontology.org/amigo/term/GO:0030316	0.472906	0.97795	0.466667	0.805848	3	./Project_genes_1_geneontology_Biological_Process_GSEA/GO_0030316.png	3	5295;29887;133522	PIK3R1;PPARGC1B;SNX10	geneontology_Biological_Process
GO:0030038	contractile actin filament bundle assembly	http://amigo.geneontology.org/amigo/term/GO:0030038	0.480296	1.03489	0.417722	0.805935	3	./Project_genes_1_geneontology_Biological_Process_GSEA/GO_0030038.png	3	395;5295;23671	ARHGAP6;PIK3R1;TMEFF2	geneontology_Biological_Process
GO:0032231	regulation of actin filament bundle assembly	http://amigo.geneontology.org/amigo/term/GO:0032231	0.480296	1.03489	0.417722	0.805935	3	./Project_genes_1_geneontology_Biological_Process_GSEA/GO_0032231.png	3	395;5295;23671	ARHGAP6;PIK3R1;TMEFF2	geneontology_Biological_Process
GO:0043149	stress fiber assembly	http://amigo.geneontology.org/amigo/term/GO:0043149	0.480296	1.03489	0.417722	0.805935	3	./Project_genes_1_geneontology_Biological_Process_GSEA/GO_0043149.png	3	395;5295;23671	ARHGAP6;PIK3R1;TMEFF2	geneontology_Biological_Process
GO:0051492	regulation of stress fiber assembly	http://amigo.geneontology.org/amigo/term/GO:0051492	0.480296	1.03489	0.417722	0.805935	3	./Project_genes_1_geneontology_Biological_Process_GSEA/GO_0051492.png	3	395;5295;23671	ARHGAP6;PIK3R1;TMEFF2	geneontology_Biological_Process
GO:0110020	regulation of actomyosin structure organization	http://amigo.geneontology.org/amigo/term/GO:0110020	0.480296	1.03489	0.417722	0.805935	3	./Project_genes_1_geneontology_Biological_Process_GSEA/GO_0110020.png	3	395;5295;23671	ARHGAP6;PIK3R1;TMEFF2	geneontology_Biological_Process
GO:0032092	positive regulation of protein binding	http://amigo.geneontology.org/amigo/term/GO:0032092	0.45679	1.08584	0.352941	0.80714	4	./Project_genes_1_geneontology_Biological_Process_GSEA/GO_0032092.png	4	6934;5334;25805;650	BAMBI;BMP2;PLCL1;TCF7L2	geneontology_Biological_Process
GO:0043393	regulation of protein binding	http://amigo.geneontology.org/amigo/term/GO:0043393	0.45679	1.08584	0.352941	0.80714	4	./Project_genes_1_geneontology_Biological_Process_GSEA/GO_0043393.png	4	6934;5334;25805;650	BAMBI;BMP2;PLCL1;TCF7L2	geneontology_Biological_Process
GO:0070371	ERK1 and ERK2 cascade	http://amigo.geneontology.org/amigo/term/GO:0070371	0.45679	1.08866	0.342857	0.807564	4	./Project_genes_1_geneontology_Biological_Process_GSEA/GO_0070371.png	4	4916;54550;4609;650	BMP2;MYC;NECAB2;NTRK3	geneontology_Biological_Process
GO:0006909	phagocytosis	http://amigo.geneontology.org/amigo/term/GO:0006909	0.369727	1.08394	0.342593	0.807817	6	./Project_genes_1_geneontology_Biological_Process_GSEA/GO_0006909.png	6	644150;5295;10451;7275;5027;575	ADGRB1;P2RX7;PIK3R1;TUB;VAV3;WIPF3	geneontology_Biological_Process
GO:0071417	cellular response to organonitrogen compound	http://amigo.geneontology.org/amigo/term/GO:0071417	0.247475	1.08234	0.323529	0.80807	13	./Project_genes_1_geneontology_Biological_Process_GSEA/GO_0071417.png	13	815;610;5588;5295;9148;3784;5142;2690;5027;23189;773;22933;6547	CACNA1A;CAMK2A;GHR;HCN2;KANK1;KCNQ1;NEURL1;P2RX7;PDE4B;PIK3R1;PRKCQ;SIRT2;SLC8A3	geneontology_Biological_Process
GO:0019439	aromatic compound catabolic process	http://amigo.geneontology.org/amigo/term/GO:0019439	0.327543	0.982211	0.476596	0.808243	6	./Project_genes_1_geneontology_Biological_Process_GSEA/GO_0019439.png	6	146857;22875;5141;5142;5027;27115	ENPP4;P2RX7;PDE4A;PDE4B;PDE7B;SLFN13	geneontology_Biological_Process
GO:1901361	organic cyclic compound catabolic process	http://amigo.geneontology.org/amigo/term/GO:1901361	0.327543	0.982211	0.476596	0.808243	6	./Project_genes_1_geneontology_Biological_Process_GSEA/GO_1901361.png	6	146857;22875;5141;5142;5027;27115	ENPP4;P2RX7;PDE4A;PDE4B;PDE7B;SLFN13	geneontology_Biological_Process
GO:0034655	nucleobase-containing compound catabolic process	http://amigo.geneontology.org/amigo/term/GO:0034655	0.327543	0.982211	0.476596	0.808243	6	./Project_genes_1_geneontology_Biological_Process_GSEA/GO_0034655.png	6	146857;22875;5141;5142;5027;27115	ENPP4;P2RX7;PDE4A;PDE4B;PDE7B;SLFN13	geneontology_Biological_Process
GO:0046700	heterocycle catabolic process	http://amigo.geneontology.org/amigo/term/GO:0046700	0.327543	0.982211	0.476596	0.808243	6	./Project_genes_1_geneontology_Biological_Process_GSEA/GO_0046700.png	6	146857;22875;5141;5142;5027;27115	ENPP4;P2RX7;PDE4A;PDE4B;PDE7B;SLFN13	geneontology_Biological_Process
GO:0090183	regulation of kidney development	http://amigo.geneontology.org/amigo/term/GO:0090183	0.482759	1.00728	0.417178	0.808256	3	./Project_genes_1_geneontology_Biological_Process_GSEA/GO_0090183.png	3	51804;2297;4609	FOXD1;MYC;SIX4	geneontology_Biological_Process
GO:0090184	positive regulation of kidney development	http://amigo.geneontology.org/amigo/term/GO:0090184	0.482759	1.00728	0.417178	0.808256	3	./Project_genes_1_geneontology_Biological_Process_GSEA/GO_0090184.png	3	51804;2297;4609	FOXD1;MYC;SIX4	geneontology_Biological_Process
GO:0072074	kidney mesenchyme development	http://amigo.geneontology.org/amigo/term/GO:0072074	0.482759	1.00728	0.417178	0.808256	3	./Project_genes_1_geneontology_Biological_Process_GSEA/GO_0072074.png	3	51804;2297;4609	FOXD1;MYC;SIX4	geneontology_Biological_Process
GO:0030097	hemopoiesis	http://amigo.geneontology.org/amigo/term/GO:0030097	0.222222	0.978357	0.491803	0.808317	13	./Project_genes_1_geneontology_Biological_Process_GSEA/GO_0030097.png	13	64919;2737;4254;604;5588;5295;9580;29887;4609;133522;55619;6547;399	BCL11B;BCL6;DOCK10;GLI3;KITLG;MYC;PIK3R1;PPARGC1B;PRKCQ;RHOH;SLC8A3;SNX10;SOX13	geneontology_Biological_Process
GO:0001776	leukocyte homeostasis	http://amigo.geneontology.org/amigo/term/GO:0001776	0.40099	1.07052	0.333333	0.808394	5	./Project_genes_1_geneontology_Biological_Process_GSEA/GO_0001776.png	5	4254;5142;55619;5027;124976	DOCK10;KITLG;P2RX7;PDE4B;SPNS2	geneontology_Biological_Process
GO:0071824	protein-DNA complex subunit organization	http://amigo.geneontology.org/amigo/term/GO:0071824	0.482759	0.99998	0.446483	0.808622	3	./Project_genes_1_geneontology_Biological_Process_GSEA/GO_0071824.png	3	8520;23493;4609	HAT1;HEY2;MYC	geneontology_Biological_Process
GO:0000723	telomere maintenance	http://amigo.geneontology.org/amigo/term/GO:0000723	0.482759	1.00158	0.410256	0.808693	3	./Project_genes_1_geneontology_Biological_Process_GSEA/GO_0000723.png	3	9134;5588;4609	CCNE2;MYC;PRKCQ	geneontology_Biological_Process
GO:0032200	telomere organization	http://amigo.geneontology.org/amigo/term/GO:0032200	0.482759	1.00158	0.410256	0.808693	3	./Project_genes_1_geneontology_Biological_Process_GSEA/GO_0032200.png	3	9134;5588;4609	CCNE2;MYC;PRKCQ	geneontology_Biological_Process
GO:0042475	odontogenesis of dentin-containing tooth	http://amigo.geneontology.org/amigo/term/GO:0042475	0.393564	1.04121	0.380567	0.808722	5	./Project_genes_1_geneontology_Biological_Process_GSEA/GO_0042475.png	5	258;64919;2737;650;4487	AMBN;BCL11B;BMP2;GLI3;MSX1	geneontology_Biological_Process
GO:0031100	animal organ regeneration	http://amigo.geneontology.org/amigo/term/GO:0031100	0.458128	0.979373	0.425806	0.809088	3	./Project_genes_1_geneontology_Biological_Process_GSEA/GO_0031100.png	3	2737;595;55959	CCND1;GLI3;SULF2	geneontology_Biological_Process
GO:0097421	liver regeneration	http://amigo.geneontology.org/amigo/term/GO:0097421	0.458128	0.979373	0.425806	0.809088	3	./Project_genes_1_geneontology_Biological_Process_GSEA/GO_0097421.png	3	2737;595;55959	CCND1;GLI3;SULF2	geneontology_Biological_Process
GO:0042176	regulation of protein catabolic process	http://amigo.geneontology.org/amigo/term/GO:0042176	0.261307	1.01786	0.401408	0.809254	11	./Project_genes_1_geneontology_Biological_Process_GSEA/GO_0042176.png	11	23327;580;29116;5270;64285;9781;440730;7079;575;255488;22933	ADGRB1;BARD1;MYLIP;NEDD4L;RHBDF1;RNF144A;RNF144B;SERPINE2;SIRT2;TIMP4;TRIM67	geneontology_Biological_Process
GO:1905477	positive regulation of protein localization to membrane	http://amigo.geneontology.org/amigo/term/GO:1905477	0.492611	1.00386	0.444444	0.809949	3	./Project_genes_1_geneontology_Biological_Process_GSEA/GO_1905477.png	3	5295;54550;57628	DPP10;NECAB2;PIK3R1	geneontology_Biological_Process
GO:1904377	positive regulation of protein localization to cell periphery	http://amigo.geneontology.org/amigo/term/GO:1904377	0.492611	1.00497	0.438127	0.810119	3	./Project_genes_1_geneontology_Biological_Process_GSEA/GO_1904377.png	3	5295;2037;57628	DPP10;EPB41L2;PIK3R1	geneontology_Biological_Process
GO:0051301	cell division	http://amigo.geneontology.org/amigo/term/GO:0051301	0.261965	1.06318	0.357143	0.81043	12	./Project_genes_1_geneontology_Biological_Process_GSEA/GO_0051301.png	12	894;9134;55521;5454;63971;595;6242;2037;91768;4609;7039;22933	CABLES1;CCND1;CCND2;CCNE2;EPB41L2;KIF13A;MYC;POU3F2;RTKN;SIRT2;TGFA;TRIM36	geneontology_Biological_Process
GO:0048771	tissue remodeling	http://amigo.geneontology.org/amigo/term/GO:0048771	0.42963	1.04189	0.377778	0.810754	4	./Project_genes_1_geneontology_Biological_Process_GSEA/GO_0048771.png	4	23154;29887;133522;5027	NCDN;P2RX7;PPARGC1B;SNX10	geneontology_Biological_Process
GO:0045453	bone resorption	http://amigo.geneontology.org/amigo/term/GO:0045453	0.42963	1.04189	0.377778	0.810754	4	./Project_genes_1_geneontology_Biological_Process_GSEA/GO_0045453.png	4	23154;29887;133522;5027	NCDN;P2RX7;PPARGC1B;SNX10	geneontology_Biological_Process
GO:0046849	bone remodeling	http://amigo.geneontology.org/amigo/term/GO:0046849	0.42963	1.04189	0.377778	0.810754	4	./Project_genes_1_geneontology_Biological_Process_GSEA/GO_0046849.png	4	23154;29887;133522;5027	NCDN;P2RX7;PPARGC1B;SNX10	geneontology_Biological_Process
GO:0043524	negative regulation of neuron apoptotic process	http://amigo.geneontology.org/amigo/term/GO:0043524	-0.797679	-1.57823	0.0149701	0.811692	3	./Project_genes_1_geneontology_Biological_Process_GSEA/GO_0043524.png	2	2019;4099	EN1;MAG	geneontology_Biological_Process
GO:1901215	negative regulation of neuron death	http://amigo.geneontology.org/amigo/term/GO:1901215	-0.797679	-1.57823	0.0149701	0.811692	3	./Project_genes_1_geneontology_Biological_Process_GSEA/GO_1901215.png	2	2019;4099	EN1;MAG	geneontology_Biological_Process
GO:0044419	interspecies interaction between organisms	http://amigo.geneontology.org/amigo/term/GO:0044419	0.310625	1.01809	0.421875	0.812273	7	./Project_genes_1_geneontology_Biological_Process_GSEA/GO_0044419.png	3	4940;4277;23327	MICB;NEDD4L;OAS3	geneontology_Biological_Process
GO:0014706	striated muscle tissue development	http://amigo.geneontology.org/amigo/term/GO:0014706	0.260652	0.986043	0.463855	0.812678	10	./Project_genes_1_geneontology_Biological_Process_GSEA/GO_0014706.png	10	11023;51804;23493;9148;22989;650;6909;245806;2138;22933	BMP2;EYA1;HEY2;MYH15;NEURL1;SIRT2;SIX4;TBX2;VAX1;VGLL2	geneontology_Biological_Process
GO:0060537	muscle tissue development	http://amigo.geneontology.org/amigo/term/GO:0060537	0.260652	0.986043	0.463855	0.812678	10	./Project_genes_1_geneontology_Biological_Process_GSEA/GO_0060537.png	10	11023;51804;23493;9148;22989;650;6909;245806;2138;22933	BMP2;EYA1;HEY2;MYH15;NEURL1;SIRT2;SIX4;TBX2;VAX1;VGLL2	geneontology_Biological_Process
GO:0033500	carbohydrate homeostasis	http://amigo.geneontology.org/amigo/term/GO:0033500	0.512315	1.06371	0.370968	0.81311	3	./Project_genes_1_geneontology_Biological_Process_GSEA/GO_0033500.png	3	6934;5295;64478	CSMD1;PIK3R1;TCF7L2	geneontology_Biological_Process
GO:0042593	glucose homeostasis	http://amigo.geneontology.org/amigo/term/GO:0042593	0.512315	1.06371	0.370968	0.81311	3	./Project_genes_1_geneontology_Biological_Process_GSEA/GO_0042593.png	3	6934;5295;64478	CSMD1;PIK3R1;TCF7L2	geneontology_Biological_Process
GO:0051146	striated muscle cell differentiation	http://amigo.geneontology.org/amigo/term/GO:0051146	0.368812	0.995043	0.429066	0.81349	5	./Project_genes_1_geneontology_Biological_Process_GSEA/GO_0051146.png	5	51804;23493;650;4487;575	ADGRB1;BMP2;HEY2;MSX1;SIX4	geneontology_Biological_Process
GO:0033043	regulation of organelle organization	http://amigo.geneontology.org/amigo/term/GO:0033043	0.17987	1.01887	0.362319	0.813965	23	./Project_genes_1_geneontology_Biological_Process_GSEA/GO_0033043.png	22	644150;390;894;9134;55521;4916;604;5588;395;30845;595;5295;4609;23671;347730;5027;130271;4487;23189;2895;7039;22933	ARHGAP6;BCL6;CCND1;CCND2;CCNE2;EHD3;GRID2;KANK1;LRRTM1;MSX1;MYC;NTRK3;P2RX7;PIK3R1;PLEKHH2;PRKCQ;RND3;SIRT2;TGFA;TMEFF2;TRIM36;WIPF3	geneontology_Biological_Process
GO:0106106	cold-induced thermogenesis	http://amigo.geneontology.org/amigo/term/GO:0106106	0.472906	1.00891	0.436137	0.814623	3	./Project_genes_1_geneontology_Biological_Process_GSEA/GO_0106106.png	3	4857;5334;133522	NOVA1;PLCL1;PPARGC1B	geneontology_Biological_Process
GO:0120161	regulation of cold-induced thermogenesis	http://amigo.geneontology.org/amigo/term/GO:0120161	0.472906	1.00891	0.436137	0.814623	3	./Project_genes_1_geneontology_Biological_Process_GSEA/GO_0120161.png	3	4857;5334;133522	NOVA1;PLCL1;PPARGC1B	geneontology_Biological_Process
GO:1990845	adaptive thermogenesis	http://amigo.geneontology.org/amigo/term/GO:1990845	0.472906	1.00891	0.436137	0.814623	3	./Project_genes_1_geneontology_Biological_Process_GSEA/GO_1990845.png	3	4857;5334;133522	NOVA1;PLCL1;PPARGC1B	geneontology_Biological_Process
GO:0002520	immune system development	http://amigo.geneontology.org/amigo/term/GO:0002520	0.22335	1.01981	0.44898	0.815211	15	./Project_genes_1_geneontology_Biological_Process_GSEA/GO_0002520.png	15	64919;2737;4254;51804;604;5588;5295;9580;29887;4609;133522;55619;124976;6547;399	BCL11B;BCL6;DOCK10;GLI3;KITLG;MYC;PIK3R1;PPARGC1B;PRKCQ;RHOH;SIX4;SLC8A3;SNX10;SOX13;SPNS2	geneontology_Biological_Process
GO:0048534	hematopoietic or lymphoid organ development	http://amigo.geneontology.org/amigo/term/GO:0048534	0.22335	1.01981	0.44898	0.815211	15	./Project_genes_1_geneontology_Biological_Process_GSEA/GO_0048534.png	15	64919;2737;4254;51804;604;5588;5295;9580;29887;4609;133522;55619;124976;6547;399	BCL11B;BCL6;DOCK10;GLI3;KITLG;MYC;PIK3R1;PPARGC1B;PRKCQ;RHOH;SIX4;SLC8A3;SNX10;SOX13;SPNS2	geneontology_Biological_Process
GO:1903076	regulation of protein localization to plasma membrane	http://amigo.geneontology.org/amigo/term/GO:1903076	0.492611	0.995131	0.442368	0.81658	3	./Project_genes_1_geneontology_Biological_Process_GSEA/GO_1903076.png	3	91461;5295;57628	DPP10;PIK3R1;PKDCC	geneontology_Biological_Process
GO:1901652	response to peptide	http://amigo.geneontology.org/amigo/term/GO:1901652	0.330846	1.05906	0.345178	0.816735	7	./Project_genes_1_geneontology_Biological_Process_GSEA/GO_1901652.png	7	815;5588;5295;7079;2690;23189;773	CACNA1A;CAMK2A;GHR;KANK1;PIK3R1;PRKCQ;TIMP4	geneontology_Biological_Process
GO:1902904	negative regulation of supramolecular fiber organization	http://amigo.geneontology.org/amigo/term/GO:1902904	0.391089	1.06532	0.339695	0.817546	5	./Project_genes_1_geneontology_Biological_Process_GSEA/GO_1902904.png	5	395;23671;130271;150356;23189	ARHGAP6;CHADL;KANK1;PLEKHH2;TMEFF2	geneontology_Biological_Process
GO:0009411	response to UV	http://amigo.geneontology.org/amigo/term/GO:0009411	0.482759	1.02561	0.425806	0.818034	3	./Project_genes_1_geneontology_Biological_Process_GSEA/GO_0009411.png	3	595;5295;4609	CCND1;MYC;PIK3R1	geneontology_Biological_Process
GO:0032355	response to estradiol	http://amigo.geneontology.org/amigo/term/GO:0032355	0.502463	1.0433	0.409524	0.818912	3	./Project_genes_1_geneontology_Biological_Process_GSEA/GO_0032355.png	3	8787;595;58189	CCND1;RGS9;WFDC1	geneontology_Biological_Process
GO:0060048	cardiac muscle contraction	http://amigo.geneontology.org/amigo/term/GO:0060048	0.354893	1.04901	0.358025	0.820139	6	./Project_genes_1_geneontology_Biological_Process_GSEA/GO_0060048.png	5	23327;8913;30845;3784;5142	CACNA1G;EHD3;KCNQ1;NEDD4L;PDE4B	geneontology_Biological_Process
GO:0090287	regulation of cellular response to growth factor stimulus	http://amigo.geneontology.org/amigo/term/GO:0090287	0.393564	1.05633	0.353175	0.820248	5	./Project_genes_1_geneontology_Biological_Process_GSEA/GO_0090287.png	5	5046;2297;25805;55959;4487	BAMBI;FOXD1;MSX1;PCSK6;SULF2	geneontology_Biological_Process
GO:0001837	epithelial to mesenchymal transition	http://amigo.geneontology.org/amigo/term/GO:0001837	0.393564	1.01187	0.381148	0.820505	5	./Project_genes_1_geneontology_Biological_Process_GSEA/GO_0001837.png	5	23493;55273;25805;650;4487	BAMBI;BMP2;HEY2;MSX1;TMEM100	geneontology_Biological_Process
GO:0071375	cellular response to peptide hormone stimulus	http://amigo.geneontology.org/amigo/term/GO:0071375	0.391089	1.01985	0.367347	0.822234	5	./Project_genes_1_geneontology_Biological_Process_GSEA/GO_0071375.png	5	815;5588;5295;2690;23189	CAMK2A;GHR;KANK1;PIK3R1;PRKCQ	geneontology_Biological_Process
GO:0032943	mononuclear cell proliferation	http://amigo.geneontology.org/amigo/term/GO:0032943	0.42963	1.0209	0.407801	0.822679	4	./Project_genes_1_geneontology_Biological_Process_GSEA/GO_0032943.png	4	604;5588;10451;5027	BCL6;P2RX7;PRKCQ;VAV3	geneontology_Biological_Process
GO:0046651	lymphocyte proliferation	http://amigo.geneontology.org/amigo/term/GO:0046651	0.42963	1.0209	0.407801	0.822679	4	./Project_genes_1_geneontology_Biological_Process_GSEA/GO_0046651.png	4	604;5588;10451;5027	BCL6;P2RX7;PRKCQ;VAV3	geneontology_Biological_Process
GO:0070227	lymphocyte apoptotic process	http://amigo.geneontology.org/amigo/term/GO:0070227	0.42963	1.04332	0.359862	0.82275	4	./Project_genes_1_geneontology_Biological_Process_GSEA/GO_0070227.png	4	2737;604;5588;5027	BCL6;GLI3;P2RX7;PRKCQ	geneontology_Biological_Process
GO:0061041	regulation of wound healing	http://amigo.geneontology.org/amigo/term/GO:0061041	0.391089	1.04941	0.372093	0.823151	5	./Project_genes_1_geneontology_Biological_Process_GSEA/GO_0061041.png	5	5270;5588;22875;58189;23189	ENPP4;KANK1;PRKCQ;SERPINE2;WFDC1	geneontology_Biological_Process
GO:0030048	actin filament-based movement	http://amigo.geneontology.org/amigo/term/GO:0030048	0.344348	1.00898	0.436214	0.824797	6	./Project_genes_1_geneontology_Biological_Process_GSEA/GO_0030048.png	5	23327;644150;8913;3784;5142	CACNA1G;KCNQ1;NEDD4L;PDE4B;WIPF3	geneontology_Biological_Process
GO:0006509	membrane protein ectodomain proteolysis	http://amigo.geneontology.org/amigo/term/GO:0006509	0.428571	0.910712	0.559078	0.82541	3	./Project_genes_1_geneontology_Biological_Process_GSEA/GO_0006509.png	3	5588;7079;5027	P2RX7;PRKCQ;TIMP4	geneontology_Biological_Process
GO:0033619	membrane protein proteolysis	http://amigo.geneontology.org/amigo/term/GO:0033619	0.428571	0.910712	0.559078	0.82541	3	./Project_genes_1_geneontology_Biological_Process_GSEA/GO_0033619.png	3	5588;7079;5027	P2RX7;PRKCQ;TIMP4	geneontology_Biological_Process
GO:0097435	supramolecular fiber organization	http://amigo.geneontology.org/amigo/term/GO:0097435	0.22335	1.04379	0.342105	0.825512	15	./Project_genes_1_geneontology_Biological_Process_GSEA/GO_0097435.png	15	644150;390;51804;395;5295;344148;57477;23671;133522;130271;4741;150356;23189;176;399	ACAN;ARHGAP6;CHADL;KANK1;NCKAP5;NEFM;PIK3R1;PLEKHH2;PPARGC1B;RHOH;RND3;SHROOM4;SIX4;TMEFF2;WIPF3	geneontology_Biological_Process
GO:0030201	heparan sulfate proteoglycan metabolic process	http://amigo.geneontology.org/amigo/term/GO:0030201	0.458128	0.95777	0.487805	0.826008	3	./Project_genes_1_geneontology_Biological_Process_GSEA/GO_0030201.png	3	9951;6934;55959	HS3ST4;SULF2;TCF7L2	geneontology_Biological_Process
GO:0002218	activation of innate immune response	http://amigo.geneontology.org/amigo/term/GO:0002218	-0.770319	-1.55224	0.0364964	0.826491	3	./Project_genes_1_geneontology_Biological_Process_GSEA/GO_0002218.png	2	54941;100528032	KLRC4-KLRK1;RNF125	geneontology_Biological_Process
GO:0002758	innate immune response-activating signal transduction	http://amigo.geneontology.org/amigo/term/GO:0002758	-0.770319	-1.55224	0.0364964	0.826491	3	./Project_genes_1_geneontology_Biological_Process_GSEA/GO_0002758.png	2	54941;100528032	KLRC4-KLRK1;RNF125	geneontology_Biological_Process
GO:0000082	G1/S transition of mitotic cell cycle	http://amigo.geneontology.org/amigo/term/GO:0000082	0.299684	1.04952	0.358696	0.826949	8	./Project_genes_1_geneontology_Biological_Process_GSEA/GO_0000082.png	6	91607;894;9134;57165;815;595	CAMK2A;CCND1;CCND2;CCNE2;GJC2;SLFN11	geneontology_Biological_Process
GO:0044843	cell cycle G1/S phase transition	http://amigo.geneontology.org/amigo/term/GO:0044843	0.299684	1.04952	0.358696	0.826949	8	./Project_genes_1_geneontology_Biological_Process_GSEA/GO_0044843.png	6	91607;894;9134;57165;815;595	CAMK2A;CCND1;CCND2;CCNE2;GJC2;SLFN11	geneontology_Biological_Process
GO:2000106	regulation of leukocyte apoptotic process	http://amigo.geneontology.org/amigo/term/GO:2000106	0.42963	1.04485	0.341637	0.826969	4	./Project_genes_1_geneontology_Biological_Process_GSEA/GO_2000106.png	4	4254;604;5588;5027	BCL6;KITLG;P2RX7;PRKCQ	geneontology_Biological_Process
GO:0002819	regulation of adaptive immune response	http://amigo.geneontology.org/amigo/term/GO:0002819	0.428571	0.911955	0.558282	0.828201	3	./Project_genes_1_geneontology_Biological_Process_GSEA/GO_0002819.png	3	604;5588;5027	BCL6;P2RX7;PRKCQ	geneontology_Biological_Process
GO:0002822	regulation of adaptive immune response based on somatic recombination of immune receptors built from immunoglobulin superfamily domains	http://amigo.geneontology.org/amigo/term/GO:0002822	0.428571	0.911955	0.558282	0.828201	3	./Project_genes_1_geneontology_Biological_Process_GSEA/GO_0002822.png	3	604;5588;5027	BCL6;P2RX7;PRKCQ	geneontology_Biological_Process
GO:0070228	regulation of lymphocyte apoptotic process	http://amigo.geneontology.org/amigo/term/GO:0070228	0.428571	0.911955	0.558282	0.828201	3	./Project_genes_1_geneontology_Biological_Process_GSEA/GO_0070228.png	3	604;5588;5027	BCL6;P2RX7;PRKCQ	geneontology_Biological_Process
GO:0021766	hippocampus development	http://amigo.geneontology.org/amigo/term/GO:0021766	0.487685	1.05102	0.360248	0.830096	3	./Project_genes_1_geneontology_Biological_Process_GSEA/GO_0021766.png	3	7101;2737;63827	BCAN;GLI3;NR2E1	geneontology_Biological_Process
GO:0014015	positive regulation of gliogenesis	http://amigo.geneontology.org/amigo/term/GO:0014015	-0.597769	-1.5717	0.0397516	0.831182	7	./Project_genes_1_geneontology_Biological_Process_GSEA/GO_0014015.png	4	10215;4821;6663;4099	MAG;NKX2-2;OLIG2;SOX10	geneontology_Biological_Process
GO:0010717	regulation of epithelial to mesenchymal transition	http://amigo.geneontology.org/amigo/term/GO:0010717	0.455665	0.926781	0.562893	0.831642	3	./Project_genes_1_geneontology_Biological_Process_GSEA/GO_0010717.png	3	6934;25805;650	BAMBI;BMP2;TCF7L2	geneontology_Biological_Process
GO:0010718	positive regulation of epithelial to mesenchymal transition	http://amigo.geneontology.org/amigo/term/GO:0010718	0.455665	0.926781	0.562893	0.831642	3	./Project_genes_1_geneontology_Biological_Process_GSEA/GO_0010718.png	3	6934;25805;650	BAMBI;BMP2;TCF7L2	geneontology_Biological_Process
GO:0009896	positive regulation of catabolic process	http://amigo.geneontology.org/amigo/term/GO:0009896	0.26	0.928419	0.538961	0.833902	9	./Project_genes_1_geneontology_Biological_Process_GSEA/GO_0009896.png	9	23327;580;29116;9781;440730;5027;26353;255488;22933	BARD1;HSPB8;MYLIP;NEDD4L;P2RX7;RNF144A;RNF144B;SIRT2;TRIM67	geneontology_Biological_Process
GO:0007015	actin filament organization	http://amigo.geneontology.org/amigo/term/GO:0007015	0.248177	0.92938	0.529032	0.834586	10	./Project_genes_1_geneontology_Biological_Process_GSEA/GO_0007015.png	9	644150;390;395;5295;57477;23671;133522;130271;23189	ARHGAP6;KANK1;PIK3R1;PLEKHH2;PPARGC1B;RND3;SHROOM4;TMEFF2;WIPF3	geneontology_Biological_Process
GO:0034220	ion transmembrane transport	http://amigo.geneontology.org/amigo/term/GO:0034220	-0.360428	-1.56163	0.0233978	0.834782	40	./Project_genes_1_geneontology_Biological_Process_GSEA/GO_0034220.png	26	2894;2891;5027;2900;57156;1804;344905;2895;773;2259;6446;3751;55515;6547;6505;3790;2257;729956;246213;2893;81832;1137;7018;63982;1258;3306	ANO3;ASIC4;ATP13A5;CACNA1A;CHRNA4;CNGB1;DPP6;FGF12;FGF14;GRIA2;GRIA4;GRID1;GRID2;GRIK4;HSPA2;KCND2;KCNS3;NETO1;P2RX7;SGK1;SHISA7;SLC17A8;SLC1A1;SLC8A3;TF;TMEM63C	geneontology_Biological_Process
GO:0009607	response to biotic stimulus	http://amigo.geneontology.org/amigo/term/GO:0009607	0.201388	0.920237	0.583333	0.835485	15	./Project_genes_1_geneontology_Biological_Process_GSEA/GO_0009607.png	4	4940;4277;146857;91607	MICB;OAS3;SLFN11;SLFN13	geneontology_Biological_Process
GO:0043207	response to external biotic stimulus	http://amigo.geneontology.org/amigo/term/GO:0043207	0.201388	0.920237	0.583333	0.835485	15	./Project_genes_1_geneontology_Biological_Process_GSEA/GO_0043207.png	4	4940;4277;146857;91607	MICB;OAS3;SLFN11;SLFN13	geneontology_Biological_Process
GO:0051707	response to other organism	http://amigo.geneontology.org/amigo/term/GO:0051707	0.201388	0.920237	0.583333	0.835485	15	./Project_genes_1_geneontology_Biological_Process_GSEA/GO_0051707.png	4	4940;4277;146857;91607	MICB;OAS3;SLFN11;SLFN13	geneontology_Biological_Process
GO:0030183	B cell differentiation	http://amigo.geneontology.org/amigo/term/GO:0030183	0.438424	0.912135	0.552381	0.835969	3	./Project_genes_1_geneontology_Biological_Process_GSEA/GO_0030183.png	3	604;5295;55619	BCL6;DOCK10;PIK3R1	geneontology_Biological_Process
GO:0021537	telencephalon development	http://amigo.geneontology.org/amigo/term/GO:0021537	0.245614	0.917015	0.556291	0.836136	10	./Project_genes_1_geneontology_Biological_Process_GSEA/GO_0021537.png	10	64919;7101;6506;2737;5454;6092;63827;650;349667;6547	BCAN;BCL11B;BMP2;GLI3;NR2E1;POU3F2;ROBO2;RTN4RL2;SLC1A2;SLC8A3	geneontology_Biological_Process
GO:0061036	positive regulation of cartilage development	http://amigo.geneontology.org/amigo/term/GO:0061036	0.455665	0.929998	0.542763	0.836316	3	./Project_genes_1_geneontology_Biological_Process_GSEA/GO_0061036.png	3	2737;91461;650	BMP2;GLI3;PKDCC	geneontology_Biological_Process
GO:0072028	nephron morphogenesis	http://amigo.geneontology.org/amigo/term/GO:0072028	0.267997	0.931021	0.526042	0.836674	8	./Project_genes_1_geneontology_Biological_Process_GSEA/GO_0072028.png	7	2737;51804;80000;153572;2297;4609;650	BMP2;FOXD1;GLI3;GREB1L;IRX2;MYC;SIX4	geneontology_Biological_Process
GO:0072078	nephron tubule morphogenesis	http://amigo.geneontology.org/amigo/term/GO:0072078	0.267997	0.931021	0.526042	0.836674	8	./Project_genes_1_geneontology_Biological_Process_GSEA/GO_0072078.png	7	2737;51804;80000;153572;2297;4609;650	BMP2;FOXD1;GLI3;GREB1L;IRX2;MYC;SIX4	geneontology_Biological_Process
GO:0072088	nephron epithelium morphogenesis	http://amigo.geneontology.org/amigo/term/GO:0072088	0.267997	0.931021	0.526042	0.836674	8	./Project_genes_1_geneontology_Biological_Process_GSEA/GO_0072088.png	7	2737;51804;80000;153572;2297;4609;650	BMP2;FOXD1;GLI3;GREB1L;IRX2;MYC;SIX4	geneontology_Biological_Process
GO:0051338	regulation of transferase activity	http://amigo.geneontology.org/amigo/term/GO:0051338	0.149421	0.901546	0.583333	0.836969	21	./Project_genes_1_geneontology_Biological_Process_GSEA/GO_0051338.png	19	894;9134;9079;4254;4916;5588;9294;595;5295;9148;10451;64798;54769;4609;650;2690;5027;7039;84632	AFAP1L2;BMP2;CCND1;CCND2;CCNE2;DEPTOR;DIRAS2;GHR;KITLG;LDB2;MYC;NEURL1;NTRK3;P2RX7;PIK3R1;PRKCQ;S1PR2;TGFA;VAV3	geneontology_Biological_Process
GO:0050769	positive regulation of neurogenesis	http://amigo.geneontology.org/amigo/term/GO:0050769	-0.43274	-1.55869	0.0370774	0.83704	19	./Project_genes_1_geneontology_Biological_Process_GSEA/GO_0050769.png	8	5274;1826;1272;6014;10215;4821;6663;4099	CNTN1;DSCAM;MAG;NKX2-2;OLIG2;RIT2;SERPINI1;SOX10	geneontology_Biological_Process
GO:0002252	immune effector process	http://amigo.geneontology.org/amigo/term/GO:0002252	0.163299	0.923151	0.594203	0.837215	21	./Project_genes_1_geneontology_Biological_Process_GSEA/GO_0002252.png	5	4940;4277;146857;91607;644150	MICB;OAS3;SLFN11;SLFN13;WIPF3	geneontology_Biological_Process
GO:0032502	developmental process	http://amigo.geneontology.org/amigo/term/GO:0032502	-0.306414	-1.56423	0.006	0.837354	168	./Project_genes_1_geneontology_Biological_Process_GSEA/GO_0032502.png	97	63827;4609;23671;161357;133522;347730;55959;650;10501;2690;55619;349667;5027;5800;2114;5067;4326;4741;65217;124976;150356;4487;23189;3110;90249;575;2134;51090;116448;79953;2895;6909;3199;3198;23245;2259;176;57642;2487;245806;117154;6446;158326;23305;84894;2138;22933;140862;4146;6547;5274;4990;1826;2257;399;64405;1272;6014;22865;246213;134701;10215;656;83992;8549;114788;4145;4978;4974;7477;8788;11…	ACAN;ACSL6;ADAMTS20;ADGRB1;ASTN2;BCAN;BCAS1;BMP2;BMP8B;CA10;CDH22;CHADL;CMTM5;CNGB1;CNTN1;CNTN3;COL20A1;CSMD3;CTTNBP2;DACH2;DLK1;DMRT2;DOCK10;DSCAM;EN1;ETS2;EXTL1;EYA1;FA2H;FGF12;FGF14;FREM1;FRZB;GAL3ST1;GHR;GPR17;GRID2;HMX1;HOXA1;HOXA2;HOXA4;HSPA2;ISM1;KANK1;KLRC4-KLRK1;LGR5;LIMS2;LINGO1;LRRTM1;MAG;MATK;MATN1;MBP;MDGA2;MMP17;MNX1;MOG;MSX1;MYC;MYO7B;MYRF;NEFM;NKX2-2;OLIG1;OLIG2;OMG;OPCML;P2RX7;PA…	geneontology_Biological_Process
GO:0045859	regulation of protein kinase activity	http://amigo.geneontology.org/amigo/term/GO:0045859	0.189716	0.91784	0.6	0.837452	15	./Project_genes_1_geneontology_Biological_Process_GSEA/GO_0045859.png	14	894;9134;4254;4916;9294;595;9148;64798;54769;650;2690;5027;7039;84632	AFAP1L2;BMP2;CCND1;CCND2;CCNE2;DEPTOR;DIRAS2;GHR;KITLG;NEURL1;NTRK3;P2RX7;S1PR2;TGFA	geneontology_Biological_Process
GO:0006029	proteoglycan metabolic process	http://amigo.geneontology.org/amigo/term/GO:0006029	0.305211	0.902308	0.601732	0.837895	6	./Project_genes_1_geneontology_Biological_Process_GSEA/GO_0006029.png	6	9951;6934;63827;55959;650;176	ACAN;BCAN;BMP2;HS3ST4;SULF2;TCF7L2	geneontology_Biological_Process
GO:1901615	organic hydroxy compound metabolic process	http://amigo.geneontology.org/amigo/term/GO:1901615	0.455665	0.912425	0.53481	0.838168	3	./Project_genes_1_geneontology_Biological_Process_GSEA/GO_1901615.png	3	56624;8228;650	ASAH2;BMP2;PNPLA4	geneontology_Biological_Process
GO:0006066	alcohol metabolic process	http://amigo.geneontology.org/amigo/term/GO:0006066	0.455665	0.912425	0.53481	0.838168	3	./Project_genes_1_geneontology_Biological_Process_GSEA/GO_0006066.png	3	56624;8228;650	ASAH2;BMP2;PNPLA4	geneontology_Biological_Process
GO:0030501	positive regulation of bone mineralization	http://amigo.geneontology.org/amigo/term/GO:0030501	0.428571	0.893062	0.603834	0.838286	3	./Project_genes_1_geneontology_Biological_Process_GSEA/GO_0030501.png	3	91461;650;5027	BMP2;P2RX7;PKDCC	geneontology_Biological_Process
GO:0070169	positive regulation of biomineral tissue development	http://amigo.geneontology.org/amigo/term/GO:0070169	0.428571	0.893062	0.603834	0.838286	3	./Project_genes_1_geneontology_Biological_Process_GSEA/GO_0070169.png	3	91461;650;5027	BMP2;P2RX7;PKDCC	geneontology_Biological_Process
GO:0003013	circulatory system process	http://amigo.geneontology.org/amigo/term/GO:0003013	0.2267	0.93917	0.531915	0.839164	12	./Project_genes_1_geneontology_Biological_Process_GSEA/GO_0003013.png	12	23327;8913;30845;23493;3784;5142;5800;6909;6446;6547;6505;2257	CACNA1G;EHD3;FGF12;HEY2;KCNQ1;NEDD4L;PDE4B;PTPRO;SGK1;SLC1A1;SLC8A3;TBX2	geneontology_Biological_Process
GO:0008015	blood circulation	http://amigo.geneontology.org/amigo/term/GO:0008015	0.2267	0.93917	0.531915	0.839164	12	./Project_genes_1_geneontology_Biological_Process_GSEA/GO_0008015.png	12	23327;8913;30845;23493;3784;5142;5800;6909;6446;6547;6505;2257	CACNA1G;EHD3;FGF12;HEY2;KCNQ1;NEDD4L;PDE4B;PTPRO;SGK1;SLC1A1;SLC8A3;TBX2	geneontology_Biological_Process
GO:1901698	response to nitrogen compound	http://amigo.geneontology.org/amigo/term/GO:1901698	0.16482	0.902385	0.625	0.840534	22	./Project_genes_1_geneontology_Biological_Process_GSEA/GO_1901698.png	21	6506;23180;85397;815;610;5588;8787;595;5295;9148;3784;5142;23284;7079;133522;2690;5027;23189;773;22933;6547	ADGRL3;CACNA1A;CAMK2A;CCND1;GHR;HCN2;KANK1;KCNQ1;NEURL1;P2RX7;PDE4B;PIK3R1;PPARGC1B;PRKCQ;RFTN1;RGS8;RGS9;SIRT2;SLC1A2;SLC8A3;TIMP4	geneontology_Biological_Process
GO:0048009	insulin-like growth factor receptor signaling pathway	http://amigo.geneontology.org/amigo/term/GO:0048009	0.445813	0.937175	0.49835	0.840793	3	./Project_genes_1_geneontology_Biological_Process_GSEA/GO_0048009.png	3	5295;650;2690	BMP2;GHR;PIK3R1	geneontology_Biological_Process
GO:0060996	dendritic spine development	http://amigo.geneontology.org/amigo/term/GO:0060996	0.438424	0.913701	0.580838	0.841122	3	./Project_genes_1_geneontology_Biological_Process_GSEA/GO_0060996.png	3	815;9148;55619	CAMK2A;DOCK10;NEURL1	geneontology_Biological_Process
GO:0003170	heart valve development	http://amigo.geneontology.org/amigo/term/GO:0003170	0.455665	0.940717	0.552553	0.841371	3	./Project_genes_1_geneontology_Biological_Process_GSEA/GO_0003170.png	3	6092;23493;650	BMP2;HEY2;ROBO2	geneontology_Biological_Process
GO:0003179	heart valve morphogenesis	http://amigo.geneontology.org/amigo/term/GO:0003179	0.455665	0.940717	0.552553	0.841371	3	./Project_genes_1_geneontology_Biological_Process_GSEA/GO_0003179.png	3	6092;23493;650	BMP2;HEY2;ROBO2	geneontology_Biological_Process
GO:0006665	sphingolipid metabolic process	http://amigo.geneontology.org/amigo/term/GO:0006665	-0.56087	-1.56674	0.039555	0.841516	8	./Project_genes_1_geneontology_Biological_Process_GSEA/GO_0006665.png	4	129807;9514;7368;79152	FA2H;GAL3ST1;NEU4;UGT8	geneontology_Biological_Process
GO:0043901	negative regulation of multi-organism process	http://amigo.geneontology.org/amigo/term/GO:0043901	0.397684	0.943173	0.501792	0.841989	4	./Project_genes_1_geneontology_Biological_Process_GSEA/GO_0043901.png	2	4940;4277	MICB;OAS3	geneontology_Biological_Process
GO:0060317	cardiac epithelial to mesenchymal transition	http://amigo.geneontology.org/amigo/term/GO:0060317	0.392593	0.933955	0.517123	0.842092	4	./Project_genes_1_geneontology_Biological_Process_GSEA/GO_0060317.png	4	23493;55273;650;4487	BMP2;HEY2;MSX1;TMEM100	geneontology_Biological_Process
GO:0031290	retinal ganglion cell axon guidance	http://amigo.geneontology.org/amigo/term/GO:0031290	0.426108	0.89608	0.585859	0.842574	3	./Project_genes_1_geneontology_Biological_Process_GSEA/GO_0031290.png	3	6092;214;5800	ALCAM;PTPRO;ROBO2	geneontology_Biological_Process
GO:0031329	regulation of cellular catabolic process	http://amigo.geneontology.org/amigo/term/GO:0031329	0.26	0.932244	0.534884	0.842892	9	./Project_genes_1_geneontology_Biological_Process_GSEA/GO_0031329.png	9	29116;64285;9781;440730;7079;5027;26353;255488;22933	HSPB8;MYLIP;P2RX7;RHBDF1;RNF144A;RNF144B;SIRT2;TIMP4;TRIM67	geneontology_Biological_Process
GO:0097529	myeloid leukocyte migration	http://amigo.geneontology.org/amigo/term/GO:0097529	0.426108	0.893214	0.628743	0.843303	3	./Project_genes_1_geneontology_Biological_Process_GSEA/GO_0097529.png	3	10451;5142;5800	PDE4B;PTPRO;VAV3	geneontology_Biological_Process
GO:0060021	roof of mouth development	http://amigo.geneontology.org/amigo/term/GO:0060021	0.324257	0.88777	0.593985	0.843406	5	./Project_genes_1_geneontology_Biological_Process_GSEA/GO_0060021.png	5	11023;2737;91461;4487;6909	GLI3;MSX1;PKDCC;TBX2;VAX1	geneontology_Biological_Process
GO:0051147	regulation of muscle cell differentiation	http://amigo.geneontology.org/amigo/term/GO:0051147	0.367901	0.889089	0.583871	0.843437	4	./Project_genes_1_geneontology_Biological_Process_GSEA/GO_0051147.png	4	23493;650;4487;575	ADGRB1;BMP2;HEY2;MSX1	geneontology_Biological_Process
GO:0009410	response to xenobiotic stimulus	http://amigo.geneontology.org/amigo/term/GO:0009410	0.445813	0.94365	0.501587	0.844124	3	./Project_genes_1_geneontology_Biological_Process_GSEA/GO_0009410.png	3	8787;23284;2690	ADGRL3;GHR;RGS9	geneontology_Biological_Process
GO:0016050	vesicle organization	http://amigo.geneontology.org/amigo/term/GO:0016050	0.300248	0.894136	0.5875	0.84428	6	./Project_genes_1_geneontology_Biological_Process_GSEA/GO_0016050.png	6	63971;5270;10451;29887;5027;7039	KIF13A;P2RX7;SERPINE2;SNX10;TGFA;VAV3	geneontology_Biological_Process
GO:0008154	actin polymerization or depolymerization	http://amigo.geneontology.org/amigo/term/GO:0008154	0.390123	0.934218	0.498208	0.844338	4	./Project_genes_1_geneontology_Biological_Process_GSEA/GO_0008154.png	4	644150;395;130271;23189	ARHGAP6;KANK1;PLEKHH2;WIPF3	geneontology_Biological_Process
GO:0031589	cell-substrate adhesion	http://amigo.geneontology.org/amigo/term/GO:0031589	0.276119	0.896238	0.565445	0.84489	7	./Project_genes_1_geneontology_Biological_Process_GSEA/GO_0031589.png	7	604;395;5295;22795;5800;23189;158326	ARHGAP6;BCL6;FREM1;KANK1;NID2;PIK3R1;PTPRO	geneontology_Biological_Process
GO:1902806	regulation of cell cycle G1/S phase transition	http://amigo.geneontology.org/amigo/term/GO:1902806	0.344863	0.94413	0.558491	0.845919	5	./Project_genes_1_geneontology_Biological_Process_GSEA/GO_1902806.png	4	91607;894;57165;595	CCND1;CCND2;GJC2;SLFN11	geneontology_Biological_Process
GO:2000045	regulation of G1/S transition of mitotic cell cycle	http://amigo.geneontology.org/amigo/term/GO:2000045	0.344863	0.94413	0.558491	0.845919	5	./Project_genes_1_geneontology_Biological_Process_GSEA/GO_2000045.png	4	91607;894;57165;595	CCND1;CCND2;GJC2;SLFN11	geneontology_Biological_Process
GO:0002694	regulation of leukocyte activation	http://amigo.geneontology.org/amigo/term/GO:0002694	0.290729	0.946435	0.534653	0.846202	7	./Project_genes_1_geneontology_Biological_Process_GSEA/GO_0002694.png	6	2737;604;5588;5295;10451;9580	BCL6;GLI3;PIK3R1;PRKCQ;SOX13;VAV3	geneontology_Biological_Process
GO:0051249	regulation of lymphocyte activation	http://amigo.geneontology.org/amigo/term/GO:0051249	0.290729	0.946435	0.534653	0.846202	7	./Project_genes_1_geneontology_Biological_Process_GSEA/GO_0051249.png	6	2737;604;5588;5295;10451;9580	BCL6;GLI3;PIK3R1;PRKCQ;SOX13;VAV3	geneontology_Biological_Process
GO:0007611	learning or memory	http://amigo.geneontology.org/amigo/term/GO:0007611	-0.617738	-1.57886	0.0504528	0.846778	6	./Project_genes_1_geneontology_Biological_Process_GSEA/GO_0007611.png	5	6446;6547;729956;81832;2019	EN1;NETO1;SGK1;SHISA7;SLC8A3	geneontology_Biological_Process
GO:0031349	positive regulation of defense response	http://amigo.geneontology.org/amigo/term/GO:0031349	-0.661984	-1.58532	0.0345745	0.850275	5	./Project_genes_1_geneontology_Biological_Process_GSEA/GO_0031349.png	3	54941;5733;100528032	KLRC4-KLRK1;PTGER3;RNF125	geneontology_Biological_Process
GO:0006811	ion transport	http://amigo.geneontology.org/amigo/term/GO:0006811	-0.343555	-1.55309	0.0221998	0.853946	53	./Project_genes_1_geneontology_Biological_Process_GSEA/GO_0006811.png	33	2894;2891;5027;2900;57156;1804;6581;51090;344905;2895;773;2259;24;6446;3751;55515;6547;28231;6505;148281;3790;2257;729956;1272;246213;2893;81832;1137;7018;63982;1258;5593;3306	ABCA4;ANO3;ASIC4;ATP13A5;CACNA1A;CHRNA4;CNGB1;CNTN1;DPP6;FGF12;FGF14;GRIA2;GRIA4;GRID1;GRID2;GRIK4;HSPA2;KCND2;KCNS3;NETO1;P2RX7;PLLP;PRKG2;SGK1;SHISA7;SLC17A8;SLC1A1;SLC22A3;SLC8A3;SLCO4A1;SYT6;TF;TMEM63C	geneontology_Biological_Process
GO:0071363	cellular response to growth factor stimulus	http://amigo.geneontology.org/amigo/term/GO:0071363	0.187342	0.877039	0.647059	0.858306	14	./Project_genes_1_geneontology_Biological_Process_GSEA/GO_0071363.png	14	2619;5046;57530;4916;2297;128853;55273;25805;55959;650;4487;22933;2257;656	BAMBI;BMP2;BMP8B;CGN;DUSP15;FGF12;FOXD1;GAS1;MSX1;NTRK3;PCSK6;SIRT2;SULF2;TMEM100	geneontology_Biological_Process
GO:0007584	response to nutrient	http://amigo.geneontology.org/amigo/term/GO:0007584	0.428571	0.875485	0.601796	0.858774	3	./Project_genes_1_geneontology_Biological_Process_GSEA/GO_0007584.png	3	8520;595;5027	CCND1;HAT1;P2RX7	geneontology_Biological_Process
GO:0050890	cognition	http://amigo.geneontology.org/amigo/term/GO:0050890	-0.545939	-1.58027	0.0428397	0.859095	9	./Project_genes_1_geneontology_Biological_Process_GSEA/GO_0050890.png	7	3198;6446;6547;729956;81832;1137;2019	CHRNA4;EN1;HOXA1;NETO1;SGK1;SHISA7;SLC8A3	geneontology_Biological_Process
GO:0032984	protein-containing complex disassembly	http://amigo.geneontology.org/amigo/term/GO:0032984	0.416256	0.873937	0.632219	0.859578	3	./Project_genes_1_geneontology_Biological_Process_GSEA/GO_0032984.png	3	344148;4609;130271	MYC;NCKAP5;PLEKHH2	geneontology_Biological_Process
GO:0045665	negative regulation of neuron differentiation	http://amigo.geneontology.org/amigo/term/GO:0045665	-0.479924	-1.5872	0.0328426	0.859827	14	./Project_genes_1_geneontology_Biological_Process_GSEA/GO_0045665.png	11	10501;349667;5800;23189;3199;84894;6014;10215;4974;4821;4099	HOXA2;KANK1;LINGO1;MAG;NKX2-2;OLIG2;OMG;PTPRO;RIT2;RTN4RL2;SEMA6B	geneontology_Biological_Process
GO:0002456	T cell mediated immunity	http://amigo.geneontology.org/amigo/term/GO:0002456	0.428571	0.878626	0.591216	0.860338	3	./Project_genes_1_geneontology_Biological_Process_GSEA/GO_0002456.png	3	4277;23180;5027	MICB;P2RX7;RFTN1	geneontology_Biological_Process
GO:0051272	positive regulation of cellular component movement	http://amigo.geneontology.org/amigo/term/GO:0051272	0.259428	0.877264	0.630303	0.860519	8	./Project_genes_1_geneontology_Biological_Process_GSEA/GO_0051272.png	7	4254;4916;604;5295;54566;650;10501	BCL6;BMP2;EPB41L4B;KITLG;NTRK3;PIK3R1;SEMA6B	geneontology_Biological_Process
GO:0030534	adult behavior	http://amigo.geneontology.org/amigo/term/GO:0030534	-0.70914	-1.54223	0.034188	0.869439	4	./Project_genes_1_geneontology_Biological_Process_GSEA/GO_0030534.png	3	2257;1137;2019	CHRNA4;EN1;FGF12	geneontology_Biological_Process
GO:0051495	positive regulation of cytoskeleton organization	http://amigo.geneontology.org/amigo/term/GO:0051495	0.428571	0.865925	0.595395	0.871438	3	./Project_genes_1_geneontology_Biological_Process_GSEA/GO_0051495.png	3	644150;4916;5027	NTRK3;P2RX7;WIPF3	geneontology_Biological_Process
GO:0045137	development of primary sexual characteristics	http://amigo.geneontology.org/amigo/term/GO:0045137	0.315147	0.866808	0.616279	0.872111	5	./Project_genes_1_geneontology_Biological_Process_GSEA/GO_0045137.png	4	6092;4254;51804;595	CCND1;KITLG;ROBO2;SIX4	geneontology_Biological_Process
GO:0048754	branching morphogenesis of an epithelial tube	http://amigo.geneontology.org/amigo/term/GO:0048754	0.261194	0.847642	0.672897	0.874447	7	./Project_genes_1_geneontology_Biological_Process_GSEA/GO_0048754.png	7	2737;51804;80000;2297;4609;650;2138	BMP2;EYA1;FOXD1;GLI3;GREB1L;MYC;SIX4	geneontology_Biological_Process
GO:0001658	branching involved in ureteric bud morphogenesis	http://amigo.geneontology.org/amigo/term/GO:0001658	0.261194	0.847642	0.672897	0.874447	7	./Project_genes_1_geneontology_Biological_Process_GSEA/GO_0001658.png	7	2737;51804;80000;2297;4609;650;2138	BMP2;EYA1;FOXD1;GLI3;GREB1L;MYC;SIX4	geneontology_Biological_Process
GO:0060675	ureteric bud morphogenesis	http://amigo.geneontology.org/amigo/term/GO:0060675	0.261194	0.847642	0.672897	0.874447	7	./Project_genes_1_geneontology_Biological_Process_GSEA/GO_0060675.png	7	2737;51804;80000;2297;4609;650;2138	BMP2;EYA1;FOXD1;GLI3;GREB1L;MYC;SIX4	geneontology_Biological_Process
GO:0072171	mesonephric tubule morphogenesis	http://amigo.geneontology.org/amigo/term/GO:0072171	0.261194	0.847642	0.672897	0.874447	7	./Project_genes_1_geneontology_Biological_Process_GSEA/GO_0072171.png	7	2737;51804;80000;2297;4609;650;2138	BMP2;EYA1;FOXD1;GLI3;GREB1L;MYC;SIX4	geneontology_Biological_Process
GO:0048545	response to steroid hormone	http://amigo.geneontology.org/amigo/term/GO:0048545	-0.531926	-1.53456	0.0367197	0.880623	9	./Project_genes_1_geneontology_Biological_Process_GSEA/GO_0048545.png	4	7477;4821;11240;6663	NKX2-2;PADI2;SOX10;WNT7B	geneontology_Biological_Process
GO:0097190	apoptotic signaling pathway	http://amigo.geneontology.org/amigo/term/GO:0097190	0.261194	0.853396	0.649746	0.880939	7	./Project_genes_1_geneontology_Biological_Process_GSEA/GO_0097190.png	7	4254;6934;5295;64798;5027;4487;2138	DEPTOR;EYA1;KITLG;MSX1;P2RX7;PIK3R1;TCF7L2	geneontology_Biological_Process
GO:0001822	kidney development	http://amigo.geneontology.org/amigo/term/GO:0001822	0.192486	0.84968	0.703704	0.880952	14	./Project_genes_1_geneontology_Biological_Process_GSEA/GO_0001822.png	12	2737;6092;51804;80000;153572;793;2297;4609;55959;650;5800;4326	BMP2;CALB1;FOXD1;GLI3;GREB1L;IRX2;MMP17;MYC;PTPRO;ROBO2;SIX4;SULF2	geneontology_Biological_Process
GO:0043491	protein kinase B signaling	http://amigo.geneontology.org/amigo/term/GO:0043491	0.287822	0.854654	0.654378	0.881166	6	./Project_genes_1_geneontology_Biological_Process_GSEA/GO_0043491.png	5	4254;6934;5295;9542;55273	KITLG;NRG2;PIK3R1;TCF7L2;TMEM100	geneontology_Biological_Process
GO:0010638	positive regulation of organelle organization	http://amigo.geneontology.org/amigo/term/GO:0010638	0.259352	0.855009	0.624365	0.882951	8	./Project_genes_1_geneontology_Biological_Process_GSEA/GO_0010638.png	8	644150;4916;604;5588;5027;4487;7039;22933	BCL6;MSX1;NTRK3;P2RX7;PRKCQ;SIRT2;TGFA;WIPF3	geneontology_Biological_Process
GO:0003015	heart process	http://amigo.geneontology.org/amigo/term/GO:0003015	0.225564	0.849951	0.642424	0.883095	10	./Project_genes_1_geneontology_Biological_Process_GSEA/GO_0003015.png	10	23327;8913;30845;23493;3784;5142;6909;6547;6505;2257	CACNA1G;EHD3;FGF12;HEY2;KCNQ1;NEDD4L;PDE4B;SLC1A1;SLC8A3;TBX2	geneontology_Biological_Process
GO:0060047	heart contraction	http://amigo.geneontology.org/amigo/term/GO:0060047	0.225564	0.849951	0.642424	0.883095	10	./Project_genes_1_geneontology_Biological_Process_GSEA/GO_0060047.png	10	23327;8913;30845;23493;3784;5142;6909;6547;6505;2257	CACNA1G;EHD3;FGF12;HEY2;KCNQ1;NEDD4L;PDE4B;SLC1A1;SLC8A3;TBX2	geneontology_Biological_Process
GO:0007173	epidermal growth factor receptor signaling pathway	http://amigo.geneontology.org/amigo/term/GO:0007173	0.297767	0.855621	0.626087	0.884301	6	./Project_genes_1_geneontology_Biological_Process_GSEA/GO_0007173.png	6	64285;5295;9148;9185;7039;84632	AFAP1L2;NEURL1;PIK3R1;REPS2;RHBDF1;TGFA	geneontology_Biological_Process
GO:0007178	transmembrane receptor protein serine/threonine kinase signaling pathway	http://amigo.geneontology.org/amigo/term/GO:0007178	0.232182	0.84155	0.660714	0.884363	9	./Project_genes_1_geneontology_Biological_Process_GSEA/GO_0007178.png	8	5046;57530;2297;128853;55273;25805;650;4487	BAMBI;BMP2;CGN;DUSP15;FOXD1;MSX1;PCSK6;TMEM100	geneontology_Biological_Process
GO:0007009	plasma membrane organization	http://amigo.geneontology.org/amigo/term/GO:0007009	-0.636138	-1.53114	0.0424077	0.885882	5	./Project_genes_1_geneontology_Biological_Process_GSEA/GO_0007009.png	3	745;63982;79152	ANO3;FA2H;MYRF	geneontology_Biological_Process
GO:0043087	regulation of GTPase activity	http://amigo.geneontology.org/amigo/term/GO:0043087	0.178591	0.856089	0.654206	0.886143	15	./Project_genes_1_geneontology_Biological_Process_GSEA/GO_0043087.png	13	121512;10154;85397;23348;4916;604;395;8787;6242;10451;126432;11033;55619	ADAP1;ARHGAP6;BCL6;DOCK10;DOCK9;FGD4;NTRK3;PLXNC1;RGS8;RGS9;RINL;RTKN;VAV3	geneontology_Biological_Process
GO:0043900	regulation of multi-organism process	http://amigo.geneontology.org/amigo/term/GO:0043900	0.318045	0.856193	0.670683	0.888667	5	./Project_genes_1_geneontology_Biological_Process_GSEA/GO_0043900.png	2	4940;4277	MICB;OAS3	geneontology_Biological_Process
GO:0030901	midbrain development	http://amigo.geneontology.org/amigo/term/GO:0030901	-0.640462	-1.53562	0.0513176	0.891299	5	./Project_genes_1_geneontology_Biological_Process_GSEA/GO_0030901.png	3	2019;11240;4155	EN1;MBP;PADI2	geneontology_Biological_Process
GO:0032330	regulation of chondrocyte differentiation	http://amigo.geneontology.org/amigo/term/GO:0032330	0.396552	0.829711	0.650746	0.900089	3	./Project_genes_1_geneontology_Biological_Process_GSEA/GO_0032330.png	3	2737;91461;150356	CHADL;GLI3;PKDCC	geneontology_Biological_Process
GO:0033674	positive regulation of kinase activity	http://amigo.geneontology.org/amigo/term/GO:0033674	0.185524	0.827421	0.743363	0.902128	14	./Project_genes_1_geneontology_Biological_Process_GSEA/GO_0033674.png	13	894;4254;4916;9294;595;9148;10451;54769;650;2690;5027;7039;84632	AFAP1L2;BMP2;CCND1;CCND2;DIRAS2;GHR;KITLG;NEURL1;NTRK3;P2RX7;S1PR2;TGFA;VAV3	geneontology_Biological_Process
GO:0046580	negative regulation of Ras protein signal transduction	http://amigo.geneontology.org/amigo/term/GO:0046580	0.389163	0.829858	0.645695	0.902349	3	./Project_genes_1_geneontology_Biological_Process_GSEA/GO_0046580.png	3	604;440730;23189	BCL6;KANK1;TRIM67	geneontology_Biological_Process
GO:0051058	negative regulation of small GTPase mediated signal transduction	http://amigo.geneontology.org/amigo/term/GO:0051058	0.389163	0.829858	0.645695	0.902349	3	./Project_genes_1_geneontology_Biological_Process_GSEA/GO_0051058.png	3	604;440730;23189	BCL6;KANK1;TRIM67	geneontology_Biological_Process
GO:0032868	response to insulin	http://amigo.geneontology.org/amigo/term/GO:0032868	0.389163	0.798116	0.722772	0.904662	3	./Project_genes_1_geneontology_Biological_Process_GSEA/GO_0032868.png	3	5588;5295;23189	KANK1;PIK3R1;PRKCQ	geneontology_Biological_Process
GO:0032869	cellular response to insulin stimulus	http://amigo.geneontology.org/amigo/term/GO:0032869	0.389163	0.798116	0.722772	0.904662	3	./Project_genes_1_geneontology_Biological_Process_GSEA/GO_0032869.png	3	5588;5295;23189	KANK1;PIK3R1;PRKCQ	geneontology_Biological_Process
GO:0008286	insulin receptor signaling pathway	http://amigo.geneontology.org/amigo/term/GO:0008286	0.389163	0.798116	0.722772	0.904662	3	./Project_genes_1_geneontology_Biological_Process_GSEA/GO_0008286.png	3	5588;5295;23189	KANK1;PIK3R1;PRKCQ	geneontology_Biological_Process
GO:0046626	regulation of insulin receptor signaling pathway	http://amigo.geneontology.org/amigo/term/GO:0046626	0.389163	0.798116	0.722772	0.904662	3	./Project_genes_1_geneontology_Biological_Process_GSEA/GO_0046626.png	3	5588;5295;23189	KANK1;PIK3R1;PRKCQ	geneontology_Biological_Process
GO:1900076	regulation of cellular response to insulin stimulus	http://amigo.geneontology.org/amigo/term/GO:1900076	0.389163	0.798116	0.722772	0.904662	3	./Project_genes_1_geneontology_Biological_Process_GSEA/GO_1900076.png	3	5588;5295;23189	KANK1;PIK3R1;PRKCQ	geneontology_Biological_Process
GO:0003272	endocardial cushion formation	http://amigo.geneontology.org/amigo/term/GO:0003272	0.391626	0.82375	0.709091	0.906577	3	./Project_genes_1_geneontology_Biological_Process_GSEA/GO_0003272.png	3	6092;55273;4487	MSX1;ROBO2;TMEM100	geneontology_Biological_Process
GO:1903522	regulation of blood circulation	http://amigo.geneontology.org/amigo/term/GO:1903522	0.236908	0.809598	0.757576	0.907989	8	./Project_genes_1_geneontology_Biological_Process_GSEA/GO_1903522.png	8	8913;30845;23493;3784;5142;6909;6547;6505	CACNA1G;EHD3;HEY2;KCNQ1;PDE4B;SLC1A1;SLC8A3;TBX2	geneontology_Biological_Process
GO:0008016	regulation of heart contraction	http://amigo.geneontology.org/amigo/term/GO:0008016	0.236908	0.809598	0.757576	0.907989	8	./Project_genes_1_geneontology_Biological_Process_GSEA/GO_0008016.png	8	8913;30845;23493;3784;5142;6909;6547;6505	CACNA1G;EHD3;HEY2;KCNQ1;PDE4B;SLC1A1;SLC8A3;TBX2	geneontology_Biological_Process
GO:0070252	actin-mediated cell contraction	http://amigo.geneontology.org/amigo/term/GO:0070252	0.308126	0.812249	0.703422	0.907989	5	./Project_genes_1_geneontology_Biological_Process_GSEA/GO_0070252.png	4	23327;8913;3784;5142	CACNA1G;KCNQ1;NEDD4L;PDE4B	geneontology_Biological_Process
GO:0086003	cardiac muscle cell contraction	http://amigo.geneontology.org/amigo/term/GO:0086003	0.308126	0.812249	0.703422	0.907989	5	./Project_genes_1_geneontology_Biological_Process_GSEA/GO_0086003.png	4	23327;8913;3784;5142	CACNA1G;KCNQ1;NEDD4L;PDE4B	geneontology_Biological_Process
GO:0007519	skeletal muscle tissue development	http://amigo.geneontology.org/amigo/term/GO:0007519	0.289604	0.793037	0.751073	0.90884	5	./Project_genes_1_geneontology_Biological_Process_GSEA/GO_0007519.png	5	11023;51804;9148;22989;245806	MYH15;NEURL1;SIX4;VAX1;VGLL2	geneontology_Biological_Process
GO:0060538	skeletal muscle organ development	http://amigo.geneontology.org/amigo/term/GO:0060538	0.289604	0.793037	0.751073	0.90884	5	./Project_genes_1_geneontology_Biological_Process_GSEA/GO_0060538.png	5	11023;51804;9148;22989;245806	MYH15;NEURL1;SIX4;VAX1;VGLL2	geneontology_Biological_Process
GO:0030856	regulation of epithelial cell differentiation	http://amigo.geneontology.org/amigo/term/GO:0030856	0.292079	0.790867	0.777358	0.910084	5	./Project_genes_1_geneontology_Biological_Process_GSEA/GO_0030856.png	5	9294;23493;595;55273;2487	CCND1;FRZB;HEY2;S1PR2;TMEM100	geneontology_Biological_Process
GO:1903036	positive regulation of response to wounding	http://amigo.geneontology.org/amigo/term/GO:1903036	0.389163	0.8016	0.690691	0.910121	3	./Project_genes_1_geneontology_Biological_Process_GSEA/GO_1903036.png	3	4916;22875;23189	ENPP4;KANK1;NTRK3	geneontology_Biological_Process
GO:0097191	extrinsic apoptotic signaling pathway	http://amigo.geneontology.org/amigo/term/GO:0097191	0.260546	0.789201	0.766816	0.910544	6	./Project_genes_1_geneontology_Biological_Process_GSEA/GO_0097191.png	6	4254;6934;5295;64798;5027;2138	DEPTOR;EYA1;KITLG;P2RX7;PIK3R1;TCF7L2	geneontology_Biological_Process
GO:0030510	regulation of BMP signaling pathway	http://amigo.geneontology.org/amigo/term/GO:0030510	0.391626	0.81316	0.705521	0.911665	3	./Project_genes_1_geneontology_Biological_Process_GSEA/GO_0030510.png	3	5046;2297;4487	FOXD1;MSX1;PCSK6	geneontology_Biological_Process
GO:0051258	protein polymerization	http://amigo.geneontology.org/amigo/term/GO:0051258	0.389163	0.801736	0.726688	0.912336	3	./Project_genes_1_geneontology_Biological_Process_GSEA/GO_0051258.png	3	644150;395;23189	ARHGAP6;KANK1;WIPF3	geneontology_Biological_Process
GO:0030041	actin filament polymerization	http://amigo.geneontology.org/amigo/term/GO:0030041	0.389163	0.801736	0.726688	0.912336	3	./Project_genes_1_geneontology_Biological_Process_GSEA/GO_0030041.png	3	644150;395;23189	ARHGAP6;KANK1;WIPF3	geneontology_Biological_Process
GO:0061311	cell surface receptor signaling pathway involved in heart development	http://amigo.geneontology.org/amigo/term/GO:0061311	0.391626	0.813476	0.714286	0.913661	3	./Project_genes_1_geneontology_Biological_Process_GSEA/GO_0061311.png	3	23493;650;4487	BMP2;HEY2;MSX1	geneontology_Biological_Process
GO:0051148	negative regulation of muscle cell differentiation	http://amigo.geneontology.org/amigo/term/GO:0051148	0.391626	0.813476	0.714286	0.913661	3	./Project_genes_1_geneontology_Biological_Process_GSEA/GO_0051148.png	3	23493;650;4487	BMP2;HEY2;MSX1	geneontology_Biological_Process
GO:0006259	DNA metabolic process	http://amigo.geneontology.org/amigo/term/GO:0006259	0.200753	0.803366	0.753623	0.91496	11	./Project_genes_1_geneontology_Biological_Process_GSEA/GO_0006259.png	7	91607;64919;9134;580;604;5588;6934	BARD1;BCL11B;BCL6;CCNE2;PRKCQ;SLFN11;TCF7L2	geneontology_Biological_Process
GO:0086001	cardiac muscle cell action potential	http://amigo.geneontology.org/amigo/term/GO:0086001	0.302489	0.804603	0.697761	0.915054	5	./Project_genes_1_geneontology_Biological_Process_GSEA/GO_0086001.png	4	23327;8913;610;3784	CACNA1G;HCN2;KCNQ1;NEDD4L	geneontology_Biological_Process
GO:0010720	positive regulation of cell development	http://amigo.geneontology.org/amigo/term/GO:0010720	-0.410573	-1.52395	0.0408163	0.915361	21	./Project_genes_1_geneontology_Biological_Process_GSEA/GO_0010720.png	9	22933;5274;1826;1272;6014;10215;4821;6663;4099	CNTN1;DSCAM;MAG;NKX2-2;OLIG2;RIT2;SERPINI1;SIRT2;SOX10	geneontology_Biological_Process
GO:0021762	substantia nigra development	http://amigo.geneontology.org/amigo/term/GO:0021762	-0.748768	-1.5016	0.0534351	0.91569	3	./Project_genes_1_geneontology_Biological_Process_GSEA/GO_0021762.png	3	22933;11240;4155	MBP;PADI2;SIRT2	geneontology_Biological_Process
GO:0048857	neural nucleus development	http://amigo.geneontology.org/amigo/term/GO:0048857	-0.748768	-1.5016	0.0534351	0.91569	3	./Project_genes_1_geneontology_Biological_Process_GSEA/GO_0048857.png	3	22933;11240;4155	MBP;PADI2;SIRT2	geneontology_Biological_Process
GO:0097581	lamellipodium organization	http://amigo.geneontology.org/amigo/term/GO:0097581	0.389163	0.813865	0.71118	0.918267	3	./Project_genes_1_geneontology_Biological_Process_GSEA/GO_0097581.png	3	10451;5800;23189	KANK1;PTPRO;VAV3	geneontology_Biological_Process
GO:0045732	positive regulation of protein catabolic process	http://amigo.geneontology.org/amigo/term/GO:0045732	0.258706	0.815769	0.701571	0.920114	7	./Project_genes_1_geneontology_Biological_Process_GSEA/GO_0045732.png	7	23327;580;29116;9781;440730;255488;22933	BARD1;MYLIP;NEDD4L;RNF144A;RNF144B;SIRT2;TRIM67	geneontology_Biological_Process
GO:1903828	negative regulation of cellular protein localization	http://amigo.geneontology.org/amigo/term/GO:1903828	0.327428	0.814166	0.671329	0.920209	4	./Project_genes_1_geneontology_Biological_Process_GSEA/GO_1903828.png	3	23327;580;91461	BARD1;NEDD4L;PKDCC	geneontology_Biological_Process
GO:2000179	positive regulation of neural precursor cell proliferation	http://amigo.geneontology.org/amigo/term/GO:2000179	-0.617737	-1.35246	0.121419	0.924366	4	./Project_genes_1_geneontology_Biological_Process_GSEA/GO_2000179.png	1	6663	SOX10	geneontology_Biological_Process
GO:0060536	cartilage morphogenesis	http://amigo.geneontology.org/amigo/term/GO:0060536	-0.614815	-1.34727	0.12358	0.926271	4	./Project_genes_1_geneontology_Biological_Process_GSEA/GO_0060536.png	4	4487;57642;4146;7477	COL20A1;MATN1;MSX1;WNT7B	geneontology_Biological_Process
GO:0007420	brain development	http://amigo.geneontology.org/amigo/term/GO:0007420	-0.327929	-1.3448	0.11215	0.926927	33	./Project_genes_1_geneontology_Biological_Process_GSEA/GO_0007420.png	13	22933;6547;64405;1272;246213;10215;83992;7477;56934;2019;4821;11240;4155	CA10;CDH22;CNTN1;CTTNBP2;EN1;MBP;NKX2-2;OLIG2;PADI2;SIRT2;SLC17A8;SLC8A3;WNT7B	geneontology_Biological_Process
GO:0060322	head development	http://amigo.geneontology.org/amigo/term/GO:0060322	-0.327929	-1.3448	0.11215	0.926927	33	./Project_genes_1_geneontology_Biological_Process_GSEA/GO_0060322.png	13	22933;6547;64405;1272;246213;10215;83992;7477;56934;2019;4821;11240;4155	CA10;CDH22;CNTN1;CTTNBP2;EN1;MBP;NKX2-2;OLIG2;PADI2;SIRT2;SLC17A8;SLC8A3;WNT7B	geneontology_Biological_Process
GO:0007187	G protein-coupled receptor signaling pathway, coupled to cyclic nucleotide second messenger	http://amigo.geneontology.org/amigo/term/GO:0007187	-0.532677	-1.35302	0.120894	0.927698	6	./Project_genes_1_geneontology_Biological_Process_GSEA/GO_0007187.png	4	6014;8549;10149;5733	ADGRG2;LGR5;PTGER3;RIT2	geneontology_Biological_Process
GO:0007188	adenylate cyclase-modulating G protein-coupled receptor signaling pathway	http://amigo.geneontology.org/amigo/term/GO:0007188	-0.532677	-1.35302	0.120894	0.927698	6	./Project_genes_1_geneontology_Biological_Process_GSEA/GO_0007188.png	4	6014;8549;10149;5733	ADGRG2;LGR5;PTGER3;RIT2	geneontology_Biological_Process
GO:0007189	adenylate cyclase-activating G protein-coupled receptor signaling pathway	http://amigo.geneontology.org/amigo/term/GO:0007189	-0.532677	-1.35302	0.120894	0.927698	6	./Project_genes_1_geneontology_Biological_Process_GSEA/GO_0007189.png	4	6014;8549;10149;5733	ADGRG2;LGR5;PTGER3;RIT2	geneontology_Biological_Process
GO:0042133	neurotransmitter metabolic process	http://amigo.geneontology.org/amigo/term/GO:0042133	-0.606029	-1.34107	0.130435	0.928272	4	./Project_genes_1_geneontology_Biological_Process_GSEA/GO_0042133.png	2	100528032;133121	ENPP6;KLRC4-KLRK1	geneontology_Biological_Process
GO:1901989	positive regulation of cell cycle phase transition	http://amigo.geneontology.org/amigo/term/GO:1901989	-0.599418	-1.34199	0.111417	0.929797	4	./Project_genes_1_geneontology_Biological_Process_GSEA/GO_1901989.png	2	7325;3306	HSPA2;UBE2E2	geneontology_Biological_Process
GO:1901992	positive regulation of mitotic cell cycle phase transition	http://amigo.geneontology.org/amigo/term/GO:1901992	-0.599418	-1.34199	0.111417	0.929797	4	./Project_genes_1_geneontology_Biological_Process_GSEA/GO_1901992.png	2	7325;3306	HSPA2;UBE2E2	geneontology_Biological_Process
GO:0030968	endoplasmic reticulum unfolded protein response	http://amigo.geneontology.org/amigo/term/GO:0030968	0.364532	0.774204	0.76412	0.931088	3	./Project_genes_1_geneontology_Biological_Process_GSEA/GO_0030968.png	3	595;5295;2134	CCND1;EXTL1;PIK3R1	geneontology_Biological_Process
GO:0034976	response to endoplasmic reticulum stress	http://amigo.geneontology.org/amigo/term/GO:0034976	0.364532	0.774204	0.76412	0.931088	3	./Project_genes_1_geneontology_Biological_Process_GSEA/GO_0034976.png	3	595;5295;2134	CCND1;EXTL1;PIK3R1	geneontology_Biological_Process
GO:0006875	cellular metal ion homeostasis	http://amigo.geneontology.org/amigo/term/GO:0006875	-0.427019	-1.34728	0.118203	0.932062	11	./Project_genes_1_geneontology_Biological_Process_GSEA/GO_0006875.png	9	4609;5027;344905;773;6547;5733;2840;7018;1258	ATP13A5;CACNA1A;CNGB1;GPR17;MYC;P2RX7;PTGER3;SLC8A3;TF	geneontology_Biological_Process
GO:0030902	hindbrain development	http://amigo.geneontology.org/amigo/term/GO:0030902	-0.566158	-1.34972	0.130092	0.932354	5	./Project_genes_1_geneontology_Biological_Process_GSEA/GO_0030902.png	4	2895;3199;1272;2019	CNTN1;EN1;GRID2;HOXA2	geneontology_Biological_Process
GO:0006643	membrane lipid metabolic process	http://amigo.geneontology.org/amigo/term/GO:0006643	-0.514883	-1.49627	0.0634921	0.934318	9	./Project_genes_1_geneontology_Biological_Process_GSEA/GO_0006643.png	4	129807;9514;7368;79152	FA2H;GAL3ST1;NEU4;UGT8	geneontology_Biological_Process
GO:0044242	cellular lipid catabolic process	http://amigo.geneontology.org/amigo/term/GO:0044242	-0.565329	-1.34799	0.125	0.934617	5	./Project_genes_1_geneontology_Biological_Process_GSEA/GO_0044242.png	3	22933;129807;133121	ENPP6;NEU4;SIRT2	geneontology_Biological_Process
GO:0006486	protein glycosylation	http://amigo.geneontology.org/amigo/term/GO:0006486	-0.565427	-1.487	0.0504528	0.935514	7	./Project_genes_1_geneontology_Biological_Process_GSEA/GO_0006486.png	3	114805;9514;50614	GAL3ST1;GALNT13;GALNT9	geneontology_Biological_Process
GO:0043413	macromolecule glycosylation	http://amigo.geneontology.org/amigo/term/GO:0043413	-0.565427	-1.487	0.0504528	0.935514	7	./Project_genes_1_geneontology_Biological_Process_GSEA/GO_0043413.png	3	114805;9514;50614	GAL3ST1;GALNT13;GALNT9	geneontology_Biological_Process
GO:0070085	glycosylation	http://amigo.geneontology.org/amigo/term/GO:0070085	-0.565427	-1.487	0.0504528	0.935514	7	./Project_genes_1_geneontology_Biological_Process_GSEA/GO_0070085.png	3	114805;9514;50614	GAL3ST1;GALNT13;GALNT9	geneontology_Biological_Process
GO:0010632	regulation of epithelial cell migration	http://amigo.geneontology.org/amigo/term/GO:0010632	0.366995	0.768192	0.78273	0.9361	3	./Project_genes_1_geneontology_Biological_Process_GSEA/GO_0010632.png	3	7101;54566;575	ADGRB1;EPB41L4B;NR2E1	geneontology_Biological_Process
GO:0003205	cardiac chamber development	http://amigo.geneontology.org/amigo/term/GO:0003205	0.323457	0.769559	0.775244	0.936193	4	./Project_genes_1_geneontology_Biological_Process_GSEA/GO_0003205.png	4	6092;80000;23493;6909	GREB1L;HEY2;ROBO2;TBX2	geneontology_Biological_Process
GO:0045927	positive regulation of growth	http://amigo.geneontology.org/amigo/term/GO:0045927	0.226933	0.763104	0.752941	0.936969	8	./Project_genes_1_geneontology_Biological_Process_GSEA/GO_0045927.png	8	23327;5454;23180;4916;23493;2690;6909;1826	DSCAM;GHR;HEY2;NEDD4L;NTRK3;POU3F2;RFTN1;TBX2	geneontology_Biological_Process
GO:0072006	nephron development	http://amigo.geneontology.org/amigo/term/GO:0072006	0.183738	0.763753	0.789474	0.93835	12	./Project_genes_1_geneontology_Biological_Process_GSEA/GO_0072006.png	10	2737;51804;80000;153572;793;2297;4609;55959;650;5800	BMP2;CALB1;FOXD1;GLI3;GREB1L;IRX2;MYC;PTPRO;SIX4;SULF2	geneontology_Biological_Process
GO:1903362	regulation of cellular protein catabolic process	http://amigo.geneontology.org/amigo/term/GO:1903362	0.258065	0.764343	0.786047	0.939842	6	./Project_genes_1_geneontology_Biological_Process_GSEA/GO_1903362.png	6	29116;64285;9781;440730;255488;22933	MYLIP;RHBDF1;RNF144A;RNF144B;SIRT2;TRIM67	geneontology_Biological_Process
GO:0015893	drug transport	http://amigo.geneontology.org/amigo/term/GO:0015893	-0.457661	-1.33148	0.146199	0.940566	9	./Project_genes_1_geneontology_Biological_Process_GSEA/GO_0015893.png	5	6505;148281;246213;148641;1137	CHRNA4;SLC17A8;SLC1A1;SLC35F3;SYT6	geneontology_Biological_Process
GO:0060348	bone development	http://amigo.geneontology.org/amigo/term/GO:0060348	-0.516182	-1.50962	0.0660377	0.940906	9	./Project_genes_1_geneontology_Biological_Process_GSEA/GO_0060348.png	8	55959;650;124976;4487;57642;158326;4146;134701	BMP2;COL20A1;FREM1;MATN1;MSX1;RIPPLY2;SPNS2;SULF2	geneontology_Biological_Process
GO:0018193	peptidyl-amino acid modification	http://amigo.geneontology.org/amigo/term/GO:0018193	-0.353826	-1.33578	0.136315	0.942419	23	./Project_genes_1_geneontology_Biological_Process_GSEA/GO_0018193.png	11	7039;84632;6446;55351;2138;22933;1272;4145;114805;11240;5593	AFAP1L2;CNTN1;EYA1;GALNT13;MATK;PADI2;PRKG2;SGK1;SIRT2;STK32B;TGFA	geneontology_Biological_Process
GO:0035303	regulation of dephosphorylation	http://amigo.geneontology.org/amigo/term/GO:0035303	-0.53598	-1.3537	0.119481	0.942755	6	./Project_genes_1_geneontology_Biological_Process_GSEA/GO_0035303.png	6	133522;650;5521;114794;57221;26051	ARFGEF3;BMP2;ELFN2;PPARGC1B;PPP1R16B;PPP2R2B	geneontology_Biological_Process
GO:0010921	regulation of phosphatase activity	http://amigo.geneontology.org/amigo/term/GO:0010921	-0.53598	-1.3537	0.119481	0.942755	6	./Project_genes_1_geneontology_Biological_Process_GSEA/GO_0010921.png	6	133522;650;5521;114794;57221;26051	ARFGEF3;BMP2;ELFN2;PPARGC1B;PPP1R16B;PPP2R2B	geneontology_Biological_Process
GO:2000648	positive regulation of stem cell proliferation	http://amigo.geneontology.org/amigo/term/GO:2000648	-0.680281	-1.50183	0.0557823	0.942769	4	./Project_genes_1_geneontology_Biological_Process_GSEA/GO_2000648.png	1	6663	SOX10	geneontology_Biological_Process
GO:0010498	proteasomal protein catabolic process	http://amigo.geneontology.org/amigo/term/GO:0010498	0.258065	0.757756	0.738739	0.943126	6	./Project_genes_1_geneontology_Biological_Process_GSEA/GO_0010498.png	6	23327;64285;9781;6468;255488;22933	FBXW4;NEDD4L;RHBDF1;RNF144A;RNF144B;SIRT2	geneontology_Biological_Process
GO:0001656	metanephros development	http://amigo.geneontology.org/amigo/term/GO:0001656	0.193382	0.749895	0.832298	0.943293	10	./Project_genes_1_geneontology_Biological_Process_GSEA/GO_0001656.png	7	2737;6092;51804;80000;153572;793;2297	CALB1;FOXD1;GLI3;GREB1L;IRX2;ROBO2;SIX4	geneontology_Biological_Process
GO:0001666	response to hypoxia	http://amigo.geneontology.org/amigo/term/GO:0001666	-0.526055	-1.33194	0.139744	0.94398	6	./Project_genes_1_geneontology_Biological_Process_GSEA/GO_0001666.png	6	4609;650;3751;22933;6547;1137	BMP2;CHRNA4;KCND2;MYC;SIRT2;SLC8A3	geneontology_Biological_Process
GO:0036293	response to decreased oxygen levels	http://amigo.geneontology.org/amigo/term/GO:0036293	-0.526055	-1.33194	0.139744	0.94398	6	./Project_genes_1_geneontology_Biological_Process_GSEA/GO_0036293.png	6	4609;650;3751;22933;6547;1137	BMP2;CHRNA4;KCND2;MYC;SIRT2;SLC8A3	geneontology_Biological_Process
GO:0070482	response to oxygen levels	http://amigo.geneontology.org/amigo/term/GO:0070482	-0.526055	-1.33194	0.139744	0.94398	6	./Project_genes_1_geneontology_Biological_Process_GSEA/GO_0070482.png	6	4609;650;3751;22933;6547;1137	BMP2;CHRNA4;KCND2;MYC;SIRT2;SLC8A3	geneontology_Biological_Process
GO:0007160	cell-matrix adhesion	http://amigo.geneontology.org/amigo/term/GO:0007160	0.278381	0.750787	0.782979	0.944385	5	./Project_genes_1_geneontology_Biological_Process_GSEA/GO_0007160.png	4	604;395;5295;22795	ARHGAP6;BCL6;NID2;PIK3R1	geneontology_Biological_Process
GO:0009057	macromolecule catabolic process	http://amigo.geneontology.org/amigo/term/GO:0009057	0.150895	0.752305	0.857143	0.944839	18	./Project_genes_1_geneontology_Biological_Process_GSEA/GO_0009057.png	18	146857;23327;580;29116;5270;64285;9781;440730;6468;7079;63827;5027;575;176;255488;22933;129807;54941	ACAN;ADGRB1;BARD1;BCAN;FBXW4;MYLIP;NEDD4L;NEU4;P2RX7;RHBDF1;RNF125;RNF144A;RNF144B;SERPINE2;SIRT2;SLFN13;TIMP4;TRIM67	geneontology_Biological_Process
GO:0022402	cell cycle process	http://amigo.geneontology.org/amigo/term/GO:0022402	0.133186	0.753569	0.888889	0.945135	22	./Project_genes_1_geneontology_Biological_Process_GSEA/GO_0022402.png	15	91607;2619;894;9134;55521;580;57165;63971;815;604;6934;595;6242;10669;317761	BARD1;BCL6;C14orf39;CAMK2A;CCND1;CCND2;CCNE2;CGREF1;GAS1;GJC2;KIF13A;RTKN;SLFN11;TCF7L2;TRIM36	geneontology_Biological_Process
GO:0098739	import across plasma membrane	http://amigo.geneontology.org/amigo/term/GO:0098739	0.236318	0.754965	0.803922	0.945205	7	./Project_genes_1_geneontology_Biological_Process_GSEA/GO_0098739.png	7	6506;10060;84679;610;3765;6547;6505	ABCC9;HCN2;KCNJ9;SLC1A1;SLC1A2;SLC8A3;SLC9A7	geneontology_Biological_Process
GO:0048863	stem cell differentiation	http://amigo.geneontology.org/amigo/term/GO:0048863	-0.526166	-1.33588	0.133249	0.947598	6	./Project_genes_1_geneontology_Biological_Process_GSEA/GO_0048863.png	5	10501;4487;6909;2487;6663	FRZB;MSX1;SEMA6B;SOX10;TBX2	geneontology_Biological_Process
GO:0022411	cellular component disassembly	http://amigo.geneontology.org/amigo/term/GO:0022411	-0.551446	-1.32867	0.139566	0.947961	5	./Project_genes_1_geneontology_Biological_Process_GSEA/GO_0022411.png	2	11240;3306	HSPA2;PADI2	geneontology_Biological_Process
GO:0048562	embryonic organ morphogenesis	http://amigo.geneontology.org/amigo/term/GO:0048562	-0.514171	-1.50339	0.0573171	0.948356	9	./Project_genes_1_geneontology_Biological_Process_GSEA/GO_0048562.png	7	4487;6909;3199;3198;2487;2138;3201	EYA1;FRZB;HOXA1;HOXA2;HOXA4;MSX1;TBX2	geneontology_Biological_Process
GO:0040017	positive regulation of locomotion	http://amigo.geneontology.org/amigo/term/GO:0040017	0.23673	0.744834	0.803191	0.948675	7	./Project_genes_1_geneontology_Biological_Process_GSEA/GO_0040017.png	6	4254;4916;5295;54566;650;10501	BMP2;EPB41L4B;KITLG;NTRK3;PIK3R1;SEMA6B	geneontology_Biological_Process
GO:0007127	meiosis I	http://amigo.geneontology.org/amigo/term/GO:0007127	-0.672957	-1.35398	0.10365	0.954119	3	./Project_genes_1_geneontology_Biological_Process_GSEA/GO_0007127.png	1	3306	HSPA2	geneontology_Biological_Process
GO:0061982	meiosis I cell cycle process	http://amigo.geneontology.org/amigo/term/GO:0061982	-0.672957	-1.35398	0.10365	0.954119	3	./Project_genes_1_geneontology_Biological_Process_GSEA/GO_0061982.png	1	3306	HSPA2	geneontology_Biological_Process
GO:0010721	negative regulation of cell development	http://amigo.geneontology.org/amigo/term/GO:0010721	-0.416332	-1.50993	0.0448718	0.954597	20	./Project_genes_1_geneontology_Biological_Process_GSEA/GO_0010721.png	14	10501;349667;5800;23189;3199;2487;84894;22933;6014;10215;4974;4821;6663;4099	FRZB;HOXA2;KANK1;LINGO1;MAG;NKX2-2;OLIG2;OMG;PTPRO;RIT2;RTN4RL2;SEMA6B;SIRT2;SOX10	geneontology_Biological_Process
GO:0070647	protein modification by small protein conjugation or removal	http://amigo.geneontology.org/amigo/term/GO:0070647	0.149746	0.738128	0.836538	0.954676	15	./Project_genes_1_geneontology_Biological_Process_GSEA/GO_0070647.png	15	23327;55521;580;29116;57559;9781;159195;9148;6468;4609;575;255488;2138;7325;54941	ADGRB1;BARD1;EYA1;FBXW4;MYC;MYLIP;NEDD4L;NEURL1;RNF125;RNF144A;RNF144B;STAMBPL1;TRIM36;UBE2E2;USP54	geneontology_Biological_Process
GO:0007612	learning	http://amigo.geneontology.org/amigo/term/GO:0007612	-0.763547	-1.50499	0.0510511	0.954746	3	./Project_genes_1_geneontology_Biological_Process_GSEA/GO_0007612.png	3	6547;81832;2019	EN1;NETO1;SLC8A3	geneontology_Biological_Process
GO:0031214	biomineral tissue development	http://amigo.geneontology.org/amigo/term/GO:0031214	0.25062	0.739071	0.795349	0.955565	6	./Project_genes_1_geneontology_Biological_Process_GSEA/GO_0031214.png	6	258;91461;29887;650;5027;4146	AMBN;BMP2;MATN1;P2RX7;PKDCC;SNX10	geneontology_Biological_Process
GO:2001259	positive regulation of cation channel activity	http://amigo.geneontology.org/amigo/term/GO:2001259	0.307882	0.649041	0.913313	0.9578	3	./Project_genes_1_geneontology_Biological_Process_GSEA/GO_2001259.png	3	30845;8787;2259	EHD3;FGF14;RGS9	geneontology_Biological_Process
GO:0071396	cellular response to lipid	http://amigo.geneontology.org/amigo/term/GO:0071396	-0.448465	-1.38262	0.106257	0.958654	11	./Project_genes_1_geneontology_Biological_Process_GSEA/GO_0071396.png	4	7477;11240;100528032;6663	KLRC4-KLRK1;PADI2;SOX10;WNT7B	geneontology_Biological_Process
GO:0048565	digestive tract development	http://amigo.geneontology.org/amigo/term/GO:0048565	-0.578923	-1.38407	0.0935441	0.958671	5	./Project_genes_1_geneontology_Biological_Process_GSEA/GO_0048565.png	2	4821;6663	NKX2-2;SOX10	geneontology_Biological_Process
GO:0055123	digestive system development	http://amigo.geneontology.org/amigo/term/GO:0055123	-0.578923	-1.38407	0.0935441	0.958671	5	./Project_genes_1_geneontology_Biological_Process_GSEA/GO_0055123.png	2	4821;6663	NKX2-2;SOX10	geneontology_Biological_Process
GO:0043603	cellular amide metabolic process	http://amigo.geneontology.org/amigo/term/GO:0043603	-0.425646	-1.32303	0.140995	0.959205	11	./Project_genes_1_geneontology_Biological_Process_GSEA/GO_0043603.png	5	23305;129807;9514;7368;79152	ACSL6;FA2H;GAL3ST1;NEU4;UGT8	geneontology_Biological_Process
GO:0048598	embryonic morphogenesis	http://amigo.geneontology.org/amigo/term/GO:0048598	-0.443611	-1.51169	0.0460157	0.959766	15	./Project_genes_1_geneontology_Biological_Process_GSEA/GO_0048598.png	11	2114;4487;6909;3199;3198;2487;2138;7477;3201;2019;4155	EN1;ETS2;EYA1;FRZB;HOXA1;HOXA2;HOXA4;MBP;MSX1;TBX2;WNT7B	geneontology_Biological_Process
GO:0007049	cell cycle	http://amigo.geneontology.org/amigo/term/GO:0007049	0.107706	0.649133	0.941176	0.95993	29	./Project_genes_1_geneontology_Biological_Process_GSEA/GO_0007049.png	27	91607;2619;7101;894;9134;55521;56992;580;57165;63971;815;604;6934;595;6242;10669;317761;2037;91768;4609;650;5521;55857;4487;7039;84632;22933	AFAP1L2;BARD1;BCL6;BMP2;C14orf39;CABLES1;CAMK2A;CCND1;CCND2;CCNE2;CGREF1;EPB41L2;GAS1;GJC2;KIF13A;KIF15;KIZ;MSX1;MYC;NR2E1;PPP2R2B;RTKN;SIRT2;SLFN11;TCF7L2;TGFA;TRIM36	geneontology_Biological_Process
GO:0009952	anterior/posterior pattern specification	http://amigo.geneontology.org/amigo/term/GO:0009952	-0.421241	-1.32055	0.152047	0.960026	11	./Project_genes_1_geneontology_Biological_Process_GSEA/GO_0009952.png	8	650;2114;4487;3199;134701;3201;2019;10655	BMP2;DMRT2;EN1;ETS2;HOXA2;HOXA4;MSX1;RIPPLY2	geneontology_Biological_Process
GO:0051480	regulation of cytosolic calcium ion concentration	http://amigo.geneontology.org/amigo/term/GO:0051480	-0.491099	-1.32393	0.139417	0.960156	7	./Project_genes_1_geneontology_Biological_Process_GSEA/GO_0051480.png	6	5027;773;6547;5733;2840;1258	CACNA1A;CNGB1;GPR17;P2RX7;PTGER3;SLC8A3	geneontology_Biological_Process
GO:0051052	regulation of DNA metabolic process	http://amigo.geneontology.org/amigo/term/GO:0051052	0.259901	0.730618	0.84556	0.961161	5	./Project_genes_1_geneontology_Biological_Process_GSEA/GO_0051052.png	5	91607;604;5588;4609;2138	BCL6;EYA1;MYC;PRKCQ;SLFN11	geneontology_Biological_Process
GO:0002027	regulation of heart rate	http://amigo.geneontology.org/amigo/term/GO:0002027	0.265052	0.631742	0.901587	0.961305	4	./Project_genes_1_geneontology_Biological_Process_GSEA/GO_0002027.png	3	8913;23493;3784	CACNA1G;HEY2;KCNQ1	geneontology_Biological_Process
GO:0015698	inorganic anion transport	http://amigo.geneontology.org/amigo/term/GO:0015698	-0.669122	-1.32141	0.120846	0.961565	3	./Project_genes_1_geneontology_Biological_Process_GSEA/GO_0015698.png	2	6505;5593	PRKG2;SLC1A1	geneontology_Biological_Process
GO:1901385	regulation of voltage-gated calcium channel activity	http://amigo.geneontology.org/amigo/term/GO:1901385	0.307882	0.64938	0.915452	0.961916	3	./Project_genes_1_geneontology_Biological_Process_GSEA/GO_1901385.png	3	30845;5142;2259	EHD3;FGF14;PDE4B	geneontology_Biological_Process
GO:0061337	cardiac conduction	http://amigo.geneontology.org/amigo/term/GO:0061337	0.264109	0.628115	0.927336	0.962403	4	./Project_genes_1_geneontology_Biological_Process_GSEA/GO_0061337.png	3	8913;30845;3784	CACNA1G;EHD3;KCNQ1	geneontology_Biological_Process
GO:0050900	leukocyte migration	http://amigo.geneontology.org/amigo/term/GO:0050900	-0.513696	-1.4805	0.0643204	0.962756	9	./Project_genes_1_geneontology_Biological_Process_GSEA/GO_0050900.png	3	11240;100528032;4099	KLRC4-KLRK1;MAG;PADI2	geneontology_Biological_Process
GO:0006022	aminoglycan metabolic process	http://amigo.geneontology.org/amigo/term/GO:0006022	0.302956	0.632605	0.926518	0.962807	3	./Project_genes_1_geneontology_Biological_Process_GSEA/GO_0006022.png	3	10402;63827;176	ACAN;BCAN;ST3GAL6	geneontology_Biological_Process
GO:0006023	aminoglycan biosynthetic process	http://amigo.geneontology.org/amigo/term/GO:0006023	0.302956	0.632605	0.926518	0.962807	3	./Project_genes_1_geneontology_Biological_Process_GSEA/GO_0006023.png	3	10402;63827;176	ACAN;BCAN;ST3GAL6	geneontology_Biological_Process
GO:0006024	glycosaminoglycan biosynthetic process	http://amigo.geneontology.org/amigo/term/GO:0006024	0.302956	0.632605	0.926518	0.962807	3	./Project_genes_1_geneontology_Biological_Process_GSEA/GO_0006024.png	3	10402;63827;176	ACAN;BCAN;ST3GAL6	geneontology_Biological_Process
GO:0030203	glycosaminoglycan metabolic process	http://amigo.geneontology.org/amigo/term/GO:0030203	0.302956	0.632605	0.926518	0.962807	3	./Project_genes_1_geneontology_Biological_Process_GSEA/GO_0030203.png	3	10402;63827;176	ACAN;BCAN;ST3GAL6	geneontology_Biological_Process
GO:1903510	mucopolysaccharide metabolic process	http://amigo.geneontology.org/amigo/term/GO:1903510	0.302956	0.632605	0.926518	0.962807	3	./Project_genes_1_geneontology_Biological_Process_GSEA/GO_1903510.png	3	10402;63827;176	ACAN;BCAN;ST3GAL6	geneontology_Biological_Process
GO:0014013	regulation of gliogenesis	http://amigo.geneontology.org/amigo/term/GO:0014013	-0.436443	-1.31881	0.154556	0.963134	11	./Project_genes_1_geneontology_Biological_Process_GSEA/GO_0014013.png	3	4821;6663;4099	MAG;NKX2-2;SOX10	geneontology_Biological_Process
GO:0034332	adherens junction organization	http://amigo.geneontology.org/amigo/term/GO:0034332	0.270453	0.650435	0.886364	0.963244	4	./Project_genes_1_geneontology_Biological_Process_GSEA/GO_0034332.png	3	395;1008;3801	ARHGAP6;CDH10;KIFC3	geneontology_Biological_Process
GO:0051346	negative regulation of hydrolase activity	http://amigo.geneontology.org/amigo/term/GO:0051346	-0.45332	-1.32448	0.145455	0.963332	9	./Project_genes_1_geneontology_Biological_Process_GSEA/GO_0051346.png	5	5274;399;114794;57221;100528032	ARFGEF3;ELFN2;KLRC4-KLRK1;RHOH;SERPINI1	geneontology_Biological_Process
GO:0098659	inorganic cation import across plasma membrane	http://amigo.geneontology.org/amigo/term/GO:0098659	0.242574	0.654511	0.916996	0.963391	5	./Project_genes_1_geneontology_Biological_Process_GSEA/GO_0098659.png	5	10060;84679;610;3765;6547	ABCC9;HCN2;KCNJ9;SLC8A3;SLC9A7	geneontology_Biological_Process
GO:0099587	inorganic ion import across plasma membrane	http://amigo.geneontology.org/amigo/term/GO:0099587	0.242574	0.654511	0.916996	0.963391	5	./Project_genes_1_geneontology_Biological_Process_GSEA/GO_0099587.png	5	10060;84679;610;3765;6547	ABCC9;HCN2;KCNJ9;SLC8A3;SLC9A7	geneontology_Biological_Process
GO:0044272	sulfur compound biosynthetic process	http://amigo.geneontology.org/amigo/term/GO:0044272	0.264851	0.730802	0.824903	0.963415	5	./Project_genes_1_geneontology_Biological_Process_GSEA/GO_0044272.png	5	10402;79966;63827;176;23305	ACAN;ACSL6;BCAN;SCD5;ST3GAL6	geneontology_Biological_Process
GO:0009792	embryo development ending in birth or egg hatching	http://amigo.geneontology.org/amigo/term/GO:0009792	-0.379793	-1.35458	0.117582	0.963859	17	./Project_genes_1_geneontology_Biological_Process_GSEA/GO_0009792.png	12	55959;650;4487;3199;3198;2138;134701;7477;3201;2019;10655;6663	BMP2;DMRT2;EN1;EYA1;HOXA1;HOXA2;HOXA4;MSX1;RIPPLY2;SOX10;SULF2;WNT7B	geneontology_Biological_Process
GO:0043009	chordate embryonic development	http://amigo.geneontology.org/amigo/term/GO:0043009	-0.379793	-1.35458	0.117582	0.963859	17	./Project_genes_1_geneontology_Biological_Process_GSEA/GO_0043009.png	12	55959;650;4487;3199;3198;2138;134701;7477;3201;2019;10655;6663	BMP2;DMRT2;EN1;EYA1;HOXA1;HOXA2;HOXA4;MSX1;RIPPLY2;SOX10;SULF2;WNT7B	geneontology_Biological_Process
GO:0035148	tube formation	http://amigo.geneontology.org/amigo/term/GO:0035148	0.312808	0.657469	0.877301	0.964791	3	./Project_genes_1_geneontology_Biological_Process_GSEA/GO_0035148.png	3	51804;153572;3198	HOXA1;IRX2;SIX4	geneontology_Biological_Process
GO:0048511	rhythmic process	http://amigo.geneontology.org/amigo/term/GO:0048511	0.269136	0.650552	0.898649	0.965374	4	./Project_genes_1_geneontology_Biological_Process_GSEA/GO_0048511.png	4	6092;4916;7079;3751	KCND2;NTRK3;ROBO2;TIMP4	geneontology_Biological_Process
GO:1903530	regulation of secretion by cell	http://amigo.geneontology.org/amigo/term/GO:1903530	-0.412445	-1.31481	0.160987	0.965551	12	./Project_genes_1_geneontology_Biological_Process_GSEA/GO_1903530.png	7	773;11069;148281;3790;203190;1137;4155	CACNA1A;CHRNA4;KCNS3;LGI3;MBP;RAPGEF4;SYT6	geneontology_Biological_Process
GO:0006937	regulation of muscle contraction	http://amigo.geneontology.org/amigo/term/GO:0006937	0.274215	0.660873	0.876712	0.965761	4	./Project_genes_1_geneontology_Biological_Process_GSEA/GO_0006937.png	3	30845;3784;5142	EHD3;KCNQ1;PDE4B	geneontology_Biological_Process
GO:0090257	regulation of muscle system process	http://amigo.geneontology.org/amigo/term/GO:0090257	0.274215	0.660873	0.876712	0.965761	4	./Project_genes_1_geneontology_Biological_Process_GSEA/GO_0090257.png	3	30845;3784;5142	EHD3;KCNQ1;PDE4B	geneontology_Biological_Process
GO:0006942	regulation of striated muscle contraction	http://amigo.geneontology.org/amigo/term/GO:0006942	0.274215	0.660873	0.876712	0.965761	4	./Project_genes_1_geneontology_Biological_Process_GSEA/GO_0006942.png	3	30845;3784;5142	EHD3;KCNQ1;PDE4B	geneontology_Biological_Process
GO:0043161	proteasome-mediated ubiquitin-dependent protein catabolic process	http://amigo.geneontology.org/amigo/term/GO:0043161	0.257426	0.671152	0.889362	0.96587	5	./Project_genes_1_geneontology_Biological_Process_GSEA/GO_0043161.png	5	23327;9781;6468;255488;22933	FBXW4;NEDD4L;RNF144A;RNF144B;SIRT2	geneontology_Biological_Process
GO:0045861	negative regulation of proteolysis	http://amigo.geneontology.org/amigo/term/GO:0045861	0.237624	0.621303	0.911197	0.966334	5	./Project_genes_1_geneontology_Biological_Process_GSEA/GO_0045861.png	5	2619;5270;7079;58189;5274	GAS1;SERPINE2;SERPINI1;TIMP4;WFDC1	geneontology_Biological_Process
GO:0003206	cardiac chamber morphogenesis	http://amigo.geneontology.org/amigo/term/GO:0003206	0.32266	0.672275	0.909091	0.96687	3	./Project_genes_1_geneontology_Biological_Process_GSEA/GO_0003206.png	3	6092;23493;6909	HEY2;ROBO2;TBX2	geneontology_Biological_Process
GO:0003279	cardiac septum development	http://amigo.geneontology.org/amigo/term/GO:0003279	0.32266	0.672275	0.909091	0.96687	3	./Project_genes_1_geneontology_Biological_Process_GSEA/GO_0003279.png	3	6092;23493;6909	HEY2;ROBO2;TBX2	geneontology_Biological_Process
GO:0060411	cardiac septum morphogenesis	http://amigo.geneontology.org/amigo/term/GO:0060411	0.32266	0.672275	0.909091	0.96687	3	./Project_genes_1_geneontology_Biological_Process_GSEA/GO_0060411.png	3	6092;23493;6909	HEY2;ROBO2;TBX2	geneontology_Biological_Process
GO:0030217	T cell differentiation	http://amigo.geneontology.org/amigo/term/GO:0030217	0.241922	0.657503	0.901235	0.966988	5	./Project_genes_1_geneontology_Biological_Process_GSEA/GO_0030217.png	4	64919;2737;604;9580	BCL11B;BCL6;GLI3;SOX13	geneontology_Biological_Process
GO:0048639	positive regulation of developmental growth	http://amigo.geneontology.org/amigo/term/GO:0048639	0.226368	0.72467	0.827751	0.967491	7	./Project_genes_1_geneontology_Biological_Process_GSEA/GO_0048639.png	7	23327;5454;4916;23493;2690;6909;1826	DSCAM;GHR;HEY2;NEDD4L;NTRK3;POU3F2;TBX2	geneontology_Biological_Process
GO:0043523	regulation of neuron apoptotic process	http://amigo.geneontology.org/amigo/term/GO:0043523	-0.629159	-1.36963	0.0833333	0.968159	4	./Project_genes_1_geneontology_Biological_Process_GSEA/GO_0043523.png	2	2019;4099	EN1;MAG	geneontology_Biological_Process
GO:0051402	neuron apoptotic process	http://amigo.geneontology.org/amigo/term/GO:0051402	-0.629159	-1.36963	0.0833333	0.968159	4	./Project_genes_1_geneontology_Biological_Process_GSEA/GO_0051402.png	2	2019;4099	EN1;MAG	geneontology_Biological_Process
GO:0070997	neuron death	http://amigo.geneontology.org/amigo/term/GO:0070997	-0.629159	-1.36963	0.0833333	0.968159	4	./Project_genes_1_geneontology_Biological_Process_GSEA/GO_0070997.png	2	2019;4099	EN1;MAG	geneontology_Biological_Process
GO:1901214	regulation of neuron death	http://amigo.geneontology.org/amigo/term/GO:1901214	-0.629159	-1.36963	0.0833333	0.968159	4	./Project_genes_1_geneontology_Biological_Process_GSEA/GO_1901214.png	2	2019;4099	EN1;MAG	geneontology_Biological_Process
GO:0048813	dendrite morphogenesis	http://amigo.geneontology.org/amigo/term/GO:0048813	0.226514	0.609716	0.938272	0.969161	5	./Project_genes_1_geneontology_Biological_Process_GSEA/GO_0048813.png	3	23327;7101;815	CAMK2A;NEDD4L;NR2E1	geneontology_Biological_Process
GO:0051216	cartilage development	http://amigo.geneontology.org/amigo/term/GO:0051216	-0.412089	-1.36396	0.117318	0.969394	13	./Project_genes_1_geneontology_Biological_Process_GSEA/GO_0051216.png	10	55959;650;150356;4487;176;57642;2487;4146;656;7477	ACAN;BMP2;BMP8B;CHADL;COL20A1;FRZB;MATN1;MSX1;SULF2;WNT7B	geneontology_Biological_Process
GO:0009628	response to abiotic stimulus	http://amigo.geneontology.org/amigo/term/GO:0009628	-0.378348	-1.45651	0.0639413	0.96966	24	./Project_genes_1_geneontology_Biological_Process_GSEA/GO_0009628.png	13	23349;3198;24;3751;2138;22933;6547;81832;1137;63982;1258;4099;3306	ABCA4;ANO3;CHRNA4;CNGB1;EYA1;HOXA1;HSPA2;KCND2;MAG;NETO1;PHF24;SIRT2;SLC8A3	geneontology_Biological_Process
GO:0044057	regulation of system process	http://amigo.geneontology.org/amigo/term/GO:0044057	-0.404452	-1.48827	0.0638528	0.969733	19	./Project_genes_1_geneontology_Biological_Process_GSEA/GO_0044057.png	11	6909;6446;6547;6505;2257;729956;81832;5733;745;6663;4099	FGF12;MAG;MYRF;NETO1;PTGER3;SGK1;SHISA7;SLC1A1;SLC8A3;SOX10;TBX2	geneontology_Biological_Process
GO:0033002	muscle cell proliferation	http://amigo.geneontology.org/amigo/term/GO:0033002	0.32266	0.665456	0.878613	0.970049	3	./Project_genes_1_geneontology_Biological_Process_GSEA/GO_0033002.png	3	6934;23493;6909	HEY2;TBX2;TCF7L2	geneontology_Biological_Process
GO:0035051	cardiocyte differentiation	http://amigo.geneontology.org/amigo/term/GO:0035051	0.32266	0.677555	0.86747	0.970278	3	./Project_genes_1_geneontology_Biological_Process_GSEA/GO_0035051.png	3	23493;650;6909	BMP2;HEY2;TBX2	geneontology_Biological_Process
GO:0048738	cardiac muscle tissue development	http://amigo.geneontology.org/amigo/term/GO:0048738	0.32266	0.677555	0.86747	0.970278	3	./Project_genes_1_geneontology_Biological_Process_GSEA/GO_0048738.png	3	23493;650;6909	BMP2;HEY2;TBX2	geneontology_Biological_Process
GO:0055024	regulation of cardiac muscle tissue development	http://amigo.geneontology.org/amigo/term/GO:0055024	0.32266	0.677555	0.86747	0.970278	3	./Project_genes_1_geneontology_Biological_Process_GSEA/GO_0055024.png	3	23493;650;6909	BMP2;HEY2;TBX2	geneontology_Biological_Process
GO:1901137	carbohydrate derivative biosynthetic process	http://amigo.geneontology.org/amigo/term/GO:1901137	-0.382039	-1.31481	0.149103	0.970885	16	./Project_genes_1_geneontology_Biological_Process_GSEA/GO_1901137.png	5	114805;9514;50614;7368;79152	FA2H;GAL3ST1;GALNT13;GALNT9;UGT8	geneontology_Biological_Process
GO:0030166	proteoglycan biosynthetic process	http://amigo.geneontology.org/amigo/term/GO:0030166	0.302956	0.610007	0.938053	0.971153	3	./Project_genes_1_geneontology_Biological_Process_GSEA/GO_0030166.png	3	6934;63827;176	ACAN;BCAN;TCF7L2	geneontology_Biological_Process
GO:0072009	nephron epithelium development	http://amigo.geneontology.org/amigo/term/GO:0072009	0.156876	0.612516	0.965278	0.971266	11	./Project_genes_1_geneontology_Biological_Process_GSEA/GO_0072009.png	9	2737;51804;80000;153572;793;2297;4609;650;5800	BMP2;CALB1;FOXD1;GLI3;GREB1L;IRX2;MYC;PTPRO;SIX4	geneontology_Biological_Process
GO:0007568	aging	http://amigo.geneontology.org/amigo/term/GO:0007568	0.32266	0.661312	0.871473	0.972041	3	./Project_genes_1_geneontology_Biological_Process_GSEA/GO_0007568.png	3	6506;604;6909	BCL6;SLC1A2;TBX2	geneontology_Biological_Process
GO:0048706	embryonic skeletal system development	http://amigo.geneontology.org/amigo/term/GO:0048706	-0.462469	-1.31576	0.144578	0.972131	8	./Project_genes_1_geneontology_Biological_Process_GSEA/GO_0048706.png	5	3199;3198;2138;3201;10655	DMRT2;EYA1;HOXA1;HOXA2;HOXA4	geneontology_Biological_Process
GO:0016042	lipid catabolic process	http://amigo.geneontology.org/amigo/term/GO:0016042	-0.603069	-1.51236	0.0512484	0.97248	6	./Project_genes_1_geneontology_Biological_Process_GSEA/GO_0016042.png	4	22933;5337;129807;133121	ENPP6;NEU4;PLD1;SIRT2	geneontology_Biological_Process
GO:0006941	striated muscle contraction	http://amigo.geneontology.org/amigo/term/GO:0006941	0.223881	0.71921	0.841629	0.972613	7	./Project_genes_1_geneontology_Biological_Process_GSEA/GO_0006941.png	7	23327;8913;30845;3784;5142;6547;2257	CACNA1G;EHD3;FGF12;KCNQ1;NEDD4L;PDE4B;SLC8A3	geneontology_Biological_Process
GO:0097106	postsynaptic density organization	http://amigo.geneontology.org/amigo/term/GO:0097106	0.330049	0.68147	0.859532	0.972735	3	./Project_genes_1_geneontology_Biological_Process_GSEA/GO_0097106.png	3	4916;347730;2895	GRID2;LRRTM1;NTRK3	geneontology_Biological_Process
GO:0099084	postsynaptic specialization organization	http://amigo.geneontology.org/amigo/term/GO:0099084	0.330049	0.68147	0.859532	0.972735	3	./Project_genes_1_geneontology_Biological_Process_GSEA/GO_0099084.png	3	4916;347730;2895	GRID2;LRRTM1;NTRK3	geneontology_Biological_Process
GO:1902115	regulation of organelle assembly	http://amigo.geneontology.org/amigo/term/GO:1902115	0.330049	0.68147	0.859532	0.972735	3	./Project_genes_1_geneontology_Biological_Process_GSEA/GO_1902115.png	3	4916;347730;2895	GRID2;LRRTM1;NTRK3	geneontology_Biological_Process
GO:0097107	postsynaptic density assembly	http://amigo.geneontology.org/amigo/term/GO:0097107	0.330049	0.68147	0.859532	0.972735	3	./Project_genes_1_geneontology_Biological_Process_GSEA/GO_0097107.png	3	4916;347730;2895	GRID2;LRRTM1;NTRK3	geneontology_Biological_Process
GO:0098698	postsynaptic specialization assembly	http://amigo.geneontology.org/amigo/term/GO:0098698	0.330049	0.68147	0.859532	0.972735	3	./Project_genes_1_geneontology_Biological_Process_GSEA/GO_0098698.png	3	4916;347730;2895	GRID2;LRRTM1;NTRK3	geneontology_Biological_Process
GO:0099068	postsynapse assembly	http://amigo.geneontology.org/amigo/term/GO:0099068	0.330049	0.68147	0.859532	0.972735	3	./Project_genes_1_geneontology_Biological_Process_GSEA/GO_0099068.png	3	4916;347730;2895	GRID2;LRRTM1;NTRK3	geneontology_Biological_Process
GO:0099150	regulation of postsynaptic specialization assembly	http://amigo.geneontology.org/amigo/term/GO:0099150	0.330049	0.68147	0.859532	0.972735	3	./Project_genes_1_geneontology_Biological_Process_GSEA/GO_0099150.png	3	4916;347730;2895	GRID2;LRRTM1;NTRK3	geneontology_Biological_Process
GO:0099151	regulation of postsynaptic density assembly	http://amigo.geneontology.org/amigo/term/GO:0099151	0.330049	0.68147	0.859532	0.972735	3	./Project_genes_1_geneontology_Biological_Process_GSEA/GO_0099151.png	3	4916;347730;2895	GRID2;LRRTM1;NTRK3	geneontology_Biological_Process
GO:0150052	regulation of postsynapse assembly	http://amigo.geneontology.org/amigo/term/GO:0150052	0.330049	0.68147	0.859532	0.972735	3	./Project_genes_1_geneontology_Biological_Process_GSEA/GO_0150052.png	3	4916;347730;2895	GRID2;LRRTM1;NTRK3	geneontology_Biological_Process
GO:1904861	excitatory synapse assembly	http://amigo.geneontology.org/amigo/term/GO:1904861	0.330049	0.68147	0.859532	0.972735	3	./Project_genes_1_geneontology_Biological_Process_GSEA/GO_1904861.png	3	4916;347730;2895	GRID2;LRRTM1;NTRK3	geneontology_Biological_Process
GO:1904889	regulation of excitatory synapse assembly	http://amigo.geneontology.org/amigo/term/GO:1904889	0.330049	0.68147	0.859532	0.972735	3	./Project_genes_1_geneontology_Biological_Process_GSEA/GO_1904889.png	3	4916;347730;2895	GRID2;LRRTM1;NTRK3	geneontology_Biological_Process
GO:1905874	regulation of postsynaptic density organization	http://amigo.geneontology.org/amigo/term/GO:1905874	0.330049	0.68147	0.859532	0.972735	3	./Project_genes_1_geneontology_Biological_Process_GSEA/GO_1905874.png	3	4916;347730;2895	GRID2;LRRTM1;NTRK3	geneontology_Biological_Process
GO:0072073	kidney epithelium development	http://amigo.geneontology.org/amigo/term/GO:0072073	0.163777	0.673047	0.928	0.972913	12	./Project_genes_1_geneontology_Biological_Process_GSEA/GO_0072073.png	10	2737;6092;51804;80000;153572;793;2297;4609;650;5800	BMP2;CALB1;FOXD1;GLI3;GREB1L;IRX2;MYC;PTPRO;ROBO2;SIX4	geneontology_Biological_Process
GO:0007399	nervous system development	http://amigo.geneontology.org/amigo/term/GO:0007399	-0.283647	-1.38416	0.0541082	0.973591	104	./Project_genes_1_geneontology_Biological_Process_GSEA/GO_0007399.png	58	347730;55959;650;10501;55619;349667;5800;5067;4741;4487;23189;3110;90249;575;51090;116448;79953;2895;3199;3198;2259;176;6446;23305;84894;2138;22933;6547;5274;1826;2257;64405;1272;6014;22865;246213;10215;83992;114788;4978;4974;7477;56934;2840;745;54886;9514;2019;4821;11240;1258;7368;79152;4340;6663;4155;4099;8537	ACAN;ACSL6;ADGRB1;BCAS1;BMP2;CA10;CDH22;CNGB1;CNTN1;CNTN3;CSMD3;CTTNBP2;DOCK10;DSCAM;EN1;EYA1;FA2H;FGF12;FGF14;GAL3ST1;GPR17;GRID2;HOXA1;HOXA2;KANK1;LINGO1;LRRTM1;MAG;MBP;MNX1;MOG;MSX1;MYRF;NEFM;NKX2-2;OLIG1;OLIG2;OMG;OPCML;PADI2;PLLP;PLPPR1;PTPRO;RIT2;RTN4RL2;SEMA6B;SERPINI1;SGK1;SIRT2;SLC17A8;SLC8A3;SLITRK3;SOX10;SULF2;SYNDIG1;UGT8;UNC5A;WNT7B	geneontology_Biological_Process
GO:2000273	positive regulation of signaling receptor activity	http://amigo.geneontology.org/amigo/term/GO:2000273	0.29803	0.60055	0.940828	0.974247	3	./Project_genes_1_geneontology_Biological_Process_GSEA/GO_2000273.png	3	8787;9148;7039	NEURL1;RGS9;TGFA	geneontology_Biological_Process
GO:0072089	stem cell proliferation	http://amigo.geneontology.org/amigo/term/GO:0072089	-0.510263	-1.36429	0.125	0.974715	7	./Project_genes_1_geneontology_Biological_Process_GSEA/GO_0072089.png	3	23305;7477;6663	ACSL6;SOX10;WNT7B	geneontology_Biological_Process
GO:0032409	regulation of transporter activity	http://amigo.geneontology.org/amigo/term/GO:0032409	-0.454647	-1.36145	0.11902	0.975154	10	./Project_genes_1_geneontology_Biological_Process_GSEA/GO_0032409.png	6	2259;6446;2257;729956;81832;3306	FGF12;FGF14;HSPA2;NETO1;SGK1;SHISA7	geneontology_Biological_Process
GO:0051668	localization within membrane	http://amigo.geneontology.org/amigo/term/GO:0051668	-0.6806	-1.35467	0.114085	0.976527	3	./Project_genes_1_geneontology_Biological_Process_GSEA/GO_0051668.png	2	729956;81832	NETO1;SHISA7	geneontology_Biological_Process
GO:0098656	anion transmembrane transport	http://amigo.geneontology.org/amigo/term/GO:0098656	-0.646291	-1.28343	0.173333	0.976992	3	./Project_genes_1_geneontology_Biological_Process_GSEA/GO_0098656.png	2	6505;246213	SLC17A8;SLC1A1	geneontology_Biological_Process
GO:1903825	organic acid transmembrane transport	http://amigo.geneontology.org/amigo/term/GO:1903825	-0.646291	-1.28343	0.173333	0.976992	3	./Project_genes_1_geneontology_Biological_Process_GSEA/GO_1903825.png	2	6505;246213	SLC17A8;SLC1A1	geneontology_Biological_Process
GO:1905039	carboxylic acid transmembrane transport	http://amigo.geneontology.org/amigo/term/GO:1905039	-0.646291	-1.28343	0.173333	0.976992	3	./Project_genes_1_geneontology_Biological_Process_GSEA/GO_1905039.png	2	6505;246213	SLC17A8;SLC1A1	geneontology_Biological_Process
GO:0003333	amino acid transmembrane transport	http://amigo.geneontology.org/amigo/term/GO:0003333	-0.646291	-1.28343	0.173333	0.976992	3	./Project_genes_1_geneontology_Biological_Process_GSEA/GO_0003333.png	2	6505;246213	SLC17A8;SLC1A1	geneontology_Biological_Process
GO:0015807	L-amino acid transport	http://amigo.geneontology.org/amigo/term/GO:0015807	-0.646291	-1.28343	0.173333	0.976992	3	./Project_genes_1_geneontology_Biological_Process_GSEA/GO_0015807.png	2	6505;246213	SLC17A8;SLC1A1	geneontology_Biological_Process
GO:1902475	L-alpha-amino acid transmembrane transport	http://amigo.geneontology.org/amigo/term/GO:1902475	-0.646291	-1.28343	0.173333	0.976992	3	./Project_genes_1_geneontology_Biological_Process_GSEA/GO_1902475.png	2	6505;246213	SLC17A8;SLC1A1	geneontology_Biological_Process
GO:0015813	L-glutamate transmembrane transport	http://amigo.geneontology.org/amigo/term/GO:0015813	-0.646291	-1.28343	0.173333	0.976992	3	./Project_genes_1_geneontology_Biological_Process_GSEA/GO_0015813.png	2	6505;246213	SLC17A8;SLC1A1	geneontology_Biological_Process
GO:0048568	embryonic organ development	http://amigo.geneontology.org/amigo/term/GO:0048568	-0.432284	-1.45717	0.0686937	0.97716	14	./Project_genes_1_geneontology_Biological_Process_GSEA/GO_0048568.png	9	4487;6909;3199;3198;2487;2138;7477;3201;2019	EN1;EYA1;FRZB;HOXA1;HOXA2;HOXA4;MSX1;TBX2;WNT7B	geneontology_Biological_Process
GO:0035235	ionotropic glutamate receptor signaling pathway	http://amigo.geneontology.org/amigo/term/GO:0035235	-0.564356	-1.36642	0.107191	0.977725	5	./Project_genes_1_geneontology_Biological_Process_GSEA/GO_0035235.png	5	2894;2891;2900;2895;2893	GRIA2;GRIA4;GRID1;GRID2;GRIK4	geneontology_Biological_Process
GO:0090103	cochlea morphogenesis	http://amigo.geneontology.org/amigo/term/GO:0090103	-0.692118	-1.35555	0.105339	0.978687	3	./Project_genes_1_geneontology_Biological_Process_GSEA/GO_0090103.png	3	3198;2487;2138	EYA1;FRZB;HOXA1	geneontology_Biological_Process
GO:0050922	negative regulation of chemotaxis	http://amigo.geneontology.org/amigo/term/GO:0050922	-0.561502	-1.35681	0.106101	0.979084	5	./Project_genes_1_geneontology_Biological_Process_GSEA/GO_0050922.png	2	11240;100528032	KLRC4-KLRK1;PADI2	geneontology_Biological_Process
GO:0007275	multicellular organism development	http://amigo.geneontology.org/amigo/term/GO:0007275	-0.269936	-1.36481	0.0540541	0.979202	155	./Project_genes_1_geneontology_Biological_Process_GSEA/GO_0007275.png	107	440730;140733;23284;23500;9580;6468;57477;7079;7275;57689;22989;1608;55273;147495;25805;84631;4359;29887;152189;23114;63827;4609;161357;133522;347730;55959;650;10501;55619;349667;5027;5800;2114;5067;4326;4741;65217;124976;150356;4487;23189;3110;90249;575;2134;51090;116448;79953;2895;6909;3199;3198;2259;176;57642;2487;245806;117154;6446;158326;23305;84894;2138;22933;140862;4146;6547;5274;4990;1826…	ACAN;ACSL6;ADGRB1;ADGRL3;APCDD1;BAMBI;BCAN;BCAS1;BMP2;BMP8B;CA10;CDH22;CHADL;CMTM8;CNGB1;CNTN1;CNTN3;COL20A1;CSMD3;CTTNBP2;DAAM2;DACH2;DGKG;DMRT2;DOCK10;DSCAM;EN1;ETS2;EXTL1;EYA1;FA2H;FBXW4;FGF12;FGF14;FREM1;FRZB;GAL3ST1;GPR17;GRID2;HMX1;HOXA1;HOXA2;HOXA4;ISM1;KANK1;LGR5;LIMS2;LINGO1;LRRC4C;LRRTM1;MACROD2;MAG;MATN1;MBP;MDGA2;MMP17;MNX1;MOG;MPZ;MSX1;MYC;MYH15;MYRF;NEFM;NFASC;NKX2-2;OLIG1;OLIG2;OMG…	geneontology_Biological_Process
GO:0090068	positive regulation of cell cycle process	http://amigo.geneontology.org/amigo/term/GO:0090068	-0.477888	-1.29554	0.154822	0.979491	7	./Project_genes_1_geneontology_Biological_Process_GSEA/GO_0090068.png	5	4487;7039;22933;7325;3306	HSPA2;MSX1;SIRT2;TGFA;UBE2E2	geneontology_Biological_Process
GO:0009953	dorsal/ventral pattern formation	http://amigo.geneontology.org/amigo/term/GO:0009953	-0.616283	-1.38454	0.0828729	0.979561	4	./Project_genes_1_geneontology_Biological_Process_GSEA/GO_0009953.png	3	3199;2019;4821	EN1;HOXA2;NKX2-2	geneontology_Biological_Process
GO:0016569	covalent chromatin modification	http://amigo.geneontology.org/amigo/term/GO:0016569	-0.547166	-1.30754	0.154873	0.979802	5	./Project_genes_1_geneontology_Biological_Process_GSEA/GO_0016569.png	3	2138;22933;11240	EYA1;PADI2;SIRT2	geneontology_Biological_Process
GO:0016570	histone modification	http://amigo.geneontology.org/amigo/term/GO:0016570	-0.547166	-1.30754	0.154873	0.979802	5	./Project_genes_1_geneontology_Biological_Process_GSEA/GO_0016570.png	3	2138;22933;11240	EYA1;PADI2;SIRT2	geneontology_Biological_Process
GO:0072080	nephron tubule development	http://amigo.geneontology.org/amigo/term/GO:0072080	0.152011	0.57522	0.988095	0.980103	10	./Project_genes_1_geneontology_Biological_Process_GSEA/GO_0072080.png	8	2737;51804;80000;153572;793;2297;4609;650	BMP2;CALB1;FOXD1;GLI3;GREB1L;IRX2;MYC;SIX4	geneontology_Biological_Process
GO:0060993	kidney morphogenesis	http://amigo.geneontology.org/amigo/term/GO:0060993	0.152011	0.57522	0.988095	0.980103	10	./Project_genes_1_geneontology_Biological_Process_GSEA/GO_0060993.png	8	2737;51804;80000;153572;793;2297;4609;650	BMP2;CALB1;FOXD1;GLI3;GREB1L;IRX2;MYC;SIX4	geneontology_Biological_Process
GO:0071383	cellular response to steroid hormone stimulus	http://amigo.geneontology.org/amigo/term/GO:0071383	-0.574312	-1.3772	0.096	0.98014	5	./Project_genes_1_geneontology_Biological_Process_GSEA/GO_0071383.png	2	11240;6663	PADI2;SOX10	geneontology_Biological_Process
GO:0008360	regulation of cell shape	http://amigo.geneontology.org/amigo/term/GO:0008360	0.217822	0.582266	0.950382	0.98023	5	./Project_genes_1_geneontology_Biological_Process_GSEA/GO_0008360.png	5	390;121512;10154;25805;399	BAMBI;FGD4;PLXNC1;RHOH;RND3	geneontology_Biological_Process
GO:0031344	regulation of cell projection organization	http://amigo.geneontology.org/amigo/term/GO:0031344	-0.355545	-1.39039	0.0947917	0.980629	26	./Project_genes_1_geneontology_Biological_Process_GSEA/GO_0031344.png	16	10501;349667;5027;5800;23189;2895;84894;5274;1826;1272;6014;5337;114788;4974;26051;4099	CNTN1;CSMD3;DSCAM;GRID2;KANK1;LINGO1;MAG;OMG;P2RX7;PLD1;PPP1R16B;PTPRO;RIT2;RTN4RL2;SEMA6B;SERPINI1	geneontology_Biological_Process
GO:0120035	regulation of plasma membrane bounded cell projection organization	http://amigo.geneontology.org/amigo/term/GO:0120035	-0.355545	-1.39039	0.0947917	0.980629	26	./Project_genes_1_geneontology_Biological_Process_GSEA/GO_0120035.png	16	10501;349667;5027;5800;23189;2895;84894;5274;1826;1272;6014;5337;114788;4974;26051;4099	CNTN1;CSMD3;DSCAM;GRID2;KANK1;LINGO1;MAG;OMG;P2RX7;PLD1;PPP1R16B;PTPRO;RIT2;RTN4RL2;SEMA6B;SERPINI1	geneontology_Biological_Process
GO:0018107	peptidyl-threonine phosphorylation	http://amigo.geneontology.org/amigo/term/GO:0018107	0.270319	0.569699	0.98827	0.981003	3	./Project_genes_1_geneontology_Biological_Process_GSEA/GO_0018107.png	2	815;9294	CAMK2A;S1PR2	geneontology_Biological_Process
GO:0006820	anion transport	http://amigo.geneontology.org/amigo/term/GO:0006820	-0.449625	-1.29728	0.164794	0.981263	9	./Project_genes_1_geneontology_Biological_Process_GSEA/GO_0006820.png	5	24;28231;6505;246213;5593	ABCA4;PRKG2;SLC17A8;SLC1A1;SLCO4A1	geneontology_Biological_Process
GO:0051591	response to cAMP	http://amigo.geneontology.org/amigo/term/GO:0051591	0.241975	0.587179	0.962585	0.981553	4	./Project_genes_1_geneontology_Biological_Process_GSEA/GO_0051591.png	4	610;3784;133522;6547	HCN2;KCNQ1;PPARGC1B;SLC8A3	geneontology_Biological_Process
GO:0016202	regulation of striated muscle tissue development	http://amigo.geneontology.org/amigo/term/GO:0016202	0.257426	0.701205	0.839844	0.981892	5	./Project_genes_1_geneontology_Biological_Process_GSEA/GO_0016202.png	5	51804;23493;650;6909;22933	BMP2;HEY2;SIRT2;SIX4;TBX2	geneontology_Biological_Process
GO:0048634	regulation of muscle organ development	http://amigo.geneontology.org/amigo/term/GO:0048634	0.257426	0.701205	0.839844	0.981892	5	./Project_genes_1_geneontology_Biological_Process_GSEA/GO_0048634.png	5	51804;23493;650;6909;22933	BMP2;HEY2;SIRT2;SIX4;TBX2	geneontology_Biological_Process
GO:1901861	regulation of muscle tissue development	http://amigo.geneontology.org/amigo/term/GO:1901861	0.257426	0.701205	0.839844	0.981892	5	./Project_genes_1_geneontology_Biological_Process_GSEA/GO_1901861.png	5	51804;23493;650;6909;22933	BMP2;HEY2;SIRT2;SIX4;TBX2	geneontology_Biological_Process
GO:0061333	renal tubule morphogenesis	http://amigo.geneontology.org/amigo/term/GO:0061333	0.1575	0.582702	0.964706	0.982072	9	./Project_genes_1_geneontology_Biological_Process_GSEA/GO_0061333.png	9	2737;51804;80000;153572;2297;4609;650;2138;8549	BMP2;EYA1;FOXD1;GLI3;GREB1L;IRX2;LGR5;MYC;SIX4	geneontology_Biological_Process
GO:0016311	dephosphorylation	http://amigo.geneontology.org/amigo/term/GO:0016311	-0.469383	-1.38551	0.112038	0.982348	10	./Project_genes_1_geneontology_Biological_Process_GSEA/GO_0016311.png	9	133522;650;5521;5800;2138;114794;57221;54886;26051	ARFGEF3;BMP2;ELFN2;EYA1;PLPPR1;PPARGC1B;PPP1R16B;PPP2R2B;PTPRO	geneontology_Biological_Process
GO:0055065	metal ion homeostasis	http://amigo.geneontology.org/amigo/term/GO:0055065	-0.399782	-1.29596	0.151203	0.982408	12	./Project_genes_1_geneontology_Biological_Process_GSEA/GO_0055065.png	10	29887;4609;5027;344905;773;6547;5733;2840;7018;1258	ATP13A5;CACNA1A;CNGB1;GPR17;MYC;P2RX7;PTGER3;SLC8A3;SNX10;TF	geneontology_Biological_Process
GO:0022407	regulation of cell-cell adhesion	http://amigo.geneontology.org/amigo/term/GO:0022407	-0.458555	-1.28122	0.174279	0.982481	8	./Project_genes_1_geneontology_Biological_Process_GSEA/GO_0022407.png	2	100528032;4155	KLRC4-KLRK1;MBP	geneontology_Biological_Process
GO:0019953	sexual reproduction	http://amigo.geneontology.org/amigo/term/GO:0019953	-0.459568	-1.45827	0.0692841	0.982599	12	./Project_genes_1_geneontology_Biological_Process_GSEA/GO_0019953.png	6	22933;148281;8549;10149;9514;3306	ADGRG2;GAL3ST1;HSPA2;LGR5;SIRT2;SYT6	geneontology_Biological_Process
GO:0044703	multi-organism reproductive process	http://amigo.geneontology.org/amigo/term/GO:0044703	-0.459568	-1.45827	0.0692841	0.982599	12	./Project_genes_1_geneontology_Biological_Process_GSEA/GO_0044703.png	6	22933;148281;8549;10149;9514;3306	ADGRG2;GAL3ST1;HSPA2;LGR5;SIRT2;SYT6	geneontology_Biological_Process
GO:1901654	response to ketone	http://amigo.geneontology.org/amigo/term/GO:1901654	-0.67243	-1.47077	0.0691563	0.98284	4	./Project_genes_1_geneontology_Biological_Process_GSEA/GO_1901654.png	2	4821;6663	NKX2-2;SOX10	geneontology_Biological_Process
GO:0032501	multicellular organismal process	http://amigo.geneontology.org/amigo/term/GO:0032501	-0.27635	-1.40367	0.033	0.983251	187	./Project_genes_1_geneontology_Biological_Process_GSEA/GO_0032501.png	89	5067;4326;4741;65217;124976;150356;4487;23189;3110;90249;575;2134;51090;116448;79953;2895;6909;23349;3199;3198;2259;24;176;57642;84632;2487;245806;117154;6446;158326;3751;23305;84894;2138;22933;140862;55515;4146;6547;5274;6505;4990;1826;2257;729956;399;64405;1272;6014;22865;246213;134701;10215;656;81832;83992;8549;114788;54941;4978;10149;4974;7477;5733;56934;2840;3201;745;54886;1137;9514;7018;201…	ABCA4;ACAN;ACSL6;ADGRB1;ADGRG2;AFAP1L2;ASIC4;BCAS1;BMP8B;CA10;CDH22;CHADL;CHRNA4;CNGB1;CNTN1;CNTN3;COL20A1;CSMD3;CTTNBP2;DACH2;DMRT2;DSCAM;EN1;EXTL1;EYA1;FA2H;FGF12;FGF14;FREM1;FRZB;GAL3ST1;GPR17;GRID2;HMX1;HOXA1;HOXA2;HOXA4;HSPA2;ISM1;KANK1;KCND2;KLRC4-KLRK1;LGR5;LIMS2;LINGO1;MAG;MATN1;MBP;MMP17;MNX1;MOG;MSX1;MYRF;NEFM;NETO1;NKX2-2;OLIG1;OLIG2;OMG;OPCML;PADI2;PCDH15;PHF24;PLLP;PLPPR1;PPP1R16B;PT…	geneontology_Biological_Process
GO:0086002	cardiac muscle cell action potential involved in contraction	http://amigo.geneontology.org/amigo/term/GO:0086002	0.23707	0.561033	0.990099	0.983448	4	./Project_genes_1_geneontology_Biological_Process_GSEA/GO_0086002.png	3	23327;8913;3784	CACNA1G;KCNQ1;NEDD4L	geneontology_Biological_Process
GO:0002831	regulation of response to biotic stimulus	http://amigo.geneontology.org/amigo/term/GO:0002831	-0.588705	-1.30547	0.15427	0.984162	4	./Project_genes_1_geneontology_Biological_Process_GSEA/GO_0002831.png	3	22933;54941;100528032	KLRC4-KLRK1;RNF125;SIRT2	geneontology_Biological_Process
GO:0009612	response to mechanical stimulus	http://amigo.geneontology.org/amigo/term/GO:0009612	-0.545528	-1.29767	0.164456	0.984376	5	./Project_genes_1_geneontology_Biological_Process_GSEA/GO_0009612.png	2	63982;4099	ANO3;MAG	geneontology_Biological_Process
GO:0035567	non-canonical Wnt signaling pathway	http://amigo.geneontology.org/amigo/term/GO:0035567	0.291358	0.708862	0.858156	0.984424	4	./Project_genes_1_geneontology_Biological_Process_GSEA/GO_0035567.png	4	815;6934;23500;2487	CAMK2A;DAAM2;FRZB;TCF7L2	geneontology_Biological_Process
GO:0071900	regulation of protein serine/threonine kinase activity	http://amigo.geneontology.org/amigo/term/GO:0071900	-0.195954	-0.635297	0.899429	0.984621	12	./Project_genes_1_geneontology_Biological_Process_GSEA/GO_0071900.png	6	54769;650;2690;5027;7039;7477	BMP2;DIRAS2;GHR;P2RX7;TGFA;WNT7B	geneontology_Biological_Process
GO:0016358	dendrite development	http://amigo.geneontology.org/amigo/term/GO:0016358	-0.213735	-0.576894	0.930521	0.984731	7	./Project_genes_1_geneontology_Biological_Process_GSEA/GO_0016358.png	2	1826;114788	CSMD3;DSCAM	geneontology_Biological_Process
GO:0010466	negative regulation of peptidase activity	http://amigo.geneontology.org/amigo/term/GO:0010466	-0.260855	-0.577462	0.970213	0.985198	4	./Project_genes_1_geneontology_Biological_Process_GSEA/GO_0010466.png	3	7079;58189;5274	SERPINI1;TIMP4;WFDC1	geneontology_Biological_Process
GO:0010951	negative regulation of endopeptidase activity	http://amigo.geneontology.org/amigo/term/GO:0010951	-0.260855	-0.577462	0.970213	0.985198	4	./Project_genes_1_geneontology_Biological_Process_GSEA/GO_0010951.png	3	7079;58189;5274	SERPINI1;TIMP4;WFDC1	geneontology_Biological_Process
GO:0006732	coenzyme metabolic process	http://amigo.geneontology.org/amigo/term/GO:0006732	-0.316545	-0.636528	0.930163	0.985292	3	./Project_genes_1_geneontology_Biological_Process_GSEA/GO_0006732.png	2	5027;23305	ACSL6;P2RX7	geneontology_Biological_Process
GO:0006164	purine nucleotide biosynthetic process	http://amigo.geneontology.org/amigo/term/GO:0006164	-0.316545	-0.636528	0.930163	0.985292	3	./Project_genes_1_geneontology_Biological_Process_GSEA/GO_0006164.png	2	5027;23305	ACSL6;P2RX7	geneontology_Biological_Process
GO:0009108	coenzyme biosynthetic process	http://amigo.geneontology.org/amigo/term/GO:0009108	-0.316545	-0.636528	0.930163	0.985292	3	./Project_genes_1_geneontology_Biological_Process_GSEA/GO_0009108.png	2	5027;23305	ACSL6;P2RX7	geneontology_Biological_Process
GO:0009152	purine ribonucleotide biosynthetic process	http://amigo.geneontology.org/amigo/term/GO:0009152	-0.316545	-0.636528	0.930163	0.985292	3	./Project_genes_1_geneontology_Biological_Process_GSEA/GO_0009152.png	2	5027;23305	ACSL6;P2RX7	geneontology_Biological_Process
GO:0009260	ribonucleotide biosynthetic process	http://amigo.geneontology.org/amigo/term/GO:0009260	-0.316545	-0.636528	0.930163	0.985292	3	./Project_genes_1_geneontology_Biological_Process_GSEA/GO_0009260.png	2	5027;23305	ACSL6;P2RX7	geneontology_Biological_Process
GO:0046390	ribose phosphate biosynthetic process	http://amigo.geneontology.org/amigo/term/GO:0046390	-0.316545	-0.636528	0.930163	0.985292	3	./Project_genes_1_geneontology_Biological_Process_GSEA/GO_0046390.png	2	5027;23305	ACSL6;P2RX7	geneontology_Biological_Process
GO:0051188	cofactor biosynthetic process	http://amigo.geneontology.org/amigo/term/GO:0051188	-0.316545	-0.636528	0.930163	0.985292	3	./Project_genes_1_geneontology_Biological_Process_GSEA/GO_0051188.png	2	5027;23305	ACSL6;P2RX7	geneontology_Biological_Process
GO:0072522	purine-containing compound biosynthetic process	http://amigo.geneontology.org/amigo/term/GO:0072522	-0.316545	-0.636528	0.930163	0.985292	3	./Project_genes_1_geneontology_Biological_Process_GSEA/GO_0072522.png	2	5027;23305	ACSL6;P2RX7	geneontology_Biological_Process
GO:0019933	cAMP-mediated signaling	http://amigo.geneontology.org/amigo/term/GO:0019933	-0.459152	-1.29964	0.154982	0.985342	8	./Project_genes_1_geneontology_Biological_Process_GSEA/GO_0019933.png	6	575;11069;6014;8549;10149;5733	ADGRB1;ADGRG2;LGR5;PTGER3;RAPGEF4;RIT2	geneontology_Biological_Process
GO:0019935	cyclic-nucleotide-mediated signaling	http://amigo.geneontology.org/amigo/term/GO:0019935	-0.459152	-1.29964	0.154982	0.985342	8	./Project_genes_1_geneontology_Biological_Process_GSEA/GO_0019935.png	6	575;11069;6014;8549;10149;5733	ADGRB1;ADGRG2;LGR5;PTGER3;RAPGEF4;RIT2	geneontology_Biological_Process
GO:0021675	nerve development	http://amigo.geneontology.org/amigo/term/GO:0021675	-0.24857	-0.635299	0.914867	0.985454	6	./Project_genes_1_geneontology_Biological_Process_GSEA/GO_0021675.png	1	4821	NKX2-2	geneontology_Biological_Process
GO:0009790	embryo development	http://amigo.geneontology.org/amigo/term/GO:0009790	-0.327535	-1.29851	0.151102	0.985756	26	./Project_genes_1_geneontology_Biological_Process_GSEA/GO_0009790.png	16	55959;650;2114;4487;6909;3199;3198;2487;2138;134701;7477;3201;2019;10655;6663;4155	BMP2;DMRT2;EN1;ETS2;EYA1;FRZB;HOXA1;HOXA2;HOXA4;MBP;MSX1;RIPPLY2;SOX10;SULF2;TBX2;WNT7B	geneontology_Biological_Process
GO:0048704	embryonic skeletal system morphogenesis	http://amigo.geneontology.org/amigo/term/GO:0048704	-0.527818	-1.35683	0.129366	0.985853	6	./Project_genes_1_geneontology_Biological_Process_GSEA/GO_0048704.png	4	3199;3198;2138;3201	EYA1;HOXA1;HOXA2;HOXA4	geneontology_Biological_Process
GO:0010771	negative regulation of cell morphogenesis involved in differentiation	http://amigo.geneontology.org/amigo/term/GO:0010771	-0.558313	-1.40161	0.0857143	0.985998	6	./Project_genes_1_geneontology_Biological_Process_GSEA/GO_0010771.png	6	10501;5800;23189;84894;4974;4099	KANK1;LINGO1;MAG;OMG;PTPRO;SEMA6B	geneontology_Biological_Process
GO:0014074	response to purine-containing compound	http://amigo.geneontology.org/amigo/term/GO:0014074	-0.242712	-0.578849	0.95765	0.98604	5	./Project_genes_1_geneontology_Biological_Process_GSEA/GO_0014074.png	4	3784;133522;5027;6547	KCNQ1;P2RX7;PPARGC1B;SLC8A3	geneontology_Biological_Process
GO:0046683	response to organophosphorus	http://amigo.geneontology.org/amigo/term/GO:0046683	-0.242712	-0.578849	0.95765	0.98604	5	./Project_genes_1_geneontology_Biological_Process_GSEA/GO_0046683.png	4	3784;133522;5027;6547	KCNQ1;P2RX7;PPARGC1B;SLC8A3	geneontology_Biological_Process
GO:0008283	cell proliferation	http://amigo.geneontology.org/amigo/term/GO:0008283	-0.129692	-0.585233	0.947686	0.986291	52	./Project_genes_1_geneontology_Biological_Process_GSEA/GO_0008283.png	24	8935;58189;54566;4609;55959;650;5027;4487;23189;575;6909;7039;2487;6446;23305;2138;22933;8549;4145;7477;55679;79152;26051;6663	ACSL6;ADGRB1;BMP2;EPB41L4B;EYA1;FA2H;FRZB;KANK1;LGR5;LIMS2;MATK;MSX1;MYC;P2RX7;PPP1R16B;SGK1;SIRT2;SKAP2;SOX10;SULF2;TBX2;TGFA;WFDC1;WNT7B	geneontology_Biological_Process
GO:0009895	negative regulation of catabolic process	http://amigo.geneontology.org/amigo/term/GO:0009895	-0.266429	-0.586493	0.967001	0.986356	4	./Project_genes_1_geneontology_Biological_Process_GSEA/GO_0009895.png	3	7079;575;22933	ADGRB1;SIRT2;TIMP4	geneontology_Biological_Process
GO:0042177	negative regulation of protein catabolic process	http://amigo.geneontology.org/amigo/term/GO:0042177	-0.266429	-0.586493	0.967001	0.986356	4	./Project_genes_1_geneontology_Biological_Process_GSEA/GO_0042177.png	3	7079;575;22933	ADGRB1;SIRT2;TIMP4	geneontology_Biological_Process
GO:0019752	carboxylic acid metabolic process	http://amigo.geneontology.org/amigo/term/GO:0019752	-0.227844	-0.632403	0.907293	0.98639	8	./Project_genes_1_geneontology_Biological_Process_GSEA/GO_0019752.png	5	1159;63827;5027;23305;79152	ACSL6;BCAN;CKMT1B;FA2H;P2RX7	geneontology_Biological_Process
GO:0016567	protein ubiquitination	http://amigo.geneontology.org/amigo/term/GO:0016567	-0.177518	-0.552111	0.94743	0.986449	11	./Project_genes_1_geneontology_Biological_Process_GSEA/GO_0016567.png	4	575;255488;7325;54941	ADGRB1;RNF125;RNF144B;UBE2E2	geneontology_Biological_Process
GO:0090596	sensory organ morphogenesis	http://amigo.geneontology.org/amigo/term/GO:0090596	-0.439425	-1.30272	0.16226	0.986453	10	./Project_genes_1_geneontology_Biological_Process_GSEA/GO_0090596.png	7	4487;6909;3199;3198;2487;2138;1826	DSCAM;EYA1;FRZB;HOXA1;HOXA2;MSX1;TBX2	geneontology_Biological_Process
GO:0050771	negative regulation of axonogenesis	http://amigo.geneontology.org/amigo/term/GO:0050771	-0.556931	-1.30155	0.150815	0.986489	5	./Project_genes_1_geneontology_Biological_Process_GSEA/GO_0050771.png	5	10501;5800;84894;4974;4099	LINGO1;MAG;OMG;PTPRO;SEMA6B	geneontology_Biological_Process
GO:0051054	positive regulation of DNA metabolic process	http://amigo.geneontology.org/amigo/term/GO:0051054	-0.278403	-0.55009	0.972018	0.986592	3	./Project_genes_1_geneontology_Biological_Process_GSEA/GO_0051054.png	2	4609;2138	EYA1;MYC	geneontology_Biological_Process
GO:0002683	negative regulation of immune system process	http://amigo.geneontology.org/amigo/term/GO:0002683	-0.486139	-1.46795	0.0760095	0.986713	10	./Project_genes_1_geneontology_Biological_Process_GSEA/GO_0002683.png	4	54941;2840;11240;100528032	GPR17;KLRC4-KLRK1;PADI2;RNF125	geneontology_Biological_Process
GO:0046649	lymphocyte activation	http://amigo.geneontology.org/amigo/term/GO:0046649	-0.176541	-0.580422	0.94111	0.986738	14	./Project_genes_1_geneontology_Biological_Process_GSEA/GO_0046649.png	2	1137;100528032	CHRNA4;KLRC4-KLRK1	geneontology_Biological_Process
GO:0007283	spermatogenesis	http://amigo.geneontology.org/amigo/term/GO:0007283	-0.525709	-1.39834	0.104798	0.986922	7	./Project_genes_1_geneontology_Biological_Process_GSEA/GO_0007283.png	3	10149;9514;3306	ADGRG2;GAL3ST1;HSPA2	geneontology_Biological_Process
GO:0048232	male gamete generation	http://amigo.geneontology.org/amigo/term/GO:0048232	-0.525709	-1.39834	0.104798	0.986922	7	./Project_genes_1_geneontology_Biological_Process_GSEA/GO_0048232.png	3	10149;9514;3306	ADGRG2;GAL3ST1;HSPA2	geneontology_Biological_Process
GO:0030163	protein catabolic process	http://amigo.geneontology.org/amigo/term/GO:0030163	0.149746	0.704995	0.904762	0.987039	15	./Project_genes_1_geneontology_Biological_Process_GSEA/GO_0030163.png	15	23327;580;29116;5270;64285;9781;440730;6468;7079;5027;575;255488;22933;129807;54941	ADGRB1;BARD1;FBXW4;MYLIP;NEDD4L;NEU4;P2RX7;RHBDF1;RNF125;RNF144A;RNF144B;SERPINE2;SIRT2;TIMP4;TRIM67	geneontology_Biological_Process
GO:0033365	protein localization to organelle	http://amigo.geneontology.org/amigo/term/GO:0033365	-0.185751	-0.552468	0.948113	0.987058	10	./Project_genes_1_geneontology_Biological_Process_GSEA/GO_0033365.png	1	1258	CNGB1	geneontology_Biological_Process
GO:0007167	enzyme linked receptor protein signaling pathway	http://amigo.geneontology.org/amigo/term/GO:0007167	-0.160982	-0.627557	0.901776	0.987075	26	./Project_genes_1_geneontology_Biological_Process_GSEA/GO_0007167.png	20	5295;9542;2297;9148;10451;128853;55273;25805;55959;650;2690;9185;4487;23189;7039;84632;22933;2257;656;4145	AFAP1L2;BAMBI;BMP2;BMP8B;DUSP15;FGF12;FOXD1;GHR;KANK1;MATK;MSX1;NEURL1;NRG2;PIK3R1;REPS2;SIRT2;SULF2;TGFA;TMEM100;VAV3	geneontology_Biological_Process
GO:0003012	muscle system process	http://amigo.geneontology.org/amigo/term/GO:0003012	-0.185415	-0.571155	0.932224	0.987149	10	./Project_genes_1_geneontology_Biological_Process_GSEA/GO_0003012.png	3	6547;2257;5733	FGF12;PTGER3;SLC8A3	geneontology_Biological_Process
GO:0030307	positive regulation of cell growth	http://amigo.geneontology.org/amigo/term/GO:0030307	-0.294615	-0.581082	0.962319	0.987157	3	./Project_genes_1_geneontology_Biological_Process_GSEA/GO_0030307.png	1	1826	DSCAM	geneontology_Biological_Process
GO:0034613	cellular protein localization	http://amigo.geneontology.org/amigo/term/GO:0034613	-0.153027	-0.628364	0.913402	0.987242	34	./Project_genes_1_geneontology_Biological_Process_GSEA/GO_0034613.png	3	1258;7368;5593	CNGB1;PRKG2;UGT8	geneontology_Biological_Process
GO:0070727	cellular macromolecule localization	http://amigo.geneontology.org/amigo/term/GO:0070727	-0.153027	-0.628364	0.913402	0.987242	34	./Project_genes_1_geneontology_Biological_Process_GSEA/GO_0070727.png	3	1258;7368;5593	CNGB1;PRKG2;UGT8	geneontology_Biological_Process
GO:0043254	regulation of protein complex assembly	http://amigo.geneontology.org/amigo/term/GO:0043254	-0.256831	-0.569486	0.961648	0.987309	4	./Project_genes_1_geneontology_Biological_Process_GSEA/GO_0043254.png	2	23189;22933	KANK1;SIRT2	geneontology_Biological_Process
GO:1905475	regulation of protein localization to membrane	http://amigo.geneontology.org/amigo/term/GO:1905475	-0.232673	-0.546709	0.970861	0.987343	5	./Project_genes_1_geneontology_Biological_Process_GSEA/GO_1905475.png	5	91461;5295;54550;57628;729956	DPP10;NECAB2;PIK3R1;PKDCC;SHISA7	geneontology_Biological_Process
GO:0006813	potassium ion transport	http://amigo.geneontology.org/amigo/term/GO:0006813	-0.184638	-0.587184	0.936	0.987561	12	./Project_genes_1_geneontology_Biological_Process_GSEA/GO_0006813.png	8	3784;3765;57628;259232;1804;3751;3790;81832	DPP10;DPP6;KCND2;KCNJ9;KCNQ1;KCNS3;NALCN;NETO1	geneontology_Biological_Process
GO:0071804	cellular potassium ion transport	http://amigo.geneontology.org/amigo/term/GO:0071804	-0.184638	-0.587184	0.936	0.987561	12	./Project_genes_1_geneontology_Biological_Process_GSEA/GO_0071804.png	8	3784;3765;57628;259232;1804;3751;3790;81832	DPP10;DPP6;KCND2;KCNJ9;KCNQ1;KCNS3;NALCN;NETO1	geneontology_Biological_Process
GO:0071805	potassium ion transmembrane transport	http://amigo.geneontology.org/amigo/term/GO:0071805	-0.184638	-0.587184	0.936	0.987561	12	./Project_genes_1_geneontology_Biological_Process_GSEA/GO_0071805.png	8	3784;3765;57628;259232;1804;3751;3790;81832	DPP10;DPP6;KCND2;KCNJ9;KCNQ1;KCNS3;NALCN;NETO1	geneontology_Biological_Process
GO:0043604	amide biosynthetic process	http://amigo.geneontology.org/amigo/term/GO:0043604	-0.489625	-1.35776	0.123253	0.987684	8	./Project_genes_1_geneontology_Biological_Process_GSEA/GO_0043604.png	3	9514;7368;79152	FA2H;GAL3ST1;UGT8	geneontology_Biological_Process
GO:0043010	camera-type eye development	http://amigo.geneontology.org/amigo/term/GO:0043010	-0.184012	-0.5815	0.948394	0.987705	12	./Project_genes_1_geneontology_Biological_Process_GSEA/GO_0043010.png	4	6909;1826;246213;7477	DSCAM;SLC17A8;TBX2;WNT7B	geneontology_Biological_Process
GO:0006935	chemotaxis	http://amigo.geneontology.org/amigo/term/GO:0006935	-0.144956	-0.552578	0.964931	0.987806	23	./Project_genes_1_geneontology_Biological_Process_GSEA/GO_0006935.png	11	152189;23114;10501;5800;90249;3199;1826;5337;116173;11240;100528032	CMTM5;CMTM8;DSCAM;HOXA2;KLRC4-KLRK1;NFASC;PADI2;PLD1;PTPRO;SEMA6B;UNC5A	geneontology_Biological_Process
GO:0042330	taxis	http://amigo.geneontology.org/amigo/term/GO:0042330	-0.144956	-0.552578	0.964931	0.987806	23	./Project_genes_1_geneontology_Biological_Process_GSEA/GO_0042330.png	11	152189;23114;10501;5800;90249;3199;1826;5337;116173;11240;100528032	CMTM5;CMTM8;DSCAM;HOXA2;KLRC4-KLRK1;NFASC;PADI2;PLD1;PTPRO;SEMA6B;UNC5A	geneontology_Biological_Process
GO:0016458	gene silencing	http://amigo.geneontology.org/amigo/term/GO:0016458	0.256158	0.535853	0.993994	0.987924	3	./Project_genes_1_geneontology_Biological_Process_GSEA/GO_0016458.png	3	8520;3784;22933	HAT1;KCNQ1;SIRT2	geneontology_Biological_Process
GO:0045088	regulation of innate immune response	http://amigo.geneontology.org/amigo/term/GO:0045088	-0.592749	-1.30805	0.153005	0.98809	4	./Project_genes_1_geneontology_Biological_Process_GSEA/GO_0045088.png	2	54941;100528032	KLRC4-KLRK1;RNF125	geneontology_Biological_Process
GO:0045089	positive regulation of innate immune response	http://amigo.geneontology.org/amigo/term/GO:0045089	-0.592749	-1.30805	0.153005	0.98809	4	./Project_genes_1_geneontology_Biological_Process_GSEA/GO_0045089.png	2	54941;100528032	KLRC4-KLRK1;RNF125	geneontology_Biological_Process
GO:0031960	response to corticosteroid	http://amigo.geneontology.org/amigo/term/GO:0031960	-0.2526	-0.555107	0.969058	0.988171	4	./Project_genes_1_geneontology_Biological_Process_GSEA/GO_0031960.png	1	7477	WNT7B	geneontology_Biological_Process
GO:0051384	response to glucocorticoid	http://amigo.geneontology.org/amigo/term/GO:0051384	-0.2526	-0.555107	0.969058	0.988171	4	./Project_genes_1_geneontology_Biological_Process_GSEA/GO_0051384.png	1	7477	WNT7B	geneontology_Biological_Process
GO:0072593	reactive oxygen species metabolic process	http://amigo.geneontology.org/amigo/term/GO:0072593	-0.577778	-1.29165	0.149718	0.988293	4	./Project_genes_1_geneontology_Biological_Process_GSEA/GO_0072593.png	4	5027;575;22933;100528032	ADGRB1;KLRC4-KLRK1;P2RX7;SIRT2	geneontology_Biological_Process
GO:0042742	defense response to bacterium	http://amigo.geneontology.org/amigo/term/GO:0042742	-0.577778	-1.29165	0.149718	0.988293	4	./Project_genes_1_geneontology_Biological_Process_GSEA/GO_0042742.png	4	5027;575;22933;100528032	ADGRB1;KLRC4-KLRK1;P2RX7;SIRT2	geneontology_Biological_Process
GO:0042127	regulation of cell proliferation	http://amigo.geneontology.org/amigo/term/GO:0042127	-0.14259	-0.629048	0.914228	0.988341	45	./Project_genes_1_geneontology_Biological_Process_GSEA/GO_0042127.png	4	55679;79152;26051;6663	FA2H;LIMS2;PPP1R16B;SOX10	geneontology_Biological_Process
GO:0042471	ear morphogenesis	http://amigo.geneontology.org/amigo/term/GO:0042471	-0.516589	-1.30343	0.164508	0.988465	6	./Project_genes_1_geneontology_Biological_Process_GSEA/GO_0042471.png	5	4487;3199;3198;2487;2138	EYA1;FRZB;HOXA1;HOXA2;MSX1	geneontology_Biological_Process
GO:0045995	regulation of embryonic development	http://amigo.geneontology.org/amigo/term/GO:0045995	-0.636174	-1.39639	0.100279	0.988966	4	./Project_genes_1_geneontology_Biological_Process_GSEA/GO_0045995.png	2	10655;4155	DMRT2;MBP	geneontology_Biological_Process
GO:0007610	behavior	http://amigo.geneontology.org/amigo/term/GO:0007610	-0.375895	-1.38576	0.103896	0.988969	20	./Project_genes_1_geneontology_Biological_Process_GSEA/GO_0007610.png	11	3198;6446;3751;55515;6547;1826;2257;729956;81832;1137;2019	ASIC4;CHRNA4;DSCAM;EN1;FGF12;HOXA1;KCND2;NETO1;SGK1;SHISA7;SLC8A3	geneontology_Biological_Process
GO:0030098	lymphocyte differentiation	http://amigo.geneontology.org/amigo/term/GO:0030098	0.218905	0.701489	0.861538	0.989029	7	./Project_genes_1_geneontology_Biological_Process_GSEA/GO_0030098.png	7	64919;2737;604;5295;9580;55619;399	BCL11B;BCL6;DOCK10;GLI3;PIK3R1;RHOH;SOX13	geneontology_Biological_Process
GO:0060291	long-term synaptic potentiation	http://amigo.geneontology.org/amigo/term/GO:0060291	-0.231867	-0.588451	0.938882	0.989219	6	./Project_genes_1_geneontology_Biological_Process_GSEA/GO_0060291.png	2	6547;729956	SHISA7;SLC8A3	geneontology_Biological_Process
GO:0001775	cell activation	http://amigo.geneontology.org/amigo/term/GO:0001775	-0.167839	-0.622737	0.922246	0.989276	22	./Project_genes_1_geneontology_Biological_Process_GSEA/GO_0001775.png	3	1137;11240;100528032	CHRNA4;KLRC4-KLRK1;PADI2	geneontology_Biological_Process
GO:2001233	regulation of apoptotic signaling pathway	http://amigo.geneontology.org/amigo/term/GO:2001233	-0.266667	-0.594683	0.940526	0.989401	4	./Project_genes_1_geneontology_Biological_Process_GSEA/GO_2001233.png	4	6934;64798;4487;2138	DEPTOR;EYA1;MSX1;TCF7L2	geneontology_Biological_Process
GO:0045746	negative regulation of Notch signaling pathway	http://amigo.geneontology.org/amigo/term/GO:0045746	-0.28157	-0.623523	0.927171	0.989489	4	./Project_genes_1_geneontology_Biological_Process_GSEA/GO_0045746.png	1	8788	DLK1	geneontology_Biological_Process
GO:0010460	positive regulation of heart rate	http://amigo.geneontology.org/amigo/term/GO:0010460	-0.275862	-0.555476	0.974665	0.989623	3	./Project_genes_1_geneontology_Biological_Process_GSEA/GO_0010460.png	3	23493;3784;6505	HEY2;KCNQ1;SLC1A1	geneontology_Biological_Process
GO:0045823	positive regulation of heart contraction	http://amigo.geneontology.org/amigo/term/GO:0045823	-0.275862	-0.555476	0.974665	0.989623	3	./Project_genes_1_geneontology_Biological_Process_GSEA/GO_0045823.png	3	23493;3784;6505	HEY2;KCNQ1;SLC1A1	geneontology_Biological_Process
GO:1903524	positive regulation of blood circulation	http://amigo.geneontology.org/amigo/term/GO:1903524	-0.275862	-0.555476	0.974665	0.989623	3	./Project_genes_1_geneontology_Biological_Process_GSEA/GO_1903524.png	3	23493;3784;6505	HEY2;KCNQ1;SLC1A1	geneontology_Biological_Process
GO:0016049	cell growth	http://amigo.geneontology.org/amigo/term/GO:0016049	-0.1995	-0.648	0.876957	0.98977	13	./Project_genes_1_geneontology_Biological_Process_GSEA/GO_0016049.png	7	58189;10501;4487;2487;6446;1826;4099	DSCAM;FRZB;MAG;MSX1;SEMA6B;SGK1;WFDC1	geneontology_Biological_Process
GO:0098657	import into cell	http://amigo.geneontology.org/amigo/term/GO:0098657	-0.152854	-0.590124	0.935857	0.989794	24	./Project_genes_1_geneontology_Biological_Process_GSEA/GO_0098657.png	14	7275;3765;54550;29887;126432;347730;2690;5027;6581;575;6547;6505;6014;7018	ADGRB1;GHR;KCNJ9;LRRTM1;NECAB2;P2RX7;RINL;RIT2;SLC1A1;SLC22A3;SLC8A3;SNX10;TF;TUB	geneontology_Biological_Process
GO:0031647	regulation of protein stability	http://amigo.geneontology.org/amigo/term/GO:0031647	-0.213061	-0.539141	0.973316	0.989865	6	./Project_genes_1_geneontology_Biological_Process_GSEA/GO_0031647.png	1	7018	TF	geneontology_Biological_Process
GO:0055085	transmembrane transport	http://amigo.geneontology.org/amigo/term/GO:0055085	-0.326245	-1.46108	0.0453629	0.989867	49	./Project_genes_1_geneontology_Biological_Process_GSEA/GO_0055085.png	33	114134;57628;259232;2894;2891;5027;2900;124976;57156;1804;6581;344905;2895;773;2259;24;6446;3751;55515;6547;28231;6505;3790;2257;729956;246213;2893;81832;1137;7018;63982;1258;3306	ABCA4;ANO3;ASIC4;ATP13A5;CACNA1A;CHRNA4;CNGB1;DPP10;DPP6;FGF12;FGF14;GRIA2;GRIA4;GRID1;GRID2;GRIK4;HSPA2;KCND2;KCNS3;NALCN;NETO1;P2RX7;SGK1;SHISA7;SLC17A8;SLC1A1;SLC22A3;SLC2A13;SLC8A3;SLCO4A1;SPNS2;TF;TMEM63C	geneontology_Biological_Process
GO:0007059	chromosome segregation	http://amigo.geneontology.org/amigo/term/GO:0007059	0.256158	0.536521	0.994118	0.989873	3	./Project_genes_1_geneontology_Biological_Process_GSEA/GO_0007059.png	3	9134;317761;22933	C14orf39;CCNE2;SIRT2	geneontology_Biological_Process
GO:0098813	nuclear chromosome segregation	http://amigo.geneontology.org/amigo/term/GO:0098813	0.256158	0.536521	0.994118	0.989873	3	./Project_genes_1_geneontology_Biological_Process_GSEA/GO_0098813.png	3	9134;317761;22933	C14orf39;CCNE2;SIRT2	geneontology_Biological_Process
GO:0010212	response to ionizing radiation	http://amigo.geneontology.org/amigo/term/GO:0010212	-0.295567	-0.588544	0.958021	0.98998	3	./Project_genes_1_geneontology_Biological_Process_GSEA/GO_0010212.png	3	595;4609;2138	CCND1;EYA1;MYC	geneontology_Biological_Process
GO:0006511	ubiquitin-dependent protein catabolic process	http://amigo.geneontology.org/amigo/term/GO:0006511	-0.215429	-0.594921	0.934146	0.99004	8	./Project_genes_1_geneontology_Biological_Process_GSEA/GO_0006511.png	3	255488;22933;54941	RNF125;RNF144B;SIRT2	geneontology_Biological_Process
GO:0019941	modification-dependent protein catabolic process	http://amigo.geneontology.org/amigo/term/GO:0019941	-0.215429	-0.594921	0.934146	0.99004	8	./Project_genes_1_geneontology_Biological_Process_GSEA/GO_0019941.png	3	255488;22933;54941	RNF125;RNF144B;SIRT2	geneontology_Biological_Process
GO:0043632	modification-dependent macromolecule catabolic process	http://amigo.geneontology.org/amigo/term/GO:0043632	-0.215429	-0.594921	0.934146	0.99004	8	./Project_genes_1_geneontology_Biological_Process_GSEA/GO_0043632.png	3	255488;22933;54941	RNF125;RNF144B;SIRT2	geneontology_Biological_Process
GO:0072659	protein localization to plasma membrane	http://amigo.geneontology.org/amigo/term/GO:0072659	-0.204422	-0.592392	0.925926	0.990045	9	./Project_genes_1_geneontology_Biological_Process_GSEA/GO_0072659.png	1	5593	PRKG2	geneontology_Biological_Process
GO:0006508	proteolysis	http://amigo.geneontology.org/amigo/term/GO:0006508	-0.162129	-0.656711	0.880457	0.990181	31	./Project_genes_1_geneontology_Biological_Process_GSEA/GO_0006508.png	19	440730;6468;7079;55061;58189;57628;4609;5027;4326;1804;176;255488;22933;5274;170691;54941;80070;745;4155	ACAN;ADAMTS17;ADAMTS20;DPP10;DPP6;FBXW4;MBP;MMP17;MYC;MYRF;P2RX7;RNF125;RNF144B;SERPINI1;SIRT2;SUSD4;TIMP4;TRIM67;WFDC1	geneontology_Biological_Process
GO:0007204	positive regulation of cytosolic calcium ion concentration	http://amigo.geneontology.org/amigo/term/GO:0007204	-0.579208	-1.38709	0.107427	0.990225	5	./Project_genes_1_geneontology_Biological_Process_GSEA/GO_0007204.png	5	5027;773;6547;5733;2840	CACNA1A;GPR17;P2RX7;PTGER3;SLC8A3	geneontology_Biological_Process
GO:0008284	positive regulation of cell proliferation	http://amigo.geneontology.org/amigo/term/GO:0008284	-0.169943	-0.658462	0.88055	0.990252	25	./Project_genes_1_geneontology_Biological_Process_GSEA/GO_0008284.png	2	26051;6663	PPP1R16B;SOX10	geneontology_Biological_Process
GO:0045843	negative regulation of striated muscle tissue development	http://amigo.geneontology.org/amigo/term/GO:0045843	-0.324138	-0.648236	0.928571	0.990406	3	./Project_genes_1_geneontology_Biological_Process_GSEA/GO_0045843.png	2	650;22933	BMP2;SIRT2	geneontology_Biological_Process
GO:0048635	negative regulation of muscle organ development	http://amigo.geneontology.org/amigo/term/GO:0048635	-0.324138	-0.648236	0.928571	0.990406	3	./Project_genes_1_geneontology_Biological_Process_GSEA/GO_0048635.png	2	650;22933	BMP2;SIRT2	geneontology_Biological_Process
GO:1901862	negative regulation of muscle tissue development	http://amigo.geneontology.org/amigo/term/GO:1901862	-0.324138	-0.648236	0.928571	0.990406	3	./Project_genes_1_geneontology_Biological_Process_GSEA/GO_1901862.png	2	650;22933	BMP2;SIRT2	geneontology_Biological_Process
GO:0008104	protein localization	http://amigo.geneontology.org/amigo/term/GO:0008104	-0.151531	-0.65733	0.907048	0.990482	45	./Project_genes_1_geneontology_Biological_Process_GSEA/GO_0008104.png	4	1258;7368;5593;4155	CNGB1;MBP;PRKG2;UGT8	geneontology_Biological_Process
GO:0006898	receptor-mediated endocytosis	http://amigo.geneontology.org/amigo/term/GO:0006898	-0.302249	-0.660021	0.892351	0.990504	4	./Project_genes_1_geneontology_Biological_Process_GSEA/GO_0006898.png	1	7018	TF	geneontology_Biological_Process
GO:0048259	regulation of receptor-mediated endocytosis	http://amigo.geneontology.org/amigo/term/GO:0048259	-0.302249	-0.660021	0.892351	0.990504	4	./Project_genes_1_geneontology_Biological_Process_GSEA/GO_0048259.png	1	7018	TF	geneontology_Biological_Process
GO:0006928	movement of cell or subcellular component	http://amigo.geneontology.org/amigo/term/GO:0006928	-0.12983	-0.590218	0.949597	0.990537	55	./Project_genes_1_geneontology_Biological_Process_GSEA/GO_0006928.png	4	11240;100528032;6663;4099	KLRC4-KLRK1;MAG;PADI2;SOX10	geneontology_Biological_Process
GO:0034097	response to cytokine	http://amigo.geneontology.org/amigo/term/GO:0034097	-0.193662	-0.619817	0.924312	0.990664	12	./Project_genes_1_geneontology_Biological_Process_GSEA/GO_0034097.png	2	2840;11240	GPR17;PADI2	geneontology_Biological_Process
GO:0009798	axis specification	http://amigo.geneontology.org/amigo/term/GO:0009798	-0.238622	-0.528021	0.98156	0.99093	4	./Project_genes_1_geneontology_Biological_Process_GSEA/GO_0009798.png	2	2114;134701	ETS2;RIPPLY2	geneontology_Biological_Process
GO:0009948	anterior/posterior axis specification	http://amigo.geneontology.org/amigo/term/GO:0009948	-0.238622	-0.528021	0.98156	0.99093	4	./Project_genes_1_geneontology_Biological_Process_GSEA/GO_0009948.png	2	2114;134701	ETS2;RIPPLY2	geneontology_Biological_Process
GO:0003254	regulation of membrane depolarization	http://amigo.geneontology.org/amigo/term/GO:0003254	-0.237179	-0.532067	0.985528	0.990998	4	./Project_genes_1_geneontology_Biological_Process_GSEA/GO_0003254.png	2	5027;2257	FGF12;P2RX7	geneontology_Biological_Process
GO:0060255	regulation of macromolecule metabolic process	http://amigo.geneontology.org/amigo/term/GO:0060255	-0.132868	-0.658492	0.935936	0.991097	106	./Project_genes_1_geneontology_Biological_Process_GSEA/GO_0060255.png	32	6909;3199;3198;7039;84632;255488;245806;117154;6446;2138;22933;5274;4990;399;1272;6014;134701;10215;656;114794;7477;3201;745;2019;3166;4821;10655;11240;26051;6663;4155;3306	AFAP1L2;BMP8B;CNTN1;DACH2;DMRT2;ELFN2;EN1;EYA1;HMX1;HOXA1;HOXA2;HOXA4;HSPA2;MBP;MYRF;NKX2-2;OLIG2;PADI2;PPP1R16B;RHOH;RIPPLY2;RIT2;RNF144B;SERPINI1;SGK1;SIRT2;SIX6;SOX10;TBX2;TGFA;VGLL2;WNT7B	geneontology_Biological_Process
GO:0010977	negative regulation of neuron projection development	http://amigo.geneontology.org/amigo/term/GO:0010977	-0.507091	-1.47144	0.0672269	0.991404	9	./Project_genes_1_geneontology_Biological_Process_GSEA/GO_0010977.png	8	10501;349667;5800;23189;84894;6014;4974;4099	KANK1;LINGO1;MAG;OMG;PTPRO;RIT2;RTN4RL2;SEMA6B	geneontology_Biological_Process
GO:0031345	negative regulation of cell projection organization	http://amigo.geneontology.org/amigo/term/GO:0031345	-0.507091	-1.47144	0.0672269	0.991404	9	./Project_genes_1_geneontology_Biological_Process_GSEA/GO_0031345.png	8	10501;349667;5800;23189;84894;6014;4974;4099	KANK1;LINGO1;MAG;OMG;PTPRO;RIT2;RTN4RL2;SEMA6B	geneontology_Biological_Process
GO:0006302	double-strand break repair	http://amigo.geneontology.org/amigo/term/GO:0006302	-0.280608	-0.556659	0.978324	0.991497	3	./Project_genes_1_geneontology_Biological_Process_GSEA/GO_0006302.png	1	2138	EYA1	geneontology_Biological_Process
GO:2000177	regulation of neural precursor cell proliferation	http://amigo.geneontology.org/amigo/term/GO:2000177	-0.52009	-1.39297	0.10559	0.991599	7	./Project_genes_1_geneontology_Biological_Process_GSEA/GO_2000177.png	2	55679;6663	LIMS2;SOX10	geneontology_Biological_Process
GO:0001659	temperature homeostasis	http://amigo.geneontology.org/amigo/term/GO:0001659	-0.254501	-0.559774	0.956215	0.991616	4	./Project_genes_1_geneontology_Biological_Process_GSEA/GO_0001659.png	1	5733	PTGER3	geneontology_Biological_Process
GO:2001236	regulation of extrinsic apoptotic signaling pathway	http://amigo.geneontology.org/amigo/term/GO:2001236	-0.26601	-0.53244	0.979351	0.991653	3	./Project_genes_1_geneontology_Biological_Process_GSEA/GO_2001236.png	3	6934;64798;2138	DEPTOR;EYA1;TCF7L2	geneontology_Biological_Process
GO:0010033	response to organic substance	http://amigo.geneontology.org/amigo/term/GO:0010033	-0.133275	-0.6172	0.935614	0.99183	62	./Project_genes_1_geneontology_Biological_Process_GSEA/GO_0010033.png	7	2840;1137;4821;11240;100528032;6663;3306	CHRNA4;GPR17;HSPA2;KLRC4-KLRK1;NKX2-2;PADI2;SOX10	geneontology_Biological_Process
GO:0007613	memory	http://amigo.geneontology.org/amigo/term/GO:0007613	-0.586524	-1.40375	0.103448	0.991855	5	./Project_genes_1_geneontology_Biological_Process_GSEA/GO_0007613.png	4	6446;6547;729956;81832	NETO1;SGK1;SHISA7;SLC8A3	geneontology_Biological_Process
GO:0038128	ERBB2 signaling pathway	http://amigo.geneontology.org/amigo/term/GO:0038128	-0.322098	-0.636713	0.925706	0.991885	3	./Project_genes_1_geneontology_Biological_Process_GSEA/GO_0038128.png	1	4145	MATK	geneontology_Biological_Process
GO:0044265	cellular macromolecule catabolic process	http://amigo.geneontology.org/amigo/term/GO:0044265	-0.21473	-0.660227	0.882491	0.992016	11	./Project_genes_1_geneontology_Biological_Process_GSEA/GO_0044265.png	4	255488;22933;129807;54941	NEU4;RNF125;RNF144B;SIRT2	geneontology_Biological_Process
GO:0061564	axon development	http://amigo.geneontology.org/amigo/term/GO:0061564	-0.139748	-0.55697	0.951346	0.992163	29	./Project_genes_1_geneontology_Biological_Process_GSEA/GO_0061564.png	20	214;5295;22854;2297;4685;57689;84631;23114;10501;349667;5800;4741;90249;575;3199;84894;1826;22865;4974;4099	ADGRB1;ALCAM;DSCAM;FOXD1;HOXA2;LINGO1;LRRC4C;MAG;NCAM2;NEFM;NFASC;NTNG1;OMG;PIK3R1;PTPRO;RTN4RL2;SEMA6B;SLITRK2;SLITRK3;UNC5A	geneontology_Biological_Process
GO:0007162	negative regulation of cell adhesion	http://amigo.geneontology.org/amigo/term/GO:0007162	-0.211161	-0.64407	0.9	0.992392	11	./Project_genes_1_geneontology_Biological_Process_GSEA/GO_0007162.png	1	4155	MBP	geneontology_Biological_Process
GO:0043065	positive regulation of apoptotic process	http://amigo.geneontology.org/amigo/term/GO:0043065	-0.175527	-0.595075	0.93722	0.992422	15	./Project_genes_1_geneontology_Biological_Process_GSEA/GO_0043065.png	10	9148;29944;10451;4609;650;5027;4487;2487;22933;100528032	BMP2;FRZB;KLRC4-KLRK1;MSX1;MYC;NEURL1;P2RX7;PNMA3;SIRT2;VAV3	geneontology_Biological_Process
GO:0043068	positive regulation of programmed cell death	http://amigo.geneontology.org/amigo/term/GO:0043068	-0.175527	-0.595075	0.93722	0.992422	15	./Project_genes_1_geneontology_Biological_Process_GSEA/GO_0043068.png	10	9148;29944;10451;4609;650;5027;4487;2487;22933;100528032	BMP2;FRZB;KLRC4-KLRK1;MSX1;MYC;NEURL1;P2RX7;PNMA3;SIRT2;VAV3	geneontology_Biological_Process
GO:0051592	response to calcium ion	http://amigo.geneontology.org/amigo/term/GO:0051592	-0.322986	-0.63706	0.944035	0.992439	3	./Project_genes_1_geneontology_Biological_Process_GSEA/GO_0051592.png	2	5027;148281	P2RX7;SYT6	geneontology_Biological_Process
GO:0051172	negative regulation of nitrogen compound metabolic process	http://amigo.geneontology.org/amigo/term/GO:0051172	-0.151464	-0.660532	0.899898	0.992576	43	./Project_genes_1_geneontology_Biological_Process_GSEA/GO_0051172.png	20	58189;4609;133522;650;5027;2114;4487;575;6909;3199;22933;5274;4990;134701;10215;114794;2019;3166;26051;6663	ADGRB1;BMP2;ELFN2;EN1;ETS2;HMX1;HOXA2;MSX1;MYC;OLIG2;P2RX7;PPARGC1B;PPP1R16B;RIPPLY2;SERPINI1;SIRT2;SIX6;SOX10;TBX2;WFDC1	geneontology_Biological_Process
GO:1901568	fatty acid derivative metabolic process	http://amigo.geneontology.org/amigo/term/GO:1901568	-0.302956	-0.615073	0.940058	0.992596	3	./Project_genes_1_geneontology_Biological_Process_GSEA/GO_1901568.png	3	79966;64064;23305	ACSL6;OXCT2;SCD5	geneontology_Biological_Process
GO:0061053	somite development	http://amigo.geneontology.org/amigo/term/GO:0061053	-0.580114	-1.27796	0.160494	0.992709	4	./Project_genes_1_geneontology_Biological_Process_GSEA/GO_0061053.png	3	2487;134701;10655	DMRT2;FRZB;RIPPLY2	geneontology_Biological_Process
GO:0043266	regulation of potassium ion transport	http://amigo.geneontology.org/amigo/term/GO:0043266	-0.266375	-0.63763	0.903694	0.992805	5	./Project_genes_1_geneontology_Biological_Process_GSEA/GO_0043266.png	4	3784;57628;1804;81832	DPP10;DPP6;KCNQ1;NETO1	geneontology_Biological_Process
GO:1901379	regulation of potassium ion transmembrane transport	http://amigo.geneontology.org/amigo/term/GO:1901379	-0.266375	-0.63763	0.903694	0.992805	5	./Project_genes_1_geneontology_Biological_Process_GSEA/GO_1901379.png	4	3784;57628;1804;81832	DPP10;DPP6;KCNQ1;NETO1	geneontology_Biological_Process
GO:0051099	positive regulation of binding	http://amigo.geneontology.org/amigo/term/GO:0051099	-0.270767	-0.648318	0.910737	0.992917	5	./Project_genes_1_geneontology_Biological_Process_GSEA/GO_0051099.png	4	5334;25805;650;22933	BAMBI;BMP2;PLCL1;SIRT2	geneontology_Biological_Process
GO:0048846	axon extension involved in axon guidance	http://amigo.geneontology.org/amigo/term/GO:0048846	-0.29906	-0.598677	0.953148	0.99327	3	./Project_genes_1_geneontology_Biological_Process_GSEA/GO_0048846.png	2	10501;1826	DSCAM;SEMA6B	geneontology_Biological_Process
GO:1902284	neuron projection extension involved in neuron projection guidance	http://amigo.geneontology.org/amigo/term/GO:1902284	-0.29906	-0.598677	0.953148	0.99327	3	./Project_genes_1_geneontology_Biological_Process_GSEA/GO_1902284.png	2	10501;1826	DSCAM;SEMA6B	geneontology_Biological_Process
GO:0040011	locomotion	http://amigo.geneontology.org/amigo/term/GO:0040011	-0.149181	-0.660557	0.898888	0.99342	47	./Project_genes_1_geneontology_Biological_Process_GSEA/GO_0040011.png	4	11240;100528032;6663;4099	KLRC4-KLRK1;MAG;PADI2;SOX10	geneontology_Biological_Process
GO:0080135	regulation of cellular response to stress	http://amigo.geneontology.org/amigo/term/GO:0080135	-0.219106	-0.648703	0.892052	0.993455	10	./Project_genes_1_geneontology_Biological_Process_GSEA/GO_0080135.png	6	4609;650;26353;4487;2138;7477	BMP2;EYA1;HSPB8;MSX1;MYC;WNT7B	geneontology_Biological_Process
GO:0044257	cellular protein catabolic process	http://amigo.geneontology.org/amigo/term/GO:0044257	-0.173441	-0.496612	0.981906	0.993646	9	./Project_genes_1_geneontology_Biological_Process_GSEA/GO_0044257.png	3	255488;22933;54941	RNF125;RNF144B;SIRT2	geneontology_Biological_Process
GO:0051603	proteolysis involved in cellular protein catabolic process	http://amigo.geneontology.org/amigo/term/GO:0051603	-0.173441	-0.496612	0.981906	0.993646	9	./Project_genes_1_geneontology_Biological_Process_GSEA/GO_0051603.png	3	255488;22933;54941	RNF125;RNF144B;SIRT2	geneontology_Biological_Process
GO:0043436	oxoacid metabolic process	http://amigo.geneontology.org/amigo/term/GO:0043436	-0.200225	-0.604118	0.915677	0.993699	10	./Project_genes_1_geneontology_Biological_Process_GSEA/GO_0043436.png	5	63827;5027;176;23305;79152	ACAN;ACSL6;BCAN;FA2H;P2RX7	geneontology_Biological_Process
GO:0061326	renal tubule development	http://amigo.geneontology.org/amigo/term/GO:0061326	-0.151324	-0.474097	0.984706	0.993821	11	./Project_genes_1_geneontology_Biological_Process_GSEA/GO_0061326.png	10	51804;80000;153572;793;2297;4609;650;2138;8549;7477	BMP2;CALB1;EYA1;FOXD1;GREB1L;IRX2;LGR5;MYC;SIX4;WNT7B	geneontology_Biological_Process
GO:0008037	cell recognition	http://amigo.geneontology.org/amigo/term/GO:0008037	-0.223306	-0.596588	0.940722	0.993861	7	./Project_genes_1_geneontology_Biological_Process_GSEA/GO_0008037.png	6	50863;4685;7275;575;1826;4978	ADGRB1;DSCAM;NCAM2;NTM;OPCML;TUB	geneontology_Biological_Process
GO:0010942	positive regulation of cell death	http://amigo.geneontology.org/amigo/term/GO:0010942	-0.135355	-0.468897	0.983333	0.993897	16	./Project_genes_1_geneontology_Biological_Process_GSEA/GO_0010942.png	10	9148;29944;10451;4609;650;5027;4487;2487;22933;100528032	BMP2;FRZB;KLRC4-KLRK1;MSX1;MYC;NEURL1;P2RX7;PNMA3;SIRT2;VAV3	geneontology_Biological_Process
GO:0070848	response to growth factor	http://amigo.geneontology.org/amigo/term/GO:0070848	-0.193398	-0.649121	0.9	0.993915	15	./Project_genes_1_geneontology_Biological_Process_GSEA/GO_0070848.png	11	2297;128853;55273;25805;4609;55959;650;4487;22933;2257;656	BAMBI;BMP2;BMP8B;DUSP15;FGF12;FOXD1;MSX1;MYC;SIRT2;SULF2;TMEM100	geneontology_Biological_Process
GO:0050804	modulation of chemical synaptic transmission	http://amigo.geneontology.org/amigo/term/GO:0050804	-0.16539	-0.639253	0.8849	0.993955	24	./Project_genes_1_geneontology_Biological_Process_GSEA/GO_0050804.png	23	815;5270;8541;23154;9294;793;22854;9148;5334;57689;1607;347730;2894;2900;575;2895;773;23349;2259;6547;729956;81832;1137	ADGRB1;CACNA1A;CALB1;CAMK2A;CHRNA4;DGKB;FGF14;GRID1;GRID2;GRIK4;LRRC4C;LRRTM1;NCDN;NETO1;NEURL1;NTNG1;PHF24;PLCL1;PPFIA3;S1PR2;SERPINE2;SHISA7;SLC8A3	geneontology_Biological_Process
GO:0099177	regulation of trans-synaptic signaling	http://amigo.geneontology.org/amigo/term/GO:0099177	-0.16539	-0.639253	0.8849	0.993955	24	./Project_genes_1_geneontology_Biological_Process_GSEA/GO_0099177.png	23	815;5270;8541;23154;9294;793;22854;9148;5334;57689;1607;347730;2894;2900;575;2895;773;23349;2259;6547;729956;81832;1137	ADGRB1;CACNA1A;CALB1;CAMK2A;CHRNA4;DGKB;FGF14;GRID1;GRID2;GRIK4;LRRC4C;LRRTM1;NCDN;NETO1;NEURL1;NTNG1;PHF24;PLCL1;PPFIA3;S1PR2;SERPINE2;SHISA7;SLC8A3	geneontology_Biological_Process
GO:0042221	response to chemical	http://amigo.geneontology.org/amigo/term/GO:0042221	-0.136717	-0.660843	0.923924	0.993979	91	./Project_genes_1_geneontology_Biological_Process_GSEA/GO_0042221.png	44	29887;152189;58189;23114;4609;133522;4306;55959;650;10501;2690;5027;5800;26353;4487;23189;90249;6581;2134;773;3199;3751;22933;6547;6505;148281;1826;2257;246213;656;148641;5337;8549;7477;116173;2840;1137;7018;4821;11240;100528032;6663;4155;3306	BMP2;BMP8B;CACNA1A;CHRNA4;CMTM5;CMTM8;DSCAM;EXTL1;FGF12;GHR;GPR17;HOXA2;HSPA2;HSPB8;KANK1;KCND2;KLRC4-KLRK1;LGR5;MBP;MSX1;MYC;NFASC;NKX2-2;NR3C2;P2RX7;PADI2;PLD1;PPARGC1B;PTPRO;SEMA6B;SIRT2;SLC17A8;SLC1A1;SLC22A3;SLC35F3;SLC8A3;SNX10;SOX10;SULF2;SYT6;TF;UNC5A;WFDC1;WNT7B	geneontology_Biological_Process
GO:0050773	regulation of dendrite development	http://amigo.geneontology.org/amigo/term/GO:0050773	-0.290371	-0.638165	0.925104	0.99407	4	./Project_genes_1_geneontology_Biological_Process_GSEA/GO_0050773.png	1	114788	CSMD3	geneontology_Biological_Process
GO:0006974	cellular response to DNA damage stimulus	http://amigo.geneontology.org/amigo/term/GO:0006974	-0.179555	-0.595088	0.927684	0.99407	14	./Project_genes_1_geneontology_Biological_Process_GSEA/GO_0006974.png	11	595;5295;317761;10451;140733;4609;4487;6446;2138;7325;1137	C14orf39;CCND1;CHRNA4;EYA1;MACROD2;MSX1;MYC;PIK3R1;SGK1;UBE2E2;VAV3	geneontology_Biological_Process
GO:0001933	negative regulation of protein phosphorylation	http://amigo.geneontology.org/amigo/term/GO:0001933	0.257426	0.689989	0.90393	0.994108	5	./Project_genes_1_geneontology_Biological_Process_GSEA/GO_0001933.png	5	4916;64798;4609;5027;22933	DEPTOR;MYC;NTRK3;P2RX7;SIRT2	geneontology_Biological_Process
GO:0071320	cellular response to cAMP	http://amigo.geneontology.org/amigo/term/GO:0071320	0.241379	0.504283	0.994083	0.994148	3	./Project_genes_1_geneontology_Biological_Process_GSEA/GO_0071320.png	3	610;3784;6547	HCN2;KCNQ1;SLC8A3	geneontology_Biological_Process
GO:0098693	regulation of synaptic vesicle cycle	http://amigo.geneontology.org/amigo/term/GO:0098693	-0.581573	-1.39094	0.101604	0.994167	5	./Project_genes_1_geneontology_Biological_Process_GSEA/GO_0098693.png	4	11069;2259;5337;1137	CHRNA4;FGF14;PLD1;RAPGEF4	geneontology_Biological_Process
GO:0045860	positive regulation of protein kinase activity	http://amigo.geneontology.org/amigo/term/GO:0045860	-0.201674	-0.66423	0.864	0.994172	13	./Project_genes_1_geneontology_Biological_Process_GSEA/GO_0045860.png	7	54769;650;2690;5027;7039;84632;7477	AFAP1L2;BMP2;DIRAS2;GHR;P2RX7;TGFA;WNT7B	geneontology_Biological_Process
GO:0010035	response to inorganic substance	http://amigo.geneontology.org/amigo/term/GO:0010035	-0.25825	-0.650627	0.902145	0.994191	6	./Project_genes_1_geneontology_Biological_Process_GSEA/GO_0010035.png	2	148281;7018	SYT6;TF	geneontology_Biological_Process
GO:0010038	response to metal ion	http://amigo.geneontology.org/amigo/term/GO:0010038	-0.25825	-0.650627	0.902145	0.994191	6	./Project_genes_1_geneontology_Biological_Process_GSEA/GO_0010038.png	2	148281;7018	SYT6;TF	geneontology_Biological_Process
GO:0045934	negative regulation of nucleobase-containing compound metabolic process	http://amigo.geneontology.org/amigo/term/GO:0045934	-0.158459	-0.64972	0.906639	0.9942	32	./Project_genes_1_geneontology_Biological_Process_GSEA/GO_0045934.png	14	4609;133522;650;2114;4487;6909;3199;22933;4990;134701;10215;2019;3166;6663	BMP2;EN1;ETS2;HMX1;HOXA2;MSX1;MYC;OLIG2;PPARGC1B;RIPPLY2;SIRT2;SIX6;SOX10;TBX2	geneontology_Biological_Process
GO:0033036	macromolecule localization	http://amigo.geneontology.org/amigo/term/GO:0033036	-0.138644	-0.611819	0.938008	0.994228	49	./Project_genes_1_geneontology_Biological_Process_GSEA/GO_0033036.png	4	1258;7368;5593;4155	CNGB1;MBP;PRKG2;UGT8	geneontology_Biological_Process
GO:0002698	negative regulation of immune effector process	http://amigo.geneontology.org/amigo/term/GO:0002698	-0.333574	-0.665056	0.913043	0.994232	3	./Project_genes_1_geneontology_Biological_Process_GSEA/GO_0002698.png	1	54941	RNF125	geneontology_Biological_Process
GO:0060341	regulation of cellular localization	http://amigo.geneontology.org/amigo/term/GO:0060341	-0.130475	-0.475778	0.984832	0.994284	20	./Project_genes_1_geneontology_Biological_Process_GSEA/GO_0060341.png	6	11069;23245;2259;729956;5337;1137	ASTN2;CHRNA4;FGF14;PLD1;RAPGEF4;SHISA7	geneontology_Biological_Process
GO:0065009	regulation of molecular function	http://amigo.geneontology.org/amigo/term/GO:0065009	-0.141025	-0.665806	0.926707	0.994333	71	./Project_genes_1_geneontology_Biological_Process_GSEA/GO_0065009.png	35	126432;152189;58189;54769;4609;133522;11033;650;5521;2690;55619;5027;4326;4487;2259;7039;84632;6446;22933;5274;2257;729956;399;656;81832;114794;8549;57221;7477;116173;4821;100528032;26051;4155;3306	ADAP1;AFAP1L2;ARFGEF3;BMP2;BMP8B;CMTM5;CMTM8;DIRAS2;DOCK10;ELFN2;FGF12;FGF14;GHR;HSPA2;KLRC4-KLRK1;LGR5;MBP;MMP17;MSX1;MYC;NETO1;NKX2-2;P2RX7;PPARGC1B;PPP1R16B;PPP2R2B;RHOH;RINL;SERPINI1;SGK1;SHISA7;SIRT2;TGFA;WFDC1;WNT7B	geneontology_Biological_Process
GO:0007219	Notch signaling pathway	http://amigo.geneontology.org/amigo/term/GO:0007219	-0.181825	-0.604427	0.938497	0.994338	14	./Project_genes_1_geneontology_Biological_Process_GSEA/GO_0007219.png	11	23493;23555;9148;7079;55273;4609;650;6909;1272;134701;8788	BMP2;CNTN1;DLK1;HEY2;MYC;NEURL1;RIPPLY2;TBX2;TIMP4;TMEM100;TSPAN15	geneontology_Biological_Process
GO:0006936	muscle contraction	http://amigo.geneontology.org/amigo/term/GO:0006936	-0.22335	-0.662219	0.873786	0.994363	9	./Project_genes_1_geneontology_Biological_Process_GSEA/GO_0006936.png	3	6547;2257;5733	FGF12;PTGER3;SLC8A3	geneontology_Biological_Process
GO:0060562	epithelial tube morphogenesis	http://amigo.geneontology.org/amigo/term/GO:0060562	-0.161067	-0.479405	0.981862	0.994424	10	./Project_genes_1_geneontology_Biological_Process_GSEA/GO_0060562.png	5	4609;650;6909;2138;8549	BMP2;EYA1;LGR5;MYC;TBX2	geneontology_Biological_Process
GO:0002250	adaptive immune response	http://amigo.geneontology.org/amigo/term/GO:0002250	-0.228128	-0.66125	0.88929	0.994449	9	./Project_genes_1_geneontology_Biological_Process_GSEA/GO_0002250.png	2	54941;100528032	KLRC4-KLRK1;RNF125	geneontology_Biological_Process
GO:0010629	negative regulation of gene expression	http://amigo.geneontology.org/amigo/term/GO:0010629	-0.120738	-0.505309	0.978283	0.994473	35	./Project_genes_1_geneontology_Biological_Process_GSEA/GO_0010629.png	14	4609;133522;650;2114;4487;6909;3199;22933;4990;134701;10215;2019;3166;6663	BMP2;EN1;ETS2;HMX1;HOXA2;MSX1;MYC;OLIG2;PPARGC1B;RIPPLY2;SIRT2;SIX6;SOX10;TBX2	geneontology_Biological_Process
GO:0043549	regulation of kinase activity	http://amigo.geneontology.org/amigo/term/GO:0043549	-0.134208	-0.489896	0.986999	0.994478	19	./Project_genes_1_geneontology_Biological_Process_GSEA/GO_0043549.png	14	9294;595;5295;9148;10451;64798;54769;650;2690;5027;7039;84632;399;7477	AFAP1L2;BMP2;CCND1;DEPTOR;DIRAS2;GHR;NEURL1;P2RX7;PIK3R1;RHOH;S1PR2;TGFA;VAV3;WNT7B	geneontology_Biological_Process
GO:0001885	endothelial cell development	http://amigo.geneontology.org/amigo/term/GO:0001885	-0.707278	-1.41362	0.0782209	0.994489	3	./Project_genes_1_geneontology_Biological_Process_GSEA/GO_0001885.png	2	7477;26051	PPP1R16B;WNT7B	geneontology_Biological_Process
GO:0061028	establishment of endothelial barrier	http://amigo.geneontology.org/amigo/term/GO:0061028	-0.707278	-1.41362	0.0782209	0.994489	3	./Project_genes_1_geneontology_Biological_Process_GSEA/GO_0061028.png	2	7477;26051	PPP1R16B;WNT7B	geneontology_Biological_Process
GO:0032880	regulation of protein localization	http://amigo.geneontology.org/amigo/term/GO:0032880	-0.131872	-0.482616	0.975242	0.994564	20	./Project_genes_1_geneontology_Biological_Process_GSEA/GO_0032880.png	6	773;11069;23245;3790;729956;4155	ASTN2;CACNA1A;KCNS3;MBP;RAPGEF4;SHISA7	geneontology_Biological_Process
GO:0000904	cell morphogenesis involved in differentiation	http://amigo.geneontology.org/amigo/term/GO:0000904	-0.164744	-0.670936	0.877593	0.994668	32	./Project_genes_1_geneontology_Biological_Process_GSEA/GO_0000904.png	14	10501;55619;5800;23189;90249;575;3199;57642;84894;4146;1826;22865;4974;4099	ADGRB1;COL20A1;DOCK10;DSCAM;HOXA2;KANK1;LINGO1;MAG;MATN1;OMG;PTPRO;SEMA6B;SLITRK3;UNC5A	geneontology_Biological_Process
GO:0009892	negative regulation of metabolic process	http://amigo.geneontology.org/amigo/term/GO:0009892	-0.13273	-0.598903	0.945233	0.994758	52	./Project_genes_1_geneontology_Biological_Process_GSEA/GO_0009892.png	24	58189;4609;23671;133522;347730;650;5027;2114;4487;575;6909;3199;22933;5274;4990;399;134701;10215;114794;57221;2019;3166;26051;6663	ADGRB1;ARFGEF3;BMP2;ELFN2;EN1;ETS2;HMX1;HOXA2;LRRTM1;MSX1;MYC;OLIG2;P2RX7;PPARGC1B;PPP1R16B;RHOH;RIPPLY2;SERPINI1;SIRT2;SIX6;SOX10;TBX2;TMEFF2;WFDC1	geneontology_Biological_Process
GO:0015031	protein transport	http://amigo.geneontology.org/amigo/term/GO:0015031	-0.158733	-0.605032	0.932185	0.994778	24	./Project_genes_1_geneontology_Biological_Process_GSEA/GO_0015031.png	8	79856;79953;773;11069;23245;3790;7018;4155	ASTN2;CACNA1A;KCNS3;MBP;RAPGEF4;SNX22;SYNDIG1;TF	geneontology_Biological_Process
GO:0015833	peptide transport	http://amigo.geneontology.org/amigo/term/GO:0015833	-0.158733	-0.605032	0.932185	0.994778	24	./Project_genes_1_geneontology_Biological_Process_GSEA/GO_0015833.png	8	79856;79953;773;11069;23245;3790;7018;4155	ASTN2;CACNA1A;KCNS3;MBP;RAPGEF4;SNX22;SYNDIG1;TF	geneontology_Biological_Process
GO:0042886	amide transport	http://amigo.geneontology.org/amigo/term/GO:0042886	-0.158733	-0.605032	0.932185	0.994778	24	./Project_genes_1_geneontology_Biological_Process_GSEA/GO_0042886.png	8	79856;79953;773;11069;23245;3790;7018;4155	ASTN2;CACNA1A;KCNS3;MBP;RAPGEF4;SNX22;SYNDIG1;TF	geneontology_Biological_Process
GO:0045184	establishment of protein localization	http://amigo.geneontology.org/amigo/term/GO:0045184	-0.158733	-0.605032	0.932185	0.994778	24	./Project_genes_1_geneontology_Biological_Process_GSEA/GO_0045184.png	8	79856;79953;773;11069;23245;3790;7018;4155	ASTN2;CACNA1A;KCNS3;MBP;RAPGEF4;SNX22;SYNDIG1;TF	geneontology_Biological_Process
GO:0007409	axonogenesis	http://amigo.geneontology.org/amigo/term/GO:0007409	-0.128441	-0.501227	0.977918	0.994811	26	./Project_genes_1_geneontology_Biological_Process_GSEA/GO_0007409.png	12	84631;23114;10501;5800;90249;575;3199;84894;1826;22865;4974;4099	ADGRB1;DSCAM;HOXA2;LINGO1;MAG;NFASC;OMG;PTPRO;SEMA6B;SLITRK2;SLITRK3;UNC5A	geneontology_Biological_Process
GO:0009791	post-embryonic development	http://amigo.geneontology.org/amigo/term/GO:0009791	-0.258407	-0.512122	0.991317	0.994836	3	./Project_genes_1_geneontology_Biological_Process_GSEA/GO_0009791.png	1	1826	DSCAM	geneontology_Biological_Process
GO:0042110	T cell activation	http://amigo.geneontology.org/amigo/term/GO:0042110	-0.163514	-0.484975	0.988249	0.994842	10	./Project_genes_1_geneontology_Biological_Process_GSEA/GO_0042110.png	1	100528032	KLRC4-KLRK1	geneontology_Biological_Process
GO:0040008	regulation of growth	http://amigo.geneontology.org/amigo/term/GO:0040008	-0.186087	-0.662449	0.862405	0.995022	18	./Project_genes_1_geneontology_Biological_Process_GSEA/GO_0040008.png	9	58189;10501;2690;4487;6909;2487;6446;1826;4099	DSCAM;FRZB;GHR;MAG;MSX1;SEMA6B;SGK1;TBX2;WFDC1	geneontology_Biological_Process
GO:0031327	negative regulation of cellular biosynthetic process	http://amigo.geneontology.org/amigo/term/GO:0031327	-0.16472	-0.671411	0.884375	0.995055	31	./Project_genes_1_geneontology_Biological_Process_GSEA/GO_0031327.png	14	4609;133522;650;2114;4487;6909;3199;22933;4990;134701;10215;2019;3166;6663	BMP2;EN1;ETS2;HMX1;HOXA2;MSX1;MYC;OLIG2;PPARGC1B;RIPPLY2;SIRT2;SIX6;SOX10;TBX2	geneontology_Biological_Process
GO:0048168	regulation of neuronal synaptic plasticity	http://amigo.geneontology.org/amigo/term/GO:0048168	-0.26317	-0.667685	0.872152	0.99513	6	./Project_genes_1_geneontology_Biological_Process_GSEA/GO_0048168.png	2	729956;81832	NETO1;SHISA7	geneontology_Biological_Process
GO:0030100	regulation of endocytosis	http://amigo.geneontology.org/amigo/term/GO:0030100	-0.249675	-0.66584	0.894872	0.995164	7	./Project_genes_1_geneontology_Biological_Process_GSEA/GO_0030100.png	5	7275;54550;347730;6014;7018	LRRTM1;NECAB2;RIT2;TF;TUB	geneontology_Biological_Process
GO:0051726	regulation of cell cycle	http://amigo.geneontology.org/amigo/term/GO:0051726	-0.131234	-0.496756	0.980562	0.995202	22	./Project_genes_1_geneontology_Biological_Process_GSEA/GO_0051726.png	1	3306	HSPA2	geneontology_Biological_Process
GO:0072091	regulation of stem cell proliferation	http://amigo.geneontology.org/amigo/term/GO:0072091	-0.586315	-1.39377	0.105882	0.995213	5	./Project_genes_1_geneontology_Biological_Process_GSEA/GO_0072091.png	1	6663	SOX10	geneontology_Biological_Process
GO:0001101	response to acid chemical	http://amigo.geneontology.org/amigo/term/GO:0001101	-0.17739	-0.446925	1	0.995216	6	./Project_genes_1_geneontology_Biological_Process_GSEA/GO_0001101.png	2	3199;7477	HOXA2;WNT7B	geneontology_Biological_Process
GO:0048468	cell development	http://amigo.geneontology.org/amigo/term/GO:0048468	-0.291508	-1.37007	0.0671343	0.995228	77	./Project_genes_1_geneontology_Biological_Process_GSEA/GO_0048468.png	43	55959;650;10501;55619;349667;5800;4741;23189;3110;90249;575;2895;3199;176;57642;2487;6446;84894;2138;22933;4146;5274;1826;1272;6014;22865;10215;656;8549;114788;4978;4974;7477;745;2019;4821;1258;7368;79152;26051;6663;4099;3306	ACAN;ADGRB1;BMP2;BMP8B;CNGB1;CNTN1;COL20A1;CSMD3;DOCK10;DSCAM;EN1;EYA1;FA2H;FRZB;GRID2;HOXA2;HSPA2;KANK1;LGR5;LINGO1;MAG;MATN1;MNX1;MYRF;NEFM;NKX2-2;OLIG2;OMG;OPCML;PPP1R16B;PTPRO;RIT2;RTN4RL2;SEMA6B;SERPINI1;SGK1;SIRT2;SLITRK3;SOX10;SULF2;UGT8;UNC5A;WNT7B	geneontology_Biological_Process
GO:0072657	protein localization to membrane	http://amigo.geneontology.org/amigo/term/GO:0072657	-0.15689	-0.505354	0.971494	0.995253	13	./Project_genes_1_geneontology_Biological_Process_GSEA/GO_0072657.png	11	91461;30845;5295;23555;7275;54550;23114;57628;1804;729956;5593	DPP10;DPP6;EHD3;NECAB2;NFASC;PIK3R1;PKDCC;PRKG2;SHISA7;TSPAN15;TUB	geneontology_Biological_Process
GO:0048167	regulation of synaptic plasticity	http://amigo.geneontology.org/amigo/term/GO:0048167	-0.199302	-0.666676	0.854072	0.995257	14	./Project_genes_1_geneontology_Biological_Process_GSEA/GO_0048167.png	6	575;2895;2259;6547;729956;81832	ADGRB1;FGF14;GRID2;NETO1;SHISA7;SLC8A3	geneontology_Biological_Process
GO:0010605	negative regulation of macromolecule metabolic process	http://amigo.geneontology.org/amigo/term/GO:0010605	-0.134098	-0.599308	0.942132	0.995322	48	./Project_genes_1_geneontology_Biological_Process_GSEA/GO_0010605.png	22	58189;4609;23671;133522;347730;650;5027;2114;4487;575;6909;3199;22933;5274;4990;134701;10215;114794;2019;3166;26051;6663	ADGRB1;BMP2;ELFN2;EN1;ETS2;HMX1;HOXA2;LRRTM1;MSX1;MYC;OLIG2;P2RX7;PPARGC1B;PPP1R16B;RIPPLY2;SERPINI1;SIRT2;SIX6;SOX10;TBX2;TMEFF2;WFDC1	geneontology_Biological_Process
GO:0051090	regulation of DNA-binding transcription factor activity	http://amigo.geneontology.org/amigo/term/GO:0051090	-0.191484	-0.513087	0.978535	0.995333	7	./Project_genes_1_geneontology_Biological_Process_GSEA/GO_0051090.png	1	4821	NKX2-2	geneontology_Biological_Process
GO:0090092	regulation of transmembrane receptor protein serine/threonine kinase signaling pathway	http://amigo.geneontology.org/amigo/term/GO:0090092	-0.266049	-0.669185	0.863226	0.995452	6	./Project_genes_1_geneontology_Biological_Process_GSEA/GO_0090092.png	5	2297;25805;650;4487;656	BAMBI;BMP2;BMP8B;FOXD1;MSX1	geneontology_Biological_Process
GO:0045444	fat cell differentiation	http://amigo.geneontology.org/amigo/term/GO:0045444	-0.267327	-0.63929	0.907773	0.995647	5	./Project_genes_1_geneontology_Biological_Process_GSEA/GO_0045444.png	5	6934;595;650;2487;22933	BMP2;CCND1;FRZB;SIRT2;TCF7L2	geneontology_Biological_Process
GO:1901699	cellular response to nitrogen compound	http://amigo.geneontology.org/amigo/term/GO:1901699	-0.176794	-0.599931	0.925759	0.99575	15	./Project_genes_1_geneontology_Biological_Process_GSEA/GO_1901699.png	14	815;610;5588;5295;9148;3784;5142;2690;5027;23189;773;22933;6547;1137	CACNA1A;CAMK2A;CHRNA4;GHR;HCN2;KANK1;KCNQ1;NEURL1;P2RX7;PDE4B;PIK3R1;PRKCQ;SIRT2;SLC8A3	geneontology_Biological_Process
GO:0030162	regulation of proteolysis	http://amigo.geneontology.org/amigo/term/GO:0030162	-0.207579	-0.671545	0.874142	0.995782	13	./Project_genes_1_geneontology_Biological_Process_GSEA/GO_0030162.png	9	440730;7079;55061;58189;4609;255488;22933;5274;4155	MBP;MYC;RNF144B;SERPINI1;SIRT2;SUSD4;TIMP4;TRIM67;WFDC1	geneontology_Biological_Process
GO:0007269	neurotransmitter secretion	http://amigo.geneontology.org/amigo/term/GO:0007269	-0.267817	-0.67502	0.87871	0.99581	6	./Project_genes_1_geneontology_Biological_Process_GSEA/GO_0007269.png	2	148281;1137	CHRNA4;SYT6	geneontology_Biological_Process
GO:0099643	signal release from synapse	http://amigo.geneontology.org/amigo/term/GO:0099643	-0.267817	-0.67502	0.87871	0.99581	6	./Project_genes_1_geneontology_Biological_Process_GSEA/GO_0099643.png	2	148281;1137	CHRNA4;SYT6	geneontology_Biological_Process
GO:0099003	vesicle-mediated transport in synapse	http://amigo.geneontology.org/amigo/term/GO:0099003	-0.267817	-0.67502	0.87871	0.99581	6	./Project_genes_1_geneontology_Biological_Process_GSEA/GO_0099003.png	2	148281;1137	CHRNA4;SYT6	geneontology_Biological_Process
GO:0016079	synaptic vesicle exocytosis	http://amigo.geneontology.org/amigo/term/GO:0016079	-0.267817	-0.67502	0.87871	0.99581	6	./Project_genes_1_geneontology_Biological_Process_GSEA/GO_0016079.png	2	148281;1137	CHRNA4;SYT6	geneontology_Biological_Process
GO:0048489	synaptic vesicle transport	http://amigo.geneontology.org/amigo/term/GO:0048489	-0.267817	-0.67502	0.87871	0.99581	6	./Project_genes_1_geneontology_Biological_Process_GSEA/GO_0048489.png	2	148281;1137	CHRNA4;SYT6	geneontology_Biological_Process
GO:0097480	establishment of synaptic vesicle localization	http://amigo.geneontology.org/amigo/term/GO:0097480	-0.267817	-0.67502	0.87871	0.99581	6	./Project_genes_1_geneontology_Biological_Process_GSEA/GO_0097480.png	2	148281;1137	CHRNA4;SYT6	geneontology_Biological_Process
GO:0048667	cell morphogenesis involved in neuron differentiation	http://amigo.geneontology.org/amigo/term/GO:0048667	-0.111494	-0.447509	0.990693	0.995948	29	./Project_genes_1_geneontology_Biological_Process_GSEA/GO_0048667.png	13	84631;23114;10501;55619;5800;90249;575;3199;84894;1826;22865;4974;4099	ADGRB1;DOCK10;DSCAM;HOXA2;LINGO1;MAG;NFASC;OMG;PTPRO;SEMA6B;SLITRK2;SLITRK3;UNC5A	geneontology_Biological_Process
GO:0009991	response to extracellular stimulus	http://amigo.geneontology.org/amigo/term/GO:0009991	-0.266183	-0.667705	0.886968	0.995991	6	./Project_genes_1_geneontology_Biological_Process_GSEA/GO_0009991.png	3	5027;6581;22933	P2RX7;SIRT2;SLC22A3	geneontology_Biological_Process
GO:0042113	B cell activation	http://amigo.geneontology.org/amigo/term/GO:0042113	-0.200993	-0.505445	0.980494	0.996027	6	./Project_genes_1_geneontology_Biological_Process_GSEA/GO_0042113.png	6	604;5295;10451;8935;55619;1137	BCL6;CHRNA4;DOCK10;PIK3R1;SKAP2;VAV3	geneontology_Biological_Process
GO:0038127	ERBB signaling pathway	http://amigo.geneontology.org/amigo/term/GO:0038127	-0.218145	-0.607833	0.91677	0.996188	8	./Project_genes_1_geneontology_Biological_Process_GSEA/GO_0038127.png	7	5295;9542;9148;9185;7039;84632;4145	AFAP1L2;MATK;NEURL1;NRG2;PIK3R1;REPS2;TGFA	geneontology_Biological_Process
GO:0030879	mammary gland development	http://amigo.geneontology.org/amigo/term/GO:0030879	-0.263251	-0.671963	0.882275	0.996211	6	./Project_genes_1_geneontology_Biological_Process_GSEA/GO_0030879.png	3	4487;6909;7477	MSX1;TBX2;WNT7B	geneontology_Biological_Process
GO:0051246	regulation of protein metabolic process	http://amigo.geneontology.org/amigo/term/GO:0051246	-0.153728	-0.672451	0.886619	0.996612	46	./Project_genes_1_geneontology_Biological_Process_GSEA/GO_0051246.png	28	64798;128853;440730;5334;7079;54550;55061;58189;54769;4609;650;5521;2690;5027;575;7039;84632;255488;22933;5274;1272;6014;656;114794;7477;26051;4155;3306	ADGRB1;AFAP1L2;BMP2;BMP8B;CNTN1;DEPTOR;DIRAS2;DUSP15;ELFN2;GHR;HSPA2;MBP;MYC;NECAB2;P2RX7;PLCL1;PPP1R16B;PPP2R2B;RIT2;RNF144B;SERPINI1;SIRT2;SUSD4;TGFA;TIMP4;TRIM67;WFDC1;WNT7B	geneontology_Biological_Process
GO:0051962	positive regulation of nervous system development	http://amigo.geneontology.org/amigo/term/GO:0051962	-0.322056	-1.27612	0.160042	0.996792	27	./Project_genes_1_geneontology_Biological_Process_GSEA/GO_0051962.png	10	5274;1826;1272;6014;22865;10215;745;4821;6663;4099	CNTN1;DSCAM;MAG;MYRF;NKX2-2;OLIG2;RIT2;SERPINI1;SLITRK3;SOX10	geneontology_Biological_Process
GO:0006874	cellular calcium ion homeostasis	http://amigo.geneontology.org/amigo/term/GO:0006874	-0.502427	-1.41845	0.0830235	0.996937	8	./Project_genes_1_geneontology_Biological_Process_GSEA/GO_0006874.png	7	5027;344905;773;6547;5733;2840;1258	ATP13A5;CACNA1A;CNGB1;GPR17;P2RX7;PTGER3;SLC8A3	geneontology_Biological_Process
GO:0072503	cellular divalent inorganic cation homeostasis	http://amigo.geneontology.org/amigo/term/GO:0072503	-0.502427	-1.41845	0.0830235	0.996937	8	./Project_genes_1_geneontology_Biological_Process_GSEA/GO_0072503.png	7	5027;344905;773;6547;5733;2840;1258	ATP13A5;CACNA1A;CNGB1;GPR17;P2RX7;PTGER3;SLC8A3	geneontology_Biological_Process
GO:1901565	organonitrogen compound catabolic process	http://amigo.geneontology.org/amigo/term/GO:1901565	-0.174178	-0.672675	0.871686	0.997285	23	./Project_genes_1_geneontology_Biological_Process_GSEA/GO_1901565.png	17	9781;22875;5141;5142;440730;6468;7079;29958;63827;5027;575;27115;176;255488;22933;129807;54941	ACAN;ADGRB1;BCAN;DMGDH;ENPP4;FBXW4;NEU4;P2RX7;PDE4A;PDE4B;PDE7B;RNF125;RNF144A;RNF144B;SIRT2;TIMP4;TRIM67	geneontology_Biological_Process
GO:0001709	cell fate determination	http://amigo.geneontology.org/amigo/term/GO:0001709	-0.682266	-1.37101	0.0986547	0.99767	3	./Project_genes_1_geneontology_Biological_Process_GSEA/GO_0001709.png	3	6909;3199;4821	HOXA2;NKX2-2;TBX2	geneontology_Biological_Process
GO:0045687	positive regulation of glial cell differentiation	http://amigo.geneontology.org/amigo/term/GO:0045687	-0.58525	-1.37241	0.112011	0.998242	5	./Project_genes_1_geneontology_Biological_Process_GSEA/GO_0045687.png	3	10215;4821;4099	MAG;NKX2-2;OLIG2	geneontology_Biological_Process
GO:0050768	negative regulation of neurogenesis	http://amigo.geneontology.org/amigo/term/GO:0050768	-0.406682	-1.46152	0.0674518	0.99966	19	./Project_genes_1_geneontology_Biological_Process_GSEA/GO_0050768.png	13	10501;349667;5800;23189;3199;84894;22933;6014;10215;4974;4821;6663;4099	HOXA2;KANK1;LINGO1;MAG;NKX2-2;OLIG2;OMG;PTPRO;RIT2;RTN4RL2;SEMA6B;SIRT2;SOX10	geneontology_Biological_Process
GO:0030509	BMP signaling pathway	http://amigo.geneontology.org/amigo/term/GO:0030509	-0.265771	-0.676347	0.860495	0.999779	6	./Project_genes_1_geneontology_Biological_Process_GSEA/GO_0030509.png	5	2297;55273;650;4487;656	BMP2;BMP8B;FOXD1;MSX1;TMEM100	geneontology_Biological_Process
GO:0071772	response to BMP	http://amigo.geneontology.org/amigo/term/GO:0071772	-0.265771	-0.676347	0.860495	0.999779	6	./Project_genes_1_geneontology_Biological_Process_GSEA/GO_0071772.png	5	2297;55273;650;4487;656	BMP2;BMP8B;FOXD1;MSX1;TMEM100	geneontology_Biological_Process
GO:0071773	cellular response to BMP stimulus	http://amigo.geneontology.org/amigo/term/GO:0071773	-0.265771	-0.676347	0.860495	0.999779	6	./Project_genes_1_geneontology_Biological_Process_GSEA/GO_0071773.png	5	2297;55273;650;4487;656	BMP2;BMP8B;FOXD1;MSX1;TMEM100	geneontology_Biological_Process

## Sheet: Smith_hiPSC_MSN_NSC
geneSet	description	link	enrichmentScore	normalizedEnrichmentScore	pValue	FDR	size	plotPath	leadingEdgeNum	leadingEdgeId	userId	Database
hsa03010	Ribosome	http://www.kegg.jp/kegg-bin/show_pathway?hsa03010+6194+6188+6201+3921+6228+6175+6224+4736+6189+6130+6135+6136+6187+6128+6208+6125+6146+6142+6129+6122+6204+6137+6206+6143+6223+6159+23521+6203+9349+6222+6176+6210+6132+6171+6217+6191+6202+6229+6156+6133+9045+6230+6167+6233+6205+6141+6157+6144+6147+6207+6164+6134+11224+6170+6155+6193+6158+6209+6165+6152+7311+6161+6124+6232+65003+6181+6160+6173+6154+6…	0.867723	5.40105	0	0	85	./Project_genes_10_pathway_KEGG_GSEA/hsa03010.png	77	6194;6188;6201;3921;6228;6175;6224;4736;6189;6130;6135;6136;6187;6128;6208;6125;6146;6142;6129;6122;6204;6137;6206;6143;6223;6159;23521;6203;9349;6222;6176;6210;6132;6171;6217;6191;6202;6229;6156;6133;9045;6230;6167;6233;6205;6141;6157;6144;6147;6207;6164;6134;11224;6170;6155;6193;6158;6209;6165;6152;7311;6161;6124;6232;65003;6181;6160;6173;6154;6139;51065;6138;200916;25873;6227;6168;6234	MRPL11;RPL10;RPL10A;RPL11;RPL12;RPL13;RPL13A;RPL14;RPL15;RPL17;RPL18;RPL18A;RPL19;RPL21;RPL22;RPL22L1;RPL23;RPL23A;RPL24;RPL26;RPL27;RPL27A;RPL28;RPL29;RPL3;RPL30;RPL31;RPL32;RPL34;RPL35;RPL35A;RPL36;RPL36A;RPL37;RPL37A;RPL39;RPL4;RPL41;RPL5;RPL6;RPL7;RPL7A;RPL8;RPL9;RPLP0;RPLP1;RPLP2;RPS10;RPS11;RPS12;RPS13;RPS14;RPS15;RPS15A;RPS16;RPS18;RPS19;RPS2;RPS20;RPS21;RPS23;RPS24;RPS25;RPS27;RPS27A;RPS2…	pathway_KEGG
hsa03040	Spliceosome	http://www.kegg.jp/kegg-bin/show_pathway?hsa03040+3178+6628+6635+6428+6427+6432+25804+6636+27316+57819+6626+23658+9410+4670+7307+6637+3183+6634+6426+6632+6633+4116+144983+8683+6631+84844+3190+51645+3192+9939+6627+51690+10465+9775+220988	0.610266	3.25734	0	0	42	./Project_genes_10_pathway_KEGG_GSEA/hsa03040.png	35	3178;6628;6635;6428;6427;6432;25804;6636;27316;57819;6626;23658;9410;4670;7307;6637;3183;6634;6426;6632;6633;4116;144983;8683;6631;84844;3190;51645;3192;9939;6627;51690;10465;9775;220988	EIF4A3;HNRNPA1;HNRNPA1L2;HNRNPA3;HNRNPC;HNRNPK;HNRNPM;HNRNPU;LSM2;LSM4;LSM5;LSM7;MAGOH;PHF5A;PPIH;PPIL1;RBM8A;RBMX;SNRNP40;SNRPA;SNRPA1;SNRPB;SNRPC;SNRPD1;SNRPD2;SNRPD3;SNRPE;SNRPF;SNRPG;SRSF1;SRSF2;SRSF3;SRSF7;SRSF9;U2AF1	pathway_KEGG
hsa03030	DNA replication	http://www.kegg.jp/kegg-bin/show_pathway?hsa03030+4176+4172+5111+4171+6742+4174+6119+10535+6117+56655+6118+5984+2237+5982+4175	0.711768	2.67812	0	0	15	./Project_genes_10_pathway_KEGG_GSEA/hsa03030.png	15	4176;4172;5111;4171;6742;4174;6119;10535;6117;56655;6118;5984;2237;5982;4175	FEN1;MCM2;MCM3;MCM5;MCM6;MCM7;PCNA;POLE4;RFC2;RFC4;RNASEH2A;RPA1;RPA2;RPA3;SSBP1	pathway_KEGG
hsa04721	Synaptic vesicle cycle	http://www.kegg.jp/kegg-bin/show_pathway?hsa04721+26052+529+528+10815+1213+51606+51382+9550+10814+523+535+1173+526+6812+9114+9296+155066+534+140679+1212+533+6857+6616+5864+6844	-0.587299	-2.36954	0	0	32	./Project_genes_10_pathway_KEGG_GSEA/hsa04721.png	25	26052;529;528;10815;1213;51606;51382;9550;10814;523;535;1173;526;6812;9114;9296;155066;534;140679;1212;533;6857;6616;5864;6844	AP2M1;ATP6V0A1;ATP6V0B;ATP6V0D1;ATP6V0E2;ATP6V1A;ATP6V1B2;ATP6V1C1;ATP6V1D;ATP6V1E1;ATP6V1F;ATP6V1G1;ATP6V1G2;ATP6V1H;CLTB;CLTC;CPLX1;CPLX2;DNM3;RAB3A;SLC32A1;SNAP25;STXBP1;SYT1;VAMP2	pathway_KEGG
hsa00190	Oxidative phosphorylation	http://www.kegg.jp/kegg-bin/show_pathway?hsa00190+4718+529+51079+4702+4715+4720+528+4716+4729+4714+1340+4723+29796+4717+51606+51382+4696+9550+4712+55967+10063+1351+4697+4707+523+535+1349+10975+526+4708+374291+27089+4694+9114+537+1329+1345+9296+155066+1337+4698+534+1347+533	-0.525173	-2.48513	0	0	62	./Project_genes_10_pathway_KEGG_GSEA/hsa00190.png	44	4718;529;51079;4702;4715;4720;528;4716;4729;4714;1340;4723;29796;4717;51606;51382;4696;9550;4712;55967;10063;1351;4697;4707;523;535;1349;10975;526;4708;374291;27089;4694;9114;537;1329;1345;9296;155066;1337;4698;534;1347;533	ATP6AP1;ATP6V0A1;ATP6V0B;ATP6V0D1;ATP6V0E2;ATP6V1A;ATP6V1B2;ATP6V1C1;ATP6V1D;ATP6V1E1;ATP6V1F;ATP6V1G1;ATP6V1G2;ATP6V1H;COX17;COX5B;COX6A1;COX6B1;COX6C;COX7A2;COX7B;COX8A;NDUFA1;NDUFA12;NDUFA13;NDUFA3;NDUFA4;NDUFA5;NDUFA8;NDUFB1;NDUFB10;NDUFB2;NDUFB6;NDUFB8;NDUFB9;NDUFC1;NDUFC2;NDUFS2;NDUFS7;NDUFV1;NDUFV2;UQCR10;UQCR11;UQCRQ	pathway_KEGG
hsa05010	Alzheimer disease	http://www.kegg.jp/kegg-bin/show_pathway?hsa05010+51079+4702+1020+4715+4720+4716+4729+4714+1340+4723+29796+2932+4717+2776+5532+572+4696+322+4712+55967+1351+4697+4707+1349+10975+54205+4708+374291+8851+2904+27089+4694+1329+808+1345+805+801+57142+1337+10313+351+4698+1347+6622+4137	-0.508319	-2.50111	0	0	69	./Project_genes_10_pathway_KEGG_GSEA/hsa05010.png	45	51079;4702;1020;4715;4720;4716;4729;4714;1340;4723;29796;2932;4717;2776;5532;572;4696;322;4712;55967;1351;4697;4707;1349;10975;54205;4708;374291;8851;2904;27089;4694;1329;808;1345;805;801;57142;1337;10313;351;4698;1347;6622;4137	APBB1;APP;BAD;CALM1;CALM2;CALM3;CDK5;CDK5R1;COX5B;COX6A1;COX6B1;COX6C;COX7A2;COX7B;COX8A;CYCS;GNAQ;GRIN2B;GSK3B;MAPT;NDUFA1;NDUFA12;NDUFA13;NDUFA3;NDUFA4;NDUFA5;NDUFA8;NDUFB1;NDUFB10;NDUFB2;NDUFB6;NDUFB8;NDUFB9;NDUFC1;NDUFS2;NDUFS7;NDUFV1;NDUFV2;PPP3CB;RTN3;RTN4;SNCA;UQCR10;UQCR11;UQCRQ	pathway_KEGG
hsa05323	Rheumatoid arthritis	http://www.kegg.jp/kegg-bin/show_pathway?hsa05323+529+528+51606+51382+9550+523+535+526+9114+537+3725+9296+155066+2353+534+533	-0.662147	-2.2192	0	0.00244595	17	./Project_genes_10_pathway_KEGG_GSEA/hsa05323.png	16	529;528;51606;51382;9550;523;535;526;9114;537;3725;9296;155066;2353;534;533	ATP6AP1;ATP6V0A1;ATP6V0B;ATP6V0D1;ATP6V0E2;ATP6V1A;ATP6V1B2;ATP6V1C1;ATP6V1D;ATP6V1E1;ATP6V1F;ATP6V1G1;ATP6V1G2;ATP6V1H;FOS;JUN	pathway_KEGG
hsa05012	Parkinson disease	http://www.kegg.jp/kegg-bin/show_pathway?hsa05012+51079+4702+4715+4720+4716+4729+4714+1340+4723+7419+29796+7054+4717+4696+4712+55967+1351+2774+4697+4707+1349+10975+54205+4708+374291+27089+4694+1329+291+1345+1337+4698+1347+6622+7345	-0.462917	-2.19628	0	0.00293514	59	./Project_genes_10_pathway_KEGG_GSEA/hsa05012.png	35	51079;4702;4715;4720;4716;4729;4714;1340;4723;7419;29796;7054;4717;4696;4712;55967;1351;2774;4697;4707;1349;10975;54205;4708;374291;27089;4694;1329;291;1345;1337;4698;1347;6622;7345	COX5B;COX6A1;COX6B1;COX6C;COX7A2;COX7B;COX8A;CYCS;GNAL;NDUFA1;NDUFA12;NDUFA13;NDUFA3;NDUFA4;NDUFA5;NDUFA8;NDUFB1;NDUFB10;NDUFB2;NDUFB6;NDUFB8;NDUFB9;NDUFC1;NDUFS2;NDUFS7;NDUFV1;NDUFV2;SLC25A4;SNCA;TH;UCHL1;UQCR10;UQCR11;UQCRQ;VDAC3	pathway_KEGG
hsa04932	Non-alcoholic fatty liver disease (NAFLD)	http://www.kegg.jp/kegg-bin/show_pathway?hsa04932+51079+4702+4715+4720+4716+4729+4714+1340+4723+29796+2932+4717+4696+4712+55967+1351+4697+4707+1349+1649+10975+54205+4708+374291+27089+4694+1329+3725+1345+998+1337+4698+1347	-0.469575	-2.1646	0	0.00358739	54	./Project_genes_10_pathway_KEGG_GSEA/hsa04932.png	33	51079;4702;4715;4720;4716;4729;4714;1340;4723;29796;2932;4717;4696;4712;55967;1351;4697;4707;1349;1649;10975;54205;4708;374291;27089;4694;1329;3725;1345;998;1337;4698;1347	CDC42;COX5B;COX6A1;COX6B1;COX6C;COX7A2;COX7B;COX8A;CYCS;DDIT3;GSK3B;JUN;NDUFA1;NDUFA12;NDUFA13;NDUFA3;NDUFA4;NDUFA5;NDUFA8;NDUFB1;NDUFB10;NDUFB2;NDUFB6;NDUFB8;NDUFB9;NDUFC1;NDUFS2;NDUFS7;NDUFV1;NDUFV2;UQCR10;UQCR11;UQCRQ	pathway_KEGG
hsa05120	Epithelial cell signaling in Helicobacter pylori infection	http://www.kegg.jp/kegg-bin/show_pathway?hsa05120+51606+51382+9550+523+535+526+9114+537+3725+9296+998+155066+534+533	-0.625456	-2.13929	0	0.00419305	19	./Project_genes_10_pathway_KEGG_GSEA/hsa05120.png	14	51606;51382;9550;523;535;526;9114;537;3725;9296;998;155066;534;533	ATP6AP1;ATP6V0A1;ATP6V0B;ATP6V0D1;ATP6V0E2;ATP6V1A;ATP6V1B2;ATP6V1D;ATP6V1F;ATP6V1G1;ATP6V1G2;ATP6V1H;CDC42;JUN	pathway_KEGG
hsa04145	Phagosome	http://www.kegg.jp/kegg-bin/show_pathway?hsa04145+51606+10382+51382+23673+1781+9550+523+535+1780+1778+526+9114+537+347733+7879+9296+155066+7846+534+533+7280	-0.516031	-2.08507	0	0.0061964	35	./Project_genes_10_pathway_KEGG_GSEA/hsa04145.png	21	51606;10382;51382;23673;1781;9550;523;535;1780;1778;526;9114;537;347733;7879;9296;155066;7846;534;533;7280	ATP6AP1;ATP6V0A1;ATP6V0B;ATP6V0D1;ATP6V0E2;ATP6V1A;ATP6V1B2;ATP6V1D;ATP6V1F;ATP6V1G1;ATP6V1G2;ATP6V1H;DYNC1H1;DYNC1I1;DYNC1I2;RAB7A;STX12;TUBA1A;TUBB2A;TUBB2B;TUBB4A	pathway_KEGG
hsa04971	Gastric acid secretion	http://www.kegg.jp/kegg-bin/show_pathway?hsa04971+5579+816+808+805+801+478+481+6750	-0.612896	-2.09254	0	0.00648176	17	./Project_genes_10_pathway_KEGG_GSEA/hsa04971.png	8	5579;816;808;805;801;478;481;6750	ATP1A3;ATP1B1;CALM1;CALM2;CALM3;CAMK2B;PRKCB;SST	pathway_KEGG
hsa04970	Salivary secretion	http://www.kegg.jp/kegg-bin/show_pathway?hsa04970+2776+2778+490+5579+808+805+801+478+481+6844	-0.62048	-2.01315	0.00318979	0.0129146	14	./Project_genes_10_pathway_KEGG_GSEA/hsa04970.png	10	2776;2778;490;5579;808;805;801;478;481;6844	ATP1A3;ATP1B1;ATP2B1;CALM1;CALM2;CALM3;GNAQ;GNAS;PRKCB;VAMP2	pathway_KEGG
hsa04912	GnRH signaling pathway	http://www.kegg.jp/kegg-bin/show_pathway?hsa04912+2776+2778+2885+5579+1958+816+808+3725+805+998+801	-0.559283	-1.90613	0.0044843	0.0234235	18	./Project_genes_10_pathway_KEGG_GSEA/hsa04912.png	11	2776;2778;2885;5579;1958;816;808;3725;805;998;801	CALM1;CALM2;CALM3;CAMK2B;CDC42;EGR1;GNAQ;GNAS;GRB2;JUN;PRKCB	pathway_KEGG
hsa04925	Aldosterone synthesis and secretion	http://www.kegg.jp/kegg-bin/show_pathway?hsa04925+2776+2778+490+5579+816+808+805+801+478+481	-0.551916	-1.91139	0.00151745	0.0235422	17	./Project_genes_10_pathway_KEGG_GSEA/hsa04925.png	10	2776;2778;490;5579;816;808;805;801;478;481	ATP1A3;ATP1B1;ATP2B1;CALM1;CALM2;CALM3;CAMK2B;GNAQ;GNAS;PRKCB	pathway_KEGG
hsa04024	cAMP signaling pathway	http://www.kegg.jp/kegg-bin/show_pathway?hsa04024+490+9568+5881+2904+2891+816+808+3725+805+801+2353+478+481	-0.466576	-1.89679	0	0.0238616	32	./Project_genes_10_pathway_KEGG_GSEA/hsa04024.png	13	490;9568;5881;2904;2891;816;808;3725;805;801;2353;478;481	ATP1A3;ATP1B1;ATP2B1;CALM1;CALM2;CALM3;CAMK2B;FOS;GABBR2;GRIA2;GRIN2B;JUN;RAC3	pathway_KEGG
hsa03410	Base excision repair	http://www.kegg.jp/kegg-bin/show_pathway?hsa03410+142+3146+328+5111+56655+7374+2237	0.74032	2.0523	0	0.0243944	7	./Project_genes_10_pathway_KEGG_GSEA/hsa03410.png	7	142;3146;328;5111;56655;7374;2237	APEX1;FEN1;HMGB1;PARP1;PCNA;POLE4;UNG	pathway_KEGG
hsa04911	Insulin secretion	http://www.kegg.jp/kegg-bin/show_pathway?hsa04911+2776+27445+2778+5579+816+478+6616+481+5864+6844	-0.558709	-1.95205	0.00149701	0.0249042	18	./Project_genes_10_pathway_KEGG_GSEA/hsa04911.png	10	2776;27445;2778;5579;816;478;6616;481;5864;6844	ATP1A3;ATP1B1;CAMK2B;GNAQ;GNAS;PCLO;PRKCB;RAB3A;SNAP25;VAMP2	pathway_KEGG
hsa04966	Collecting duct acid secretion	http://www.kegg.jp/kegg-bin/show_pathway?hsa04966+529+528+51382+9550+523+535+526+9114+9296+155066+534	-0.64327	-1.91183	0.0015456	0.0251117	12	./Project_genes_10_pathway_KEGG_GSEA/hsa04966.png	11	529;528;51382;9550;523;535;526;9114;9296;155066;534	ATP6V0A1;ATP6V0D1;ATP6V0E2;ATP6V1A;ATP6V1B2;ATP6V1C1;ATP6V1D;ATP6V1E1;ATP6V1F;ATP6V1G1;ATP6V1G2	pathway_KEGG
hsa05133	Pertussis	http://www.kegg.jp/kegg-bin/show_pathway?hsa05133+808+3725+805+801+2353	-0.660512	-1.91698	0.0015674	0.0258572	10	./Project_genes_10_pathway_KEGG_GSEA/hsa05133.png	5	808;3725;805;801;2353	CALM1;CALM2;CALM3;FOS;JUN	pathway_KEGG
hsa04260	Cardiac muscle contraction	http://www.kegg.jp/kegg-bin/show_pathway?hsa04260+1351+6546+1349+59283+10975+27089+1329+1345+1337+478+1347+481	-0.496989	-1.92495	0.00289017	0.0262657	24	./Project_genes_10_pathway_KEGG_GSEA/hsa04260.png	12	1351;6546;1349;59283;10975;27089;1329;1345;1337;478;1347;481	ATP1A3;ATP1B1;CACNG8;COX5B;COX6A1;COX6C;COX7A2;COX7B;COX8A;SLC8A1;UQCR11;UQCRQ	pathway_KEGG
hsa05016	Huntington disease	http://www.kegg.jp/kegg-bin/show_pathway?hsa05016+51079+4702+4715+4720+4716+4729+4714+1340+6647+4723+7419+29796+1213+4717+2776+4696+4712+55967+1351+4697+4707+1349+10975+1173+54205+4708+374291+2904+27089+4694+1329+291+1345+1337+4698+1347+1212	-0.392112	-1.92967	0.00125628	0.0272315	70	./Project_genes_10_pathway_KEGG_GSEA/hsa05016.png	37	51079;4702;4715;4720;4716;4729;4714;1340;6647;4723;7419;29796;1213;4717;2776;4696;4712;55967;1351;4697;4707;1349;10975;1173;54205;4708;374291;2904;27089;4694;1329;291;1345;1337;4698;1347;1212	AP2M1;CLTB;CLTC;COX5B;COX6A1;COX6B1;COX6C;COX7A2;COX7B;COX8A;CYCS;GNAQ;GRIN2B;NDUFA1;NDUFA12;NDUFA13;NDUFA3;NDUFA4;NDUFA5;NDUFA8;NDUFB1;NDUFB10;NDUFB2;NDUFB6;NDUFB8;NDUFB9;NDUFC1;NDUFS2;NDUFS7;NDUFV1;NDUFV2;SLC25A4;SOD1;UQCR10;UQCR11;UQCRQ;VDAC3	pathway_KEGG
hsa03013	RNA transport	http://www.kegg.jp/kegg-bin/show_pathway?hsa03013+3646+1915+26986+5901+8665+8664+1207+1978+4116+8667+7329+79228+3837+1973+9086+8666+8661+9939+1968+23636+10921+9775	0.422745	2.11008	0	0.0273322	30	./Project_genes_10_pathway_KEGG_GSEA/hsa03013.png	22	3646;1915;26986;5901;8665;8664;1207;1978;4116;8667;7329;79228;3837;1973;9086;8666;8661;9939;1968;23636;10921;9775	CLNS1A;EEF1A1;EIF1AY;EIF2S3;EIF3A;EIF3D;EIF3E;EIF3F;EIF3G;EIF3H;EIF4A1;EIF4A3;EIF4EBP1;KPNB1;MAGOH;NUP62;PABPC1;RAN;RBM8A;RNPS1;THOC6;UBE2I	pathway_KEGG
hsa05222	Small cell lung cancer	http://www.kegg.jp/kegg-bin/show_pathway?hsa05222+1163+595+1164+1019	0.59062	2.05792	0.00274725	0.027419	11	./Project_genes_10_pathway_KEGG_GSEA/hsa05222.png	4	1163;595;1164;1019	CCND1;CDK4;CKS1B;CKS2	pathway_KEGG
hsa03430	Mismatch repair	http://www.kegg.jp/kegg-bin/show_pathway?hsa03430+5111+6742+6119+6117+6118+5984+5982	0.722767	2.07944	0.00257069	0.0283213	7	./Project_genes_10_pathway_KEGG_GSEA/hsa03430.png	7	5111;6742;6119;6117;6118;5984;5982	PCNA;RFC2;RFC4;RPA1;RPA2;RPA3;SSBP1	pathway_KEGG
hsa05152	Tuberculosis	http://www.kegg.jp/kegg-bin/show_pathway?hsa05152+51606+5532+572+535+54205+9114+537+816+808+7879+805+801+533	-0.513814	-1.87296	0.00574713	0.0284245	22	./Project_genes_10_pathway_KEGG_GSEA/hsa05152.png	13	51606;5532;572;535;54205;9114;537;816;808;7879;805;801;533	ATP6AP1;ATP6V0A1;ATP6V0B;ATP6V0D1;ATP6V1H;BAD;CALM1;CALM2;CALM3;CAMK2B;CYCS;PPP3CB;RAB7A	pathway_KEGG
hsa05110	Vibrio cholerae infection	http://www.kegg.jp/kegg-bin/show_pathway?hsa05110+51606+2778+51382+9550+523+535+526+9114+537+9296+155066+534+533	-0.520922	-1.8572	0.00573888	0.0321887	22	./Project_genes_10_pathway_KEGG_GSEA/hsa05110.png	13	51606;2778;51382;9550;523;535;526;9114;537;9296;155066;534;533	ATP6AP1;ATP6V0A1;ATP6V0B;ATP6V0D1;ATP6V0E2;ATP6V1A;ATP6V1B2;ATP6V1D;ATP6V1F;ATP6V1G1;ATP6V1G2;ATP6V1H;GNAS	pathway_KEGG
hsa04020	Calcium signaling pathway	http://www.kegg.jp/kegg-bin/show_pathway?hsa04020+7419+2776+2778+5532+2774+6546+490+5579+816+808+291+805+801	-0.510768	-1.82646	0.0075188	0.0409987	21	./Project_genes_10_pathway_KEGG_GSEA/hsa04020.png	13	7419;2776;2778;5532;2774;6546;490;5579;816;808;291;805;801	ATP2B1;CALM1;CALM2;CALM3;CAMK2B;GNAL;GNAQ;GNAS;PPP3CB;PRKCB;SLC25A4;SLC8A1;VDAC3	pathway_KEGG
hsa04961	Endocrine and other factor-regulated calcium reabsorption	http://www.kegg.jp/kegg-bin/show_pathway?hsa04961+1213+2776+2778+6546+490+1173+5579+478+1212+481	-0.517699	-1.79029	0.0135135	0.0467274	17	./Project_genes_10_pathway_KEGG_GSEA/hsa04961.png	10	1213;2776;2778;6546;490;1173;5579;478;1212;481	AP2M1;ATP1A3;ATP1B1;ATP2B1;CLTB;CLTC;GNAQ;GNAS;PRKCB;SLC8A1	pathway_KEGG
hsa04728	Dopaminergic synapse	http://www.kegg.jp/kegg-bin/show_pathway?hsa04728+7054+2932+2776+2778+5532+2774+5526+5579+2904+2891+816+5521+808+805+2775+801+2353+3800+50632+2785	-0.409193	-1.79481	0.0109739	0.0467584	42	./Project_genes_10_pathway_KEGG_GSEA/hsa04728.png	20	7054;2932;2776;2778;5532;2774;5526;5579;2904;2891;816;5521;808;805;2775;801;2353;3800;50632;2785	CALM1;CALM2;CALM3;CALY;CAMK2B;FOS;GNAL;GNAO1;GNAQ;GNAS;GNG3;GRIA2;GRIN2B;GSK3B;KIF5C;PPP2R2B;PPP2R5B;PPP3CB;PRKCB;TH	pathway_KEGG
hsa05031	Amphetamine addiction	http://www.kegg.jp/kegg-bin/show_pathway?hsa05031+7054+2778+5532+5579+2904+2891+816+23237+808+3725+805+801+2353	-0.483772	-1.80225	0.00568182	0.0483853	23	./Project_genes_10_pathway_KEGG_GSEA/hsa05031.png	13	7054;2778;5532;5579;2904;2891;816;23237;808;3725;805;801;2353	ARC;CALM1;CALM2;CALM3;CAMK2B;FOS;GNAS;GRIA2;GRIN2B;JUN;PPP3CB;PRKCB;TH	pathway_KEGG
hsa04713	Circadian entrainment	http://www.kegg.jp/kegg-bin/show_pathway?hsa04713+5579+2904+2891+816+808+805+2775+801+2353+2785	-0.472102	-1.79543	0.00434783	0.0486212	24	./Project_genes_10_pathway_KEGG_GSEA/hsa04713.png	10	5579;2904;2891;816;808;805;2775;801;2353;2785	CALM1;CALM2;CALM3;CAMK2B;FOS;GNAO1;GNG3;GRIA2;GRIN2B;PRKCB	pathway_KEGG
hsa04723	Retrograde endocannabinoid signaling	http://www.kegg.jp/kegg-bin/show_pathway?hsa04723+54331+4731+4724+2566+5567+4711+10681+2890+54539+2560+4713+2786+4718+2555+2782+51079+4702+4715+4720+4716+4729+4714+4723+4717+2776+4696+4712+2562+55967+4697+4707+5579+4708+2558+374291+2891+4694+2775+4698+140679+2785	-0.385716	-1.75591	0.00657895	0.0592463	51	./Project_genes_10_pathway_KEGG_GSEA/hsa04723.png	41	54331;4731;4724;2566;5567;4711;10681;2890;54539;2560;4713;2786;4718;2555;2782;51079;4702;4715;4720;4716;4729;4714;4723;4717;2776;4696;4712;2562;55967;4697;4707;5579;4708;2558;374291;2891;4694;2775;4698;140679;2785	GABRA2;GABRA5;GABRB1;GABRB3;GABRG2;GNAO1;GNAQ;GNB1;GNB5;GNG2;GNG3;GNG4;GRIA1;GRIA2;NDUFA1;NDUFA12;NDUFA13;NDUFA3;NDUFA4;NDUFA5;NDUFA8;NDUFB1;NDUFB10;NDUFB11;NDUFB2;NDUFB5;NDUFB6;NDUFB7;NDUFB8;NDUFB9;NDUFC1;NDUFC2;NDUFS2;NDUFS4;NDUFS7;NDUFV1;NDUFV2;NDUFV3;PRKACB;PRKCB;SLC32A1	pathway_KEGG
hsa04964	Proximal tubule bicarbonate reclamation	http://www.kegg.jp/kegg-bin/show_pathway?hsa04964+4190+478+481	-0.828053	-1.75937	0.00176367	0.0596059	4	./Project_genes_10_pathway_KEGG_GSEA/hsa04964.png	3	4190;478;481	ATP1A3;ATP1B1;MDH1	pathway_KEGG
hsa04216	Ferroptosis	http://www.kegg.jp/kegg-bin/show_pathway?hsa04216+2512+7419+2181+6520+81631+2495+5621+112483+84557	-0.598455	-1.74873	0.0137825	0.0607643	11	./Project_genes_10_pathway_KEGG_GSEA/hsa04216.png	9	2512;7419;2181;6520;81631;2495;5621;112483;84557	ACSL3;FTH1;FTL;MAP1LC3A;MAP1LC3B;PRNP;SAT2;SLC3A2;VDAC3	pathway_KEGG
hsa04115	p53 signaling pathway	http://www.kegg.jp/kegg-bin/show_pathway?hsa04115+595+1019+9133+900+10572+891	0.462484	1.91251	0.0121581	0.0616926	17	./Project_genes_10_pathway_KEGG_GSEA/hsa04115.png	6	595;1019;9133;900;10572;891	CCNB1;CCNB2;CCND1;CCNG1;CDK4;SIVA1	pathway_KEGG
hsa04110	Cell cycle	http://www.kegg.jp/kegg-bin/show_pathway?hsa04110+595+1019+9232+4085+9133+991+4176+891+4172+23594+7029+894+5111+4171+5591+4174+5347+1021+3065+1874+983+890	0.355505	1.84939	0	0.0777796	36	./Project_genes_10_pathway_KEGG_GSEA/hsa04110.png	22	595;1019;9232;4085;9133;991;4176;891;4172;23594;7029;894;5111;4171;5591;4174;5347;1021;3065;1874;983;890	CCNA2;CCNB1;CCNB2;CCND1;CCND2;CDC20;CDK1;CDK4;CDK6;E2F4;HDAC1;MAD2L1;MCM2;MCM3;MCM5;MCM7;ORC6;PCNA;PLK1;PRKDC;PTTG1;TFDP2	pathway_KEGG
hsa05322	Systemic lupus erythematosus	http://www.kegg.jp/kegg-bin/show_pathway?hsa05322+3015+6628+94239+85236+3014+3020+6634+6632	0.51322	1.85118	0.0147059	0.0850335	13	./Project_genes_10_pathway_KEGG_GSEA/hsa05322.png	8	3015;6628;94239;85236;3014;3020;6634;6632	H2AFV;H2AFX;H2AFZ;H3F3A;HIST1H2BK;SNRPB;SNRPD1;SNRPD3	pathway_KEGG
hsa04714	Thermogenesis	http://www.kegg.jp/kegg-bin/show_pathway?hsa04714+51079+4702+4715+4720+4716+6009+4729+4714+1340+4723+29796+4717+116228+2778+4696+4712+55967+2181+10063+1351+4697+4707+2885+8193+1349+10975+4708+374291+27089+4694+1329+51412+1345+6604+1337+4698+1347	-0.353242	-1.70095	0.00508259	0.0882228	70	./Project_genes_10_pathway_KEGG_GSEA/hsa04714.png	37	51079;4702;4715;4720;4716;6009;4729;4714;1340;4723;29796;4717;116228;2778;4696;4712;55967;2181;10063;1351;4697;4707;2885;8193;1349;10975;4708;374291;27089;4694;1329;51412;1345;6604;1337;4698;1347	ACSL3;ACTL6B;COX17;COX20;COX5B;COX6A1;COX6B1;COX6C;COX7A2;COX7B;COX8A;DPF1;GNAS;GRB2;NDUFA1;NDUFA12;NDUFA13;NDUFA3;NDUFA4;NDUFA5;NDUFA8;NDUFB1;NDUFB10;NDUFB2;NDUFB6;NDUFB8;NDUFB9;NDUFC1;NDUFS2;NDUFS7;NDUFV1;NDUFV2;RHEB;SMARCD3;UQCR10;UQCR11;UQCRQ	pathway_KEGG
hsa04261	Adrenergic signaling in cardiomyocytes	http://www.kegg.jp/kegg-bin/show_pathway?hsa04261+6546+490+5526+59283+5502+816+5521+808+805+801+478+481	-0.408833	-1.67354	0.00719424	0.106089	31	./Project_genes_10_pathway_KEGG_GSEA/hsa04261.png	12	6546;490;5526;59283;5502;816;5521;808;805;801;478;481	ATP1A3;ATP1B1;ATP2B1;CACNG8;CALM1;CALM2;CALM3;CAMK2B;PPP1R1A;PPP2R2B;PPP2R5B;SLC8A1	pathway_KEGG
hsa04022	cGMP-PKG signaling pathway	http://www.kegg.jp/kegg-bin/show_pathway?hsa04022+7419+5997+2776+5532+572+6546+490+808+4208+291+805+801+478+481	-0.419738	-1.64883	0.0146628	0.124317	28	./Project_genes_10_pathway_KEGG_GSEA/hsa04022.png	14	7419;5997;2776;5532;572;6546;490;808;4208;291;805;801;478;481	ATP1A3;ATP1B1;ATP2B1;BAD;CALM1;CALM2;CALM3;GNAQ;MEF2C;PPP3CB;RGS2;SLC25A4;SLC8A1;VDAC3	pathway_KEGG
hsa04744	Phototransduction	http://www.kegg.jp/kegg-bin/show_pathway?hsa04744+808+805+801	-0.772355	-1.61468	0.0175131	0.148565	4	./Project_genes_10_pathway_KEGG_GSEA/hsa04744.png	3	808;805;801	CALM1;CALM2;CALM3	pathway_KEGG
hsa04915	Estrogen signaling pathway	http://www.kegg.jp/kegg-bin/show_pathway?hsa04915+2550+2776+2778+3320+2885+9568+808+3725+805+2775+801+2353	-0.428246	-1.61884	0.0264317	0.149478	25	./Project_genes_10_pathway_KEGG_GSEA/hsa04915.png	12	2550;2776;2778;3320;2885;9568;808;3725;805;2775;801;2353	CALM1;CALM2;CALM3;FOS;GABBR1;GABBR2;GNAO1;GNAQ;GNAS;GRB2;HSP90AA1;JUN	pathway_KEGG
hsa05140	Leishmaniasis	http://www.kegg.jp/kegg-bin/show_pathway?hsa05140+5579+3725+2353	-0.75896	-1.60073	0.0218855	0.159015	4	./Project_genes_10_pathway_KEGG_GSEA/hsa05140.png	3	5579;3725;2353	FOS;JUN;PRKCB	pathway_KEGG
hsa04740	Olfactory transduction	http://www.kegg.jp/kegg-bin/show_pathway?hsa04740+5997+2774+6546+816+808+805+801	-0.542761	-1.59482	0.0524642	0.161209	11	./Project_genes_10_pathway_KEGG_GSEA/hsa04740.png	7	5997;2774;6546;816;808;805;801	CALM1;CALM2;CALM3;CAMK2B;GNAL;RGS2;SLC8A1	pathway_KEGG
hsa05418	Fluid shear stress and atherosclerosis	http://www.kegg.jp/kegg-bin/show_pathway?hsa05418+808+4208+4259+2941+3725+805+801+2353	-0.424727	-1.58114	0.0335277	0.172793	23	./Project_genes_10_pathway_KEGG_GSEA/hsa05418.png	8	808;4208;4259;2941;3725;805;801;2353	CALM1;CALM2;CALM3;FOS;GSTA4;JUN;MEF2C;MGST3	pathway_KEGG
hsa05219	Bladder cancer	http://www.kegg.jp/kegg-bin/show_pathway?hsa05219+595+1019	0.67023	1.68913	0.0223881	0.176207	5	./Project_genes_10_pathway_KEGG_GSEA/hsa05219.png	2	595;1019	CCND1;CDK4	pathway_KEGG
hsa03018	RNA degradation	http://www.kegg.jp/kegg-bin/show_pathway?hsa03018+26986+2023+25804+3329+57819+694+23658	0.444119	1.70274	0.0285714	0.176661	15	./Project_genes_10_pathway_KEGG_GSEA/hsa03018.png	7	26986;2023;25804;3329;57819;694;23658	BTG1;ENO1;HSPD1;LSM2;LSM4;LSM5;PABPC1	pathway_KEGG
hsa03440	Homologous recombination	http://www.kegg.jp/kegg-bin/show_pathway?hsa03440+6742+6119+6117+6118	0.754124	1.71517	0.0124069	0.177198	4	./Project_genes_10_pathway_KEGG_GSEA/hsa03440.png	4	6742;6119;6117;6118	RPA1;RPA2;RPA3;SSBP1	pathway_KEGG
hsa05146	Amoebiasis	http://www.kegg.jp/kegg-bin/show_pathway?hsa05146+2776+2778+2774+5579+384+7879	-0.555076	-1.55937	0.0494234	0.183559	9	./Project_genes_10_pathway_KEGG_GSEA/hsa05146.png	6	2776;2778;2774;5579;384;7879	ARG2;GNAL;GNAQ;GNAS;PRKCB;RAB7A	pathway_KEGG
hsa04080	Neuroactive ligand-receptor interaction	http://www.kegg.jp/kegg-bin/show_pathway?hsa04080+2566+2890+2560+2555+2550+2562+9568+2558+2904+2891+7067	-0.508781	-1.56039	0.033123	0.187257	12	./Project_genes_10_pathway_KEGG_GSEA/hsa04080.png	11	2566;2890;2560;2555;2550;2562;9568;2558;2904;2891;7067	GABBR1;GABBR2;GABRA2;GABRA5;GABRB1;GABRB3;GABRG2;GRIA1;GRIA2;GRIN2B;THRA	pathway_KEGG
hsa04722	Neurotrophin signaling pathway	http://www.kegg.jp/kegg-bin/show_pathway?hsa04722+816+808+3725+805+998+57498+801	-0.418796	-1.56292	0.0376266	0.189012	23	./Project_genes_10_pathway_KEGG_GSEA/hsa04722.png	7	816;808;3725;805;998;57498;801	CALM1;CALM2;CALM3;CAMK2B;CDC42;JUN;KIDINS220	pathway_KEGG
hsa04978	Mineral absorption	http://www.kegg.jp/kegg-bin/show_pathway?hsa04978+2512+3163+2495+6546+490+478+481	-0.523597	-1.54832	0.0556465	0.191469	10	./Project_genes_10_pathway_KEGG_GSEA/hsa04978.png	7	2512;3163;2495;6546;490;478;481	ATP1A3;ATP1B1;ATP2B1;FTH1;FTL;HMOX2;SLC8A1	pathway_KEGG
hsa04668	TNF signaling pathway	http://www.kegg.jp/kegg-bin/show_pathway?hsa04668+3725+2353+3726	-0.549894	-1.52792	0.0467742	0.198566	9	./Project_genes_10_pathway_KEGG_GSEA/hsa04668.png	3	3725;2353;3726	FOS;JUN;JUNB	pathway_KEGG
hsa05142	Chagas disease (American trypanosomiasis)	http://www.kegg.jp/kegg-bin/show_pathway?hsa05142+2776+2778+2774+5521+3725+2775+2353	-0.48878	-1.5307	0.0529695	0.199476	14	./Project_genes_10_pathway_KEGG_GSEA/hsa05142.png	7	2776;2778;2774;5521;3725;2775;2353	FOS;GNAL;GNAO1;GNAQ;GNAS;JUN;PPP2R2B	pathway_KEGG
hsa04720	Long-term potentiation	http://www.kegg.jp/kegg-bin/show_pathway?hsa04720+5579+5502+2904+2891+816+808+805+801	-0.438118	-1.53764	0.0390738	0.200019	20	./Project_genes_10_pathway_KEGG_GSEA/hsa04720.png	8	5579;5502;2904;2891;816;808;805;801	CALM1;CALM2;CALM3;CAMK2B;GRIA2;GRIN2B;PPP1R1A;PRKCB	pathway_KEGG
hsa05168	Herpes simplex infection	http://www.kegg.jp/kegg-bin/show_pathway?hsa05168+1936+6428+6427+6432+5501+6426+3107+3150+708+8683+3190+983+3105+10445+5499+5599	0.392756	1.65238	0.0192308	0.201477	20	./Project_genes_10_pathway_KEGG_GSEA/hsa05168.png	16	1936;6428;6427;6432;5501;6426;3107;3150;708;8683;3190;983;3105;10445;5499;5599	C1QBP;CDK1;EEF1D;HLA-A;HLA-C;HMGN1;HNRNPK;MAPK8;MCRS1;PPP1CA;PPP1CC;SRSF1;SRSF2;SRSF3;SRSF7;SRSF9	pathway_KEGG
hsa05033	Nicotine addiction	http://www.kegg.jp/kegg-bin/show_pathway?hsa05033+2566+2890+2560+2555+2562+2558+2904+2891+140679	-0.545736	-1.5326	0.0701754	0.201965	9	./Project_genes_10_pathway_KEGG_GSEA/hsa05033.png	9	2566;2890;2560;2555;2562;2558;2904;2891;140679	GABRA2;GABRA5;GABRB1;GABRB3;GABRG2;GRIA1;GRIA2;GRIN2B;SLC32A1	pathway_KEGG
hsa04727	GABAergic synapse	http://www.kegg.jp/kegg-bin/show_pathway?hsa04727+9568+5579+57468+2572+2558+2571+2775+11345+140679+2785	-0.388371	-1.51608	0.0489914	0.20746	28	./Project_genes_10_pathway_KEGG_GSEA/hsa04727.png	10	9568;5579;57468;2572;2558;2571;2775;11345;140679;2785	GABARAPL2;GABBR2;GABRA5;GAD1;GAD2;GNAO1;GNG3;PRKCB;SLC12A5;SLC32A1	pathway_KEGG
hsa04973	Carbohydrate digestion and absorption	http://www.kegg.jp/kegg-bin/show_pathway?hsa04973+5579+478+481	-0.61267	-1.49542	0.0713073	0.211115	6	./Project_genes_10_pathway_KEGG_GSEA/hsa04973.png	3	5579;478;481	ATP1A3;ATP1B1;PRKCB	pathway_KEGG
hsa04010	MAPK signaling pathway	http://www.kegg.jp/kegg-bin/show_pathway?hsa04010+5530+784+84867+3727+9479+1850+10912+1944+9175+5532+4149+2885+1649+59283+5881+5579+4208+51347+3725+998+1846+2353+3925+4137	-0.336683	-1.50939	0.0618557	0.211649	46	./Project_genes_10_pathway_KEGG_GSEA/hsa04010.png	24	5530;784;84867;3727;9479;1850;10912;1944;9175;5532;4149;2885;1649;59283;5881;5579;4208;51347;3725;998;1846;2353;3925;4137	CACNB3;CACNG8;CDC42;DDIT3;DUSP4;DUSP8;EFNA3;FOS;GADD45G;GRB2;JUN;JUND;MAP3K13;MAPK8IP1;MAPT;MAX;MEF2C;PPP3CA;PPP3CB;PRKCB;PTPN5;RAC3;STMN1;TAOK3	pathway_KEGG
hsa05169	Epstein-Barr virus infection	http://www.kegg.jp/kegg-bin/show_pathway?hsa05169+7431+595+1019	0.40058	1.62984	0.0320513	0.214215	18	./Project_genes_10_pathway_KEGG_GSEA/hsa05169.png	3	7431;595;1019	CCND1;CDK4;VIM	pathway_KEGG
hsa04380	Osteoclast differentiation	http://www.kegg.jp/kegg-bin/show_pathway?hsa04380+5530+3727+8878+5532+2885+3725+2353+3726	-0.509454	-1.49563	0.0700935	0.215223	11	./Project_genes_10_pathway_KEGG_GSEA/hsa04380.png	8	5530;3727;8878;5532;2885;3725;2353;3726	FOS;GRB2;JUN;JUNB;JUND;PPP3CA;PPP3CB;SQSTM1	pathway_KEGG
hsa04662	B cell receptor signaling pathway	http://www.kegg.jp/kegg-bin/show_pathway?hsa04662+2932+5532+2885+5881+5579+3725+2353	-0.494069	-1.49851	0.0775194	0.216222	12	./Project_genes_10_pathway_KEGG_GSEA/hsa04662.png	7	2932;5532;2885;5881;5579;3725;2353	FOS;GRB2;GSK3B;JUN;PPP3CB;PRKCB;RAC3	pathway_KEGG
hsa04962	Vasopressin-regulated water reabsorption	http://www.kegg.jp/kegg-bin/show_pathway?hsa04962+10488+5567+10671+398+1783+8655+9230+2778+1781+1780+1778+6844	-0.455415	-1.47832	0.0758514	0.219803	15	./Project_genes_10_pathway_KEGG_GSEA/hsa04962.png	12	10488;5567;10671;398;1783;8655;9230;2778;1781;1780;1778;6844	ARHGDIG;CREB3;DCTN6;DYNC1H1;DYNC1I1;DYNC1I2;DYNC1LI2;DYNLL1;GNAS;PRKACB;RAB11B;VAMP2	pathway_KEGG
hsa04972	Pancreatic secretion	http://www.kegg.jp/kegg-bin/show_pathway?hsa04972+2776+2778+490+5579+478+481	-0.504154	-1.49938	0.0832	0.219865	11	./Project_genes_10_pathway_KEGG_GSEA/hsa04972.png	6	2776;2778;490;5579;478;481	ATP1A3;ATP1B1;ATP2B1;GNAQ;GNAS;PRKCB	pathway_KEGG
hsa05030	Cocaine addiction	http://www.kegg.jp/kegg-bin/show_pathway?hsa05030+1388+10488+5567+1742+1020+7054+2778+8851+2904+2891+3725	-0.486264	-1.48274	0.0868263	0.222744	12	./Project_genes_10_pathway_KEGG_GSEA/hsa05030.png	11	1388;10488;5567;1742;1020;7054;2778;8851;2904;2891;3725	ATF6B;CDK5;CDK5R1;CREB3;DLG4;GNAS;GRIA2;GRIN2B;JUN;PRKACB;TH	pathway_KEGG
hsa05170	Human immunodeficiency virus 1 infection	http://www.kegg.jp/kegg-bin/show_pathway?hsa05170+1174+5881+54205+5579+808+3725+805+2775+801+2353+5063+2785	-0.354997	-1.47921	0.0464481	0.222863	37	./Project_genes_10_pathway_KEGG_GSEA/hsa05170.png	12	1174;5881;54205;5579;808;3725;805;2775;801;2353;5063;2785	AP1S1;CALM1;CALM2;CALM3;CYCS;FOS;GNAO1;GNG3;JUN;PAK3;PRKCB;RAC3	pathway_KEGG
hsa04916	Melanogenesis	http://www.kegg.jp/kegg-bin/show_pathway?hsa04916+2932+2776+2778+5579+816+808+805+2775+801	-0.41431	-1.46876	0.0719323	0.227473	20	./Project_genes_10_pathway_KEGG_GSEA/hsa04916.png	9	2932;2776;2778;5579;816;808;805;2775;801	CALM1;CALM2;CALM3;CAMK2B;GNAO1;GNAQ;GNAS;GSK3B;PRKCB	pathway_KEGG
hsa05162	Measles	http://www.kegg.jp/kegg-bin/show_pathway?hsa05162+595+1019+8667+894+4478+1021	0.452207	1.54032	0.0621469	0.258484	11	./Project_genes_10_pathway_KEGG_GSEA/hsa05162.png	6	595;1019;8667;894;4478;1021	CCND1;CCND2;CDK4;CDK6;EIF3H;MSN	pathway_KEGG
hsa00670	One carbon pool by folate	http://www.kegg.jp/kegg-bin/show_pathway?hsa00670+7298+1719+471+6472	0.693814	1.55941	0.0408163	0.261463	4	./Project_genes_10_pathway_KEGG_GSEA/hsa00670.png	4	7298;1719;471;6472	ATIC;DHFR;SHMT2;TYMS	pathway_KEGG
hsa01523	Antifolate resistance	http://www.kegg.jp/kegg-bin/show_pathway?hsa01523+7298+1719+471+6472	0.693814	1.55941	0.0408163	0.261463	4	./Project_genes_10_pathway_KEGG_GSEA/hsa01523.png	4	7298;1719;471;6472	ATIC;DHFR;SHMT2;TYMS	pathway_KEGG
hsa05144	Malaria	http://www.kegg.jp/kegg-bin/show_pathway?hsa05144+2995+6383	0.762058	1.52408	0.0496614	0.267793	3	./Project_genes_10_pathway_KEGG_GSEA/hsa05144.png	2	2995;6383	GYPC;SDC2	pathway_KEGG
hsa05206	MicroRNAs in cancer	http://www.kegg.jp/kegg-bin/show_pathway?hsa05206+7431+595+900+10642+387+8091+894+2146+7329+1021+3065+3190	0.346883	1.54333	0.057047	0.268308	24	./Project_genes_10_pathway_KEGG_GSEA/hsa05206.png	12	7431;595;900;10642;387;8091;894;2146;7329;1021;3065;3190	CCND1;CCND2;CCNG1;CDK6;EZH2;HDAC1;HMGA2;HNRNPK;IGF2BP1;RHOA;UBE2I;VIM	pathway_KEGG
hsa04350	TGF-beta signaling pathway	http://www.kegg.jp/kegg-bin/show_pathway?hsa04350+3398+3399+387+10468+7050+60436+1874	0.452692	1.57322	0.0465753	0.27189	11	./Project_genes_10_pathway_KEGG_GSEA/hsa04350.png	7	3398;3399;387;10468;7050;60436;1874	E2F4;FST;ID2;ID3;RHOA;TGIF1;TGIF2	pathway_KEGG
hsa04750	Inflammatory mediator regulation of TRP channels	http://www.kegg.jp/kegg-bin/show_pathway?hsa04750+2776+2778+5579+816+808+805+801	-0.445203	-1.4273	0.0920437	0.279532	14	./Project_genes_10_pathway_KEGG_GSEA/hsa04750.png	7	2776;2778;5579;816;808;805;801	CALM1;CALM2;CALM3;CAMK2B;GNAQ;GNAS;PRKCB	pathway_KEGG
hsa04924	Renin secretion	http://www.kegg.jp/kegg-bin/show_pathway?hsa04924+2776+2778+5532+808+805+801	-0.483214	-1.42289	0.103937	0.281336	11	./Project_genes_10_pathway_KEGG_GSEA/hsa04924.png	6	2776;2778;5532;808;805;801	CALM1;CALM2;CALM3;GNAQ;GNAS;PPP3CB	pathway_KEGG
hsa00240	Pyrimidine metabolism	http://www.kegg.jp/kegg-bin/show_pathway?hsa00240+4833+7298+1841+30833+79077+7378+6241+56655+1635+5432	0.382892	1.49421	0.0681115	0.295472	17	./Project_genes_10_pathway_KEGG_GSEA/hsa00240.png	10	4833;7298;1841;30833;79077;7378;6241;56655;1635;5432	DCTD;DCTPP1;DTYMK;NME4;NT5C;POLE4;POLR2C;RRM2;TYMS;UPP1	pathway_KEGG
hsa04940	Type I diabetes mellitus	http://www.kegg.jp/kegg-bin/show_pathway?hsa04940+2572+5798+2571+1363	-0.530185	-1.39724	0.108833	0.308932	8	./Project_genes_10_pathway_KEGG_GSEA/hsa04940.png	4	2572;5798;2571;1363	CPE;GAD1;GAD2;PTPRN	pathway_KEGG
hsa05132	Salmonella infection	http://www.kegg.jp/kegg-bin/show_pathway?hsa05132+1781+1780+1778+7879+3725+998+2353+3831	-0.404174	-1.39755	0.0994065	0.313854	19	./Project_genes_10_pathway_KEGG_GSEA/hsa05132.png	8	1781;1780;1778;7879;3725;998;2353;3831	CDC42;DYNC1H1;DYNC1I1;DYNC1I2;FOS;JUN;KLC1;RAB7A	pathway_KEGG
hsa04130	SNARE interactions in vesicular transport	http://www.kegg.jp/kegg-bin/show_pathway?hsa04130+6844	-0.742855	-1.39082	0.0894454	0.314441	3	./Project_genes_10_pathway_KEGG_GSEA/hsa04130.png	1	6844	VAMP2	pathway_KEGG
hsa00260	Glycine, serine and threonine metabolism	http://www.kegg.jp/kegg-bin/show_pathway?hsa00260+29968+26227+2653+875	0.489062	1.46642	0.0884521	0.322599	8	./Project_genes_10_pathway_KEGG_GSEA/hsa00260.png	4	29968;26227;2653;875	CBS;GCSH;PHGDH;PSAT1	pathway_KEGG
hsa04742	Taste transduction	http://www.kegg.jp/kegg-bin/show_pathway?hsa04742+2555+2550+6326+9568+2558	-0.565385	-1.38144	0.105442	0.324251	6	./Project_genes_10_pathway_KEGG_GSEA/hsa04742.png	5	2555;2550;6326;9568;2558	GABBR1;GABBR2;GABRA2;GABRA5;SCN2A	pathway_KEGG
hsa00900	Terpenoid backbone biosynthesis	http://www.kegg.jp/kegg-bin/show_pathway?hsa00900+4597+3157+3156+3422	-0.647938	-1.34486	0.123878	0.352513	4	./Project_genes_10_pathway_KEGG_GSEA/hsa00900.png	4	4597;3157;3156;3422	HMGCR;HMGCS1;IDI1;MVD	pathway_KEGG
hsa00565	Ether lipid metabolism	http://www.kegg.jp/kegg-bin/show_pathway?hsa00565+5050+23646	-0.653207	-1.34792	0.124579	0.35321	4	./Project_genes_10_pathway_KEGG_GSEA/hsa00565.png	2	5050;23646	PAFAH1B3;PLD3	pathway_KEGG
hsa04540	Gap junction	http://www.kegg.jp/kegg-bin/show_pathway?hsa04540+2776+2778+10382+2885+5579+347733+7846+7280	-0.384464	-1.3501	0.140118	0.354953	19	./Project_genes_10_pathway_KEGG_GSEA/hsa04540.png	8	2776;2778;10382;2885;5579;347733;7846;7280	GNAQ;GNAS;GRB2;PRKCB;TUBA1A;TUBB2A;TUBB2B;TUBB4A	pathway_KEGG
hsa04659	Th17 cell differentiation	http://www.kegg.jp/kegg-bin/show_pathway?hsa04659+5532+3320+3725+2353	-0.532301	-1.35128	0.130781	0.358584	7	./Project_genes_10_pathway_KEGG_GSEA/hsa04659.png	4	5532;3320;3725;2353	FOS;HSP90AA1;JUN;PPP3CB	pathway_KEGG
hsa00100	Steroid biosynthesis	http://www.kegg.jp/kegg-bin/show_pathway?hsa00100+7108+6309+6713+6307+10682	-0.593089	-1.35767	0.123264	0.359274	5	./Project_genes_10_pathway_KEGG_GSEA/hsa00100.png	5	7108;6309;6713;6307;10682	EBP;MSMO1;SC5D;SQLE;TM7SF2	pathway_KEGG
hsa04974	Protein digestion and absorption	http://www.kegg.jp/kegg-bin/show_pathway?hsa04974+6520+6546+478+481	-0.519509	-1.33057	0.164129	0.359377	7	./Project_genes_10_pathway_KEGG_GSEA/hsa04974.png	4	6520;6546;478;481	ATP1A3;ATP1B1;SLC3A2;SLC8A1	pathway_KEGG
hsa04960	Aldosterone-regulated sodium reabsorption	http://www.kegg.jp/kegg-bin/show_pathway?hsa04960+5579+478+481	-0.478345	-1.33317	0.150592	0.360317	9	./Project_genes_10_pathway_KEGG_GSEA/hsa04960.png	3	5579;478;481	ATP1A3;ATP1B1;PRKCB	pathway_KEGG
hsa04012	ErbB signaling pathway	http://www.kegg.jp/kegg-bin/show_pathway?hsa04012+2932+572+2885+5579+816+3725+5063	-0.41467	-1.33608	0.148649	0.361139	15	./Project_genes_10_pathway_KEGG_GSEA/hsa04012.png	7	2932;572;2885;5579;816;3725;5063	BAD;CAMK2B;GRB2;GSK3B;JUN;PAK3;PRKCB	pathway_KEGG
hsa04014	Ras signaling pathway	http://www.kegg.jp/kegg-bin/show_pathway?hsa04014+2885+5881+5579+2904+808+805+998+801+5063+2785	-0.326727	-1.35291	0.135501	0.361274	33	./Project_genes_10_pathway_KEGG_GSEA/hsa04014.png	10	2885;5881;5579;2904;808;805;998;801;5063;2785	CALM1;CALM2;CALM3;CDC42;GNG3;GRB2;GRIN2B;PAK3;PRKCB;RAC3	pathway_KEGG
hsa04144	Endocytosis	http://www.kegg.jp/kegg-bin/show_pathway?hsa04144+2868+27183+23362+5662+112936+3799+89853+30011+10094+161+26286+25978+3312+29924+375+381+55737+1211+10092+50855+3303+9135+8723+7314+9266+6456+60682+163+3265+5590+7251+1759+23327+27243+26052+3798+10109+8724+64744+1213+9230+644150+51160+830+51699+51510+1173+377+7879+998+3800+1212	-0.28952	-1.31328	0.121982	0.366946	55	./Project_genes_10_pathway_KEGG_GSEA/hsa04144.png	52	2868;27183;23362;5662;112936;3799;89853;30011;10094;161;26286;25978;3312;29924;375;381;55737;1211;10092;50855;3303;9135;8723;7314;9266;6456;60682;163;3265;5590;7251;1759;23327;27243;26052;3798;10109;8724;64744;1213;9230;644150;51160;830;51699;51510;1173;377;7879;998;3800;1212	AP2A2;AP2B1;AP2M1;ARF1;ARF3;ARF5;ARFGAP3;ARPC2;ARPC3;ARPC5;CAPZA2;CDC42;CHMP2A;CHMP2B;CHMP5;CLTA;CLTB;CLTC;CYTH2;DNM1;DNM3;EPN1;GRK4;HRAS;HSPA1A;HSPA8;KIF5A;KIF5B;KIF5C;MVB12B;NEDD4L;PARD6A;PRKCZ;PSD;PSD3;RAB11B;RAB7A;RABEP1;SH3GL2;SH3KBP1;SMAP1;SMAP2;SNX3;SNX4;TSG101;UBB;VPS26B;VPS28;VPS29;VPS35;VPS4A;WIPF3	pathway_KEGG
hsa04620	Toll-like receptor signaling pathway	http://www.kegg.jp/kegg-bin/show_pathway?hsa04620+3725+2353	-0.545848	-1.31489	0.15625	0.369501	6	./Project_genes_10_pathway_KEGG_GSEA/hsa04620.png	2	3725;2353	FOS;JUN	pathway_KEGG
hsa04625	C-type lectin receptor signaling pathway	http://www.kegg.jp/kegg-bin/show_pathway?hsa04625+808+3725+805+801	-0.411897	-1.3166	0.165414	0.371908	14	./Project_genes_10_pathway_KEGG_GSEA/hsa04625.png	4	808;3725;805;801	CALM1;CALM2;CALM3;JUN	pathway_KEGG
hsa04150	mTOR signaling pathway	http://www.kegg.jp/kegg-bin/show_pathway?hsa04150+529+528+10542+6009+2932+57600+51606+51382+10670+9550+6249+6520+523+2885+5579+526+9296+534	-0.323388	-1.31899	0.153846	0.373377	33	./Project_genes_10_pathway_KEGG_GSEA/hsa04150.png	18	529;528;10542;6009;2932;57600;51606;51382;10670;9550;6249;6520;523;2885;5579;526;9296;534	ATP6V1A;ATP6V1B2;ATP6V1C1;ATP6V1D;ATP6V1E1;ATP6V1F;ATP6V1G1;ATP6V1G2;ATP6V1H;CLIP1;FNIP2;GRB2;GSK3B;LAMTOR5;PRKCB;RHEB;RRAGA;SLC3A2	pathway_KEGG
hsa04921	Oxytocin signaling pathway	http://www.kegg.jp/kegg-bin/show_pathway?hsa04921+5997+2776+2778+5532+59283+5579+816+808+4208+3725+805+2775+801+2353	-0.317255	-1.30582	0.167794	0.37423	34	./Project_genes_10_pathway_KEGG_GSEA/hsa04921.png	14	5997;2776;2778;5532;59283;5579;816;808;4208;3725;805;2775;801;2353	CACNG8;CALM1;CALM2;CALM3;CAMK2B;FOS;GNAO1;GNAQ;GNAS;JUN;MEF2C;PPP3CB;PRKCB;RGS2	pathway_KEGG
hsa00650	Butanoate metabolism	http://www.kegg.jp/kegg-bin/show_pathway?hsa00650+2572+2571+5019	-0.540672	-1.29994	0.172241	0.374243	6	./Project_genes_10_pathway_KEGG_GSEA/hsa00650.png	3	2572;2571;5019	GAD1;GAD2;OXCT1	pathway_KEGG
hsa04658	Th1 and Th2 cell differentiation	http://www.kegg.jp/kegg-bin/show_pathway?hsa04658+5532+10683+3725+2353	-0.495183	-1.30201	0.16881	0.375711	8	./Project_genes_10_pathway_KEGG_GSEA/hsa04658.png	4	5532;10683;3725;2353	DLL3;FOS;JUN;PPP3CB	pathway_KEGG
hsa05032	Morphine addiction	http://www.kegg.jp/kegg-bin/show_pathway?hsa05032+54331+2566+5567+10681+2560+2786+2555+2782+2550+2778+2562+9568+5579+2558+2775+140679+2785	-0.353142	-1.28787	0.174556	0.388747	21	./Project_genes_10_pathway_KEGG_GSEA/hsa05032.png	17	54331;2566;5567;10681;2560;2786;2555;2782;2550;2778;2562;9568;5579;2558;2775;140679;2785	GABBR1;GABBR2;GABRA2;GABRA5;GABRB1;GABRB3;GABRG2;GNAO1;GNAS;GNB1;GNB5;GNG2;GNG3;GNG4;PRKACB;PRKCB;SLC32A1	pathway_KEGG
hsa03460	Fanconi anemia pathway	http://www.kegg.jp/kegg-bin/show_pathway?hsa03460+6119+6117+6118+5980	0.608763	1.38777	0.113744	0.393583	4	./Project_genes_10_pathway_KEGG_GSEA/hsa03460.png	4	6119;6117;6118;5980	REV3L;RPA1;RPA2;RPA3	pathway_KEGG
hsa05211	Renal cell carcinoma	http://www.kegg.jp/kegg-bin/show_pathway?hsa05211+572+2885+3725+998+5063	-0.455923	-1.28171	0.172414	0.39386	10	./Project_genes_10_pathway_KEGG_GSEA/hsa05211.png	5	572;2885;3725;998;5063	BAD;CDC42;GRB2;JUN;PAK3	pathway_KEGG
hsa00983	Drug metabolism	http://www.kegg.jp/kegg-bin/show_pathway?hsa00983+4257+4833+3615+2950	0.411814	1.40221	0.126027	0.398331	11	./Project_genes_10_pathway_KEGG_GSEA/hsa00983.png	4	4257;4833;3615;2950	GSTP1;IMPDH2;MGST1;NME4	pathway_KEGG
hsa05167	Kaposi sarcoma-associated herpesvirus infection	http://www.kegg.jp/kegg-bin/show_pathway?hsa05167+808+3725+805+801+2353+11345+2785	-0.322962	-1.27227	0.173669	0.404715	29	./Project_genes_10_pathway_KEGG_GSEA/hsa05167.png	7	808;3725;805;801;2353;11345;2785	CALM1;CALM2;CALM3;FOS;GABARAPL2;GNG3;JUN	pathway_KEGG
hsa00270	Cysteine and methionine metabolism	http://www.kegg.jp/kegg-bin/show_pathway?hsa00270+4357+191+55256+3945+875+6611+586+27430	0.389766	1.38939	0.133333	0.405838	12	./Project_genes_10_pathway_KEGG_GSEA/hsa00270.png	8	4357;191;55256;3945;875;6611;586;27430	ADI1;AHCY;BCAT1;CBS;LDHB;MAT2B;MPST;SMS	pathway_KEGG
hsa05166	Human T-cell leukemia virus 1 infection	http://www.kegg.jp/kegg-bin/show_pathway?hsa05166+595+1019+9232+4085+9133+5901+991+5902	0.27787	1.40542	0.0901961	0.409028	38	./Project_genes_10_pathway_KEGG_GSEA/hsa05166.png	8	595;1019;9232;4085;9133;5901;991;5902	CCNB2;CCND1;CDC20;CDK4;MAD2L1;PTTG1;RAN;RANBP1	pathway_KEGG
hsa05218	Melanoma	http://www.kegg.jp/kegg-bin/show_pathway?hsa05218+595+1019+2260	0.366144	1.37059	0.096875	0.409983	13	./Project_genes_10_pathway_KEGG_GSEA/hsa05218.png	3	595;1019;2260	CCND1;CDK4;FGFR1	pathway_KEGG
hsa04142	Lysosome	http://www.kegg.jp/kegg-bin/show_pathway?hsa04142+9741+4758+57192+5476+967+5660+2517+950+8905+1213+51606+535+1174+427+3423+9114+537+1212+533	-0.333668	-1.26204	0.201418	0.417792	25	./Project_genes_10_pathway_KEGG_GSEA/hsa04142.png	19	9741;4758;57192;5476;967;5660;2517;950;8905;1213;51606;535;1174;427;3423;9114;537;1212;533	AP1S1;AP1S2;ASAH1;ATP6AP1;ATP6V0A1;ATP6V0B;ATP6V0D1;ATP6V1H;CD63;CLTB;CLTC;CTSA;FUCA1;IDS;LAPTM4A;MCOLN1;NEU1;PSAP;SCARB2	pathway_KEGG
hsa04070	Phosphatidylinositol signaling system	http://www.kegg.jp/kegg-bin/show_pathway?hsa04070+5579+808+805+801	-0.400629	-1.2551	0.199702	0.41908	12	./Project_genes_10_pathway_KEGG_GSEA/hsa04070.png	4	5579;808;805;801	CALM1;CALM2;CALM3;PRKCB	pathway_KEGG
hsa05014	Amyotrophic lateral sclerosis (ALS)	http://www.kegg.jp/kegg-bin/show_pathway?hsa05014+6647+5532+572+4741+54205+2904+2891	-0.43105	-1.25518	0.201515	0.424049	11	./Project_genes_10_pathway_KEGG_GSEA/hsa05014.png	7	6647;5532;572;4741;54205;2904;2891	BAD;CYCS;GRIA2;GRIN2B;NEFM;PPP3CB;SOD1	pathway_KEGG
hsa04015	Rap1 signaling pathway	http://www.kegg.jp/kegg-bin/show_pathway?hsa04015+5881+5579+2904+808+805+998+2775+801	-0.317425	-1.23784	0.230552	0.42952	28	./Project_genes_10_pathway_KEGG_GSEA/hsa04015.png	8	5881;5579;2904;808;805;998;2775;801	CALM1;CALM2;CALM3;CDC42;GNAO1;GRIN2B;PRKCB;RAC3	pathway_KEGG
hsa05020	Prion diseases	http://www.kegg.jp/kegg-bin/show_pathway?hsa05020+1958+5621+4684	-0.496711	-1.23919	0.210863	0.432202	7	./Project_genes_10_pathway_KEGG_GSEA/hsa05020.png	3	1958;5621;4684	EGR1;NCAM1;PRNP	pathway_KEGG
hsa05130	Pathogenic Escherichia coli infection	http://www.kegg.jp/kegg-bin/show_pathway?hsa05130+347733+998+7846+7280	-0.379937	-1.24412	0.187853	0.433717	16	./Project_genes_10_pathway_KEGG_GSEA/hsa05130.png	4	347733;998;7846;7280	CDC42;TUBA1A;TUBB2A;TUBB2B	pathway_KEGG
hsa01100	Metabolic pathways	http://www.kegg.jp/kegg-bin/show_pathway?hsa01100+6309+5048+23057+8050+115024+5372+3098+5160+440+8527+4713+3419+63917+4597+84620+55577+5214+4718+7991+529+26229+8566+3421+51109+51079+4702+4715+4720+3157+3156+528+4716+217+4729+4714+1340+55907+4723+6785+8803+29796+226+1633+7054+8869+3163+4717+51606+2593+6713+6307+51382+4696+9550+4712+55967+2181+10063+5805+1351+4697+4707+523+10682+535+1349+10975+2805…	-0.213156	-1.2406	0.129032	0.434866	205	./Project_genes_10_pathway_KEGG_GSEA/hsa01100.png	99	6309;5048;23057;8050;115024;5372;3098;5160;440;8527;4713;3419;63917;4597;84620;55577;5214;4718;7991;529;26229;8566;3421;51109;51079;4702;4715;4720;3157;3156;528;4716;217;4729;4714;1340;55907;4723;6785;8803;29796;226;1633;7054;8869;3163;4717;51606;2593;6713;6307;51382;4696;9550;4712;55967;2181;10063;5805;1351;4697;4707;523;10682;535;1349;10975;2805;50;427;526;2572;4708;3423;58478;112483;374291;257…	ACO2;ACSL3;AK1;ALDH2;ALDOA;ARG2;ASAH1;ASNS;ATP6AP1;ATP6V0A1;ATP6V0B;ATP6V0D1;ATP6V0E2;ATP6V1A;ATP6V1B2;ATP6V1C1;ATP6V1D;ATP6V1E1;ATP6V1F;ATP6V1G1;ATP6V1G2;ATP6V1H;B3GAT3;CMAS;COX17;COX5B;COX6A1;COX6B1;COX6C;COX7B;COX8A;DCK;DGKD;EBP;ELOVL4;ENO2;ENOPH1;GAD1;GAD2;GALNT11;GAMT;GOT1;GUK1;HK1;HMGCR;HMGCS1;HMOX2;IDH3A;IDH3G;IDI1;IDS;MDH1;MSMO1;MVD;NAGK;NDUFA1;NDUFA12;NDUFA13;NDUFA3;NDUFA4;NDUFA5;NDUFA8;…	pathway_KEGG
hsa04660	T cell receptor signaling pathway	http://www.kegg.jp/kegg-bin/show_pathway?hsa04660+2932+5532+2885+3725+998+2353+5063	-0.379737	-1.23067	0.223724	0.436526	15	./Project_genes_10_pathway_KEGG_GSEA/hsa04660.png	7	2932;5532;2885;3725;998;2353;5063	CDC42;FOS;GRB2;GSK3B;JUN;PAK3;PPP3CB	pathway_KEGG
hsa04976	Bile secretion	http://www.kegg.jp/kegg-bin/show_pathway?hsa04976+478+481	-0.455712	-1.22434	0.229983	0.442483	8	./Project_genes_10_pathway_KEGG_GSEA/hsa04976.png	2	478;481	ATP1A3;ATP1B1	pathway_KEGG
hsa05231	Choline metabolism in cancer	http://www.kegg.jp/kegg-bin/show_pathway?hsa05231+2885+5881+5579+3725+2353	-0.378235	-1.20526	0.25192	0.470292	14	./Project_genes_10_pathway_KEGG_GSEA/hsa05231.png	5	2885;5881;5579;3725;2353	FOS;GRB2;JUN;PRKCB;RAC3	pathway_KEGG
hsa00480	Glutathione metabolism	http://www.kegg.jp/kegg-bin/show_pathway?hsa00480+4257+2876+2950+4953+6611+5226+6241+9446+51060	0.369732	1.32763	0.133333	0.474189	13	./Project_genes_10_pathway_KEGG_GSEA/hsa00480.png	9	4257;2876;2950;4953;6611;5226;6241;9446;51060	GPX1;GSTO1;GSTP1;MGST1;ODC1;PGD;RRM2;SMS;TXNDC12	pathway_KEGG
hsa04137	Mitophagy	http://www.kegg.jp/kegg-bin/show_pathway?hsa04137+23710+10370+3845+8887+7314+3265+51024+665+8878+10133+7879+3725+11345	-0.352232	-1.19705	0.262925	0.479917	17	./Project_genes_10_pathway_KEGG_GSEA/hsa04137.png	13	23710;10370;3845;8887;7314;3265;51024;665;8878;10133;7879;3725;11345	BNIP3L;CITED2;FIS1;GABARAPL1;GABARAPL2;HRAS;JUN;KRAS;OPTN;RAB7A;SQSTM1;TAX1BP1;UBB	pathway_KEGG
hsa04927	Cortisol synthesis and secretion	http://www.kegg.jp/kegg-bin/show_pathway?hsa04927+1388+10488+5567+2776+2778	-0.528107	-1.17638	0.270909	0.506779	5	./Project_genes_10_pathway_KEGG_GSEA/hsa04927.png	5	1388;10488;5567;2776;2778	ATF6B;CREB3;GNAQ;GNAS;PRKACB	pathway_KEGG
hsa04072	Phospholipase D signaling pathway	http://www.kegg.jp/kegg-bin/show_pathway?hsa04072+5595+375+10554+22808+3845+5295+9266+3265+8527+1759+26052+6009+2778+2885	-0.355659	-1.17784	0.260997	0.509606	15	./Project_genes_10_pathway_KEGG_GSEA/hsa04072.png	14	5595;375;10554;22808;3845;5295;9266;3265;8527;1759;26052;6009;2778;2885	AGPAT1;ARF1;CYTH2;DGKD;DNM1;DNM3;GNAS;GRB2;HRAS;KRAS;MAPK3;MRAS;PIK3R1;RHEB	pathway_KEGG
hsa03320	PPAR signaling pathway	http://www.kegg.jp/kegg-bin/show_pathway?hsa03320+7316+2170	-0.389311	-1.16798	0.289433	0.51651	11	./Project_genes_10_pathway_KEGG_GSEA/hsa03320.png	2	7316;2170	FABP3;UBC	pathway_KEGG
hsa04724	Glutamatergic synapse	http://www.kegg.jp/kegg-bin/show_pathway?hsa04724+5530+2786+1742+2782+81539+2776+2778+5532+5579+2904+2891+2775+2785	-0.310869	-1.16358	0.270042	0.518936	23	./Project_genes_10_pathway_KEGG_GSEA/hsa04724.png	13	5530;2786;1742;2782;81539;2776;2778;5532;5579;2904;2891;2775;2785	DLG4;GNAO1;GNAQ;GNAS;GNB1;GNG3;GNG4;GRIA2;GRIN2B;PPP3CA;PPP3CB;PRKCB;SLC38A1	pathway_KEGG
hsa00230	Purine metabolism	http://www.kegg.jp/kegg-bin/show_pathway?hsa00230+4833+3615+10606+353+11164+5315+30833+471+158+6241+56655+204	0.283271	1.29747	0.15331	0.519259	27	./Project_genes_10_pathway_KEGG_GSEA/hsa00230.png	12	4833;3615;10606;353;11164;5315;30833;471;158;6241;56655;204	ADSL;AK2;APRT;ATIC;IMPDH2;NME4;NT5C;NUDT5;PAICS;PKM;POLE4;RRM2	pathway_KEGG
hsa05165	Human papillomavirus infection	http://www.kegg.jp/kegg-bin/show_pathway?hsa05165+2932+51606+2778+51382+572+9550+523+2885+535+5526+526+9114+537+5521+9296+998+155066+534+533	-0.251063	-1.14533	0.285171	0.530192	54	./Project_genes_10_pathway_KEGG_GSEA/hsa05165.png	19	2932;51606;2778;51382;572;9550;523;2885;535;5526;526;9114;537;5521;9296;998;155066;534;533	ATP6AP1;ATP6V0A1;ATP6V0B;ATP6V0D1;ATP6V0E2;ATP6V1A;ATP6V1B2;ATP6V1D;ATP6V1F;ATP6V1G1;ATP6V1G2;ATP6V1H;BAD;CDC42;GNAS;GRB2;GSK3B;PPP2R2B;PPP2R5B	pathway_KEGG
hsa04726	Serotonergic synapse	http://www.kegg.jp/kegg-bin/show_pathway?hsa04726+3845+54331+5567+10681+3265+2560+2786+2782+2776+2778+2562+5579+2775+351+2785	-0.32318	-1.14106	0.285505	0.532703	19	./Project_genes_10_pathway_KEGG_GSEA/hsa04726.png	15	3845;54331;5567;10681;3265;2560;2786;2782;2776;2778;2562;5579;2775;351;2785	APP;GABRB1;GABRB3;GNAO1;GNAQ;GNAS;GNB1;GNB5;GNG2;GNG3;GNG4;HRAS;KRAS;PRKACB;PRKCB	pathway_KEGG
hsa04922	Glucagon signaling pathway	http://www.kegg.jp/kegg-bin/show_pathway?hsa04922+10488+5567+126129+5160+5530+2776+2778+5532+816+808+805+801	-0.339823	-1.14653	0.304985	0.533418	17	./Project_genes_10_pathway_KEGG_GSEA/hsa04922.png	12	10488;5567;126129;5160;5530;2776;2778;5532;816;808;805;801	CALM1;CALM2;CALM3;CAMK2B;CPT1C;CREB3;GNAQ;GNAS;PDHA1;PPP3CA;PPP3CB;PRKACB	pathway_KEGG
hsa04621	NOD-like receptor signaling pathway	http://www.kegg.jp/kegg-bin/show_pathway?hsa04621+22861+3725+11345	-0.366057	-1.15203	0.276662	0.534349	13	./Project_genes_10_pathway_KEGG_GSEA/hsa04621.png	3	22861;3725;11345	GABARAPL2;JUN;NLRP1	pathway_KEGG
hsa05202	Transcriptional misregulation in cancer	http://www.kegg.jp/kegg-bin/show_pathway?hsa05202+4149+1649+3021+4208+5090+862+7102	-0.312626	-1.14899	0.301587	0.534521	21	./Project_genes_10_pathway_KEGG_GSEA/hsa05202.png	7	4149;1649;3021;4208;5090;862;7102	DDIT3;H3F3B;MAX;MEF2C;PBX3;RUNX1T1;TSPAN7	pathway_KEGG
hsa00051	Fructose and mannose metabolism	http://www.kegg.jp/kegg-bin/show_pathway?hsa00051+5372+3098+5214+226	-0.501469	-1.13467	0.321918	0.539361	5	./Project_genes_10_pathway_KEGG_GSEA/hsa00051.png	4	5372;3098;5214;226	ALDOA;HK1;PFKP;PMM1	pathway_KEGG
hsa04918	Thyroid hormone synthesis	http://www.kegg.jp/kegg-bin/show_pathway?hsa04918+2776+2778+5579+478+481	-0.366422	-1.12328	0.331715	0.544311	12	./Project_genes_10_pathway_KEGG_GSEA/hsa04918.png	5	2776;2778;5579;478;481	ATP1A3;ATP1B1;GNAQ;GNAS;PRKCB	pathway_KEGG
hsa04926	Relaxin signaling pathway	http://www.kegg.jp/kegg-bin/show_pathway?hsa04926+3725+2775+2353+2785	-0.302259	-1.12881	0.300435	0.544366	23	./Project_genes_10_pathway_KEGG_GSEA/hsa04926.png	4	3725;2775;2353;2785	FOS;GNAO1;GNG3;JUN	pathway_KEGG
hsa00220	Arginine biosynthesis	http://www.kegg.jp/kegg-bin/show_pathway?hsa00220+2805+384	-0.595555	-1.12564	0.341865	0.54536	3	./Project_genes_10_pathway_KEGG_GSEA/hsa00220.png	2	2805;384	ARG2;GOT1	pathway_KEGG
hsa00020	Citrate cycle (TCA cycle)	http://www.kegg.jp/kegg-bin/show_pathway?hsa00020+8802+6390+5160+3419+3421+8803+50+4190	-0.376264	-1.11695	0.315047	0.550122	11	./Project_genes_10_pathway_KEGG_GSEA/hsa00020.png	8	8802;6390;5160;3419;3421;8803;50;4190	ACO2;IDH3A;IDH3G;MDH1;PDHA1;SDHB;SUCLA2;SUCLG1	pathway_KEGG
hsa00520	Amino sugar and nucleotide sugar metabolism	http://www.kegg.jp/kegg-bin/show_pathway?hsa00520+2821+5372+3098+55577+55907	-0.454112	-1.10966	0.347541	0.558086	6	./Project_genes_10_pathway_KEGG_GSEA/hsa00520.png	5	2821;5372;3098;55577;55907	CMAS;GPI;HK1;NAGK;PMM1	pathway_KEGG
hsa05034	Alcoholism	http://www.kegg.jp/kegg-bin/show_pathway?hsa05034+2885+8349+5569+3021+2904+808+805+2775+801+2785	-0.268075	-1.09913	0.321986	0.571493	34	./Project_genes_10_pathway_KEGG_GSEA/hsa05034.png	10	2885;8349;5569;3021;2904;808;805;2775;801;2785	CALM1;CALM2;CALM3;GNAO1;GNG3;GRB2;GRIN2B;H3F3B;HIST2H2BE;PKIA	pathway_KEGG
hsa04136	Autophagy	http://www.kegg.jp/kegg-bin/show_pathway?hsa04136+11345	-0.522316	-1.08302	0.367942	0.578551	4	./Project_genes_10_pathway_KEGG_GSEA/hsa04136.png	1	11345	GABARAPL2	pathway_KEGG
hsa04370	VEGF signaling pathway	http://www.kegg.jp/kegg-bin/show_pathway?hsa04370+3845+5295+3265+5530+5532+572+5881+5579+998	-0.35604	-1.09136	0.353383	0.580151	12	./Project_genes_10_pathway_KEGG_GSEA/hsa04370.png	9	3845;5295;3265;5530;5532;572;5881;5579;998	BAD;CDC42;HRAS;KRAS;PIK3R1;PPP3CA;PPP3CB;PRKCB;RAC3	pathway_KEGG
hsa00250	Alanine, aspartate and glutamate metabolism	http://www.kegg.jp/kegg-bin/show_pathway?hsa00250+2805+2572+2571	-0.418843	-1.07609	0.370607	0.580179	7	./Project_genes_10_pathway_KEGG_GSEA/hsa00250.png	3	2805;2572;2571	GAD1;GAD2;GOT1	pathway_KEGG
hsa04360	Axon guidance	http://www.kegg.jp/kegg-bin/show_pathway?hsa04360+3845+50855+6092+5295+23365+3265+5590+5530+1020+80031+1944+3897+2932+5532+1808+5881+816+998+5063	-0.277136	-1.08789	0.353591	0.580523	29	./Project_genes_10_pathway_KEGG_GSEA/hsa04360.png	19	3845;50855;6092;5295;23365;3265;5590;5530;1020;80031;1944;3897;2932;5532;1808;5881;816;998;5063	ARHGEF12;CAMK2B;CDC42;CDK5;DPYSL2;EFNA3;GSK3B;HRAS;KRAS;L1CAM;PAK3;PARD6A;PIK3R1;PPP3CA;PPP3CB;PRKCZ;RAC3;ROBO2;SEMA6D	pathway_KEGG
hsa04371	Apelin signaling pathway	http://www.kegg.jp/kegg-bin/show_pathway?hsa04371+808+4208+805+801+11345+2785	-0.285893	-1.0839	0.373391	0.582548	26	./Project_genes_10_pathway_KEGG_GSEA/hsa04371.png	6	808;4208;805;801;11345;2785	CALM1;CALM2;CALM3;GABARAPL2;GNG3;MEF2C	pathway_KEGG
hsa00330	Arginine and proline metabolism	http://www.kegg.jp/kegg-bin/show_pathway?hsa00330+217+2593+2805+112483+384	-0.38212	-1.07613	0.394569	0.585379	9	./Project_genes_10_pathway_KEGG_GSEA/hsa00330.png	5	217;2593;2805;112483;384	ALDH2;ARG2;GAMT;GOT1;SAT2	pathway_KEGG
hsa03060	Protein export	http://www.kegg.jp/kegg-bin/show_pathway?hsa03060+7095+90701	-0.427701	-1.05877	0.400646	0.598785	7	./Project_genes_10_pathway_KEGG_GSEA/hsa03060.png	2	7095;90701	SEC11C;SEC62	pathway_KEGG
hsa04141	Protein processing in endoplasmic reticulum	http://www.kegg.jp/kegg-bin/show_pathway?hsa04141+3301+7322+6184+821+6748+23640+29978+3312+55176+80331+51726+27248+3303+55968+1388+10956+10961+10134+6500+23480+6048+7991+5886+10273+23645+3320+1649+9709+7095	-0.259455	-1.05895	0.42047	0.603755	33	./Project_genes_10_pathway_KEGG_GSEA/hsa04141.png	29	3301;7322;6184;821;6748;23640;29978;3312;55176;80331;51726;27248;3303;55968;1388;10956;10961;10134;6500;23480;6048;7991;5886;10273;23645;3320;1649;9709;7095	ATF6B;BCAP31;CANX;DDIT3;DNAJA1;DNAJB11;DNAJC5;ERLEC1;ERP29;HERPUD1;HSP90AA1;HSPA1A;HSPA8;HSPBP1;NSFL1C;OS9;PPP1R15A;RAD23A;RNF5;RPN1;SEC61A2;SEC61G;SEC62;SKP1;SSR4;STUB1;TUSC3;UBE2D2;UBQLN2	pathway_KEGG
hsa05214	Glioma	http://www.kegg.jp/kegg-bin/show_pathway?hsa05214+2885+5579+816+808+805+801	-0.306317	-1.04841	0.406855	0.60603	17	./Project_genes_10_pathway_KEGG_GSEA/hsa05214.png	6	2885;5579;816;808;805;801	CALM1;CALM2;CALM3;CAMK2B;GRB2;PRKCB	pathway_KEGG
hsa04657	IL-17 signaling pathway	http://www.kegg.jp/kegg-bin/show_pathway?hsa04657+3727+2932+3320+3725+2353	-0.36532	-1.04884	0.425076	0.610457	10	./Project_genes_10_pathway_KEGG_GSEA/hsa04657.png	5	3727;2932;3320;3725;2353	FOS;GSK3B;HSP90AA1;JUN;JUND	pathway_KEGG
hsa03420	Nucleotide excision repair	http://www.kegg.jp/kegg-bin/show_pathway?hsa03420+5111+6119+6117+56655+6118+5984+5982	0.385528	1.2426	0.204787	0.61963	10	./Project_genes_10_pathway_KEGG_GSEA/hsa03420.png	7	5111;6119;6117;56655;6118;5984;5982	PCNA;POLE4;RFC2;RFC4;RPA1;RPA2;RPA3	pathway_KEGG
hsa03008	Ribosome biogenesis in eukaryotes	http://www.kegg.jp/kegg-bin/show_pathway?hsa03008+2091+5901+28987+1736+22803	0.423956	1.21527	0.246612	0.628778	7	./Project_genes_10_pathway_KEGG_GSEA/hsa03008.png	5	2091;5901;28987;1736;22803	DKC1;FBL;NOB1;RAN;XRN2	pathway_KEGG
hsa00590	Arachidonic acid metabolism	http://www.kegg.jp/kegg-bin/show_pathway?hsa00590+2876+4048	0.528319	1.21607	0.246411	0.645876	4	./Project_genes_10_pathway_KEGG_GSEA/hsa00590.png	2	2876;4048	GPX1;LTA4H	pathway_KEGG
hsa01210	2-Oxocarboxylic acid metabolism	http://www.kegg.jp/kegg-bin/show_pathway?hsa01210+3419+3421+2805+50	-0.424071	-1.0185	0.427365	0.653055	6	./Project_genes_10_pathway_KEGG_GSEA/hsa01210.png	4	3419;3421;2805;50	ACO2;GOT1;IDH3A;IDH3G	pathway_KEGG
hsa05220	Chronic myeloid leukemia	http://www.kegg.jp/kegg-bin/show_pathway?hsa05220+595+1019	0.343418	1.22122	0.21902	0.653304	12	./Project_genes_10_pathway_KEGG_GSEA/hsa05220.png	2	595;1019	CCND1;CDK4	pathway_KEGG
hsa04725	Cholinergic synapse	http://www.kegg.jp/kegg-bin/show_pathway?hsa04725+3845+54331+5295+10488+5567+10681+3265+2786+2782+2776+43+5579+816+2775+2353+2785	-0.271119	-1.0118	0.459885	0.659477	23	./Project_genes_10_pathway_KEGG_GSEA/hsa04725.png	16	3845;54331;5295;10488;5567;10681;3265;2786;2782;2776;43;5579;816;2775;2353;2785	ACHE;CAMK2B;CREB3;FOS;GNAO1;GNAQ;GNB1;GNB5;GNG2;GNG3;GNG4;HRAS;KRAS;PIK3R1;PRKACB;PRKCB	pathway_KEGG
hsa04151	PI3K-Akt signaling pathway	http://www.kegg.jp/kegg-bin/show_pathway?hsa04151+6194+595+2787+1019+1280	0.215711	1.18089	0.183267	0.670897	45	./Project_genes_10_pathway_KEGG_GSEA/hsa04151.png	5	6194;595;2787;1019;1280	CCND1;CDK4;COL2A1;GNG5;RPS6	pathway_KEGG
hsa00564	Glycerophospholipid metabolism	http://www.kegg.jp/kegg-bin/show_pathway?hsa00564+81579+10423+9791+10554+23175+8760+8527+43+23646	-0.357106	-0.994275	0.466667	0.674346	9	./Project_genes_10_pathway_KEGG_GSEA/hsa00564.png	9	81579;10423;9791;10554;23175;8760;8527;43;23646	ACHE;AGPAT1;CDIPT;CDS2;DGKD;LPIN1;PLA2G12A;PLD3;PTDSS1	pathway_KEGG
hsa04062	Chemokine signaling pathway	http://www.kegg.jp/kegg-bin/show_pathway?hsa04062+3845+54331+5295+5567+10681+3265+5590+2786+2782+9844+2932+572+2885+5579+998+2785	-0.272217	-0.996838	0.488439	0.674967	22	./Project_genes_10_pathway_KEGG_GSEA/hsa04062.png	16	3845;54331;5295;5567;10681;3265;5590;2786;2782;9844;2932;572;2885;5579;998;2785	BAD;CDC42;ELMO1;GNB1;GNB5;GNG2;GNG3;GNG4;GRB2;GSK3B;HRAS;KRAS;PIK3R1;PRKACB;PRKCB;PRKCZ	pathway_KEGG
hsa04730	Long-term depression	http://www.kegg.jp/kegg-bin/show_pathway?hsa04730+5518+3845+2781+2890+3265+2776+2778+5579+2891+2775	-0.318356	-0.999114	0.452888	0.67657	14	./Project_genes_10_pathway_KEGG_GSEA/hsa04730.png	10	5518;3845;2781;2890;3265;2776;2778;5579;2891;2775	GNAO1;GNAQ;GNAS;GNAZ;GRIA1;GRIA2;HRAS;KRAS;PPP2R1A;PRKCB	pathway_KEGG
hsa05223	Non-small cell lung cancer	http://www.kegg.jp/kegg-bin/show_pathway?hsa05223+595+1019	0.310214	1.16078	0.243553	0.683209	13	./Project_genes_10_pathway_KEGG_GSEA/hsa05223.png	2	595;1019	CCND1;CDK4	pathway_KEGG
hsa04071	Sphingolipid signaling pathway	http://www.kegg.jp/kegg-bin/show_pathway?hsa04071+5526+5881+5579+427+5521	-0.284467	-0.983993	0.480858	0.686597	18	./Project_genes_10_pathway_KEGG_GSEA/hsa04071.png	5	5526;5881;5579;427;5521	ASAH1;PPP2R2B;PPP2R5B;PRKCB;RAC3	pathway_KEGG
hsa04390	Hippo signaling pathway	http://www.kegg.jp/kegg-bin/show_pathway?hsa04390+595+6657+332+5501+3398+8463+286204+6934+894+1495	0.233209	1.18172	0.220149	0.688102	32	./Project_genes_10_pathway_KEGG_GSEA/hsa04390.png	10	595;6657;332;5501;3398;8463;286204;6934;894;1495	BIRC5;CCND1;CCND2;CRB2;CTNNA1;ID2;PPP1CC;SOX2;TCF7L2;TEAD2	pathway_KEGG
hsa04914	Progesterone-mediated oocyte maturation	http://www.kegg.jp/kegg-bin/show_pathway?hsa04914+4085+9133+891+5347+6790+983+890+3835+5599+2770+5595+25847+3845+5295+5567	0.295989	1.16342	0.26506	0.695229	17	./Project_genes_10_pathway_KEGG_GSEA/hsa04914.png	15	4085;9133;891;5347;6790;983;890;3835;5599;2770;5595;25847;3845;5295;5567	ANAPC13;AURKA;CCNA2;CCNB1;CCNB2;CDK1;GNAI1;KIF22;KRAS;MAD2L1;MAPK3;MAPK8;PIK3R1;PLK1;PRKACB	pathway_KEGG
hsa05200	Pathways in cancer	http://www.kegg.jp/kegg-bin/show_pathway?hsa05200+5881+54205+5579+10683+816+808+4259+2941+3725+805+998+801+862+2353+2785	-0.195681	-0.97103	0.503731	0.704115	71	./Project_genes_10_pathway_KEGG_GSEA/hsa05200.png	15	5881;54205;5579;10683;816;808;4259;2941;3725;805;998;801;862;2353;2785	CALM1;CALM2;CALM3;CAMK2B;CDC42;CYCS;DLL3;FOS;GNG3;GSTA4;JUN;MGST3;PRKCB;RAC3;RUNX1T1	pathway_KEGG
hsa05163	Human cytomegalovirus infection	http://www.kegg.jp/kegg-bin/show_pathway?hsa05163+2932+2776+2778+5532+2885+5881+54205+5579+808+805+2775+801+2785	-0.225083	-0.95694	0.51662	0.716385	38	./Project_genes_10_pathway_KEGG_GSEA/hsa05163.png	13	2932;2776;2778;5532;2885;5881;54205;5579;808;805;2775;801;2785	CALM1;CALM2;CALM3;CYCS;GNAO1;GNAQ;GNAS;GNG3;GRB2;GSK3B;PPP3CB;PRKCB;RAC3	pathway_KEGG
hsa05145	Toxoplasmosis	http://www.kegg.jp/kegg-bin/show_pathway?hsa05145+5170+2770+3312+5595+3303+331+572+54205+2775	-0.336181	-0.959706	0.534091	0.717586	10	./Project_genes_10_pathway_KEGG_GSEA/hsa05145.png	9	5170;2770;3312;5595;3303;331;572;54205;2775	BAD;CYCS;GNAI1;GNAO1;HSPA1A;HSPA8;MAPK3;PDPK1;XIAP	pathway_KEGG
hsa04630	JAK-STAT signaling pathway	http://www.kegg.jp/kegg-bin/show_pathway?hsa04630+595	0.442399	1.09501	0.317191	0.720621	5	./Project_genes_10_pathway_KEGG_GSEA/hsa04630.png	1	595	CCND1	pathway_KEGG
hsa00500	Starch and sucrose metabolism	http://www.kegg.jp/kegg-bin/show_pathway?hsa00500+283209	-0.449542	-0.946801	0.530508	0.727533	4	./Project_genes_10_pathway_KEGG_GSEA/hsa00500.png	1	283209	PGM2L1	pathway_KEGG
hsa04514	Cell adhesion molecules (CAMs)	http://www.kegg.jp/kegg-bin/show_pathway?hsa04514+9369+9672+26047+3897+23705+9378+9379+4684	-0.275931	-0.942814	0.521021	0.728738	17	./Project_genes_10_pathway_KEGG_GSEA/hsa04514.png	8	9369;9672;26047;3897;23705;9378;9379;4684	CADM1;CNTNAP2;L1CAM;NCAM1;NRXN1;NRXN2;NRXN3;SDC3	pathway_KEGG
hsa05212	Pancreatic cancer	http://www.kegg.jp/kegg-bin/show_pathway?hsa05212+595+1019	0.31434	1.09756	0.362573	0.730822	12	./Project_genes_10_pathway_KEGG_GSEA/hsa05212.png	2	595;1019	CCND1;CDK4	pathway_KEGG
hsa05205	Proteoglycans in cancer	http://www.kegg.jp/kegg-bin/show_pathway?hsa05205+6194+595+5501+2260+6383+2316+387	0.223719	1.1327	0.300752	0.733157	31	./Project_genes_10_pathway_KEGG_GSEA/hsa05205.png	7	6194;595;5501;2260;6383;2316;387	CCND1;FGFR1;FLNA;PPP1CC;RHOA;RPS6;SDC2	pathway_KEGG
hsa05216	Thyroid cancer	http://www.kegg.jp/kegg-bin/show_pathway?hsa05216+595	0.381189	1.09975	0.326027	0.742443	7	./Project_genes_10_pathway_KEGG_GSEA/hsa05216.png	1	595	CCND1	pathway_KEGG
hsa04933	AGE-RAGE signaling pathway in diabetic complications	http://www.kegg.jp/kegg-bin/show_pathway?hsa04933+595+1019	0.269404	1.00349	0.426332	0.749098	13	./Project_genes_10_pathway_KEGG_GSEA/hsa04933.png	2	595;1019	CCND1;CDK4	pathway_KEGG
hsa00982	Drug metabolism	http://www.kegg.jp/kegg-bin/show_pathway?hsa00982+4257+128+2950	0.378171	1.05551	0.383562	0.749173	7	./Project_genes_10_pathway_KEGG_GSEA/hsa00982.png	3	4257;128;2950	ADH5;GSTP1;MGST1	pathway_KEGG
hsa04930	Type II diabetes mellitus	http://www.kegg.jp/kegg-bin/show_pathway?hsa04930+5315+5599+5595+5295+5590+3098	0.373581	1.01398	0.410188	0.753431	6	./Project_genes_10_pathway_KEGG_GSEA/hsa04930.png	6	5315;5599;5595;5295;5590;3098	HK1;MAPK3;MAPK8;PIK3R1;PKM;PRKCZ	pathway_KEGG
hsa04066	HIF-1 signaling pathway	http://www.kegg.jp/kegg-bin/show_pathway?hsa04066+6194+2023+6513+2597+1978	0.263017	1.0601	0.382166	0.753848	17	./Project_genes_10_pathway_KEGG_GSEA/hsa04066.png	5	6194;2023;6513;2597;1978	EIF4EBP1;ENO1;GAPDH;RPS6;SLC2A1	pathway_KEGG
hsa04270	Vascular smooth muscle contraction	http://www.kegg.jp/kegg-bin/show_pathway?hsa04270+2776+2778+5579+808+805+801	-0.262348	-0.918598	0.559578	0.754007	18	./Project_genes_10_pathway_KEGG_GSEA/hsa04270.png	6	2776;2778;5579;808;805;801	CALM1;CALM2;CALM3;GNAQ;GNAS;PRKCB	pathway_KEGG
hsa03020	RNA polymerase	http://www.kegg.jp/kegg-bin/show_pathway?hsa03020+5432+548644+5440+84265+5438	0.428056	1.0667	0.352941	0.754557	5	./Project_genes_10_pathway_KEGG_GSEA/hsa03020.png	5	5432;548644;5440;84265;5438	POLR2C;POLR2I;POLR2J3;POLR2K;POLR3GL	pathway_KEGG
hsa04650	Natural killer cell mediated cytotoxicity	http://www.kegg.jp/kegg-bin/show_pathway?hsa04650+3845+5295+3265+5530+5532+2885+5881+5579	-0.314236	-0.919893	0.546875	0.757698	11	./Project_genes_10_pathway_KEGG_GSEA/hsa04650.png	8	3845;5295;3265;5530;5532;2885;5881;5579	GRB2;HRAS;KRAS;PIK3R1;PPP3CA;PPP3CB;PRKCB;RAC3	pathway_KEGG
hsa00760	Nicotinate and nicotinamide metabolism	http://www.kegg.jp/kegg-bin/show_pathway?hsa00760+23475	0.491946	1.10038	0.349666	0.75893	4	./Project_genes_10_pathway_KEGG_GSEA/hsa00760.png	1	23475	QPRT	pathway_KEGG
hsa05215	Prostate cancer	http://www.kegg.jp/kegg-bin/show_pathway?hsa05215+595+2260+2950+6934	0.268127	1.01754	0.38806	0.759015	14	./Project_genes_10_pathway_KEGG_GSEA/hsa05215.png	4	595;2260;2950;6934	CCND1;FGFR1;GSTP1;TCF7L2	pathway_KEGG
hsa01230	Biosynthesis of amino acids	http://www.kegg.jp/kegg-bin/show_pathway?hsa01230+29968+2023+7086+26227+2752+2597+875+5315	0.230258	1.0047	0.439024	0.759667	22	./Project_genes_10_pathway_KEGG_GSEA/hsa01230.png	8	29968;2023;7086;26227;2752;2597;875;5315	CBS;ENO1;GAPDH;GLUL;PHGDH;PKM;PSAT1;TKT	pathway_KEGG
hsa04919	Thyroid hormone signaling pathway	http://www.kegg.jp/kegg-bin/show_pathway?hsa04919+478+7067+481	-0.250952	-0.921563	0.566524	0.760667	22	./Project_genes_10_pathway_KEGG_GSEA/hsa04919.png	3	478;7067;481	ATP1A3;ATP1B1;THRA	pathway_KEGG
hsa04120	Ubiquitin mediated proteolysis	http://www.kegg.jp/kegg-bin/show_pathway?hsa04120+11065+991+10055+7329+55294+7319+7322+9616+6477+25898+25847+8925+331+7320+6500+23327	0.274803	1.07068	0.360947	0.761272	17	./Project_genes_10_pathway_KEGG_GSEA/hsa04120.png	16	11065;991;10055;7329;55294;7319;7322;9616;6477;25898;25847;8925;331;7320;6500;23327	ANAPC13;CDC20;FBXW7;HERC1;NEDD4L;RCHY1;RNF7;SAE1;SIAH1;SKP1;UBE2A;UBE2B;UBE2C;UBE2D2;UBE2I;XIAP	pathway_KEGG
hsa04928	Parathyroid hormone synthesis, secretion and action	http://www.kegg.jp/kegg-bin/show_pathway?hsa04928+2776+2778+5579+1958+4208+2353	-0.266698	-0.907559	0.569909	0.761327	16	./Project_genes_10_pathway_KEGG_GSEA/hsa04928.png	6	2776;2778;5579;1958;4208;2353	EGR1;FOS;GNAQ;GNAS;MEF2C;PRKCB	pathway_KEGG
hsa04114	Oocyte meiosis	http://www.kegg.jp/kegg-bin/show_pathway?hsa04114+5526+7532+816+808+7533+7529+805+801	-0.222261	-0.909981	0.587017	0.763136	33	./Project_genes_10_pathway_KEGG_GSEA/hsa04114.png	8	5526;7532;816;808;7533;7529;805;801	CALM1;CALM2;CALM3;CAMK2B;PPP2R5B;YWHAB;YWHAG;YWHAH	pathway_KEGG
hsa05230	Central carbon metabolism in cancer	http://www.kegg.jp/kegg-bin/show_pathway?hsa05230+2260+6513+5315+6510+5595+3845+5295+3265+3098+5160+5214	0.327988	1.11186	0.337079	0.767332	11	./Project_genes_10_pathway_KEGG_GSEA/hsa05230.png	11	2260;6513;5315;6510;5595;3845;5295;3265;3098;5160;5214	FGFR1;HK1;HRAS;KRAS;MAPK3;PDHA1;PFKP;PIK3R1;PKM;SLC1A5;SLC2A1	pathway_KEGG
hsa04664	Fc epsilon RI signaling pathway	http://www.kegg.jp/kegg-bin/show_pathway?hsa04664+5599+5170+5595+3845+5295+3265+2885+5881	-0.334711	-0.898411	0.572156	0.771007	8	./Project_genes_10_pathway_KEGG_GSEA/hsa04664.png	8	5599;5170;5595;3845;5295;3265;2885;5881	GRB2;HRAS;KRAS;MAPK3;MAPK8;PDPK1;PIK3R1;RAC3	pathway_KEGG
hsa00562	Inositol phosphate metabolism	http://www.kegg.jp/kegg-bin/show_pathway?hsa00562+3613+7167+10423+3628+8396	0.410521	1.01833	0.410194	0.771804	5	./Project_genes_10_pathway_KEGG_GSEA/hsa00562.png	5	3613;7167;10423;3628;8396	CDIPT;IMPA2;INPP1;PIP4K2B;TPI1	pathway_KEGG
hsa04218	Cellular senescence	http://www.kegg.jp/kegg-bin/show_pathway?hsa04218+595+677+1019+9133+5501+891	0.216053	1.10174	0.321138	0.774088	35	./Project_genes_10_pathway_KEGG_GSEA/hsa04218.png	6	595;677;1019;9133;5501;891	CCNB1;CCNB2;CCND1;CDK4;PPP1CC;ZFP36L1	pathway_KEGG
hsa04140	Autophagy	http://www.kegg.jp/kegg-bin/show_pathway?hsa04140+5599+5516+3476+5170+1508+5595+22808+23710+3845+64121+5295+5567+3265+6009+572+10670+7879+11345	-0.24839	-0.889836	0.607143	0.77922	20	./Project_genes_10_pathway_KEGG_GSEA/hsa04140.png	18	5599;5516;3476;5170;1508;5595;22808;23710;3845;64121;5295;5567;3265;6009;572;10670;7879;11345	BAD;CTSB;GABARAPL1;GABARAPL2;HRAS;IGBP1;KRAS;MAPK3;MAPK8;MRAS;PDPK1;PIK3R1;PPP2CB;PRKACB;RAB7A;RHEB;RRAGA;RRAGC	pathway_KEGG
hsa04550	Signaling pathways regulating pluripotency of stem cells	http://www.kegg.jp/kegg-bin/show_pathway?hsa04550+6657+3211+3398+2260	0.234903	1.02006	0.417957	0.782541	21	./Project_genes_10_pathway_KEGG_GSEA/hsa04550.png	4	6657;3211;3398;2260	FGFR1;HOXB1;ID2;SOX2	pathway_KEGG
hsa00980	Metabolism of xenobiotics by cytochrome P450	http://www.kegg.jp/kegg-bin/show_pathway?hsa00980+4257+128+2950+8574	0.33101	1.03194	0.406593	0.786376	9	./Project_genes_10_pathway_KEGG_GSEA/hsa00980.png	4	4257;128;2950;8574	ADH5;AKR7A2;GSTP1;MGST1	pathway_KEGG
hsa05416	Viral myocarditis	http://www.kegg.jp/kegg-bin/show_pathway?hsa05416+5881+54205+1525	-0.330106	-0.879568	0.597464	0.790566	8	./Project_genes_10_pathway_KEGG_GSEA/hsa05416.png	3	5881;54205;1525	CXADR;CYCS;RAC3	pathway_KEGG
hsa05100	Bacterial invasion of epithelial cells	http://www.kegg.jp/kegg-bin/show_pathway?hsa05100+1759+26052+10109+9844+1213+998+1212	-0.27003	-0.873585	0.651734	0.794393	15	./Project_genes_10_pathway_KEGG_GSEA/hsa05100.png	7	1759;26052;10109;9844;1213;998;1212	ARPC2;CDC42;CLTB;CLTC;DNM1;DNM3;ELMO1	pathway_KEGG
hsa05204	Chemical carcinogenesis	http://www.kegg.jp/kegg-bin/show_pathway?hsa05204+4257+128+2950	0.347614	1.02061	0.432961	0.796477	8	./Project_genes_10_pathway_KEGG_GSEA/hsa05204.png	3	4257;128;2950	ADH5;GSTP1;MGST1	pathway_KEGG
hsa00563	Glycosylphosphatidylinositol (GPI)-anchor biosynthesis	http://www.kegg.jp/kegg-bin/show_pathway?hsa00563+5283+8733+80055	0.496651	0.967662	0.495556	0.814167	3	./Project_genes_10_pathway_KEGG_GSEA/hsa00563.png	3	5283;8733;80055	GPAA1;PGAP1;PIGH	pathway_KEGG
hsa05161	Hepatitis B	http://www.kegg.jp/kegg-bin/show_pathway?hsa05161+2885+54205+5579+537+3725+7529+2353	-0.222483	-0.855344	0.659187	0.818903	25	./Project_genes_10_pathway_KEGG_GSEA/hsa05161.png	7	2885;54205;5579;537;3725;7529;2353	ATP6AP1;CYCS;FOS;GRB2;JUN;PRKCB;YWHAB	pathway_KEGG
hsa01040	Biosynthesis of unsaturated fatty acids	http://www.kegg.jp/kegg-bin/show_pathway?hsa01040+6785+11332	-0.39891	-0.847038	0.66958	0.820297	4	./Project_genes_10_pathway_KEGG_GSEA/hsa01040.png	2	6785;11332	ACOT7;ELOVL4	pathway_KEGG
hsa04510	Focal adhesion	http://www.kegg.jp/kegg-bin/show_pathway?hsa04510+2885+5881+5579+103910+3725+998+5063	-0.208186	-0.828529	0.690541	0.82541	28	./Project_genes_10_pathway_KEGG_GSEA/hsa04510.png	7	2885;5881;5579;103910;3725;998;5063	CDC42;GRB2;JUN;MYL12B;PAK3;PRKCB;RAC3	pathway_KEGG
hsa00860	Porphyrin and chlorophyll metabolism	http://www.kegg.jp/kegg-bin/show_pathway?hsa00860+211+7390+3163	-0.44101	-0.847275	0.688172	0.825844	3	./Project_genes_10_pathway_KEGG_GSEA/hsa00860.png	3	211;7390;3163	ALAS1;HMOX2;UROS	pathway_KEGG
hsa04213	Longevity regulating pathway	http://www.kegg.jp/kegg-bin/show_pathway?hsa04213+3312+3845+3303+5295+5567+3265+6647	-0.30848	-0.824398	0.675806	0.826017	8	./Project_genes_10_pathway_KEGG_GSEA/hsa04213.png	7	3312;3845;3303;5295;5567;3265;6647	HRAS;HSPA1A;HSPA8;KRAS;PIK3R1;PRKACB;SOD1	pathway_KEGG
hsa03022	Basal transcription factors	http://www.kegg.jp/kegg-bin/show_pathway?hsa03022+902+6880+404672	-0.441525	-0.831805	0.706422	0.826151	3	./Project_genes_10_pathway_KEGG_GSEA/hsa03022.png	3	902;6880;404672	CCNH;GTF2H5;TAF9	pathway_KEGG
hsa04923	Regulation of lipolysis in adipocytes	http://www.kegg.jp/kegg-bin/show_pathway?hsa04923+2770+5295+5567+2778	-0.397938	-0.83298	0.677305	0.830082	4	./Project_genes_10_pathway_KEGG_GSEA/hsa04923.png	4	2770;5295;5567;2778	GNAI1;GNAS;PIK3R1;PRKACB	pathway_KEGG
hsa00630	Glyoxylate and dicarboxylate metabolism	http://www.kegg.jp/kegg-bin/show_pathway?hsa00630+50+4190	-0.352021	-0.835924	0.67128	0.831741	6	./Project_genes_10_pathway_KEGG_GSEA/hsa00630.png	2	50;4190	ACO2;MDH1	pathway_KEGG
hsa04211	Longevity regulating pathway	http://www.kegg.jp/kegg-bin/show_pathway?hsa04211+1978+51094+26060+3845+1388+5295+10488+5567+1977+3265+6009	0.282462	0.950888	0.523944	0.837463	11	./Project_genes_10_pathway_KEGG_GSEA/hsa04211.png	11	1978;51094;26060;3845;1388;5295;10488;5567;1977;3265;6009	ADIPOR1;APPL1;ATF6B;CREB3;EIF4E;EIF4EBP1;HRAS;KRAS;PIK3R1;PRKACB;RHEB	pathway_KEGG
hsa04530	Tight junction	http://www.kegg.jp/kegg-bin/show_pathway?hsa04530+5521+103910+3725+998+7846	-0.196131	-0.806542	0.700139	0.84702	31	./Project_genes_10_pathway_KEGG_GSEA/hsa04530.png	5	5521;103910;3725;998;7846	CDC42;JUN;MYL12B;PPP2R2B;TUBA1A	pathway_KEGG
hsa04210	Apoptosis	http://www.kegg.jp/kegg-bin/show_pathway?hsa04210+572+6709+1649+54205+3725+7846+2353	-0.202639	-0.779651	0.771509	0.851177	25	./Project_genes_10_pathway_KEGG_GSEA/hsa04210.png	7	572;6709;1649;54205;3725;7846;2353	BAD;CYCS;DDIT3;FOS;JUN;SPTAN1;TUBA1A	pathway_KEGG
hsa01522	Endocrine resistance	http://www.kegg.jp/kegg-bin/show_pathway?hsa01522+2778+572+2885+10683+3725+2353	-0.236824	-0.79117	0.704142	0.851745	16	./Project_genes_10_pathway_KEGG_GSEA/hsa01522.png	6	2778;572;2885;10683;3725;2353	BAD;DLL3;FOS;GNAS;GRB2;JUN	pathway_KEGG
hsa00410	beta-Alanine metabolism	http://www.kegg.jp/kegg-bin/show_pathway?hsa00410+2572+2571	-0.314691	-0.798783	0.703002	0.852248	7	./Project_genes_10_pathway_KEGG_GSEA/hsa00410.png	2	2572;2571	GAD1;GAD2	pathway_KEGG
hsa00730	Thiamine metabolism	http://www.kegg.jp/kegg-bin/show_pathway?hsa00730+203	-0.372712	-0.782342	0.752941	0.852703	4	./Project_genes_10_pathway_KEGG_GSEA/hsa00730.png	1	203	AK1	pathway_KEGG
hsa00350	Tyrosine metabolism	http://www.kegg.jp/kegg-bin/show_pathway?hsa00350+7054+2805	-0.418412	-0.78559	0.784512	0.853987	3	./Project_genes_10_pathway_KEGG_GSEA/hsa00350.png	2	7054;2805	GOT1;TH	pathway_KEGG
hsa00062	Fatty acid elongation	http://www.kegg.jp/kegg-bin/show_pathway?hsa00062+6785+11332	-0.382154	-0.793425	0.758377	0.854338	4	./Project_genes_10_pathway_KEGG_GSEA/hsa00062.png	2	6785;11332	ACOT7;ELOVL4	pathway_KEGG
hsa04666	Fc gamma R-mediated phagocytosis	http://www.kegg.jp/kegg-bin/show_pathway?hsa04666+5579+998	-0.28824	-0.765834	0.766055	0.863941	8	./Project_genes_10_pathway_KEGG_GSEA/hsa04666.png	2	5579;998	CDC42;PRKCB	pathway_KEGG
hsa04934	Cushing syndrome	http://www.kegg.jp/kegg-bin/show_pathway?hsa04934+595+1019	0.223227	0.923488	0.539936	0.868041	20	./Project_genes_10_pathway_KEGG_GSEA/hsa04934.png	2	595;1019	CCND1;CDK4	pathway_KEGG
hsa00600	Sphingolipid metabolism	http://www.kegg.jp/kegg-bin/show_pathway?hsa00600+7357+4758+427	-0.399794	-0.752091	0.823009	0.870465	3	./Project_genes_10_pathway_KEGG_GSEA/hsa00600.png	3	7357;4758;427	ASAH1;NEU1;UGCG	pathway_KEGG
hsa05164	Influenza A	http://www.kegg.jp/kegg-bin/show_pathway?hsa05164+54205+5579+3725	-0.246017	-0.756484	0.761006	0.870713	13	./Project_genes_10_pathway_KEGG_GSEA/hsa05164.png	3	54205;5579;3725	CYCS;JUN;PRKCB	pathway_KEGG
hsa01524	Platinum drug resistance	http://www.kegg.jp/kegg-bin/show_pathway?hsa01524+4257+332+2950+7153	0.241909	0.923731	0.531792	0.881901	15	./Project_genes_10_pathway_KEGG_GSEA/hsa01524.png	4	4257;332;2950;7153	BIRC5;GSTP1;MGST1;TOP2A	pathway_KEGG
hsa00604	Glycosphingolipid biosynthesis	http://www.kegg.jp/kegg-bin/show_pathway?hsa00604+30815+2583+8869	-0.385368	-0.717244	0.860068	0.902034	3	./Project_genes_10_pathway_KEGG_GSEA/hsa00604.png	3	30815;2583;8869	B4GALNT1;ST3GAL5;ST6GALNAC6	pathway_KEGG
hsa04910	Insulin signaling pathway	http://www.kegg.jp/kegg-bin/show_pathway?hsa04910+5575+3845+5295+5567+1977+23265+5577+3265+5590+3098+5576+6009+2932+572+2885+808+805+801	-0.181434	-0.710219	0.827538	0.904508	27	./Project_genes_10_pathway_KEGG_GSEA/hsa04910.png	18	5575;3845;5295;5567;1977;23265;5577;3265;5590;3098;5576;6009;2932;572;2885;808;805;801	BAD;CALM1;CALM2;CALM3;EIF4E;EXOC7;GRB2;GSK3B;HK1;HRAS;KRAS;PIK3R1;PRKACB;PRKAR1B;PRKAR2A;PRKAR2B;PRKCZ;RHEB	pathway_KEGG
hsa05203	Viral carcinogenesis	http://www.kegg.jp/kegg-bin/show_pathway?hsa05203+2885+8349+7532+9114+7533+3725+7529+998	-0.166886	-0.699729	0.857895	0.905321	36	./Project_genes_10_pathway_KEGG_GSEA/hsa05203.png	8	2885;8349;7532;9114;7533;3725;7529;998	ATP6V0D1;CDC42;GRB2;HIST2H2BE;JUN;YWHAB;YWHAG;YWHAH	pathway_KEGG
hsa05210	Colorectal cancer	http://www.kegg.jp/kegg-bin/show_pathway?hsa05210+2932+572+2885+5881+54205+3725+2353	-0.193062	-0.704078	0.839884	0.906028	21	./Project_genes_10_pathway_KEGG_GSEA/hsa05210.png	7	2932;572;2885;5881;54205;3725;2353	BAD;CYCS;FOS;GRB2;GSK3B;JUN;RAC3	pathway_KEGG
hsa00620	Pyruvate metabolism	http://www.kegg.jp/kegg-bin/show_pathway?hsa00620+5160+217+97+3029+4190	-0.247594	-0.718597	0.803101	0.90637	10	./Project_genes_10_pathway_KEGG_GSEA/hsa00620.png	5	5160;217;97;3029;4190	ACYP1;ALDH2;HAGH;MDH1;PDHA1	pathway_KEGG
hsa01521	EGFR tyrosine kinase inhibitor resistance	http://www.kegg.jp/kegg-bin/show_pathway?hsa01521+6194	0.267947	0.898881	0.589385	0.907261	11	./Project_genes_10_pathway_KEGG_GSEA/hsa01521.png	1	6194	RPS6	pathway_KEGG
hsa00561	Glycerolipid metabolism	http://www.kegg.jp/kegg-bin/show_pathway?hsa00561+501+10554+23175+8527+217	0.287777	0.723804	0.813842	0.912162	5	./Project_genes_10_pathway_KEGG_GSEA/hsa00561.png	5	501;10554;23175;8527;217	AGPAT1;ALDH2;ALDH7A1;DGKD;LPIN1	pathway_KEGG
hsa00510	N-Glycan biosynthesis	http://www.kegg.jp/kegg-bin/show_pathway?hsa00510+29880+6184+84620+7991	0.323196	0.726309	0.805825	0.91939	4	./Project_genes_10_pathway_KEGG_GSEA/hsa00510.png	4	29880;6184;84620;7991	ALG5;RPN1;ST6GAL2;TUSC3	pathway_KEGG
hsa03050	Proteasome	http://www.kegg.jp/kegg-bin/show_pathway?hsa03050+5689+5685	0.365108	0.727486	0.793427	0.928786	3	./Project_genes_10_pathway_KEGG_GSEA/hsa03050.png	2	5689;5685	PSMA4;PSMB1	pathway_KEGG
hsa05410	Hypertrophic cardiomyopathy (HCM)	http://www.kegg.jp/kegg-bin/show_pathway?hsa05410+7169+7171	0.263546	0.732034	0.813397	0.933578	7	./Project_genes_10_pathway_KEGG_GSEA/hsa05410.png	2	7169;7171	TPM2;TPM4	pathway_KEGG
hsa04670	Leukocyte transendothelial migration	http://www.kegg.jp/kegg-bin/show_pathway?hsa04670+5579+103910+998	-0.205041	-0.665459	0.845238	0.935483	15	./Project_genes_10_pathway_KEGG_GSEA/hsa04670.png	3	5579;103910;998	CDC42;MYL12B;PRKCB	pathway_KEGG
hsa00790	Folate biosynthesis	http://www.kegg.jp/kegg-bin/show_pathway?hsa00790+7054+5805	-0.292018	-0.647264	0.877311	0.935498	5	./Project_genes_10_pathway_KEGG_GSEA/hsa00790.png	2	7054;5805	PTS;TH	pathway_KEGG
hsa04330	Notch signaling pathway	http://www.kegg.jp/kegg-bin/show_pathway?hsa04330+196403+10683	-0.286457	-0.652759	0.885382	0.936097	5	./Project_genes_10_pathway_KEGG_GSEA/hsa04330.png	2	196403;10683	DLL3;DTX3	pathway_KEGG
hsa04340	Hedgehog signaling pathway	http://www.kegg.jp/kegg-bin/show_pathway?hsa04340+595	0.293246	0.878503	0.621693	0.936459	8	./Project_genes_10_pathway_KEGG_GSEA/hsa04340.png	1	595	CCND1	pathway_KEGG
hsa04068	FoxO signaling pathway	http://www.kegg.jp/kegg-bin/show_pathway?hsa04068+10769+2885+2290+11345+1032	-0.176928	-0.657456	0.872993	0.937433	21	./Project_genes_10_pathway_KEGG_GSEA/hsa04068.png	5	10769;2885;2290;11345;1032	CDKN2D;FOXG1;GABARAPL2;GRB2;PLK2	pathway_KEGG
hsa05213	Endometrial cancer	http://www.kegg.jp/kegg-bin/show_pathway?hsa05213+595	0.188423	0.733854	0.791045	0.942538	16	./Project_genes_10_pathway_KEGG_GSEA/hsa05213.png	1	595	CCND1	pathway_KEGG
hsa04215	Apoptosis	http://www.kegg.jp/kegg-bin/show_pathway?hsa04215+332	0.298619	0.737693	0.775744	0.948068	5	./Project_genes_10_pathway_KEGG_GSEA/hsa04215.png	1	332	BIRC5	pathway_KEGG
hsa00511	Other glycan degradation	http://www.kegg.jp/kegg-bin/show_pathway?hsa00511+2519+4758+2517	0.37764	0.760462	0.788506	0.949451	3	./Project_genes_10_pathway_KEGG_GSEA/hsa00511.png	3	2519;4758;2517	FUCA1;FUCA2;NEU1	pathway_KEGG
hsa04146	Peroxisome	http://www.kegg.jp/kegg-bin/show_pathway?hsa04146+6647+2181+25824	-0.247177	-0.623851	0.9018	0.950221	7	./Project_genes_10_pathway_KEGG_GSEA/hsa04146.png	3	6647;2181;25824	ACSL3;PRDX5;SOD1	pathway_KEGG
hsa04064	NF-kappa B signaling pathway	http://www.kegg.jp/kegg-bin/show_pathway?hsa04064+142	0.307377	0.743895	0.780612	0.950965	5	./Project_genes_10_pathway_KEGG_GSEA/hsa04064.png	1	142	PARP1	pathway_KEGG
hsa05225	Hepatocellular carcinoma	http://www.kegg.jp/kegg-bin/show_pathway?hsa05225+595+4257+1019	0.179067	0.861792	0.67623	0.956366	32	./Project_genes_10_pathway_KEGG_GSEA/hsa05225.png	3	595;4257;1019	CCND1;CDK4;MGST1	pathway_KEGG
hsa05217	Basal cell carcinoma	http://www.kegg.jp/kegg-bin/show_pathway?hsa05217+6934+8324+2535+2737+1647+324+10297+10912+2932	0.244961	0.763578	0.760753	0.956386	9	./Project_genes_10_pathway_KEGG_GSEA/hsa05217.png	9	6934;8324;2535;2737;1647;324;10297;10912;2932	APC;APC2;FZD2;FZD7;GADD45A;GADD45G;GLI3;GSK3B;TCF7L2	pathway_KEGG
hsa04520	Adherens junction	http://www.kegg.jp/kegg-bin/show_pathway?hsa04520+2260+6934+387+1495	0.197979	0.679163	0.841463	0.956516	11	./Project_genes_10_pathway_KEGG_GSEA/hsa04520.png	4	2260;6934;387;1495	CTNNA1;FGFR1;RHOA;TCF7L2	pathway_KEGG
hsa05221	Acute myeloid leukemia	http://www.kegg.jp/kegg-bin/show_pathway?hsa05221+595+1978+6934	0.225141	0.777739	0.739011	0.958567	11	./Project_genes_10_pathway_KEGG_GSEA/hsa05221.png	3	595;1978;6934	CCND1;EIF4EBP1;TCF7L2	pathway_KEGG
hsa05224	Breast cancer	http://www.kegg.jp/kegg-bin/show_pathway?hsa05224+595+1019+2260	0.17134	0.744848	0.802158	0.961592	23	./Project_genes_10_pathway_KEGG_GSEA/hsa05224.png	3	595;1019;2260	CCND1;CDK4;FGFR1	pathway_KEGG
hsa05160	Hepatitis C	http://www.kegg.jp/kegg-bin/show_pathway?hsa05160+5599+5516+5170+5595+5522+5518+3845+5295+3265+2932+572+2885+5521	-0.189463	-0.601113	0.925566	0.962138	14	./Project_genes_10_pathway_KEGG_GSEA/hsa05160.png	13	5599;5516;5170;5595;5522;5518;3845;5295;3265;2932;572;2885;5521	BAD;GRB2;GSK3B;HRAS;KRAS;MAPK3;MAPK8;PDPK1;PIK3R1;PPP2CB;PPP2R1A;PPP2R2B;PPP2R2C	pathway_KEGG
hsa04979	Cholesterol metabolism	http://www.kegg.jp/kegg-bin/show_pathway?hsa04979+10577	0.314594	0.790203	0.738916	0.963448	5	./Project_genes_10_pathway_KEGG_GSEA/hsa04979.png	1	10577	NPC2	pathway_KEGG
hsa03015	mRNA surveillance pathway	http://www.kegg.jp/kegg-bin/show_pathway?hsa03015+26986+5501+4116+9939+10921+9775+5499+5516+80335	0.214393	0.781823	0.756757	0.964626	14	./Project_genes_10_pathway_KEGG_GSEA/hsa03015.png	9	26986;5501;4116;9939;10921;9775;5499;5516;80335	EIF4A3;MAGOH;PABPC1;PPP1CA;PPP1CC;PPP2CB;RBM8A;RNPS1;WDR82	pathway_KEGG
hsa04917	Prolactin signaling pathway	http://www.kegg.jp/kegg-bin/show_pathway?hsa04917+595	0.226407	0.765355	0.740223	0.965669	11	./Project_genes_10_pathway_KEGG_GSEA/hsa04917.png	1	595	CCND1	pathway_KEGG
hsa04310	Wnt signaling pathway	http://www.kegg.jp/kegg-bin/show_pathway?hsa04310+5881+5579+23002+816+3725	-0.151233	-0.586011	0.935664	0.967145	26	./Project_genes_10_pathway_KEGG_GSEA/hsa04310.png	5	5881;5579;23002;816;3725	CAMK2B;DAAM1;JUN;PRKCB;RAC3	pathway_KEGG
hsa04612	Antigen processing and presentation	http://www.kegg.jp/kegg-bin/show_pathway?hsa04612+3107+567+3105+821+3312+1508+3303	0.26611	0.791999	0.735849	0.973575	8	./Project_genes_10_pathway_KEGG_GSEA/hsa04612.png	7	3107;567;3105;821;3312;1508;3303	B2M;CANX;CTSB;HLA-A;HLA-C;HSPA1A;HSPA8	pathway_KEGG
hsa04217	Necroptosis	http://www.kegg.jp/kegg-bin/show_pathway?hsa04217+3015+142+94239+3014+2752+3146	0.182268	0.845625	0.715278	0.973883	25	./Project_genes_10_pathway_KEGG_GSEA/hsa04217.png	6	3015;142;94239;3014;2752;3146	GLUL;H2AFV;H2AFX;H2AFZ;HMGB1;PARP1	pathway_KEGG
hsa00071	Fatty acid degradation	http://www.kegg.jp/kegg-bin/show_pathway?hsa00071+128+10455+10449+501+1892	0.278269	0.829952	0.664921	0.975085	8	./Project_genes_10_pathway_KEGG_GSEA/hsa00071.png	5	128;10455;10449;501;1892	ACAA2;ADH5;ALDH7A1;ECHS1;ECI2	pathway_KEGG
hsa01200	Carbon metabolism	http://www.kegg.jp/kegg-bin/show_pathway?hsa01200+29968+2023+7086+128+26227+2597+2653+5315+5226	0.171637	0.822272	0.721649	0.975169	29	./Project_genes_10_pathway_KEGG_GSEA/hsa01200.png	9	29968;2023;7086;128;26227;2597;2653;5315;5226	ADH5;ENO1;GAPDH;GCSH;PGD;PHGDH;PKM;PSAT1;TKT	pathway_KEGG
hsa05134	Legionellosis	http://www.kegg.jp/kegg-bin/show_pathway?hsa05134+1915+3329	0.272141	0.812987	0.68617	0.978617	8	./Project_genes_10_pathway_KEGG_GSEA/hsa05134.png	2	1915;3329	EEF1A1;HSPD1	pathway_KEGG
hsa00970	Aminoacyl-tRNA biosynthesis	http://www.kegg.jp/kegg-bin/show_pathway?hsa00970+5859+833+4677+6301+2617	0.330583	0.803507	0.6743	0.981683	5	./Project_genes_10_pathway_KEGG_GSEA/hsa00970.png	5	5859;833;4677;6301;2617	CARS;GARS;NARS;QARS;SARS	pathway_KEGG
hsa05226	Gastric cancer	http://www.kegg.jp/kegg-bin/show_pathway?hsa05226+595+6934+9965+1495+8324+2535+2254+5595+1647+324+1496+3845+10297+5295	0.20368	0.833252	0.673139	0.983501	18	./Project_genes_10_pathway_KEGG_GSEA/hsa05226.png	14	595;6934;9965;1495;8324;2535;2254;5595;1647;324;1496;3845;10297;5295	APC;APC2;CCND1;CTNNA1;CTNNA2;FGF19;FGF9;FZD2;FZD7;GADD45A;KRAS;MAPK3;PIK3R1;TCF7L2	pathway_KEGG
hsa00010	Glycolysis / Gluconeogenesis	http://www.kegg.jp/kegg-bin/show_pathway?hsa00010+2023+128+2597+3945+5315	0.212412	0.793761	0.698171	0.984443	14	./Project_genes_10_pathway_KEGG_GSEA/hsa00010.png	5	2023;128;2597;3945;5315	ADH5;ENO1;GAPDH;LDHB;PKM	pathway_KEGG
hsa04152	AMPK signaling pathway	http://www.kegg.jp/kegg-bin/show_pathway?hsa04152+5214+51552+3156+6009+9230+5526+5521+5862	-0.145146	-0.521829	0.938507	0.984498	21	./Project_genes_10_pathway_KEGG_GSEA/hsa04152.png	8	5214;51552;3156;6009;9230;5526;5521;5862	HMGCR;PFKP;PPP2R2B;PPP2R5B;RAB11B;RAB14;RAB2A;RHEB	pathway_KEGG
hsa00030	Pentose phosphate pathway	http://www.kegg.jp/kegg-bin/show_pathway?hsa00030+7086+5226+2821+5214+226	0.256833	0.616515	0.922693	0.98456	5	./Project_genes_10_pathway_KEGG_GSEA/hsa00030.png	5	7086;5226;2821;5214;226	ALDOA;GPI;PFKP;PGD;TKT	pathway_KEGG
hsa00310	Lysine degradation	http://www.kegg.jp/kegg-bin/show_pathway?hsa00310+55870+217+55904	-0.202073	-0.489956	0.985222	0.984999	6	./Project_genes_10_pathway_KEGG_GSEA/hsa00310.png	3	55870;217;55904	ALDH2;ASH1L;KMT2E	pathway_KEGG
hsa01212	Fatty acid metabolism	http://www.kegg.jp/kegg-bin/show_pathway?hsa01212+10449+9415+1892+126129+2181	-0.237751	-0.545197	0.969231	0.985163	5	./Project_genes_10_pathway_KEGG_GSEA/hsa01212.png	5	10449;9415;1892;126129;2181	ACAA2;ACSL3;CPT1C;ECHS1;FADS2	pathway_KEGG
hsa00534	Glycosaminoglycan biosynthesis	http://www.kegg.jp/kegg-bin/show_pathway?hsa00534+9953+90161+26229	0.311695	0.627306	0.909513	0.986556	3	./Project_genes_10_pathway_KEGG_GSEA/hsa00534.png	3	9953;90161;26229	B3GAT3;HS3ST3B1;HS6ST2	pathway_KEGG
hsa05414	Dilated cardiomyopathy (DCM)	http://www.kegg.jp/kegg-bin/show_pathway?hsa05414+5567+488+784+2778+6546+59283	-0.190889	-0.527105	0.967897	0.98818	9	./Project_genes_10_pathway_KEGG_GSEA/hsa05414.png	6	5567;488;784;2778;6546;59283	ATP2A2;CACNB3;CACNG8;GNAS;PRKACB;SLC8A1	pathway_KEGG
hsa04810	Regulation of actin cytoskeleton	http://www.kegg.jp/kegg-bin/show_pathway?hsa04810+103910+998+5063	-0.109189	-0.453503	0.994792	0.988811	35	./Project_genes_10_pathway_KEGG_GSEA/hsa04810.png	3	103910;998;5063	CDC42;MYL12B;PAK3	pathway_KEGG
hsa00280	Valine, leucine and isoleucine degradation	http://www.kegg.jp/kegg-bin/show_pathway?hsa00280+3157+217+5019	-0.176668	-0.491303	0.970684	0.990321	9	./Project_genes_10_pathway_KEGG_GSEA/hsa00280.png	3	3157;217;5019	ALDH2;HMGCS1;OXCT1	pathway_KEGG
hsa00380	Tryptophan metabolism	http://www.kegg.jp/kegg-bin/show_pathway?hsa00380+501+1892+217	0.287481	0.577736	0.970115	0.991406	3	./Project_genes_10_pathway_KEGG_GSEA/hsa00380.png	3	501;1892;217	ALDH2;ALDH7A1;ECHS1	pathway_KEGG
hsa04931	Insulin resistance	http://www.kegg.jp/kegg-bin/show_pathway?hsa04931+5501+6513	0.182815	0.586223	0.958564	0.996854	10	./Project_genes_10_pathway_KEGG_GSEA/hsa04931.png	2	5501;6513	PPP1CC;SLC2A1	pathway_KEGG
hsa00640	Propanoate metabolism	http://www.kegg.jp/kegg-bin/show_pathway?hsa00640+3945+1892+18+8802+8803	0.257865	0.627527	0.902778	0.997506	5	./Project_genes_10_pathway_KEGG_GSEA/hsa00640.png	5	3945;1892;18;8802;8803	ABAT;ECHS1;LDHB;SUCLA2;SUCLG1	pathway_KEGG
hsa04611	Platelet activation	http://www.kegg.jp/kegg-bin/show_pathway?hsa04611+5501+10627+387+5499+2909+60+2770+5595+4659+5295+5567+23365+5590+2776+2778	0.103038	0.404022	1	0.998818	16	./Project_genes_10_pathway_KEGG_GSEA/hsa04611.png	15	5501;10627;387;5499;2909;60;2770;5595;4659;5295;5567;23365;5590;2776;2778	ACTB;ARHGAP35;ARHGEF12;GNAI1;GNAQ;GNAS;MAPK3;MYL12A;PIK3R1;PPP1CA;PPP1CC;PPP1R12A;PRKACB;PRKCZ;RHOA	pathway_KEGG
GO:0006614	SRP-dependent cotranslational protein targeting to membrane	http://amigo.geneontology.org/amigo/term/GO:0006614	0.882656	5.48719	0	0	78	./Project_genes_10_geneontology_Biological_Process_GSEA/GO_0006614.png	74	6194;6188;6201;3921;6228;6175;6224;4736;6189;6130;6135;6136;6187;6128;6208;6125;6146;6142;6129;6122;6204;6137;6206;6143;6223;6159;23521;6203;9349;6222;6176;6210;6132;6171;6217;6191;6202;6229;6156;6133;9045;6230;6167;6233;6205;6141;6157;6144;6147;6207;6164;6134;11224;6170;6155;6193;6158;6209;6165;6152;7311;6161;6124;6232;6181;6160;6173;6154;6139;6138;25873;6227;6168;6234	RPL10;RPL10A;RPL11;RPL12;RPL13;RPL13A;RPL14;RPL15;RPL17;RPL18;RPL18A;RPL19;RPL21;RPL22;RPL23;RPL23A;RPL24;RPL26;RPL27;RPL27A;RPL28;RPL29;RPL3;RPL30;RPL31;RPL32;RPL34;RPL35;RPL35A;RPL36;RPL36A;RPL37;RPL37A;RPL39;RPL4;RPL41;RPL5;RPL6;RPL7;RPL7A;RPL8;RPL9;RPLP0;RPLP1;RPLP2;RPS10;RPS11;RPS12;RPS13;RPS14;RPS15;RPS15A;RPS16;RPS18;RPS19;RPS2;RPS20;RPS21;RPS23;RPS24;RPS25;RPS27;RPS27A;RPS28;RPS3;RPS3A;RP…	geneontology_Biological_Process
GO:0000184	nuclear-transcribed mRNA catabolic process, nonsense-mediated decay	http://amigo.geneontology.org/amigo/term/GO:0000184	0.869571	5.44602	0	0	83	./Project_genes_10_geneontology_Biological_Process_GSEA/GO_0000184.png	76	6194;6188;6201;3921;6228;6175;6224;4736;6189;6130;6135;6136;6187;6128;6208;6125;6146;6142;6129;6122;6204;6137;6206;6143;6223;6159;23521;6203;9349;6222;3646;6176;6210;6132;26986;6171;6217;6191;6202;6229;6156;6133;9045;6230;6167;6233;6205;6141;6157;6144;6147;6207;6164;6134;11224;6170;6155;6193;6158;6209;6165;6152;7311;6161;6124;6232;6181;6160;6173;6154;6139;6138;25873;6227;6168;6234	EIF3E;PABPC1;RPL10;RPL10A;RPL11;RPL12;RPL13;RPL13A;RPL14;RPL15;RPL17;RPL18;RPL18A;RPL19;RPL21;RPL22;RPL23;RPL23A;RPL24;RPL26;RPL27;RPL27A;RPL28;RPL29;RPL3;RPL30;RPL31;RPL32;RPL34;RPL35;RPL35A;RPL36;RPL36A;RPL37;RPL37A;RPL39;RPL4;RPL41;RPL5;RPL6;RPL7;RPL7A;RPL8;RPL9;RPLP0;RPLP1;RPLP2;RPS10;RPS11;RPS12;RPS13;RPS14;RPS15;RPS15A;RPS16;RPS18;RPS19;RPS2;RPS20;RPS21;RPS23;RPS24;RPS25;RPS27;RPS27A;RPS28;…	geneontology_Biological_Process
GO:0045047	protein targeting to ER	http://amigo.geneontology.org/amigo/term/GO:0045047	0.847695	5.43454	0	0	83	./Project_genes_10_geneontology_Biological_Process_GSEA/GO_0045047.png	74	6194;6188;6201;3921;6228;6175;6224;4736;6189;6130;6135;6136;6187;6128;6208;6125;6146;6142;6129;6122;6204;6137;6206;6143;6223;6159;23521;6203;9349;6222;6176;6210;6132;6171;6217;6191;6202;6229;6156;6133;9045;6230;6167;6233;6205;6141;6157;6144;6147;6207;6164;6134;11224;6170;6155;6193;6158;6209;6165;6152;7311;6161;6124;6232;6181;6160;6173;6154;6139;6138;25873;6227;6168;6234	RPL10;RPL10A;RPL11;RPL12;RPL13;RPL13A;RPL14;RPL15;RPL17;RPL18;RPL18A;RPL19;RPL21;RPL22;RPL23;RPL23A;RPL24;RPL26;RPL27;RPL27A;RPL28;RPL29;RPL3;RPL30;RPL31;RPL32;RPL34;RPL35;RPL35A;RPL36;RPL36A;RPL37;RPL37A;RPL39;RPL4;RPL41;RPL5;RPL6;RPL7;RPL7A;RPL8;RPL9;RPLP0;RPLP1;RPLP2;RPS10;RPS11;RPS12;RPS13;RPS14;RPS15;RPS15A;RPS16;RPS18;RPS19;RPS2;RPS20;RPS21;RPS23;RPS24;RPS25;RPS27;RPS27A;RPS28;RPS3;RPS3A;RP…	geneontology_Biological_Process
GO:0072599	establishment of protein localization to endoplasmic reticulum	http://amigo.geneontology.org/amigo/term/GO:0072599	0.847695	5.43454	0	0	83	./Project_genes_10_geneontology_Biological_Process_GSEA/GO_0072599.png	74	6194;6188;6201;3921;6228;6175;6224;4736;6189;6130;6135;6136;6187;6128;6208;6125;6146;6142;6129;6122;6204;6137;6206;6143;6223;6159;23521;6203;9349;6222;6176;6210;6132;6171;6217;6191;6202;6229;6156;6133;9045;6230;6167;6233;6205;6141;6157;6144;6147;6207;6164;6134;11224;6170;6155;6193;6158;6209;6165;6152;7311;6161;6124;6232;6181;6160;6173;6154;6139;6138;25873;6227;6168;6234	RPL10;RPL10A;RPL11;RPL12;RPL13;RPL13A;RPL14;RPL15;RPL17;RPL18;RPL18A;RPL19;RPL21;RPL22;RPL23;RPL23A;RPL24;RPL26;RPL27;RPL27A;RPL28;RPL29;RPL3;RPL30;RPL31;RPL32;RPL34;RPL35;RPL35A;RPL36;RPL36A;RPL37;RPL37A;RPL39;RPL4;RPL41;RPL5;RPL6;RPL7;RPL7A;RPL8;RPL9;RPLP0;RPLP1;RPLP2;RPS10;RPS11;RPS12;RPS13;RPS14;RPS15;RPS15A;RPS16;RPS18;RPS19;RPS2;RPS20;RPS21;RPS23;RPS24;RPS25;RPS27;RPS27A;RPS28;RPS3;RPS3A;RP…	geneontology_Biological_Process
GO:0000956	nuclear-transcribed mRNA catabolic process	http://amigo.geneontology.org/amigo/term/GO:0000956	0.837269	5.43157	0	0	95	./Project_genes_10_geneontology_Biological_Process_GSEA/GO_0000956.png	79	6194;6188;6201;3921;677;6228;6175;6224;4736;6189;6130;6135;6136;6187;6128;6208;6125;6146;6142;6129;6122;6204;6137;6206;6143;6223;6159;23521;6203;9349;6222;3646;6176;6210;6132;26986;6171;6217;6191;6202;6229;6156;6133;9045;6230;6167;6233;6205;6141;6157;6144;6147;6207;6164;6134;11224;6170;6155;6193;6158;25804;6209;6165;6152;7311;6161;6124;6232;6181;6160;57819;6173;6154;6139;6138;25873;23658;6227;6168	EIF3E;LSM2;LSM4;LSM5;PABPC1;RPL10;RPL10A;RPL11;RPL12;RPL13;RPL13A;RPL14;RPL15;RPL17;RPL18;RPL18A;RPL19;RPL21;RPL22;RPL23;RPL23A;RPL24;RPL26;RPL27;RPL27A;RPL28;RPL29;RPL3;RPL30;RPL31;RPL32;RPL34;RPL35;RPL35A;RPL36;RPL36A;RPL37;RPL37A;RPL39;RPL4;RPL41;RPL5;RPL6;RPL7;RPL7A;RPL8;RPL9;RPLP0;RPLP1;RPLP2;RPS10;RPS11;RPS12;RPS13;RPS14;RPS15;RPS15A;RPS16;RPS18;RPS19;RPS2;RPS20;RPS21;RPS23;RPS24;RPS25;RPS2…	geneontology_Biological_Process
GO:0006613	cotranslational protein targeting to membrane	http://amigo.geneontology.org/amigo/term/GO:0006613	0.859468	5.37104	0	0	80	./Project_genes_10_geneontology_Biological_Process_GSEA/GO_0006613.png	74	6194;6188;6201;3921;6228;6175;6224;4736;6189;6130;6135;6136;6187;6128;6208;6125;6146;6142;6129;6122;6204;6137;6206;6143;6223;6159;23521;6203;9349;6222;6176;6210;6132;6171;6217;6191;6202;6229;6156;6133;9045;6230;6167;6233;6205;6141;6157;6144;6147;6207;6164;6134;11224;6170;6155;6193;6158;6209;6165;6152;7311;6161;6124;6232;6181;6160;6173;6154;6139;6138;25873;6227;6168;6234	RPL10;RPL10A;RPL11;RPL12;RPL13;RPL13A;RPL14;RPL15;RPL17;RPL18;RPL18A;RPL19;RPL21;RPL22;RPL23;RPL23A;RPL24;RPL26;RPL27;RPL27A;RPL28;RPL29;RPL3;RPL30;RPL31;RPL32;RPL34;RPL35;RPL35A;RPL36;RPL36A;RPL37;RPL37A;RPL39;RPL4;RPL41;RPL5;RPL6;RPL7;RPL7A;RPL8;RPL9;RPLP0;RPLP1;RPLP2;RPS10;RPS11;RPS12;RPS13;RPS14;RPS15;RPS15A;RPS16;RPS18;RPS19;RPS2;RPS20;RPS21;RPS23;RPS24;RPS25;RPS27;RPS27A;RPS28;RPS3;RPS3A;RP…	geneontology_Biological_Process
GO:0006413	translational initiation	http://amigo.geneontology.org/amigo/term/GO:0006413	0.804734	5.34674	0	0	99	./Project_genes_10_geneontology_Biological_Process_GSEA/GO_0006413.png	81	6194;6188;6201;3921;6228;6175;6224;4736;6189;6130;4869;6135;6136;6187;6128;6208;6125;6146;6142;6129;6122;6204;6137;6206;6143;6223;6159;23521;6203;9349;6222;3646;6176;6210;6132;26986;6171;6217;6191;6202;6229;6156;6133;9045;6230;6167;6233;6205;6141;6157;6144;6147;6207;6164;6134;11224;6170;8665;6155;6193;6158;6209;6165;6152;7311;6161;6124;6232;6181;6160;10480;6173;6154;6139;6138;8664;25873;6227;6168…	EIF3D;EIF3E;EIF3F;EIF3M;EIF4EBP1;NPM1;PABPC1;RPL10;RPL10A;RPL11;RPL12;RPL13;RPL13A;RPL14;RPL15;RPL17;RPL18;RPL18A;RPL19;RPL21;RPL22;RPL23;RPL23A;RPL24;RPL26;RPL27;RPL27A;RPL28;RPL29;RPL3;RPL30;RPL31;RPL32;RPL34;RPL35;RPL35A;RPL36;RPL36A;RPL37;RPL37A;RPL39;RPL4;RPL41;RPL5;RPL6;RPL7;RPL7A;RPL8;RPL9;RPLP0;RPLP1;RPLP2;RPS10;RPS11;RPS12;RPS13;RPS14;RPS15;RPS15A;RPS16;RPS18;RPS19;RPS2;RPS20;RPS21;RPS23…	geneontology_Biological_Process
GO:0006402	mRNA catabolic process	http://amigo.geneontology.org/amigo/term/GO:0006402	0.758807	5.16066	0	0	116	./Project_genes_10_geneontology_Biological_Process_GSEA/GO_0006402.png	87	7431;6194;6188;6201;3921;677;6228;6175;6224;4736;6189;6130;4869;6135;6136;6187;6128;6208;6125;6146;6142;6129;6122;6204;6137;6206;6143;6223;6159;23521;6203;9349;6222;3646;6176;6210;6132;26986;6171;6217;6191;6202;6229;6156;6133;9045;6230;6167;6233;6205;6141;6157;6144;6147;6207;6164;6134;11224;6170;6155;6193;6158;25804;6209;6165;6152;7311;6161;6124;6232;6181;26135;6160;57819;6173;6154;6139;6138;2587…	APEX1;EIF3E;HNRNPC;HNRNPM;IGF2BP1;LSM2;LSM4;LSM5;NPM1;PABPC1;RPL10;RPL10A;RPL11;RPL12;RPL13;RPL13A;RPL14;RPL15;RPL17;RPL18;RPL18A;RPL19;RPL21;RPL22;RPL23;RPL23A;RPL24;RPL26;RPL27;RPL27A;RPL28;RPL29;RPL3;RPL30;RPL31;RPL32;RPL34;RPL35;RPL35A;RPL36;RPL36A;RPL37;RPL37A;RPL39;RPL4;RPL41;RPL5;RPL6;RPL7;RPL7A;RPL8;RPL9;RPLP0;RPLP1;RPLP2;RPS10;RPS11;RPS12;RPS13;RPS14;RPS15;RPS15A;RPS16;RPS18;RPS19;RPS2;R…	geneontology_Biological_Process
GO:0006401	RNA catabolic process	http://amigo.geneontology.org/amigo/term/GO:0006401	0.748519	5.11983	0	0	121	./Project_genes_10_geneontology_Biological_Process_GSEA/GO_0006401.png	88	7431;6194;6188;6201;3921;677;6228;6175;6224;4736;6189;6130;4869;6135;6136;6187;6128;6208;6125;6146;6142;6129;6122;6204;6137;6206;6143;6223;6159;23521;6203;9349;6222;3646;6176;6210;6132;26986;6171;6217;79727;6191;6202;6229;6156;6133;9045;6230;6167;6233;6205;6141;6157;6144;6147;6207;6164;6134;11224;6170;6155;6193;6158;25804;6209;6165;6152;7311;6161;6124;6232;6181;26135;6160;57819;6173;6154;6139;613…	APEX1;EIF3E;HNRNPC;HNRNPM;IGF2BP1;LIN28A;LSM2;LSM4;LSM5;NPM1;PABPC1;RPL10;RPL10A;RPL11;RPL12;RPL13;RPL13A;RPL14;RPL15;RPL17;RPL18;RPL18A;RPL19;RPL21;RPL22;RPL23;RPL23A;RPL24;RPL26;RPL27;RPL27A;RPL28;RPL29;RPL3;RPL30;RPL31;RPL32;RPL34;RPL35;RPL35A;RPL36;RPL36A;RPL37;RPL37A;RPL39;RPL4;RPL41;RPL5;RPL6;RPL7;RPL7A;RPL8;RPL9;RPLP0;RPLP1;RPLP2;RPS10;RPS11;RPS12;RPS13;RPS14;RPS15;RPS15A;RPS16;RPS18;RPS19…	geneontology_Biological_Process
GO:0070972	protein localization to endoplasmic reticulum	http://amigo.geneontology.org/amigo/term/GO:0070972	0.783048	5.05515	0	0	92	./Project_genes_10_geneontology_Biological_Process_GSEA/GO_0070972.png	73	6194;6188;6201;3921;6228;6175;6224;4736;6189;6130;6135;6136;6187;6128;6208;6125;6146;6142;6129;6122;6204;6137;6206;6143;6223;6159;23521;6203;9349;6222;6176;6210;6132;6171;6217;6191;6202;6229;6156;6133;9045;6230;6167;6233;6205;6141;6157;6144;6147;6207;6164;6134;11224;6170;6155;6193;6158;6209;6165;6152;7311;6161;6124;6232;6181;6160;6173;6154;6139;6138;25873;6227;6168	RPL10;RPL10A;RPL11;RPL12;RPL13;RPL13A;RPL14;RPL15;RPL17;RPL18;RPL18A;RPL19;RPL21;RPL22;RPL23;RPL23A;RPL24;RPL26;RPL27;RPL27A;RPL28;RPL29;RPL3;RPL30;RPL31;RPL32;RPL34;RPL35;RPL35A;RPL36;RPL36A;RPL37;RPL37A;RPL39;RPL4;RPL41;RPL5;RPL6;RPL7;RPL7A;RPL8;RPL9;RPLP0;RPLP1;RPLP2;RPS10;RPS11;RPS12;RPS13;RPS14;RPS15;RPS15A;RPS16;RPS18;RPS19;RPS2;RPS20;RPS21;RPS23;RPS24;RPS25;RPS27;RPS27A;RPS3;RPS3A;RPS4X;RP…	geneontology_Biological_Process
GO:0044270	cellular nitrogen compound catabolic process	http://amigo.geneontology.org/amigo/term/GO:0044270	0.674362	4.97282	0	0	154	./Project_genes_10_geneontology_Biological_Process_GSEA/GO_0044270.png	97	7431;6194;6188;6201;3148;3921;677;23475;6228;6175;6224;4736;6189;6130;4869;6135;6136;6187;6128;6208;6125;6146;6142;6129;6122;6204;6137;6206;6143;6223;6159;23521;6203;9349;6222;3646;6176;6210;6132;26986;6171;6217;79727;6191;6202;6229;6156;6133;9045;6230;6167;6233;6205;6141;4357;6157;191;6144;6147;6207;6164;6134;11224;2876;6170;2023;6155;6193;6158;25804;6209;6165;6152;7311;6161;6124;6232;6181;26135…	AHCY;APEX1;EIF3E;ENO1;GAPDH;GPX1;HMGB1;HMGB2;HNRNPC;HNRNPM;IGF2BP1;LIN28A;LSM2;LSM4;LSM5;MPST;NPM1;NUDT5;PABPC1;QPRT;RPL10;RPL10A;RPL11;RPL12;RPL13;RPL13A;RPL14;RPL15;RPL17;RPL18;RPL18A;RPL19;RPL21;RPL22;RPL23;RPL23A;RPL24;RPL26;RPL27;RPL27A;RPL28;RPL29;RPL3;RPL30;RPL31;RPL32;RPL34;RPL35;RPL35A;RPL36;RPL36A;RPL37;RPL37A;RPL39;RPL4;RPL41;RPL5;RPL6;RPL7;RPL7A;RPL8;RPL9;RPLP0;RPLP1;RPLP2;RPS10;RPS11…	geneontology_Biological_Process
GO:0046700	heterocycle catabolic process	http://amigo.geneontology.org/amigo/term/GO:0046700	0.672213	4.96355	0	0	153	./Project_genes_10_geneontology_Biological_Process_GSEA/GO_0046700.png	96	7431;6194;6188;6201;3148;3921;677;23475;6228;6175;6224;4736;6189;6130;4869;6135;6136;6187;6128;6208;6125;6146;6142;6129;6122;6204;6137;6206;6143;6223;6159;23521;6203;9349;6222;3646;6176;6210;6132;26986;6171;6217;79727;6191;6202;6229;6156;6133;9045;6230;6167;6233;6205;6141;6157;191;6144;6147;6207;6164;6134;11224;2876;6170;2023;6155;6193;6158;25804;6209;6165;6152;7311;6161;6124;6232;6181;26135;6160…	AHCY;APEX1;EIF3E;ENO1;GAPDH;GPX1;HMGB1;HMGB2;HNRNPC;HNRNPM;IGF2BP1;LIN28A;LSM2;LSM4;LSM5;NPM1;NUDT5;PABPC1;QPRT;RPL10;RPL10A;RPL11;RPL12;RPL13;RPL13A;RPL14;RPL15;RPL17;RPL18;RPL18A;RPL19;RPL21;RPL22;RPL23;RPL23A;RPL24;RPL26;RPL27;RPL27A;RPL28;RPL29;RPL3;RPL30;RPL31;RPL32;RPL34;RPL35;RPL35A;RPL36;RPL36A;RPL37;RPL37A;RPL39;RPL4;RPL41;RPL5;RPL6;RPL7;RPL7A;RPL8;RPL9;RPLP0;RPLP1;RPLP2;RPS10;RPS11;RPS1…	geneontology_Biological_Process
GO:0034655	nucleobase-containing compound catabolic process	http://amigo.geneontology.org/amigo/term/GO:0034655	0.673137	4.96022	0	0	151	./Project_genes_10_geneontology_Biological_Process_GSEA/GO_0034655.png	95	7431;6194;6188;6201;3148;3921;677;6228;6175;6224;4736;6189;6130;4869;6135;6136;6187;6128;6208;6125;6146;6142;6129;6122;6204;6137;6206;6143;6223;6159;23521;6203;9349;6222;3646;6176;6210;6132;26986;6171;6217;79727;6191;6202;6229;6156;6133;9045;6230;6167;6233;6205;6141;6157;191;6144;6147;6207;6164;6134;11224;2876;6170;2023;6155;6193;6158;25804;6209;6165;6152;7311;6161;6124;6232;6181;26135;6160;57819…	AHCY;APEX1;EIF3E;ENO1;GAPDH;GPX1;HMGB1;HMGB2;HNRNPC;HNRNPM;IGF2BP1;LIN28A;LSM2;LSM4;LSM5;NPM1;NUDT5;PABPC1;RPL10;RPL10A;RPL11;RPL12;RPL13;RPL13A;RPL14;RPL15;RPL17;RPL18;RPL18A;RPL19;RPL21;RPL22;RPL23;RPL23A;RPL24;RPL26;RPL27;RPL27A;RPL28;RPL29;RPL3;RPL30;RPL31;RPL32;RPL34;RPL35;RPL35A;RPL36;RPL36A;RPL37;RPL37A;RPL39;RPL4;RPL41;RPL5;RPL6;RPL7;RPL7A;RPL8;RPL9;RPLP0;RPLP1;RPLP2;RPS10;RPS11;RPS12;RPS…	geneontology_Biological_Process
GO:0019439	aromatic compound catabolic process	http://amigo.geneontology.org/amigo/term/GO:0019439	0.668246	4.95046	0	0	154	./Project_genes_10_geneontology_Biological_Process_GSEA/GO_0019439.png	96	7431;6194;6188;6201;3148;3921;677;6228;6175;6224;4736;6189;6130;4869;6135;6136;6187;6128;6208;6125;6146;6142;6129;6122;6204;6137;6206;6143;6223;6159;23521;6203;9349;6222;3646;6176;6210;6132;26986;6171;6217;79727;6191;6202;6229;6156;6133;9045;6230;6167;6233;6205;6141;6157;191;6144;6147;6207;6164;6134;11224;2876;6170;2023;6155;6193;6158;25804;6209;6165;6152;7311;6161;6124;6232;6181;26135;6160;57819…	AHCY;APEX1;EIF3E;ENO1;GAPDH;GPX1;HMGB1;HMGB2;HNRNPC;HNRNPM;IGF2BP1;LIN28A;LSM2;LSM4;LSM5;NPM1;NUDT5;PABPC1;PON2;RPL10;RPL10A;RPL11;RPL12;RPL13;RPL13A;RPL14;RPL15;RPL17;RPL18;RPL18A;RPL19;RPL21;RPL22;RPL23;RPL23A;RPL24;RPL26;RPL27;RPL27A;RPL28;RPL29;RPL3;RPL30;RPL31;RPL32;RPL34;RPL35;RPL35A;RPL36;RPL36A;RPL37;RPL37A;RPL39;RPL4;RPL41;RPL5;RPL6;RPL7;RPL7A;RPL8;RPL9;RPLP0;RPLP1;RPLP2;RPS10;RPS11;RPS1…	geneontology_Biological_Process
GO:0006612	protein targeting to membrane	http://amigo.geneontology.org/amigo/term/GO:0006612	0.764183	4.79351	0	0	93	./Project_genes_10_geneontology_Biological_Process_GSEA/GO_0006612.png	73	6194;6188;6201;3921;6228;6175;6224;4736;6189;6130;6135;6136;6187;6128;6208;6125;6146;6142;6129;6122;6204;6137;6206;6143;6223;6159;23521;6203;9349;6222;6176;6210;6132;6171;6217;6191;6202;6229;6156;6133;9045;6230;6167;6233;6205;6141;6157;6144;6147;6207;6164;6134;11224;6170;6155;6193;6158;6209;6165;6152;7311;6161;6124;6232;6181;6160;6173;6154;6139;6138;25873;6227;6168	RPL10;RPL10A;RPL11;RPL12;RPL13;RPL13A;RPL14;RPL15;RPL17;RPL18;RPL18A;RPL19;RPL21;RPL22;RPL23;RPL23A;RPL24;RPL26;RPL27;RPL27A;RPL28;RPL29;RPL3;RPL30;RPL31;RPL32;RPL34;RPL35;RPL35A;RPL36;RPL36A;RPL37;RPL37A;RPL39;RPL4;RPL41;RPL5;RPL6;RPL7;RPL7A;RPL8;RPL9;RPLP0;RPLP1;RPLP2;RPS10;RPS11;RPS12;RPS13;RPS14;RPS15;RPS15A;RPS16;RPS18;RPS19;RPS2;RPS20;RPS21;RPS23;RPS24;RPS25;RPS27;RPS27A;RPS3;RPS3A;RPS4X;RP…	geneontology_Biological_Process
GO:0006412	translation	http://amigo.geneontology.org/amigo/term/GO:0006412	0.657224	4.77131	0	0	162	./Project_genes_10_geneontology_Biological_Process_GSEA/GO_0006412.png	105	7431;6194;6188;6201;3921;1936;677;6228;6175;6224;4736;6189;6130;4869;6135;6136;6187;6128;6208;6125;6146;6142;6129;6122;6204;6137;6206;6143;1019;6223;6159;23521;6203;9349;6222;3646;6176;6210;1915;6132;26986;6171;6217;79727;6191;6202;6229;6156;6133;9045;6230;6167;6233;6205;6141;6157;6144;6147;6207;6164;6134;11224;6170;8665;6155;6193;6158;6209;1933;6165;6152;7311;6161;6124;6232;65003;7298;6181;5859;…	C1QBP;CDK4;DNAJC1;EEF1A1;EEF1B2;EEF1D;EIF3D;EIF3E;EIF3F;EIF3H;EIF3L;EIF3M;EIF4EBP1;GAPDH;IGF2BP1;LIN28A;MAGOH;MRPL11;MRPL51;NPM1;PABPC1;QARS;RBM3;RHOA;RPL10;RPL10A;RPL11;RPL12;RPL13;RPL13A;RPL14;RPL15;RPL17;RPL18;RPL18A;RPL19;RPL21;RPL22;RPL22L1;RPL23;RPL23A;RPL24;RPL26;RPL27;RPL27A;RPL28;RPL29;RPL3;RPL30;RPL31;RPL32;RPL34;RPL35;RPL35A;RPL36;RPL36A;RPL37;RPL37A;RPL39;RPL4;RPL41;RPL5;RPL6;RPL7;RPL…	geneontology_Biological_Process
GO:1901361	organic cyclic compound catabolic process	http://amigo.geneontology.org/amigo/term/GO:1901361	0.655274	4.75366	0	0	157	./Project_genes_10_geneontology_Biological_Process_GSEA/GO_1901361.png	96	7431;6194;6188;6201;3148;3921;677;23475;6228;6175;6224;4736;6189;6130;4869;6135;6136;6187;6128;6208;6125;6146;6142;6129;6122;6204;6137;6206;6143;6223;6159;23521;6203;9349;6222;3646;6176;6210;6132;26986;6171;6217;79727;6191;6202;6229;6156;6133;9045;6230;6167;6233;6205;6141;6157;191;6144;6147;6207;6164;6134;11224;2876;6170;2023;6155;6193;6158;25804;6209;6165;6152;7311;6161;6124;6232;6181;26135;6160…	AHCY;APEX1;EIF3E;ENO1;GAPDH;GPX1;HMGB1;HMGB2;HNRNPC;HNRNPM;IGF2BP1;LIN28A;LSM2;LSM4;LSM5;NPM1;NUDT5;PABPC1;QPRT;RPL10;RPL10A;RPL11;RPL12;RPL13;RPL13A;RPL14;RPL15;RPL17;RPL18;RPL18A;RPL19;RPL21;RPL22;RPL23;RPL23A;RPL24;RPL26;RPL27;RPL27A;RPL28;RPL29;RPL3;RPL30;RPL31;RPL32;RPL34;RPL35;RPL35A;RPL36;RPL36A;RPL37;RPL37A;RPL39;RPL4;RPL41;RPL5;RPL6;RPL7;RPL7A;RPL8;RPL9;RPLP0;RPLP1;RPLP2;RPS10;RPS11;RPS1…	geneontology_Biological_Process
GO:0043043	peptide biosynthetic process	http://amigo.geneontology.org/amigo/term/GO:0043043	0.652554	4.7286	0	0	163	./Project_genes_10_geneontology_Biological_Process_GSEA/GO_0043043.png	105	7431;6194;6188;6201;3921;1936;677;6228;6175;6224;4736;6189;6130;4869;6135;6136;6187;6128;6208;6125;6146;6142;6129;6122;6204;6137;6206;6143;1019;6223;6159;23521;6203;9349;6222;3646;6176;6210;1915;6132;26986;6171;6217;79727;6191;6202;6229;6156;6133;9045;6230;6167;6233;6205;6141;6157;6144;6147;6207;6164;6134;11224;6170;8665;6155;6193;6158;6209;1933;6165;6152;7311;6161;6124;6232;65003;7298;6181;5859;…	C1QBP;CDK4;DNAJC1;EEF1A1;EEF1B2;EEF1D;EIF3D;EIF3E;EIF3F;EIF3H;EIF3L;EIF3M;EIF4EBP1;GAPDH;IGF2BP1;LIN28A;MAGOH;MRPL11;MRPL51;NPM1;PABPC1;QARS;RBM3;RHOA;RPL10;RPL10A;RPL11;RPL12;RPL13;RPL13A;RPL14;RPL15;RPL17;RPL18;RPL18A;RPL19;RPL21;RPL22;RPL22L1;RPL23;RPL23A;RPL24;RPL26;RPL27;RPL27A;RPL28;RPL29;RPL3;RPL30;RPL31;RPL32;RPL34;RPL35;RPL35A;RPL36;RPL36A;RPL37;RPL37A;RPL39;RPL4;RPL41;RPL5;RPL6;RPL7;RPL…	geneontology_Biological_Process
GO:0016071	mRNA metabolic process	http://amigo.geneontology.org/amigo/term/GO:0016071	0.622817	4.63729	0	0	188	./Project_genes_10_geneontology_Biological_Process_GSEA/GO_0016071.png	112	7431;6194;6188;6201;3921;677;3178;6228;6175;6224;4736;6189;6130;4869;6135;6136;6187;6128;6208;6125;6146;6142;6129;6628;6122;6635;6204;6137;6206;6143;6223;6159;23521;6203;9588;9349;6222;3646;6176;6210;6132;26986;6171;6217;6191;6202;6229;6156;6133;9045;6428;6230;6167;6233;6205;6141;6157;6144;6147;6207;6164;6134;6427;6432;11224;6170;6155;6193;6158;25804;6209;6636;6165;6152;7311;6161;6124;6232;27316;…	APEX1;CCNB1;CLNS1A;EIF3E;FLNA;HNRNPA1;HNRNPA2B1;HNRNPC;HNRNPF;HNRNPM;IGF2BP1;LSM2;LSM4;LSM5;MAGOH;NONO;NPM1;PABPC1;PRDX6;PTBP1;RBM3;RBMX;RPL10;RPL10A;RPL11;RPL12;RPL13;RPL13A;RPL14;RPL15;RPL17;RPL18;RPL18A;RPL19;RPL21;RPL22;RPL23;RPL23A;RPL24;RPL26;RPL27;RPL27A;RPL28;RPL29;RPL3;RPL30;RPL31;RPL32;RPL34;RPL35;RPL35A;RPL36;RPL36A;RPL37;RPL37A;RPL39;RPL4;RPL41;RPL5;RPL6;RPL7;RPL7A;RPL8;RPL9;RPLP0;RPL…	geneontology_Biological_Process
GO:0043604	amide biosynthetic process	http://amigo.geneontology.org/amigo/term/GO:0043604	0.590359	4.42749	0	0	179	./Project_genes_10_geneontology_Biological_Process_GSEA/GO_0043604.png	95	7431;6194;6188;6201;3921;1936;677;6228;6175;6224;4736;6189;6130;4869;6135;6136;6187;6128;6208;6125;6146;6142;6129;6122;6204;6137;6206;6143;1019;6223;6159;23521;6203;9349;6222;3646;6176;6210;1915;6132;26986;6171;6217;79727;6191;6202;6229;6156;6133;9045;6230;6167;6233;6205;6141;6157;6144;6147;6207;6164;6134;11224;6170;8665;6155;6193;6158;6209;1933;6165;6152;7311;6161;6124;6232;65003;7298;6181;5859;…	CDK4;EEF1A1;EEF1B2;EEF1D;EIF3D;EIF3E;EIF3F;EIF3M;EIF4EBP1;GAPDH;LIN28A;MRPL11;NPM1;PABPC1;QARS;RBM3;RPL10;RPL10A;RPL11;RPL12;RPL13;RPL13A;RPL14;RPL15;RPL17;RPL18;RPL18A;RPL19;RPL21;RPL22;RPL22L1;RPL23;RPL23A;RPL24;RPL26;RPL27;RPL27A;RPL28;RPL29;RPL3;RPL30;RPL31;RPL32;RPL34;RPL35;RPL35A;RPL36;RPL36A;RPL37;RPL37A;RPL39;RPL4;RPL41;RPL5;RPL6;RPL7;RPL7A;RPL8;RPL9;RPLP0;RPLP1;RPLP2;RPS10;RPS11;RPS12;RP…	geneontology_Biological_Process
GO:0042254	ribosome biogenesis	http://amigo.geneontology.org/amigo/term/GO:0042254	0.763639	4.37942	0	0	53	./Project_genes_10_geneontology_Biological_Process_GSEA/GO_0042254.png	39	6194;6201;3921;6175;4736;6130;4869;6135;6136;6187;6128;6208;6125;6129;6122;6204;6223;6203;6217;6202;6229;9045;2091;6147;6134;11224;5901;6155;6193;6209;6165;6152;6232;65003;55636;6154;51065;6227;6234	CHD7;FBL;MRPL11;NPM1;RAN;RPL10;RPL10A;RPL11;RPL12;RPL14;RPL23A;RPL24;RPL26;RPL27;RPL3;RPL35;RPL35A;RPL5;RPL6;RPL7;RPL7A;RPLP0;RPS10;RPS14;RPS15;RPS16;RPS19;RPS2;RPS21;RPS24;RPS27;RPS27L;RPS28;RPS5;RPS6;RPS7;RPS8;RPS9;RPSA	geneontology_Biological_Process
GO:0006605	protein targeting	http://amigo.geneontology.org/amigo/term/GO:0006605	0.62095	4.31868	0	0	130	./Project_genes_10_geneontology_Biological_Process_GSEA/GO_0006605.png	74	6194;6188;6201;3921;6228;6175;6224;4736;6189;6130;6135;6136;6187;6128;6208;6125;6146;6142;6129;6122;6204;6137;6206;6143;6223;6159;23521;6203;9349;6222;6176;6210;6132;6171;6217;6191;6202;6229;6156;6133;9045;6230;6167;6233;6205;6141;6157;6144;6147;6207;6164;6134;11224;6170;6155;6193;6158;6209;6165;6152;7311;6161;6124;6232;6181;6160;3329;6173;6154;6139;6138;25873;6227;6168	HSPD1;RPL10;RPL10A;RPL11;RPL12;RPL13;RPL13A;RPL14;RPL15;RPL17;RPL18;RPL18A;RPL19;RPL21;RPL22;RPL23;RPL23A;RPL24;RPL26;RPL27;RPL27A;RPL28;RPL29;RPL3;RPL30;RPL31;RPL32;RPL34;RPL35;RPL35A;RPL36;RPL36A;RPL37;RPL37A;RPL39;RPL4;RPL41;RPL5;RPL6;RPL7;RPL7A;RPL8;RPL9;RPLP0;RPLP1;RPLP2;RPS10;RPS11;RPS12;RPS13;RPS14;RPS15;RPS15A;RPS16;RPS18;RPS19;RPS2;RPS20;RPS21;RPS23;RPS24;RPS25;RPS27;RPS27A;RPS3;RPS3A;RP…	geneontology_Biological_Process
GO:0006518	peptide metabolic process	http://amigo.geneontology.org/amigo/term/GO:0006518	0.572825	4.27102	0	0	187	./Project_genes_10_geneontology_Biological_Process_GSEA/GO_0006518.png	100	7431;6194;6188;6201;4257;3921;1936;677;6228;6175;6224;4736;6189;6130;4869;6135;6136;6187;6128;6208;6125;6146;6142;6129;6122;6204;6137;6206;6143;1019;6223;6159;23521;6203;9349;6222;3646;6176;6210;1915;6132;26986;6171;6217;79727;6191;6202;6229;6156;6133;9045;6230;6167;6233;6205;6141;6157;6144;6147;6207;6164;6134;11224;2876;6170;8665;6155;6193;23478;6158;6209;1933;6165;6152;7311;6161;6124;6232;65003…	CDK4;EEF1A1;EEF1B2;EEF1D;EIF3D;EIF3E;EIF3F;EIF3M;EIF4EBP1;GAPDH;GPX1;GSTP1;LIN28A;LTA4H;MGST1;MRPL11;NPM1;PABPC1;QARS;RBM3;RPL10;RPL10A;RPL11;RPL12;RPL13;RPL13A;RPL14;RPL15;RPL17;RPL18;RPL18A;RPL19;RPL21;RPL22;RPL22L1;RPL23;RPL23A;RPL24;RPL26;RPL27;RPL27A;RPL28;RPL29;RPL3;RPL30;RPL31;RPL32;RPL34;RPL35;RPL35A;RPL36;RPL36A;RPL37;RPL37A;RPL39;RPL4;RPL41;RPL5;RPL6;RPL7;RPL7A;RPL8;RPL9;RPLP0;RPLP1;RPL…	geneontology_Biological_Process
GO:0002181	cytoplasmic translation	http://amigo.geneontology.org/amigo/term/GO:0002181	0.753663	4.11327	0	0	44	./Project_genes_10_geneontology_Biological_Process_GSEA/GO_0002181.png	34	6228;6175;4736;6135;6128;6142;6143;6159;23521;3646;6176;6132;6171;79727;6156;6133;6141;6170;8665;6165;6152;6161;6160;10480;6173;6154;6139;6138;8664;25873;6227;6234;1978;51386	EIF3D;EIF3E;EIF3F;EIF3L;EIF3M;EIF4EBP1;LIN28A;RPL10A;RPL11;RPL13A;RPL15;RPL17;RPL18;RPL18A;RPL19;RPL24;RPL26;RPL29;RPL30;RPL31;RPL32;RPL35A;RPL36;RPL36A;RPL39;RPL41;RPL6;RPL8;RPL9;RPLP0;RPLP1;RPS21;RPS23;RPS28	geneontology_Biological_Process
GO:0072594	establishment of protein localization to organelle	http://amigo.geneontology.org/amigo/term/GO:0072594	0.565291	3.99034	0	0	151	./Project_genes_10_geneontology_Biological_Process_GSEA/GO_0072594.png	77	6194;6188;6201;3921;6228;6175;6224;4736;6189;6130;6135;6136;6187;6128;6208;6125;6146;6142;6129;6122;6204;6137;6206;6143;6223;6159;23521;6203;9349;6222;6176;6210;6132;6171;6217;6191;6202;6229;6156;6133;9045;6230;6167;6233;6205;6141;6157;6144;6147;6207;6164;6134;11224;6170;5901;6155;6193;6158;6209;6165;6152;7311;6161;6124;6232;6181;6160;3329;6173;3838;6154;6139;6138;25873;7029;6227;6168	HSPD1;KPNA2;RAN;RPL10;RPL10A;RPL11;RPL12;RPL13;RPL13A;RPL14;RPL15;RPL17;RPL18;RPL18A;RPL19;RPL21;RPL22;RPL23;RPL23A;RPL24;RPL26;RPL27;RPL27A;RPL28;RPL29;RPL3;RPL30;RPL31;RPL32;RPL34;RPL35;RPL35A;RPL36;RPL36A;RPL37;RPL37A;RPL39;RPL4;RPL41;RPL5;RPL6;RPL7;RPL7A;RPL8;RPL9;RPLP0;RPLP1;RPLP2;RPS10;RPS11;RPS12;RPS13;RPS14;RPS15;RPS15A;RPS16;RPS18;RPS19;RPS2;RPS20;RPS21;RPS23;RPS24;RPS25;RPS27;RPS27A;RPS…	geneontology_Biological_Process
GO:0022613	ribonucleoprotein complex biogenesis	http://amigo.geneontology.org/amigo/term/GO:0022613	0.612481	3.93019	0	0	93	./Project_genes_10_geneontology_Biological_Process_GSEA/GO_0022613.png	61	6194;6201;3921;6228;6175;4736;6130;4869;6135;6136;6187;6128;6208;6125;6129;6628;6122;6635;6204;6223;23521;6203;3646;6217;6202;6229;9045;2091;6147;6134;11224;5901;8665;6155;6193;25804;6209;6636;6165;6152;6232;27316;65003;10480;55636;6154;51065;8664;6227;10146;6234;1207;6637;6634;6426;51386;6632;6633;28987;708;8667	C1QBP;CHD7;CLNS1A;EIF3D;EIF3E;EIF3F;EIF3H;EIF3L;EIF3M;FBL;G3BP1;LSM4;MRPL11;NOB1;NPM1;RAN;RBMX;RPL10;RPL10A;RPL11;RPL12;RPL13A;RPL14;RPL23A;RPL24;RPL26;RPL27;RPL3;RPL35;RPL35A;RPL5;RPL6;RPL7;RPL7A;RPLP0;RPS10;RPS14;RPS15;RPS16;RPS19;RPS2;RPS21;RPS23;RPS24;RPS27;RPS27L;RPS28;RPS5;RPS6;RPS7;RPS8;RPS9;RPSA;SNRPB;SNRPD1;SNRPD2;SNRPD3;SNRPE;SNRPF;SNRPG;SRSF1	geneontology_Biological_Process
GO:0090150	establishment of protein localization to membrane	http://amigo.geneontology.org/amigo/term/GO:0090150	0.57742	3.91875	0	0	124	./Project_genes_10_geneontology_Biological_Process_GSEA/GO_0090150.png	74	6194;6188;6201;3921;6228;6175;6224;4736;6189;6130;6135;6136;6187;6128;6208;6125;6146;6142;6129;6122;6204;6137;6206;6143;6223;6159;23521;6203;9349;6222;6176;6210;6132;6171;6217;6191;6202;6229;6156;6133;9045;6230;6167;6233;6205;6141;6157;6144;6147;6207;6164;6134;11224;6170;6155;6193;6158;6209;6165;6152;7311;6161;6124;6232;6181;6160;6173;6154;6139;6138;25873;7029;6227;6168	RPL10;RPL10A;RPL11;RPL12;RPL13;RPL13A;RPL14;RPL15;RPL17;RPL18;RPL18A;RPL19;RPL21;RPL22;RPL23;RPL23A;RPL24;RPL26;RPL27;RPL27A;RPL28;RPL29;RPL3;RPL30;RPL31;RPL32;RPL34;RPL35;RPL35A;RPL36;RPL36A;RPL37;RPL37A;RPL39;RPL4;RPL41;RPL5;RPL6;RPL7;RPL7A;RPL8;RPL9;RPLP0;RPLP1;RPLP2;RPS10;RPS11;RPS12;RPS13;RPS14;RPS15;RPS15A;RPS16;RPS18;RPS19;RPS2;RPS20;RPS21;RPS23;RPS24;RPS25;RPS27;RPS27A;RPS3;RPS3A;RPS4X;RP…	geneontology_Biological_Process
GO:0044265	cellular macromolecule catabolic process	http://amigo.geneontology.org/amigo/term/GO:0044265	0.505591	3.83143	0	0	229	./Project_genes_10_geneontology_Biological_Process_GSEA/GO_0044265.png	94	7431;6194;6188;6201;3148;3921;677;6228;6175;6224;4736;11065;6189;6130;4869;6135;6136;6187;6128;6208;6125;6146;6142;6129;6122;6204;6137;6206;6143;6223;6159;23521;6203;9232;9349;6222;3646;6176;6210;6132;26986;6171;6217;79727;6191;6202;6229;6156;6133;9045;6230;6167;6233;6205;4085;6141;6157;6144;6147;6207;6164;6134;11224;2876;6170;991;6155;6193;6158;25804;6209;6165;6152;7311;6161;1471;6124;6232;6181;…	CCNB1;CDC20;CST3;EIF3E;GPX1;HMGB2;HNRNPM;LIN28A;LSM2;LSM4;LSM5;MAD2L1;NPM1;PABPC1;PTTG1;RNF130;RPL10;RPL10A;RPL11;RPL12;RPL13;RPL13A;RPL14;RPL15;RPL17;RPL18;RPL18A;RPL19;RPL21;RPL22;RPL23;RPL23A;RPL24;RPL26;RPL27;RPL27A;RPL28;RPL29;RPL3;RPL30;RPL31;RPL32;RPL34;RPL35;RPL35A;RPL36;RPL36A;RPL37;RPL37A;RPL39;RPL4;RPL41;RPL5;RPL6;RPL7;RPL7A;RPL8;RPL9;RPLP0;RPLP1;RPLP2;RPS10;RPS11;RPS12;RPS13;RPS14;RPS…	geneontology_Biological_Process
GO:0043603	cellular amide metabolic process	http://amigo.geneontology.org/amigo/term/GO:0043603	0.505862	3.81459	0	0	215	./Project_genes_10_geneontology_Biological_Process_GSEA/GO_0043603.png	100	7431;6194;6188;6201;4257;3921;1936;677;6228;6175;6224;4736;6189;6130;4869;6135;6136;6187;6128;6208;6125;6146;6142;6129;6122;6204;6137;6206;6143;1019;6223;6159;23521;6203;9349;6222;3646;6176;6210;1915;6132;26986;6171;6217;79727;6191;6202;6229;6156;6133;9045;6230;6167;6233;6205;6141;6157;6144;6147;6207;6164;6134;11224;2876;6170;8665;6155;6193;23478;6158;6209;1933;6165;6152;7311;6161;6124;6232;65003…	CDK4;EEF1A1;EEF1B2;EEF1D;EIF3D;EIF3E;EIF3F;EIF3M;EIF4EBP1;GAPDH;GPX1;GSTP1;LIN28A;LTA4H;MGST1;MRPL11;NPM1;PABPC1;QARS;RBM3;RPL10;RPL10A;RPL11;RPL12;RPL13;RPL13A;RPL14;RPL15;RPL17;RPL18;RPL18A;RPL19;RPL21;RPL22;RPL22L1;RPL23;RPL23A;RPL24;RPL26;RPL27;RPL27A;RPL28;RPL29;RPL3;RPL30;RPL31;RPL32;RPL34;RPL35;RPL35A;RPL36;RPL36A;RPL37;RPL37A;RPL39;RPL4;RPL41;RPL5;RPL6;RPL7;RPL7A;RPL8;RPL9;RPLP0;RPLP1;RPL…	geneontology_Biological_Process
GO:0006364	rRNA processing	http://amigo.geneontology.org/amigo/term/GO:0006364	0.721346	3.80944	0	0	39	./Project_genes_10_geneontology_Biological_Process_GSEA/GO_0006364.png	26	6194;6201;3921;4736;6130;6135;6187;6208;6125;6129;6223;6203;6217;6202;6229;9045;2091;11224;6155;6209;6165;6232;55636;6154;6227;6234	CHD7;FBL;RPL10A;RPL11;RPL14;RPL26;RPL27;RPL35;RPL35A;RPL5;RPL7;RPL7A;RPS14;RPS15;RPS16;RPS19;RPS2;RPS21;RPS24;RPS27;RPS28;RPS6;RPS7;RPS8;RPS9;RPSA	geneontology_Biological_Process
GO:0009057	macromolecule catabolic process	http://amigo.geneontology.org/amigo/term/GO:0009057	0.463519	3.7189	0	0	258	./Project_genes_10_geneontology_Biological_Process_GSEA/GO_0009057.png	104	7431;6194;6188;6201;3148;3921;677;6228;6175;6224;4736;11065;6189;6130;4869;6135;6136;6187;6128;6208;6125;6146;6142;6129;6122;6204;6137;6206;6143;6223;6159;23521;6203;9232;9349;6222;3646;6176;6210;1915;6132;26986;6171;6217;79727;6191;6202;6229;6156;6133;9045;6230;6167;6233;6205;4085;6141;6157;6144;6147;6207;6164;6134;11224;2876;6170;991;6155;6193;6158;25804;6209;6165;6152;7311;6161;1471;6124;6232;…	APEX1;CCNB1;CDC20;CST3;EEF1A1;EIF3E;FLNA;GPX1;HMGB1;HMGB2;HNRNPC;HNRNPM;IGF2BP1;LIN28A;LSM2;LSM4;LSM5;MAD2L1;NPM1;ODC1;PABPC1;PTTG1;RNF130;RPL10;RPL10A;RPL11;RPL12;RPL13;RPL13A;RPL14;RPL15;RPL17;RPL18;RPL18A;RPL19;RPL21;RPL22;RPL23;RPL23A;RPL24;RPL26;RPL27;RPL27A;RPL28;RPL29;RPL3;RPL30;RPL31;RPL32;RPL34;RPL35;RPL35A;RPL36;RPL36A;RPL37;RPL37A;RPL39;RPL4;RPL41;RPL5;RPL6;RPL7;RPL7A;RPL8;RPL9;RPLP0;R…	geneontology_Biological_Process
GO:0042273	ribosomal large subunit biogenesis	http://amigo.geneontology.org/amigo/term/GO:0042273	0.864761	3.65193	0	0	20	./Project_genes_10_geneontology_Biological_Process_GSEA/GO_0042273.png	18	6175;4736;6130;4869;6135;6136;6128;6125;6129;6122;9045;6147;6134;11224;6165;6152;65003;6154	MRPL11;NPM1;RPL10;RPL10A;RPL11;RPL12;RPL14;RPL23A;RPL24;RPL26;RPL3;RPL35;RPL35A;RPL5;RPL6;RPL7;RPL7A;RPLP0	geneontology_Biological_Process
GO:0042255	ribosome assembly	http://amigo.geneontology.org/amigo/term/GO:0042255	0.814659	3.63347	0	0	23	./Project_genes_10_geneontology_Biological_Process_GSEA/GO_0042255.png	20	3921;6175;4869;6135;6136;6128;6208;6125;6122;6204;6223;6147;6134;6193;6209;6152;6232;65003;51065;6234	MRPL11;NPM1;RPL10;RPL11;RPL12;RPL23A;RPL24;RPL3;RPL5;RPL6;RPLP0;RPS10;RPS14;RPS15;RPS19;RPS27;RPS27L;RPS28;RPS5;RPSA	geneontology_Biological_Process
GO:0016072	rRNA metabolic process	http://amigo.geneontology.org/amigo/term/GO:0016072	0.645479	3.62502	0	0	44	./Project_genes_10_geneontology_Biological_Process_GSEA/GO_0016072.png	26	6194;6201;3921;4736;6130;6135;6187;6208;6125;6129;6223;6203;6217;6202;6229;9045;2091;11224;6155;6209;6165;6232;55636;6154;6227;6234	CHD7;FBL;RPL10A;RPL11;RPL14;RPL26;RPL27;RPL35;RPL35A;RPL5;RPL7;RPL7A;RPS14;RPS15;RPS16;RPS19;RPS2;RPS21;RPS24;RPS27;RPS28;RPS6;RPS7;RPS8;RPS9;RPSA	geneontology_Biological_Process
GO:0034470	ncRNA processing	http://amigo.geneontology.org/amigo/term/GO:0034470	0.60966	3.49551	0	0	52	./Project_genes_10_geneontology_Biological_Process_GSEA/GO_0034470.png	27	6194;6201;3921;4736;6130;6135;6187;6208;6125;6129;6223;6203;6217;79727;6202;6229;9045;2091;11224;6155;6209;6165;6232;55636;6154;6227;6234	CHD7;FBL;LIN28A;RPL10A;RPL11;RPL14;RPL26;RPL27;RPL35;RPL35A;RPL5;RPL7;RPL7A;RPS14;RPS15;RPS16;RPS19;RPS2;RPS21;RPS24;RPS27;RPS28;RPS6;RPS7;RPS8;RPS9;RPSA	geneontology_Biological_Process
GO:1901566	organonitrogen compound biosynthetic process	http://amigo.geneontology.org/amigo/term/GO:1901566	0.43559	3.47319	0	0	301	./Project_genes_10_geneontology_Biological_Process_GSEA/GO_1901566.png	113	7431;6194;6188;6201;4257;3921;1936;677;23475;4833;6228;6175;6224;4736;6189;6130;4869;6135;6136;6187;6128;6208;6125;6146;6142;6129;6122;6204;6137;6206;6143;1019;6223;6159;23521;6203;9349;6222;3646;6176;142;6210;1915;6132;26986;6171;6217;29968;79727;6191;6202;6229;6156;6133;9045;6230;6167;3615;6233;6205;6141;10606;6157;6144;6147;6207;6164;6134;11224;58505;6170;2023;8665;6155;6193;6158;6209;1933;616…	ADI1;APRT;CDK4;DTYMK;EEF1A1;EEF1B2;EEF1D;EIF3D;EIF3E;EIF3F;EIF3M;ENO1;GAPDH;GLUL;GSTP1;IMPDH2;LIN28A;MGST1;MRPL11;NME4;NPM1;ODC1;OSTC;PABPC1;PAICS;PARP1;PHGDH;PSAT1;QARS;QPRT;RBM3;RPL10;RPL10A;RPL11;RPL12;RPL13;RPL13A;RPL14;RPL15;RPL17;RPL18;RPL18A;RPL19;RPL21;RPL22;RPL22L1;RPL23;RPL23A;RPL24;RPL26;RPL27;RPL27A;RPL28;RPL29;RPL3;RPL30;RPL31;RPL32;RPL34;RPL35;RPL35A;RPL36;RPL36A;RPL37;RPL37A;RPL39;…	geneontology_Biological_Process
GO:0042274	ribosomal small subunit biogenesis	http://amigo.geneontology.org/amigo/term/GO:0042274	0.810592	3.40506	0	0	19	./Project_genes_10_geneontology_Biological_Process_GSEA/GO_0042274.png	16	6194;6201;3921;4869;6208;6204;6223;6217;6202;6229;6193;6209;6232;51065;6227;6234	NPM1;RPS10;RPS14;RPS15;RPS16;RPS19;RPS21;RPS24;RPS27;RPS27L;RPS28;RPS5;RPS6;RPS7;RPS8;RPSA	geneontology_Biological_Process
GO:0010629	negative regulation of gene expression	http://amigo.geneontology.org/amigo/term/GO:0010629	0.425972	3.38047	0	0	307	./Project_genes_10_geneontology_Biological_Process_GSEA/GO_0010629.png	129	7431;6194;595;6188;3159;6201;3148;3921;677;6228;6175;6224;4736;6189;6130;4869;6135;6136;6657;6187;6128;6208;6125;6146;6142;6129;6122;6204;6137;6206;1063;6143;6223;6159;23521;6203;9349;6222;3646;6176;142;6210;6132;26986;6171;6217;79727;6191;6202;6229;6156;332;6133;9045;6230;6167;6233;6205;6141;6157;6144;6147;6207;6164;6134;6432;11224;6170;5901;2023;6155;83596;6193;6158;4188;3398;25804;2649;6209;61…	APEX1;BCL2L12;BIRC5;CCNB1;CCND1;CENPF;CNBP;EIF3E;EIF4EBP1;ENO1;FGF19;FGFR1;FLNA;FST;GAPDH;H3F3A;HMGA1;HMGA2;HMGB1;HMGB2;HNRNPA2B1;HNRNPC;HNRNPM;HOXA2;ID2;ID3;IGF2BP1;LIN28A;LSM2;LSM4;LSM5;MAGOH;MDFI;NONO;NPM1;NR2F1;NR6A1;PABPC1;PARP1;PHB2;PTBP1;QARS;RAN;RBM3;RBMX;RPL10;RPL10A;RPL11;RPL12;RPL13;RPL13A;RPL14;RPL15;RPL17;RPL18;RPL18A;RPL19;RPL21;RPL22;RPL23;RPL23A;RPL24;RPL26;RPL27;RPL27A;RPL28;RPL2…	geneontology_Biological_Process
GO:0022618	ribonucleoprotein complex assembly	http://amigo.geneontology.org/amigo/term/GO:0022618	0.563433	3.34058	0	0	63	./Project_genes_10_geneontology_Biological_Process_GSEA/GO_0022618.png	41	3921;6228;6175;4869;6135;6136;6128;6208;6125;6628;6122;6635;6204;6223;23521;3646;6147;6134;8665;6193;25804;6209;6636;6152;6232;27316;65003;10480;51065;8664;10146;6234;1207;6637;6634;6426;51386;6632;6633;708;8667	C1QBP;CLNS1A;EIF3D;EIF3E;EIF3F;EIF3H;EIF3L;EIF3M;G3BP1;LSM4;MRPL11;NPM1;RBMX;RPL10;RPL11;RPL12;RPL13A;RPL23A;RPL24;RPL3;RPL5;RPL6;RPLP0;RPS10;RPS14;RPS15;RPS19;RPS23;RPS27;RPS27L;RPS28;RPS5;RPSA;SNRPB;SNRPD1;SNRPD2;SNRPD3;SNRPE;SNRPF;SNRPG;SRSF1	geneontology_Biological_Process
GO:1901575	organic substance catabolic process	http://amigo.geneontology.org/amigo/term/GO:1901575	0.39841	3.23708	0	0	340	./Project_genes_10_geneontology_Biological_Process_GSEA/GO_1901575.png	119	7431;1381;6194;6188;6201;3148;3921;677;23475;6228;6175;6224;4736;11065;6189;6130;4869;6135;6136;6187;6128;6208;6125;6146;6142;6129;2173;6122;6204;6137;6206;6143;1019;6223;6159;23521;6203;9588;9232;9349;6222;3646;6176;6210;1915;6132;26986;6171;6217;79727;6191;6202;6229;6156;6133;9045;6230;6167;6233;6205;4085;6141;4357;6157;191;6144;6147;6207;6164;6134;11224;2876;6170;2023;991;6155;6193;6158;25804;…	ADH5;AHCY;APEX1;CCNB1;CDC20;CDK4;CRABP1;CST3;EEF1A1;EIF3E;ENO1;FABP7;FLNA;GAPDH;GCSH;GLUL;GPX1;HMGB1;HMGB2;HNRNPC;HNRNPM;IGF2BP1;IMPA2;LIN28A;LSM2;LSM4;LSM5;LTA4H;MAD2L1;MPST;NPM1;NUDT5;ODC1;PABPC1;PRDX6;PTTG1;QPRT;RNF130;RPL10;RPL10A;RPL11;RPL12;RPL13;RPL13A;RPL14;RPL15;RPL17;RPL18;RPL18A;RPL19;RPL21;RPL22;RPL23;RPL23A;RPL24;RPL26;RPL27;RPL27A;RPL28;RPL29;RPL3;RPL30;RPL31;RPL32;RPL34;RPL35;RPL35…	geneontology_Biological_Process
GO:0072657	protein localization to membrane	http://amigo.geneontology.org/amigo/term/GO:0072657	0.451381	3.22986	0	0	175	./Project_genes_10_geneontology_Biological_Process_GSEA/GO_0072657.png	75	6194;6188;6201;3921;6228;6175;6224;4736;6189;6130;6135;6136;6187;6128;6208;6125;6146;6142;6129;6122;6204;6137;6206;6143;5764;6223;6159;23521;6203;9349;6222;6176;6210;6132;6171;6217;6191;6202;6229;6156;6133;9045;6230;6167;6233;6205;6141;6157;6144;6147;6207;6164;6134;11224;6170;6155;6193;6158;6209;6165;6152;7311;6161;6124;6232;6181;6160;6173;6154;5872;6139;6138;25873;7029;6227	PTN;RAB13;RPL10;RPL10A;RPL11;RPL12;RPL13;RPL13A;RPL14;RPL15;RPL17;RPL18;RPL18A;RPL19;RPL21;RPL22;RPL23;RPL23A;RPL24;RPL26;RPL27;RPL27A;RPL28;RPL29;RPL3;RPL30;RPL31;RPL32;RPL34;RPL35;RPL35A;RPL36;RPL36A;RPL37;RPL39;RPL4;RPL41;RPL5;RPL6;RPL7;RPL7A;RPL8;RPL9;RPLP0;RPLP1;RPLP2;RPS10;RPS11;RPS12;RPS13;RPS14;RPS15;RPS15A;RPS16;RPS18;RPS19;RPS2;RPS20;RPS21;RPS23;RPS24;RPS25;RPS27;RPS27A;RPS3;RPS3A;RPS4X…	geneontology_Biological_Process
GO:0071826	ribonucleoprotein complex subunit organization	http://amigo.geneontology.org/amigo/term/GO:0071826	0.54166	3.20337	0	0	65	./Project_genes_10_geneontology_Biological_Process_GSEA/GO_0071826.png	41	3921;6228;6175;4869;6135;6136;6128;6208;6125;6628;6122;6635;6204;6223;23521;3646;6147;6134;8665;6193;25804;6209;6636;6152;6232;27316;65003;10480;51065;8664;10146;6234;1207;6637;6634;6426;51386;6632;6633;708;8667	C1QBP;CLNS1A;EIF3D;EIF3E;EIF3F;EIF3H;EIF3L;EIF3M;G3BP1;LSM4;MRPL11;NPM1;RBMX;RPL10;RPL11;RPL12;RPL13A;RPL23A;RPL24;RPL3;RPL5;RPL6;RPLP0;RPS10;RPS14;RPS15;RPS19;RPS23;RPS27;RPS27L;RPS28;RPS5;RPSA;SNRPB;SNRPD1;SNRPD2;SNRPD3;SNRPE;SNRPF;SNRPG;SRSF1	geneontology_Biological_Process
GO:0006396	RNA processing	http://amigo.geneontology.org/amigo/term/GO:0006396	0.443757	3.17956	0	0	145	./Project_genes_10_geneontology_Biological_Process_GSEA/GO_0006396.png	90	6194;6201;3921;677;3178;4736;6130;6135;6187;6208;6125;6129;6628;6635;6223;6203;9588;26986;6217;79727;6202;6229;9045;6428;2091;6207;6427;6432;11224;6155;25804;6209;6636;6165;6232;27316;891;57819;55636;6626;6154;23658;6227;9410;4670;5725;6234;5935;1207;6637;3183;6634;6426;3185;6632;4841;6633;4116;3181;28987;708;3028;144983;5094;26156;10949;51010;79228;8683;51504;1994;6631;55646;84844;3190;51645;258…	C1QBP;CCNB1;CHD7;CLNS1A;DCAF13;DKC1;ELAVL1;EXOSC3;FBL;HNRNPA0;HNRNPA1;HNRNPA1L2;HNRNPA2B1;HNRNPC;HNRNPF;HNRNPH1;HNRNPK;HNRNPM;HNRNPU;HSD17B10;LIN28A;LSM2;LSM4;LSM5;LSM7;LYAR;MAGOH;NOB1;NONO;PABPC1;PCBP2;PHF5A;POLR2C;PPIL1;PRDX6;PTBP1;RBM3;RBM8A;RBMX;RPL10A;RPL11;RPL14;RPL26;RPL27;RPL35;RPL35A;RPL5;RPL7;RPL7A;RPS13;RPS14;RPS15;RPS16;RPS19;RPS2;RPS21;RPS24;RPS27;RPS28;RPS6;RPS7;RPS8;RPS9;RPSA;RRS1;…	geneontology_Biological_Process
GO:0033365	protein localization to organelle	http://amigo.geneontology.org/amigo/term/GO:0033365	0.424874	3.12203	0	0	212	./Project_genes_10_geneontology_Biological_Process_GSEA/GO_0033365.png	77	6194;6188;6201;3921;6228;6175;6224;4736;6189;6130;6135;6136;6187;6128;6208;6125;6146;6142;6129;6122;6204;6137;6206;6143;6223;6159;23521;6203;9349;6222;6176;142;6210;6132;6171;6217;6191;6202;6229;6156;6133;9045;6230;6167;6233;6205;6141;6157;6144;6147;6207;6164;6134;11224;6170;5901;6155;6193;6158;6209;6165;6152;7311;6161;6124;6232;6181;6160;3329;6173;3838;6154;6139;6138;25873;7029;6227	HSPD1;KPNA2;PARP1;RAN;RPL10;RPL10A;RPL11;RPL12;RPL13;RPL13A;RPL14;RPL15;RPL17;RPL18;RPL18A;RPL19;RPL21;RPL22;RPL23;RPL23A;RPL24;RPL26;RPL27;RPL27A;RPL28;RPL29;RPL3;RPL30;RPL31;RPL32;RPL34;RPL35;RPL35A;RPL36;RPL36A;RPL37;RPL39;RPL4;RPL41;RPL5;RPL6;RPL7;RPL7A;RPL8;RPL9;RPLP0;RPLP1;RPLP2;RPS10;RPS11;RPS12;RPS13;RPS14;RPS15;RPS15A;RPS16;RPS18;RPS19;RPS2;RPS20;RPS21;RPS23;RPS24;RPS25;RPS27;RPS27A;RPS3…	geneontology_Biological_Process
GO:0000027	ribosomal large subunit assembly	http://amigo.geneontology.org/amigo/term/GO:0000027	0.887663	3.07485	0	0	11	./Project_genes_10_geneontology_Biological_Process_GSEA/GO_0000027.png	10	6175;6135;6136;6128;6125;6122;6147;6134;6152;65003	MRPL11;RPL10;RPL11;RPL12;RPL23A;RPL24;RPL3;RPL5;RPL6;RPLP0	geneontology_Biological_Process
GO:0034660	ncRNA metabolic process	http://amigo.geneontology.org/amigo/term/GO:0034660	0.486627	2.98999	0	0	71	./Project_genes_10_geneontology_Biological_Process_GSEA/GO_0034660.png	27	6194;6201;3921;4736;6130;6135;6187;6208;6125;6129;6223;6203;6217;79727;6202;6229;9045;2091;11224;5901;6155;6209;6165;6232;5859;55636;6154	CHD7;FBL;LIN28A;QARS;RAN;RPL10A;RPL11;RPL14;RPL26;RPL27;RPL35;RPL35A;RPL5;RPL7;RPL7A;RPS14;RPS15;RPS16;RPS19;RPS2;RPS24;RPS27;RPS6;RPS7;RPS8;RPS9;RPSA	geneontology_Biological_Process
GO:0044248	cellular catabolic process	http://amigo.geneontology.org/amigo/term/GO:0044248	0.351456	2.90912	0	0	373	./Project_genes_10_geneontology_Biological_Process_GSEA/GO_0044248.png	115	7431;1381;6194;6188;6201;3148;3921;677;23475;6228;6175;6224;4736;11065;6189;6130;4869;6135;6136;6187;6128;6208;6125;6146;6142;6129;2173;6122;6204;6137;6206;6143;6223;6159;23521;6203;9588;9232;9349;6222;3646;6176;6210;1915;6132;26986;6171;6217;79727;6191;6202;6229;6156;6133;9045;6230;6167;6233;6205;4085;6141;4357;6157;191;6144;5052;6147;6207;6164;6134;11224;2876;6170;2023;991;6155;6193;6158;25804;…	ADH5;AHCY;CCNB1;CDC20;CRABP1;CST3;EEF1A1;EIF3E;ENO1;FABP7;FUNDC2;GAPDH;GCSH;GLUL;GPX1;HMGB1;HMGB2;HNRNPC;HNRNPM;LIN28A;LSM2;LSM4;LSM5;LTA4H;MAD2L1;MPST;NPM1;NUDT5;PABPC1;PON2;PRDX1;PRDX6;PTTG1;QPRT;RNF130;RPL10;RPL10A;RPL11;RPL12;RPL13;RPL13A;RPL14;RPL15;RPL17;RPL18;RPL18A;RPL19;RPL21;RPL22;RPL23;RPL23A;RPL24;RPL26;RPL27;RPL27A;RPL28;RPL29;RPL3;RPL30;RPL31;RPL32;RPL34;RPL35;RPL35A;RPL36;RPL36A;RP…	geneontology_Biological_Process
GO:0010605	negative regulation of macromolecule metabolic process	http://amigo.geneontology.org/amigo/term/GO:0010605	0.337149	2.89724	0	0	414	./Project_genes_10_geneontology_Biological_Process_GSEA/GO_0010605.png	140	7431;6194;595;6188;3159;6201;3148;3921;677;3178;6228;6175;6224;4736;6189;6130;4869;6135;6136;6657;6187;6128;6208;6125;6146;6142;6129;6122;6204;6137;6206;1063;6143;5764;6223;6159;23521;6203;9232;9349;6222;3646;6176;142;6210;6132;26986;6171;6217;79727;6191;6202;6229;6156;332;6133;9045;6230;6167;6233;6205;4085;6141;6157;6144;6147;6207;6164;6134;6427;6432;11224;2876;6170;5901;2023;6155;871;83596;6193…	APEX1;BCL2L12;BIRC5;BOD1;CCNB1;CCND1;CENPF;CNBP;CRB2;CST3;DNAJC1;EIF3E;EIF4EBP1;ENO1;FGF19;FGFR1;FLNA;FST;GAPDH;GPX1;GSTP1;H3F3A;HMGA1;HMGA2;HMGB1;HMGB2;HNRNPA1;HNRNPA2B1;HNRNPC;HNRNPM;HOXA2;ID2;ID3;IGF2BP1;LIN28A;LSM2;LSM4;LSM5;MAD2L1;MAGOH;MDFI;NONO;NPM1;NR2F1;NR6A1;PABPC1;PARP1;PTBP1;PTN;PTTG1;QARS;RAN;RBM3;RBMX;RPL10;RPL10A;RPL11;RPL12;RPL13;RPL13A;RPL14;RPL15;RPL17;RPL18;RPL18A;RPL19;RPL21;R…	geneontology_Biological_Process
GO:0006886	intracellular protein transport	http://amigo.geneontology.org/amigo/term/GO:0006886	0.369301	2.88576	0	0	245	./Project_genes_10_geneontology_Biological_Process_GSEA/GO_0006886.png	80	6194;6188;6201;3921;6228;6175;6224;4736;6189;6130;4869;6135;6136;6187;6128;6208;6125;6146;6142;6129;6122;6204;6137;6206;6143;6223;6159;23521;6203;9349;6222;6176;6210;6132;6171;6217;6191;6202;6229;6156;6133;9045;6428;6230;6167;6233;6205;6141;6157;6144;6147;6207;6164;6134;6427;6432;11224;6170;5901;6155;6193;6158;6209;6165;6152;7311;6161;6124;6232;6181;6160;3329;10541;6173;10124;3838;6154;5872;6139;…	ANP32B;ARL4A;HSPD1;KPNA2;NPM1;RAB13;RAN;RPL10;RPL10A;RPL11;RPL12;RPL13;RPL13A;RPL14;RPL15;RPL17;RPL18;RPL18A;RPL19;RPL21;RPL22;RPL23;RPL23A;RPL24;RPL26;RPL27;RPL27A;RPL28;RPL29;RPL3;RPL30;RPL31;RPL32;RPL34;RPL35;RPL35A;RPL36A;RPL37;RPL39;RPL4;RPL41;RPL5;RPL6;RPL7;RPL7A;RPL8;RPL9;RPLP0;RPLP1;RPLP2;RPS10;RPS11;RPS12;RPS13;RPS14;RPS15;RPS15A;RPS16;RPS18;RPS19;RPS2;RPS20;RPS23;RPS24;RPS25;RPS27;RPS27…	geneontology_Biological_Process
GO:0031100	animal organ regeneration	http://amigo.geneontology.org/amigo/term/GO:0031100	0.680413	2.82211	0	0	18	./Project_genes_10_geneontology_Biological_Process_GSEA/GO_0031100.png	16	595;6143;1019;6217;7298;2950;6426;5315;5111;5245;2146;471;6790;7351;983;890	ATIC;AURKA;CCNA2;CCND1;CDK1;CDK4;EZH2;GSTP1;PCNA;PHB;PKM;RPL19;RPS16;SRSF1;TYMS;UCP2	geneontology_Biological_Process
GO:0009056	catabolic process	http://amigo.geneontology.org/amigo/term/GO:0009056	0.329922	2.78702	0	0	406	./Project_genes_10_geneontology_Biological_Process_GSEA/GO_0009056.png	122	7431;1381;6194;6188;6201;3148;3921;677;23475;6228;6175;6224;4736;11065;6189;6130;4869;6135;6136;6187;6128;6208;6125;6146;6142;6129;2173;6122;6204;6137;6206;6143;1019;6223;6159;23521;6203;9588;9232;9349;6222;3646;6176;6210;1915;6132;26986;6171;6217;79727;6191;6202;6229;6156;6133;9045;6230;6167;6233;6205;4085;6141;4357;6157;191;6144;5052;6147;6207;6164;6134;11224;2876;6170;2023;991;6155;6193;6158;2…	ADH5;AHCY;APEX1;CCNB1;CDC20;CDK4;CRABP1;CST3;EEF1A1;EIF3E;ENO1;FABP7;FLNA;FUNDC2;GAPDH;GCSH;GLUL;GPX1;HMGB1;HMGB2;HNRNPC;HNRNPM;IGF2BP1;IMPA2;LIN28A;LSM2;LSM4;LSM5;LTA4H;MAD2L1;MPST;NPM1;NUDT5;ODC1;PABPC1;PON2;PRDX1;PRDX6;PTTG1;QPRT;RNF130;RPL10;RPL10A;RPL11;RPL12;RPL13;RPL13A;RPL14;RPL15;RPL17;RPL18;RPL18A;RPL19;RPL21;RPL22;RPL23;RPL23A;RPL24;RPL26;RPL27;RPL27A;RPL28;RPL29;RPL3;RPL30;RPL31;RPL32…	geneontology_Biological_Process
GO:0000082	G1/S transition of mitotic cell cycle	http://amigo.geneontology.org/amigo/term/GO:0000082	0.506587	2.77943	0	0	47	./Project_genes_10_geneontology_Biological_Process_GSEA/GO_0000082.png	35	6194;595;1019;4176;3398;4678;7298;891;6154;51065;4172;23594;7029;1978;328;894;5111;1719;4171;51053;2146;5591;1104;4174;51499;6790;6119;6241;6117;56655;1021;586;6118;1874;983	APEX1;AURKA;BCAT1;CCNB1;CCND1;CCND2;CDK1;CDK4;CDK6;DHFR;E2F4;EIF4EBP1;EZH2;GMNN;ID2;MCM2;MCM3;MCM5;MCM7;NASP;ORC6;PCNA;POLE4;PRKDC;RCC1;RPA1;RPA2;RPA3;RPL26;RPS27L;RPS6;RRM2;TFDP2;TRIAP1;TYMS	geneontology_Biological_Process
GO:0045727	positive regulation of translation	http://amigo.geneontology.org/amigo/term/GO:0045727	0.577751	2.76197	0	0	28	./Project_genes_10_geneontology_Biological_Process_GSEA/GO_0045727.png	16	7431;4869;6125;1019;6203;3646;26986;79727;6191;6154;51065;8664;5935;387;708;27230	C1QBP;CDK4;EIF3D;EIF3E;LIN28A;NPM1;PABPC1;RBM3;RHOA;RPL26;RPL5;RPS27L;RPS4X;RPS9;SERP1;VIM	geneontology_Biological_Process
GO:0009892	negative regulation of metabolic process	http://amigo.geneontology.org/amigo/term/GO:0009892	0.320431	2.75039	0	0	437	./Project_genes_10_geneontology_Biological_Process_GSEA/GO_0009892.png	142	7431;6194;595;6188;3159;6201;3148;3921;677;3178;6228;6175;6224;4736;6189;6130;4869;6135;6136;6657;6187;6128;6208;6125;6146;6142;6129;6122;6204;6137;6206;1063;6143;5764;6223;6159;23521;6203;9232;9349;6222;3646;6176;142;6210;6132;26986;6171;6217;79727;6191;6202;6229;6156;332;6133;9045;6230;6167;6233;6205;4085;6141;6157;6144;6147;6207;6164;6134;6427;6432;11224;2876;6170;5901;2023;6155;871;83596;6193…	APEX1;BCL2L12;BIRC5;BOD1;CCNB1;CCND1;CENPF;CNBP;CRB2;CST3;DNAJC1;EIF3E;EIF4EBP1;ENO1;FGF19;FGFR1;FLNA;FST;GAPDH;GPX1;GSTP1;H3F3A;HMGA1;HMGA2;HMGB1;HMGB2;HNRNPA1;HNRNPA2B1;HNRNPC;HNRNPM;HOXA2;HSPD1;ID2;ID3;IGF2BP1;LIN28A;LSM2;LSM4;LSM5;MAD2L1;MAGOH;MDFI;NONO;NPM1;NR2F1;NR6A1;PABPC1;PARP1;PTBP1;PTN;PTTG1;QARS;RAN;RBM3;RBMX;RHOA;RPL10;RPL10A;RPL11;RPL12;RPL13;RPL13A;RPL14;RPL15;RPL17;RPL18;RPL18A;RP…	geneontology_Biological_Process
GO:0051438	regulation of ubiquitin-protein transferase activity	http://amigo.geneontology.org/amigo/term/GO:0051438	0.713077	2.73993	0	0	14	./Project_genes_10_geneontology_Biological_Process_GSEA/GO_0051438.png	8	6201;11065;6135;6187;6125;9349;4085;991	CDC20;MAD2L1;RPL11;RPL23;RPL5;RPS2;RPS7;UBE2C	geneontology_Biological_Process
GO:0044843	cell cycle G1/S phase transition	http://amigo.geneontology.org/amigo/term/GO:0044843	0.48571	2.72158	0	0	51	./Project_genes_10_geneontology_Biological_Process_GSEA/GO_0044843.png	37	6194;595;1019;4176;3398;4678;7298;891;6154;51065;4172;23594;7029;1978;328;11331;894;5111;1719;4171;51053;2146;5591;1104;4174;51499;6790;6119;6241;6117;56655;1021;586;6118;1874;983;890	APEX1;AURKA;BCAT1;CCNA2;CCNB1;CCND1;CCND2;CDK1;CDK4;CDK6;DHFR;E2F4;EIF4EBP1;EZH2;GMNN;ID2;MCM2;MCM3;MCM5;MCM7;NASP;ORC6;PCNA;PHB2;POLE4;PRKDC;RCC1;RPA1;RPA2;RPA3;RPL26;RPS27L;RPS6;RRM2;TFDP2;TRIAP1;TYMS	geneontology_Biological_Process
GO:0000028	ribosomal small subunit assembly	http://amigo.geneontology.org/amigo/term/GO:0000028	0.872868	2.71035	0	0	9	./Project_genes_10_geneontology_Biological_Process_GSEA/GO_0000028.png	9	3921;6208;6204;6223;6193;6209;6232;51065;6234	RPS10;RPS14;RPS15;RPS19;RPS27;RPS27L;RPS28;RPS5;RPSA	geneontology_Biological_Process
GO:0071103	DNA conformation change	http://amigo.geneontology.org/amigo/term/GO:0071103	0.484932	2.70683	0	0	51	./Project_genes_10_geneontology_Biological_Process_GSEA/GO_0071103.png	39	3159;3148;4673;4869;201161;51659;4176;4678;85236;891;10541;3014;3020;7153;10146;3146;51203;387103;8091;3181;79682;10036;55839;10051;4171;64946;3070;6117;54069;6418;8607;84296;6118;983;55723;79019;4175;64105;23421	ANP32B;ASF1B;CCNB1;CDK1;CENPH;CENPK;CENPM;CENPN;CENPU;CENPV;CENPW;CHAF1A;G3BP1;GINS2;GINS4;H2AFX;H3F3A;HELLS;HIST1H2BK;HMGA1;HMGA2;HMGB1;HMGB2;HNRNPA2B1;ITGB3BP;MCM2;MCM6;MCM7;MIS18A;NAP1L1;NASP;NPM1;NUSAP1;RPA1;RPA2;RUVBL1;SET;SMC4;TOP2A	geneontology_Biological_Process
[truncated: 4,683 more rows]

## Sheet: Smith_hiPSC_MSN_MNS
geneSet	description	link	enrichmentScore	normalizedEnrichmentScore	pValue	FDR	size	plotPath	leadingEdgeNum	leadingEdgeId	userId	Database
[truncated: 285 more rows]

## Sheet: Switonska_hiPSC_PSC_HD
geneSet	description	link	enrichmentScore	normalizedEnrichmentScore	pValue	FDR	size	plotPath	leadingEdgeNum	leadingEdgeId	userId	Database
[truncated: 58 more rows]

[truncated: 40 more sheets: Switonska_hiPSC_PSC_71Q, Switonska_hiPSC_PSC_109Q, Mehta_hiPSC_CN_0, Mehta_hiPSC_CN_60, Mehta_hiPSC_CN_80, Mehta_hiPSC_CN_100, Mehta_hiPSC_CN_130, Osipovitch_hESC_APC, Lim_hiPSC_BBB, Consortium_hiPSC_neural, Ring_hiPSC_PSC, Ring_hiPSC_NSC, Miller_blood, Agus_BA9, Agus_BA9_pre, Lin_BA4, Lee_CN_dMSN, Lee_CN_iMSN, Ooi_hESC_PSC, Lee_CN_FON …]
