# Supplementary material for: A Systematic Review of Transcriptional Dysregulation in Huntington’s Disease Studied by RNA Sequencing
Source: Front Genet. 2021 Oct 15;12:751033. doi: 10.3389/fgene.2021.751033 (PMC8554124; doi:10.3389/fgene.2021.751033)
Supplement: Supplementary file 3 [file DataSheet4.XLSX]

## Sheet: Info
Sheet	Overlap type	Dataset I	Dataset II	# common genes	Fisher's p-value
1	Pairwise	pluripotent	progenitor	43	4.64992e-18
2		pluripotent	differentiated_neuronal	156	1.68535e-49
3		progenitor	differentiated_neuronal	28	8.27739e-15
4		pluripotent	differentiated_non_neuronal	285	5.25651e-48
5		progenitor	differentiated_non_neuronal	26	0.000184724
6		differentiated_neuronal	differentiated_non_neuronal	115	5.83468e-15
7		brain_early_striatal	brain_late_striatal_neuronal_MSN	2	0.999902
8		brain_early_striatal	brain_late_striatal_neuronal_interneuron	4	0.870122
9		brain_late_striatal_neuronal_MSN	brain_late_striatal_neuronal_interneuron	1287	0
10		brain_early_striatal	brain_late_striatal_non_neuronal	17	1.57148e-05
11		brain_late_striatal_neuronal_MSN	brain_late_striatal_non_neuronal	984	1.38117e-152
12		brain_late_striatal_neuronal_interneuron	brain_late_striatal_non_neuronal	694	2.22767e-143
13		brain_early_striatal	brain_early_cortical	25	1.17939e-35
14		brain_late_striatal_neuronal_MSN	brain_early_cortical	7	1
15		brain_late_striatal_neuronal_interneuron	brain_early_cortical	10	0.978141
16		brain_late_striatal_non_neuronal	brain_early_cortical	24	0.02663
17		brain_early_striatal	brain_late_cortical	33	7.6169e-17
18		brain_late_striatal_neuronal_MSN	brain_late_cortical	587	0.0001609
19		brain_late_striatal_neuronal_interneuron	brain_late_cortical	397	4.12324e-10
20		brain_late_striatal_non_neuronal	brain_late_cortical	474	1.61439e-32
21		brain_early_cortical	brain_late_cortical	59	1.87198e-13
22		Miller_blood_mono	Denis_blood_platelet	1	0.0519158
23	Multiple	See sheet for details

## Sheet: 1
KCNMA1
TIMM17B
ANP32E
CNTN1
BAMBI
FAM65B
FAM19A5
MID1IP1
HAS2
PIK3R1
MAP2
ORC6
SERPINE2
POU3F2
INSIG1
RGMA
WSCD1
HSPA2
XKR4
PAX6
CLIP1
CCND1
TCEAL7
CYR61
LRRN3
ABR
IGDCC3
NTM
FZD2
BCL11B
CCND2
S100A10
HS6ST2
NEFM
KHDRBS3
FGD4
CMIP
GLI3
DLK1
ARF4
ENC1
CIRBP
PDZD4

## Sheet: 2
LDLRAP1
RP11-498P14
TP53
PARP14
STK32B
ZNF578
TESK2
MCM7
CDT1
SH3BP1
SAMD5
PCDH18
SLC7A11
ECE1
ZCCHC24
FBLN2
KIF18A
SLFN12
EFHD2
FAM72C
PGF
PLA2G3
ITIH5
MTHFD2
TRIM22
FOSL1
KNDC1
PHYHIP
L1TD1
NRXN1
MAN2B1
LIMA1
PTP4A1
NAV2
PNO1
LHFP
CAV1
GINS4
POU3F1
IMPA2
GAS1
ANTXR1
AEN
BAIAP2L1
FAS
APBA2
FBLN1
P4HA2
PREX2
PLIN2
PDGFRA
GRIN2D
MME
HAS2
ANXA2
ATP9A
FCHO1
EMILIN3
CD109
DTL
TNFRSF10D
COL5A1
ORC6
ADARB2
DACT2
ACTC1
ATP10B
ATP1A3
RHBDL3
ATP1A2
SMOC2
PPP1R14A
SNAI1
ATF5
INPP5D
MEGF10
XKR4
TCEAL5
CACNA1I
TFPI
HGSNAT
CHODL
COL25A1
STEAP3
TRIM9
SH3D19
BTG2
MT2A
PKIB
NKAIN1
DHRS3
CLDN19
RPL28
SRGAP3
ALCAM
SYN3
GPX8
VGLL3
TSHZ3
TUB
SALL3
CALCRL
ROR2
MCF2L
TSTD1
CYP26A1
PHLDA3
GPX1
ENPP1
EMB
GDF15
RGS5
S1PR3
TRPV4
IGDCC3
NGFR
RPL13P12
CYTL1
PON2
TLN1
YAP1
RCN3
PARP9
TEAD4
PLCB1
CENPN
DTX3L
MYADM
KHDRBS3
CDKN1A
CMIP
MYCN
ITPR1
FZD4
FKBP4
LINC01021
CEBPA
KLHL4
WWC1
PI15
RPL13A
CYP27A1
SKA2
CDH6
ARHGAP8
GUCA1A
ADAMTS12
SERTAD3
ADAMTS1
ALG10B
SYT7
JAK3
TGFBI
SLC7A2
APOBEC3C
DOPEY2

## Sheet: 3
LGR5
FGF12
FRZB
FGF14
HOXA2
XKR4
TMEFF2
SNX10
KHDRBS3
NOVA1
IRX2
HAS2
GREB1L
H2AFJ
QPRT
HMGA1
CRABP2
EPHA4
HOXB2
SOX3
BOC
CHCHD2
ORC6
GABRB1
TYW3
IGDCC3
CMIP
SQLE

## Sheet: 4
LDLRAP1
RP11-757G1
RP11-498P14
U1
RP11-875O11
RP11-24M17
KCNMA1
TBC1D15
CA11
HRK
SEMA4F
ADAMTS6
KIF13B
ZNF578
LRRC4
STC2
DGKK
OFD1
SBF2
CNTNAP3B
THRB
TMEM254-AS1
SLC7A11
LIN28B
TMX4
GPC1
CCDC162P
CAMKK1
NYNRIN
AARS
SLC16A2
RAB11FIP4
SPG20
VAMP2
EFHD2
NLGN4X
MTHFD2
AFAP1
C5
TRIM2
PCDHGB4
EXOC6
IGSF1
L1TD1
PHLDB3
CACNG8
MAN2B1
SORCS1
LIMA1
HEMK1
PTP4A1
TOB1
EEF1D
KAZN
C3orf38
CBLC
SLC13A4
INA
SLC12A2
BCLAF1
EPC2
GAS1
SPATA13
DAG1
CDC25B
CSRNP1
IFIH1
ZNF215
ATP8B3
EPS8L1
CCDC47
TRIP10
CASZ1
ZMPSTE24
SMC1A
INSR
ARRDC4
WWC2
BCL2L2
GMIP
DNAJA1
ADAM23
PTPN1
GCNT1
SPATA18
PDGFRA
IRS1
HRH2
MVD
TBC1D4
AZIN1
C1QTNF4
KIF21A
SOAT1
ANXA2
PIK3R1
TOP1MT
GBGT1
PORCN
IFITM1
TNFRSF1B
THNSL2
EMILIN3
BOK
EIF4G2
KLHL21
ACOT11
ZNF439
OLIG3
SYNGR1
COL5A1
EML2
OSBPL3
RSPO3
FDXR
PIGA
VSIG10L
ACTC1
ATP10B
CD74
ALDH1A3
MMP17
PIM2
NPAS4
KANK1
S100A6
SMOC2
UBE2J1
GALNT6
RGMA
HSPA2
DHTKD1
BCS1L
CASP3
XKR4
SNCAIP
CDC42EP5
HGSNAT
NUCKS1
STEAP3
DDX18
SLC9A8
BTG2
PPP4R1
APOBEC3G
SPATS2L
ECSIT
NKAIN1
SULT1A1
LIX1
ETV4
ACOT7
ALCAM
PDIA4
MOV10
GPX8
RRAS2
UNC93B1
SFXN2
VSNL1
CCDC88B
HK1
FAM168B
PTGES
STAMBPL1
CCND1
TUB
TSTD1
SYCP2L
TP53BP2
COL9A3
RHOU
PRKCA
IRF2
NEAT1
TMTC1
ESYT1
ATP10D
GTF3C4
RND3
NR3C1
PCDHGC3
SPEG
FAM111A
CADPS
EPB41L3
GDF15
MXRA8
PDLIM2
IGDCC3
DOCK9
PCMTD1
SRSF1
MAP2K4
ARAP3
CD79B
CYBA
CKB
FOXO1
RCN3
EHD2
PRPF19
PCDHGC4
EIF1
RWDD2B
GEM
PLEKHG4B
RRP36
PLCB1
MAP4K5
AGBL5
TTC9
KCNN1
HS6ST2
DAPK1
GRIP1
DTX3L
LGALS3BP
DLK1
MYCN
CDH3
MMP15
DAAM1
CNTNAP1
APOBEC3B
ABCE1
SLC7A1
ATP13A2
TWSG1
SPOCK1
ARL13B
FKBP4
LINC01021
GFPT2
ATP6V0E2
MTSS1
LARP1
CEBPA
MEST
SYT11
TMEM56
ARFGEF3
URB1
HSPB8
LSG1
ACKR3
ACTR3
KRT19
SNHG7
RASGEF1A
GPRIN1
SCARF1
CCDC91
PBXIP1
SLC24A3
QSER1
ARID3A
PIGT
TPM4
SHC3
PLK2
PALM2-AKAP2
ARSE
ARHGAP8
ENC1
TMEM187
NT5E
CHORDC1
CRISPLD2
ACTA1
CLU
ALG10B
CLN5
RAB18
AGAP9
PEX6
BEX2
TRAPPC6A
APOBEC3C
GLDC
CHAF1B
NECAB1
FAM102B
HIST3H2A
ADAMTS7

## Sheet: 5
HSPA2
DLK1
XKR4
UNC5A
PIK3R1
CCND1
IRX2
TCEAL2
HMGA1
LINC01158
KCNMA1
JUN
DYNC1I1
RGMA
GSTA4
DTYMK
CHCHD2
ENC1
GNPDA1
IGDCC3
AK3
HS6ST2
ZCCHC12
FAM200B
BIRC5
KLF6

## Sheet: 6
HOXB6
HOXA3
PTCHD4
EFHD2
HOXB8
HMGA1
COL14A1
SESN1
PDE4D
MTHFD2
RP11-498P14
LDLRAP1
PLCB1
FN1
NKAIN1
CASP7
NOL6
CHRNA5
FAIM2
APLP1
OLFML2B
ZNF578
LIMA1
PROX1
COL2A1
SIX1
MYCN
EMILIN3
GPR160
SCD5
RP11-11N9
STK17B
PPP1R13L
PER1
TTC9C
NACC2
LINC01021
RND2
FSIP2
WWTR1
L1TD1
NIPAL2
IGDCC3
MPPED1
MAN2B1
RCN3
RPL39
SLC7A11
ARHGAP8
MGAT4A
CEBPA
LRRC2
PGM5
OAF
POLE
GPX8
ZNF717
USP49
THY1
PTP4A1
CHCHD2
SALL4
PLD6
HGSNAT
EGFL7
ACTC1
ATP10B
LUZP2
H2AFX
GDF15
LGI2
COLEC12
MCM2
CECR1
ALG10B
SEMA7A
BTG2
TUB
ALCAM
POU2F2
BLCAP
CDC14A
ITGA5
APOBEC3C
FIBIN
ILDR2
XKR4
GAS1
IRX2
DTX3L
MT1X
FKBP4
ZMAT3
FCGRT
NDUFA1
TSTD1
STEAP3
KIAA1324L
ANXA2
IRAK1
PDGFRA
SMOC2
EDA2R
TRPC5
AMIGO2
KCTD12
PKIA
SOCS2
COL5A1
EPHB4
COL4A5
FBXL7
ALPK2
PCDHA3
HOXB4

## Sheet: 7
CRYAB
HSPH1

## Sheet: 8
DNAJB1
HSPA1B
HSPB1
HSPH1

## Sheet: 9
SLC26A3
MT-ND4
MT-CO2
MT-ND3
MT-ATP6
MT-ND2
INO80D
MT-CO3
RASGEF1B
MT-ND1
MT-CYB
MT-CO1
MT-ND4L
MT-ND5
SLC27A6
MTRNR2L12
LINGO1
DHFR
LPP
SEMA6D
SUMF1
SLC30A10
JPH4
GPC6
MPHOSPH8
PNISR
CHSY3
KIAA1217
ITFG1
PCDH9
TTC3
RIC8B
SLC25A37
RAP1GDS1
ANKRD18A
PDE10A
SPOCK1
OTOF
STXBP5L
MT-ATP8
MTRNR2L8
UHRF2
DDX24
PDE3B
CCPG1
CNTN5
LRFN5
ANKRD36C
RUNDC3B
AHI1
NKAIN2
WDR17
PILRB
CACNA1B
PCP4
PCM1
BDP1
SUSD4
DLC1
RPS6KA2
PTPRM
NKTR
RNPC3
ENTPD3
ARGLU1
ARAP2
SCLT1
SAMD5
CNR1
ANKRD26
EML1
CPLANE1
RSRP1
SLC35F4
OGA
PDIA6
NMD3
SBF2
HRH2
UNC80
PLPPR1
NIN
RBM25
DLGAP2
TAF1D
EPB41
WDR60
GALNT18
WSB1
GOLGA8A
EML6
ANKRD34B
KIAA0319L
KCNAB1
RNF150
WASF1
GOLGA4
TCAF1
ICA1L
DGKB
SPIDR
GPHN
WDPCP
NETO1
PRKD1
TTC17
MIB1
DPY19L2
THSD7A
SCMH1
TARBP1
ADAMTS19
DDX5
NSMAF
HERC1
ZNF780B
CCSER1
SLC16A10
CENPP
CNTN3
SH3YL1
FAM155A
SNAP25
PGP
TCAIM
SRSF11
ANKRD36
COG5
SYT14
AGBL4
PTPDC1
TSGA10
MON2
MYO9A
ATR
WIPF3
C2CD5
HNRNPDL
ICA1
STXBP5
AKAP9
ATP2B2
SNAP91
TMEM241
PPP1R16B
GRIN1
SLC36A4
AP1G2
RIMS2
RHBDD2
TUT4
TTC14
LDAH
FUT9
ACADM
RNMT
TDRP
CCDC88A
BOD1L1
IRAK1BP1
PRPF4B
HNRNPL
RASGRF2
GOLGA8B
MYCBP2
E2F3
ADCY1
NBEA
FAM189A1
ZRANB3
CHD9
ANKRD28
ANKRD36B
COG6
GPATCH8
KIAA1109
GRM3
MBTPS1
WNK2
CCDC92
PDE7B
ATP9B
MYRIP
MICU2
ATP6V1H
GLCCI1
RPS6KA5
ATP1B3
GOLGB1
BABAM2
ZNF251
NRDC
SEZ6L
PLEKHA5
HTR1E
TRMT9B
BRINP3
OSBPL6
MOB3B
CADM1
PDCD7
MLF1
GUCY1A2
ZRANB2
UGGT2
AF241726
DGKH
GPR137C
TRIM9
BDH1
CSMD1
ZNF420
PRKACB
TMEM232
PTPRG
SPART
KCNB2
CCSER2
TMSB4X
GRM8
CDH4
ZNF518A
NRCAM
DIAPH2
LYST
DLG1
CDH9
SHPRH
DENND1B
CDC42BPA
TMEM260
BTBD8
IBTK
PTPRT
SECISBP2
AL592183
PCMTD1
NSD3
RASA2
TPCN2
VSTM2B
CSMD3
CNTNAP3
CCDC7
DKK3
PSME4
UPF3A
GCC2
ESF1
SORBS2
DOCK3
PUM3
LMF1
NRXN3
TCF25
SNX32
MTR
BIRC6
CEP83
PDXK
VWA8
SIL1
CCDC171
RFX7
KIAA1328
DZIP3
GALNT11
RAP1GAP
PPP1R9A
GAK
GRIK2
UNC13B
ZNF248
RNF175
SON
MPC1
RTF1
TMEM132D
DYNC2LI1
KCNIP4
OSBPL8
CACNG4
GRIA2
NEK10
VPS53
DARS
KIAA0586
TANC2
USP47
DNAJC1
PATJ
GNL1
EXOC6
RTN4
HERC2
STXBP6
ANKRD11
TBC1D4
CALM1
CNTRL
FLRT2
GRIA3
PUS7L
TRAPPC12
EML5
CHKA
TOGARAM1
UBE3A
FAM120B
KHDRBS2
NSF
NF1
ADK
PPIP5K2
INPP4A
STARD4
CCDC66
DHX36
PTPN4
SMCHD1
SLC12A8
FRRS1L
HSP90AB1
R3HDM1
CORO6
TBRG1
PPARGC1B
SORBS1
SCN3A
RARB
RGS6
DST
GALNT1
TRANK1
WWP1
SEC22A
ATF7IP2
PDE5A
DNAJB2
MIPOL1
CTTNBP2
KMT5B
CDH7
SAMD12
PAM
DCAF10
ANAPC1
GAPDH
C1orf159
ERCC6L2
NUDT5
RIC3
CFAP61
FAIM2
PJA2
SHC3
CASK
TBCK
FNDC3A
MSH2
ZMAT1
TCERG1
PIBF1
PCNX4
CEP57
NDEL1
DYNC2H1
RPGRIP1L
MAGI2
ARMCX4
LEPR
SETX
CHN1
EPHA4
PDZD2
CCDC191
RIMS1
TENT2
RBFOX1
SCAPER
CFAP221
ADGRL1
BEND6
GALNT13
PDE7A
SMYD3
CDH11
SRSF7
B3GLCT
ACBD6
RNF220
COP1
LRRC7
HECTD2
WDR19
MICU1
ACYP2
SNRNP70
ANKRD13A
HSP90B1
UBE2H
TMEM168
PNN
MICU3
SGCD
RAB28
MPDZ
KIAA2026
FAM135B
PAXBP1
AC009690
VPS54
RPAP2
RPS6KC1
GALNTL6
LDLRAD4
ACVR1C
ZNF667
LPIN1
METTL6
NAALAD2
PCSK2
ZMYND11
HDAC8
EPHA5
PKP4
CASTOR2
DECR1
TERF2IP
ZC3H12C
SYT1
CES4A
PTPRO
ACTR2
VEZT
HECW2
ELP4
TLL1
DMXL1
C8orf34
ST18
ARHGAP20
NEK1
CCDC6
PSMA1
XRN1
ESYT2
RCOR3
MSH3
SCFD2
RNF180
PHIP
ULK4
GFAP
NAALADL2
MTCL1
PPME1
ZSCAN18
NEGR1
EHBP1
TRAK2
TANK
INVS
BCKDHB
EGFR
SOS1
FAM228B
AHCYL2
INTU
FASTKD1
EPHA3
ECHDC2
LENG8
BCLAF1
MIA3
SIK3
POGZ
PLCG2
MAN1A2
NAP1L1
NIPBL
MTMR1
OXR1
DNM1L
MBNL2
PCNX1
DYNC1I2
THSD4
CEP162
LZTS3
FAM184A
TBCD
PKN2
GRB10
TRIO
CAMK2A
TRAF3IP1
TRPC1
TRAPPC13
SAT1
HUS1
ST3GAL5
NECAB1
ZER1
USP15
CMC2
ABCD4
NFX1
TLK1
ERCC8
DGKI
TMEM132C
PKIA
ZFYVE16
WRN
ELF2
KIAA1841
ZNF133
PDE8A
IARS
LDB2
CCDC91
RNF130
RAB6A
ZDHHC17
EPHA6
GAD1
RALGPS2
NBPF1
REV3L
RBFOX2
ATF6B
DGKG
APC
TMTC2
MAPK8
GPATCH2
TFG
ZNF385D
ANKAR
MRPS25
ZNF638
NAGPA
TMOD2
GLMN
ERICH1
PAK3
SLC12A5
THOC1
SLC30A9
LRRTM3
ETFDH
DNAH9
SLIT2
YME1L1
ANKS3
GLRA2
HMGCLL1
USP32
ULK3
FCHSD2
MFAP3
PEBP1
KRIT1
PHKB
MTERF4
MDGA2
BICC1
PMM2
JMJD1C
CCDC14
PID1
JAK2
UQCRC2
SLC25A12
COLQ
MPP6
NAA16
LMBRD1
RANGAP1
TBC1D22A
NINL
SIPA1L1
UNC5C
FARP1
NRSN1
VAV3
HOMER1
SRSF5
FBXO22
GPR88
ZNF540
PTCD3
TERF1
PBX1
TOGARAM2
FKTN
RNF165
RBMS1
PIK3C2A
GRIK4
MAPK8IP2
L2HGDH
ZNF782
TENM4
PHC1
ADARB1
HMGN1
PLXNC1
ERO1B
MARK1
AC004076
SLC4A4
MTERF1
NOXA1
RHOQ
ZC3H8
SCGB2B2
C1QTNF3-AMACR
OTUD4
MDH1
PITPNC1
GPALPP1
MINDY3
LONP2
KNDC1
BZW2
HIBADH
RBM39
ODR4
C11orf58
SLC2A13
NTRK2
GABRA4
ANKMY1
TMCO3
NRG2
ABCA5
SYNPR
NAV2
XKR4
MLH3
RASAL2
RHEB
AMER2
LPGAT1
PLGLB1
DOK6
BRWD1
EIF4A2
SYCE1
STRBP
TPT1
DNAJC24
SH3BGRL
MBD5
SEMA6A
CSAD
ZC3H14
PTK2
MAPK1
PCCA
KLHL13
PTGES3
COL19A1
RAPGEF3
MGST3
ARFIP1
TMEM132B
ARL6
ATP1B1
MTDH
ATP2A2
AKAP6
UBXN4
SRSF4
CCND3
CAPN7
MBOAT2
MAX
ZNF883
FBXL17
VAT1L
CLMN
KCNJ6
KLHL23
C9orf153
ZNF737
STXBP1
MZF1
ME3
TRAF5
AL117339
VPS41
NDRG2
SLC22A15
RIMKLB
KCNB1
PNMA2
SPEF2
MTHFD1L
LARP1B
JAKMIP2
CLTC
PDCD6IP
CHPT1
COPG2
ZZEF1
PPP1R3E
CDH12
DNAJB14
MALT1
FOXP1
ICE1
NLGN4X
FAM49A
PLXDC2
TMEM74B
PMS1
TET2
PHYKPL
AATK
SNTG2
AVIL
USO1
SYNDIG1
ZNF658
MAP3K2
KIAA1549L
PTPRD
DHX29
SLC1A1
NUS1
FTH1
PLPPR4
MCTP1
PPP1R12B
UVSSA
RALYL
TMCC1
CWC27
SENP5
ARSB
GREB1
SPATA6
FBXL5
EPB41L5
CD163L1
EXOC1
SLC24A2
VPS13C
ECI2
RPL37
SASH1
RBMX
RALGAPA1
UBE3C
FAM78B
AC027644
ORC3
BACH2
DTWD2
CALB1
FBXL4
CNTNAP3B
COA1
ANKRD17
PDXDC1
ME2
MBOAT7
WDR27
ACER3
CLEC2L
XPO1
PTPN2
BCCIP
ARPP21
EXOC2
AFTPH
CDH20
SPG11
SPAG1
GAB1
NPEPPS
RGS17
KANSL3
FAM120A
AKAP11
RFLNA
INPP5F
ALS2
BEX2
AKAP1
CNKSR2
ESRRG
MTUS2
C9orf72
CFAP161
GPCPD1
SUCO
ZC3H15
TEX15
HPCA
KTN1
SPOCK3
CLVS2
TRIP11
REPS1
PRMT2
RAB27A
FAF1
CYFIP2
KPNB1
GRAMD1B
BCLAF3
HLTF
SYN2
FEZ2
DPH6
CBR4
GPATCH2L
EFCAB6
YWHAZ
GRID1
PCBP3
ACAP3
SYBU
EIF2AK4
NAA15
GSK3B
KCTD16
CD200
ZNF439
SYT16
SAT2
PTOV1
RMDN2
NSMCE2
KIFAP3
FSTL5
PPFIA2
CAPRIN2
PDE4B
RAB11A
ZCCHC7
PTPRK
FGF12
MTOR
TM9SF3
GNG4
XPA
KIAA0825
SS18L1
ADAL
SLC4A8
SCAF11
CNTNAP5
ATXN2L
CDKL2
CACNA2D3
MLLT10
MIA2
HMGXB4
ZNF528
QRICH2
NEXMIF
CHL1
DCX
COQ8A
UQCC2
CDH18
HUNK
TOM1L1
GSTA4
BEX3
ENOSF1
RORA
MMD2
SLC37A1
EFNA5
GOLT1B
SULT4A1
HMGN3
ZNF529
DSCAM
DPYD
LRRC49
P4HTM
ZDHHC21
GLRA3
TPM3
ZNF195
VPS8
LIMCH1
ARFGEF2
KIF9
NUP54
AKAP7
FANCM
RNF149
CHD6
HSPH1
SEC31A
TACR1
NFRKB
PRMT9
MTMR4
NMNAT3
PARP1
GREM2
TNRC6A
RBM41
PTPN18
ASNS
ADGRB3
FRMD4B
ZDHHC2
PWWP2A
TNIK
SMARCA2
CNNM1
RALGAPB
REL
SFMBT2
OLA1
BRINP2
CLIP2
H1FX
EXOC4
BEX4
SLC7A8
PRNP
ESCO1
ACO1
FRY
C12orf4
MECR
GABRA2
RAB3GAP2
RPL15
DDX18
DDX50
SUPT3H
MTIF3
RDX
ELOVL6
NLGN1
HOOK3
WBP2NL
EXT2
GOT1
CYFIP1
ATP5IF1
ZFYVE9
FRAS1
GPLD1
PARP8
RBMS3
GRIN2B
HCN1
FOXRED1
ATP10D
APLP2
PEX1
SHTN1
NCBP3
SLCO3A1
C12orf45
LYPLAL1
SNCA
LARS2
CST3
SHISA9
FER
DYM
PLAGL1
HSD17B12
STAT4
LRRC39
TMTC3
ATG2B
NQO2
SLCO5A1
AL662796
ATP2B3
GTF2H2C
PCNX2
LIN7A
LCOR
FGF9
ZNF155
SENP7
IL6ST
ABCB10
SLC35F1
PSMD1
AP2B1
ARSG
RPS23
EIF4B
SPIN1
ABHD3
ACACA
ZNF345
NPAS3
DLEU7
AC010615
CNTLN
COPA
PTPRE
ATG12
XPC
RPL30
SERINC1
MRPS16
SEMA5B
PHF14
NTM
HSP90AA1
APOE
CHD8
KLF12
VPS4B
FRA10AC1
RPL31
ANKRD12
ADAM22
PLXNB1
APOO
DHDDS
INF2
GSKIP
TATDN3
EID1
NAP1L4
ZNF827
SEMA3A
BAIAP3
OSGEP
PRPF40B
HMGCR
IQCJ-SCHIP1
HNRNPR
DOCK11
RPL14
TBC1D1
SETD2
CBL
KIF21A
GIT1
GABRB2
RHOBTB3
FMNL2
PCDH7
PAAF1
GRIN2A
SUPT7L
TCF4
ALDH5A1
CDH8
SLC25A36
TBC1D31
CCDC82
DNAJC10
BBOF1
ZNF44
ZNF708
PSMF1
AASDH
HS6ST2
CELF2
NMRK1
MAP3K4
CXXC4
N4BP1
ZEB2
TRMT11
CLOCK
ME1
RICTOR
TENM1
ADARB2
SDF4
VCP
EXOSC10
SUB1
IREB2
NFE2L2
COX7C
GAP43
ETV6
RGS11
HS6ST3
SMC6
MTREX
GULP1
CRB1
ZNF573
NRG1
SGIP1
HDX
PPIA
CYP4V2
KIAA0895L
ATP5MPL
DACH2
CDK14
IPMK
ZNF385B
FBXL13
CCDC130
RPS24
DNAJC13
MACO1
NAV3
NCAPD3
LDHA
BCL11A
EXOG
COPB2
ORC2
ROBO2
MAN1C1
PIAS2
MOBP
LIN52
GRK5
KIF2A
RIT2
CLINT1
FRMPD1
STMN2
WDR12
DCLK1
IMMT
TUBE1
ARHGEF11
DACH1
WLS
RNH1
CADPS
IGF2R
DSTN
CEBPZ
PIGB
FLVCR1
MAEA
SEC24B
HEATR3
BAIAP2L2
ZBTB11
MED12L
TOR1AIP2
ETFA
PPFIA3
UNC13C
AGTPBP1
UFL1
PANK3
ZNF197
KCNMB4
PLCB4
NCOA5
CEP68
FAM95C
ABCA2
PPM1B
XRRA1
KLHL28
ATRNL1
TIMP3
UQCRH
FOXN3
ZNF804A
PITRM1
PSAP
KIN
TIMM23B
NAA35
PAPSS1
NEK9
NEK11
H3F3B
FAM169A
MCF2L2
UMAD1
SEC23IP
KHDC4
ZNF654
APPL2
NELL2
LRRC1
DDX1
MTX2
LANCL2
SLC7A11
PCGF5
ROBO1
GABARAPL1
RYR2
PRR16
EIF5
TEFM
ARHGAP24
LONRF1
MAGI1
SETBP1
NDUFAF5
EXT1
LRP6
GPM6A
LMO3
CDON
CMIP
MGMT
ALCAM
AFF3
FRMD4A
FOCAD
TENM2
PAK5
TCTN1
ZBTB1
GREB1L
NCOA2
DLG2
EYA3
GLT1D1
DAB1
ANK2
CACNG3
ST3GAL6
MAPRE2
KIAA0930
RAB3C
NLK
LRRC9
TLE4
LINGO2
OPCML
PDE4DIP
SLC8A1
BCL11B
L3MBTL4
TP53BP1
SLC8A3
JAZF1
GRIA1
CADM2
FTL
UPP2
STAU2
TMEM64
MCU
DAAM1
CACNG2
STMN3
ST8SIA5
TSPAN5
C1orf21
CC2D2A
IL1RAPL1
VGF
NHS
PLCB1
ANOS1
CPNE8
MGAT4C
PPM1L
SARAF
PDE1C
SESN1
FNIP2
EIF4G3
CMTM8
NOS1
THRB
MAP4
CHRM3
VWC2
MMP16
HECW1
KCNH7
KIAA1324L
GRIK3
MARCH7
MARCH4

[truncated: 14 more sheets: 10, 11, 12, 13, 14, 15, 16, 17, 18, 19, 20, 21, 22, 23]
