# Supplementary material for: A Systematic Review of Transcriptional Dysregulation in Huntington’s Disease Studied by RNA Sequencing
Source: Front Genet. 2021 Oct 15;12:751033. doi: 10.3389/fgene.2021.751033 (PMC8554124; doi:10.3389/fgene.2021.751033)
Supplement: Supplementary file 5 [file DataSheet6.XLSX]

## Sheet: Info
Sheet	Overlap between or unique in
1	Lee_Cpu_iMSN	Agus_Cd_pre
2		Agus_BA9_pre
3		Agus_BA9
4		Lin_BA4
5		Al_Cg_astro
6		Al_Cg_neuronal
7		Al_Cg_bulk
8		Lee_CPu_dMSN
9		Lee_CPu_FON
10		Lee_CPu_astro
11		Lee_CPu_micro
12		Lee_CPu_OPC
13		Lee_CPu_oligo
14		Lee_CPu_IN_SN
15		Lee_CPu_IN_PT
16		Lee_CPu_endo
17		Lee_CPu_mural
18		Lee_CPu_epen
19		Miller_blood_mono
20		Denis_blood_platelet
21	Lee_Cpu_iMSN
22	Miller_blood_mono	Agus_Cd_pre
23		Agus_BA9_pre
24		Agus_BA9
25		Lin_BA4
26		Al_Cg_astro
27		Al_Cg_neuronal
28		Al_Cg_bulk
29		Lee_CPu_dMSN
30		Lee_CPu_iMSN
31		Lee_CPu_FON
32		Lee_CPu_astro
33		Lee_CPu_micro
34		Lee_CPu_OPC
35		Lee_CPu_oligo
36		Lee_CPu_IN_SN
37		Lee_CPu_IN_PT
38		Lee_CPu_endo
39		Lee_CPu_mural
40		Lee_CPu_epen
41	Miller_blood_mono
42	SAT1 logFC in selected datasets
43	Kuhn top 60	Human striatal DEGs
44	Hodges top 30 striatal down	Human striatal DEGs
45	Hodges top 30 striatal up	Human striatal DEGs

## Sheet: 1
CRYAB
HSPA1B
HSPH1

## Sheet: 2
AL117339
SLC16A7
SAT1
SLC39A10
HOMER1
HSPA1B
JUND
SPP1
UBC
SLC2A13

## Sheet: 3
SLC30A9
RPL5
HERPUD1
ITFG1
CCSER2
DPYSL5
HACE1
RPS8
TUBG2
TRA2A
SCN2A
MRI1
NLN
ANKRD16
DHX32
SRSF4
FOXJ3
TOB1
YWHAZ
NF1
ZZEF1
GOLGA8A
RBM17
KIAA0319L
ECE1
ERO1B
CLASP2
EPC1
FBXL7
SNAP25
B2M
NDFIP1
MRPS5
RSPH3
SPTB
SUSD4
SYT11
SLC38A9
DNAJC1
TMEM132D
SYT5
LPL
PCP4
CAT
RUFY3
GRM3
ZC3H12C
PLGLB1
OSBP2
WLS
TRPM7
SUSD1
SLC35F1
ARFIP1
NMNAT2
ANK2
PLCL2
RTN4
ZNF441
SRGAP1
ART3
PRMT8
TSNARE1
STXBP5L
TPT1
SPART
CAMKK2
GRIN2A
CNTNAP1
ZNRF3
CLU
EXOC7
SCN3B
RPL23A
SPTAN1
FOCAD
FOXRED1
NKAIN2
TRANK1
ZNF30
LPIN1
RPS23
SLC26A3
PPFIA2
OPCML
KIAA1958
MTCH2
UBE2O
TRIM9
LPCAT4
SDAD1
HNRNPC
HERC2
ASIC2
ICA1L
OTUD4
C20orf194
GNPTAB
PTPRN2
AP4B1
VDAC1
TEX15
MTMR7
HECW2
FGD4
LOXHD1
SORCS2
DYNC1H1
SUGP2
PHTF1
CORO6
LARP7
TTLL11
EXOG
GABRG3
ADGRB1
XYLB
RALGPS1
AGBL4
RPL4
PJA2
IFT27
RNF165
INA
CHPT1
HP1BP3
TMEM131
AL117339
EFR3B
NEGR1
AAMDC
UNC80
MECR
XKR4
RBFOX1
ZNF782
CRYL1
SHISA7
CRYBG3
PNPT1
SCFD2
RSRC2
DOCK3
GPHN
PCMTD1
OR3A2
PPM1K
RAP1GDS1
ELK1
ARMCX4
SNTG2
GAB1
NOXA1
LHFPL4
HSD17B4
CEP112
SLC12A5
YEATS2
AASDH
HIPK4
SPOCK1
ATP1B3
MMS22L
RSAD2
RPL32
BEND6
SYT2
ETFDH
TIMM23B
AC009690
KIFAP3
LAS1L
PPP1R12B
ARHGEF9
SCAMP5
CD81
RNF112
DCLK1
BICRAL
CEP164
TRPC1
PLAGL1
TRMT9B
SAT2
SLIT3
TXNDC11
NPHP4
CTDSPL
RBFOX2
MTCL1
CREM
WDR61
ANKRD36C
EVL
UBE2J1
PCNX2
FRAS1
GRM4
ELP4
RNF149
AKT3
NUDT5
EEF1A1
PAWR
STRIP2
CLMN
IL6ST
AHI1
MTIF3
KCNN3
HECTD4
SAMD12
RPLP1
HDAC8
ARHGAP10
ST6GAL2
SFXN2
UNC13A
L2HGDH
MERTK
BTBD10
KIDINS220
PSMG2
CASTOR2
PTPRR
RGS11
VPS54
SIRT5
PPARGC1B
BCL2
PDZD7
PLEKHA7
RIC3
VPS53
RAP1GAP
MT-ND5
CFAP46
MDH1
LRMDA
GRIK2
TTC3
RPGRIP1L
MED21
AKAP6
PARD3
LANCL2
CWF19L2
PRPF4B
MMP24
ARSB
CIAO1
CAPN7
ICA1
RNF123
B9D1
KDM5A
EFCAB6
SNAP91
MTMR4
OSGEP
EMCN
ENOSF1
NRXN3
PTGDR
DZANK1
ZNF236
CFAP221
ABCC8
FKTN
NOL10
RPL14
BAZ2B
PNISR
RTF1
SPON2
XRN1
B3GNTL1
ZNF420
OTUD3
OXR1
MT-ND3
ACP6
RPL6
KNOP1
TBRG1
WDR31
PAXBP1
ROCK1
RIMS1
TUT7
GRIK3
ATP9B
NIPBL
BCCIP
AP3B2
GOLGA8B
CD58
HNRNPD
RPL24
POLR1A
MSH2
DACH1
NSA2
VEZT
GPCPD1
C4orf47
ARHGAP20
MAP3K2
ALDH3A2
METTL14
GRIN1
HTR2C
HS3ST5
ALPK1
TRIM4
SLC4A8
MYO5A
CRYAB
ADAM12
HIBADH
KCNH4
METTL8
RPS24
MAPK8IP2
CAMKMT
PREPL
SCRN3
GABRA6
ATL1
NCR3LG1
BBS2
CES4A
DYNLT1
PPFIA1
PPP1R1B
PRAG1
PARN
MT-ND2
GFAP
PRPF38B
NOS1
LRRC28
SV2C
DECR1
TSC1
ANKRD10
STUM
PGP
TCAIM
WWC2
C6orf141
PTPN13
NETO2
WDPCP
SEMA3C
GRB14
RCAN2
PARD3B
CACNA1D
RAVER2
BDH1
SCLT1
SLC47A1
GALNT11
ZHX3
NTM
GNL1
CEMIP2
LARGE1
SMPD3
REPS2
HLCS
CCDC78
RPL30
TESC
GRAMD1C
RBBP7
PDE2A
NUMBL
CALCRL
RBMS1
ZDHHC2
DHDDS
TRAF3IP1
PLEK
TANC2
NALCN
FAIM2
LMLN
COG1
RFLNA
MTOR
PPME1
DIS3L2
TARBP1
MAPK8
LMF1
CDK11A
ANAPC1
AOAH
CEP83
TPCN2
UBE3C
SCN4B
FLT4
CDH20
RPS27A
FRMPD1
KIF21A
SPEF1
AHCYL2
OFD1
DENR
ORC3
TMOD1
NOVA1
PRPF39
RPL11
AP2B1
EGFR
NOL8
MTR
ZRANB3
USP47
ABCD4
NBEA
ME3
MYH10
BRD9
VTA1
CWC22
CFAP61
NUP210
THSD4
SRRM4
OBSCN
CTXN1
NRCAM
ZNF780B
UNC13B
SYN3
MALT1
TRMT44
OTOF
BICC1
RNMT
ICE2
WWP2
LIMK2
THOC2
MICA
ETV1
GFPT2
PCSK2
HMGCR
VPS50
CSMD2
HTT
ENTPD3
SLC9C2
NGEF
PILRB
VWC2
FBXO9
LEPR
HERC1
RPS25
TSPOAP1
CKMT1B
IGSF9B
VPS39
MICAL3
RPL19
MYCBP2
ANKMY1
RAB28
HUNK
ADCY1
CACNA1B
IFT172
CCDC180
HTR4
RAB27A
PRPF40B
CDC16
NAA16
MT-ND6
DNM1L
PAK1
SYNDIG1
KCNH7
DNAJC27
TCF7L1
GTF2H5
FBXW7
TMEM38A
RAP1B
JAK2
EIF3E
LRTM2
CALM1
RHOBTB2
CDH22
DHX57
LINGO1
KCNF1
ZFX
TBC1D30
RBM39
ATR
RPL31
TOMM70
GPR149
PTCHD4
NBPF3
PI4KA
ANKRD36B
CAMSAP1
ADAM23
LNP1
WNK2
NRG1
NEK10
SGK1
RGS8
LDLRAD4
PIGZ
ZNF667
FBXL2
MYT1L
FAM133B
TRPM2
VWA5B2
ZNF155
EPHA5
RIN2
TECTA
USP32
HGSNAT
TMEM241
NOX5
C12orf45
SH3PXD2A
GARNL3
FAM153B
RPL35A
FIG4
IQSEC1
INF2
RABL2A
B3GAT2
KIAA1841
HIVEP3
SRSF7
ARMC2
ULK3
PKN2
HERC4
ITGAV
CATSPER2
DDX55
ZNF135
CADPS
PRKN
DNAH1
SAT1
UNC79
RAD54L2
CMTM8
HNRNPA2B1
AC027644
CFAP74
EML6
ATP8A2
WDR12
FIGN
IQGAP1
RYR2
GPLD1
VLDLR
PPP2R2C
RFX4
STK38
PDLIM5
MDGA2
CCDC148
CRYM
AL049650
PRPF40A
DLGAP3
LCLAT1
PPM1B
KIAA0100
GTF2E2
BZW2
IQCK
BMPER
TM9SF4
KCNH1
DOCK7
NAV3
ATP1B1
FGF9
RSRC1
ETV5
MAX
KDM1B
LOXL2
ANO6
CDK14
SLC7A11
GLCE
TMA7
TIMP3
TMEM44
SERP1
ADGRB2
PRIM2
IFT20
TAB2
EFCAB11
CCDC65
SIK3
CD2AP
GLYR1
PRSS23
TMEM179
STMN2
PLCB1
SPHKAP
SPG7
ATP2B2
HIF1A
DHRS4L2
CWC27
ARSG
SNX9
SINHCAF
ANKRD49
EMSY
CNIH3
KRBOX4
LETMD1
CARS2
ZNF438
PIAS2
MAGI3
MRPS16
PTPN12
PAK3
RNF114
MBIP
ZBTB1
SMAP1
UCK2
TUBA1A
MAGED1
GSDMB
ULK2
PHACTR1
NFE2L2
MAP1A
TSC2
ADGRV1
THADA
SEC61A2
WDR37
TPGS2
MYO19
ZFR
PTPN2
SUMF2
GAS8
DMXL2
FANCA
MLLT3
ZNF69
L1CAM
DDHD2
SLC39A10
ACACA
SNX31
TASP1
MAP3K1
FAM156A
NFATC2IP
IMMT
RABEP1
IRS2
RBM48
DCAF16
ABCB9
DDX1
GRIK4
APBA1
CEP68
PDCD4
NELFA
FBXL20
EIF4H
PLAA
ST8SIA5
LAMA2
TUBB4A
SFT2D1
PCCA
EPB41L1
FER1L5
WDR48
ABI2
SLC39A11
NSF
RUFY1
ACVR1
UIMC1
ZNF573
REPS1
PPP4R3B
LURAP1
FARSB
ZNF141
SV2B
COMMD6
WDR7
CIR1
PLCG2
INPP5D
FILIP1
KALRN
MRPS31
RYK
NCK1
MYO18A
GOT1
AAGAB
SLC23A2
TRAPPC9
ZCCHC7
SOCS6
VPS41
RPL34
NEFM
STXBP1
ATRN
XPO1
CACNA2D2
PDE4DIP
TCP11L1
SASH1
NUP93
NACA
SOBP
TXNIP
BRCC3
SLC7A14
ACTN2
DNAH2
CX3CL1
AMZ1
AVIL
SNCA
MFSD13A
ZFYVE9
GRID1
RBMS3
DNAJC2
GNAI3
TMOD2
CAMK4
LRRC49
RAB6A
PCDH1
STOX2
HSPA1B
E2F5
SCG5
CRB1
SAFB2
CDKL5
CLTC
CCDC57
GDAP2
GAS7
ACAP3
XXYLT1
RASGRP1
IDE
ZNF382
EHMT1
TRIM52
SLC22A17
CPLX2
BRD7
MMD2
ANO2
TUBA1B
GRAMD1B
POLR3B
SIN3B
CD200
CD47
FAM135B
UBE2N
GPRASP1
CYFIP2
KIF3A
MIOS
NAT8L
TTL
CMSS1
NUP160
IPO9
WAPL
NXN
GLT1D1
DDX42
KTN1
TMCO1
LRRC37B
DNAJC5
COL25A1
ZNF644
ECI2
LHFPL2
GABARAPL1
HSD11B2
RNF19A
TOP3A
UQCC1
ACAD9
AEBP1
HADHB
SCN8A
EXT2
TMOD3
SLC38A2
NREP
NHLRC2
CNOT4
PCGF5
APOLD1
CDC42BPB
STK39
CCDC85A
PRKCE
SRSF10
DGKI
RAB9B
FRMPD4
CDH12
SMAP2
SSR1
GSK3B
ATP1A1
MAEA
ARHGAP44
N4BP2L1
NTPCR
CFTR
RHOBTB3
MRPS6
UBASH3B
STXBP4
AGTPBP1
MAPK9
GPR158
ATP2B3
PLPPR4
AGK
TFCP2
CACNG2
TRIM66
FAM219A
REEP1
YPEL3
ZNF821
GRIN2B
APPL2
SPEG
UBR5
RFC3
HMG20A
SESN1
MGST1
SDCBP
AGPAT3
IKZF2
CDS2
CACNA1H
GON4L
PPIP5K1
COL19A1
MIER1
C11orf80
TRPS1
PHF21B
CDKL2
DLG2
NPL
MRPS27
MBNL1
FCHSD2
HIF3A
CHIC2
PTPRN
TECPR1
RNF187
MCRIP2
TANK
NSL1
SPECC1
AGFG2
TMEM47
TRAF5
MAP1B
TEX2
ARID2
FTCDNL1
MAPK1
BSN
PSMD1
POLR3A
NFKBIZ
INPP5F
GGT7
ARHGEF2
UBE2D3
IRF2BP2
MPPED2
ZNF654
HIBCH
CHRM1
PCLO
SVOP
SH3GLB1
GPR173
KLF5
ADAM22
VPS26B
CDH8
SGMS1
SYNGAP1
SCN1B
GPC1
NFATC2
CAPRIN2
JAM2
CASTOR3
ZCCHC8
SUPT20H
CCND2
LNPK
AP3D1
MRAS
FUS
KCNB1
MAGI1
HECW1
KIF1B
KANK1
PCID2
TRPC4AP
CEP350
RRAS2
ATP2A2
SEC24A
DNAJC18
LRRC1
LAMB1
TNPO1
CCND3
BMPR1A
EIF4G3
AP4S1
C2
CCNL1
ANAPC16
TBL1X
BSG
RHOQ
TMEM87B
ZFYVE27
FYN
PRKCH
PLPP1
FSTL4
PSPH
DNAH9
CHD8
MAPRE2
CHD1
CNTNAP5
SMURF1
NDRG3
UBE2Z
SH3RF1
SYNJ1
RASD1
SDHC
PELI1
ZNF407
TCF7L2
SLC8A2
TRIM44
DYNC1I1
SORL1
DNAJC3
TOM1L2
DHCR24
AMN1
PURG
DDHD1
MAPT
PCF11
ST7
TTC19
VPS8
THUMPD2
INTS3
TP53BP1
TENM1
LONP2
MBD2
SPP1
ABHD3
MAST3
CALN1
EXOC6B
ATP10D
VGLL4
DNAJC16
USP4
GAP43
WDSUB1
STMN3
GNA12
VIPR1
SESN3
TMEM59L
RB1
DCX
AP1S3
PPP4R3A
CHST11
PPP3CB
STAT3
GPBP1L1
CREBRF
ZNF652
MGAT3
ADGRL1
SGTB
NFIA
PAK2
MBTD1
SYT7
TCAP
PPM1L
MIGA1
BRINP1
PABPC1
PPIL6
TRIM37
XRN2
ACTR10
DYNLL2
SMAD2
NYAP2
UPP2
ENTPD6
MFSD14C
CORO2B
UBAP1
CACNA1A
ABCA3
PDK2
YWHAG
IP6K2
MPZL1
OPA1
SETD3
ZNF398
WWOX
FANCC
FTL
MAP2K1
TLN2
PPFIA4
PKM
STARD7
SLC25A40
KCNA2
SP3
C2CD2
MANBA
KIF3C
IGF1R
SYT12
IQSEC2
SEZ6
FBXO32
RAP1A
OCA2
LMTK2
SLC24A2
SMARCA1
TLL1
SYNGR1
CALD1
SRGAP3
SYP
RAB3C
WAC
TMBIM6
SYT1
RIT2
MGRN1
PPP3CC
NLGN4X
SOCS7
SCIN
GSTA4
FGFR1OP2
KAT2B
QSER1
GRK3
SORCS3
B4GALT5
MTX2
LIMS1
MAPKAPK5
HMGN3
TLE1
NDUFA10
XPO6
SGIP1
LRRTM3
GPC6
ATXN10
SLC8A3
FCHO2
CCAR1
ELOVL6
GRM5
RTN1
AHCYL1
SLC38A6
DHRSX
CLCN3
NUFIP2
ARHGEF11
SLC7A8
BORCS5
STAU2
WDR33
LMTK3
PPP6R3
R3HDM2
FTO
LARP4B

## Sheet: 4
CAMKK2
SCN3B
HS3ST4
ELK1
BCL2
PARD3
SPON2
ROCK1
RIMS1
DACH1
HTR2C
LPP
GFAP
GRAMD1C
IDI1
LONRF3
PCSK2
HMGCR
PAK1
TMEM38A
CDH22
SGK1
EPHA5
INF2
PDLIM5
PTCH1
CRYM
SERPINE2
SPHKAP
SLC39A10
SH3BP5
FILIP1
NEFM
WNT10B
CAMK4
RASGRP1
RHOBTB3
CACNA1H
HIF3A
ZCCHC8
DYNC1I1
DHCR24
GAP43
CACNG3

## Sheet: 5
MPP6
PDE3B
TRIM33
MYEF2
HERPUD1
ITFG1
CCSER2
MARCH7
TUBG2
SPAG1
CENPC
TOB1
YWHAZ
GOLGA8A
KIAA0319L
SLC25A28
SUN1
FBXL7
ARHGAP32
RNF212
SNAP25
B2M
CCDC88A
NKTR
SYT11
TPI1
SYT5
RNPC3
PCP4
CAT
BOK
GRM3
SPON1
TFB1M
YME1L1
VDAC3
CYP4V2
PTK2
MFSD8
PDPR
LRPAP1
RTN4
EXOC1
C1QTNF4
TSC22D1
TPT1
ZNRF3
CLU
EXOC7
ARHGEF4
SPTAN1
FOXRED1
C9orf72
TRIM9
PARP6
CLK4
SEMA6D
THOC1
HERC2
NBPF12
ICA1L
C20orf194
PTPRN2
CDHR3
THEM4
INVS
GSTK1
NAV2
SORCS2
SUGP2
LARP7
ATL2
ADGRB1
CCDC7
GAK
IFT27
HMGN1
HP1BP3
AL117339
EFR3B
NEGR1
RHBDD2
EML4
PNPT1
GPHN
PCMTD1
PPM1K
ZNF133
PIK3C2A
PER3
KMT2E
NOXA1
NEK1
NCAN
TCF25
PPIP5K2
SFSWAP
ATP1B3
SLC4A4
WWC1
BRINP2
RSRP1
PRTFDC1
NSD3
PIGG
CEP164
TRPC1
PPP1R9A
TXNDC11
APC
CYTH3
UBR2
WDR61
RPL37
BIRC6
TTC21A
TDRP
AGAP6
EEF1A1
STRIP2
WSB1
EPB41L2
RPLP1
ST6GAL2
ZMAT1
DCLK2
HYDIN
KIDINS220
TMSB4X
RGS11
DYNC2LI1
DYNC2H1
ARGLU1
NBPF15
RIC3
VPS53
ME2
TNRC6A
N4BP2L2
TMEM132B
MDH1
LRMDA
KYAT3
TSPAN7
LANCL2
PHIP
SLC6A1
MZF1
PNPLA7
B9D1
STARD4
IQCA1
U2SURP
KANSL3
FNDC3A
OSGEP
SFPQ
CCNL2
TPM3
ENOSF1
SULT1A1
MKNK1
NR2C1
BAZ2B
RTF1
ACP6
RPL6
KNOP1
P4HTM
GOLGA8B
BEX2
WBP2NL
EFNA5
ECHDC2
VEZT
ME1
C4orf47
TUBGCP2
LRRFIP2
FRY
GRIN1
LUC7L3
ANKS3
CCNH
AGAP9
DPY19L3
CRYAB
ESYT2
EPHB1
TESPA1
HSF4
NIPSNAP2
PRMT9
CAMKMT
PREPL
RNF130
SLC25A37
PPFIA1
PPP1R1B
GFAP
MRPS25
ATP8A1
CARMIL1
TSC1
MARK3
LYPLAL1
MTMR1
DHX36
RAD23B
AATK
UPF3A
SRP54
PSME4
PPP4R4
BDH1
IFT122
NBPF1
NNAT
NPEPL1
TTC14
BTAF1
GALNT11
ZHX3
DENND4A
NTM
MBP
CEP162
NDRG2
SMPD3
BABAM2
DDX24
ABI1
CCDC78
GRAMD1C
HSP90AA1
ORC2
FNBP4
NPIPB5
PLEKHA6
IDI1
BOD1L1
DPP7
DAAM1
TARBP1
SCARB1
KNDC1
LMF1
UVSSA
TMEM168
KMT2A
TCEAL4
RAPGEF3
AKAP1
FGFR1OP
SGSM2
ABCA5
KIF21A
HAGH
NOVA1
MTG2
ME3
ZFYVE16
BEX3
WDFY3
NUP210
IFT88
MOB3B
ARID5B
BEX4
NRCAM
WDR35
NRP1
NBPF11
MICA
ZKSCAN1
KIAA0895L
HMGCR
HTT
FOXG1
S100PBP
FBXO9
SON
MCF2L
TSPOAP1
ANOS1
INTU
UBA6
CACNA1B
SYNE1
PNN
DNM1L
PAK1
ZC3H6
C5orf24
TCF7L1
RYR3
TDRD3
DLC1
MTRNR2L8
ZFX
RPL31
CCDC191
DDX17
CHKA
WNK2
PTPN7
SGK1
PIGZ
HNRNPL
SIPA1L1
GLI3
GNAO1
RIN2
HGSNAT
BCLAF3
DYM
RBM25
GARNL3
POLI
ZNF280D
DARS
HIVEP3
SRSF7
HERC4
EYA3
OSBPL9
PAAF1
CATSPER2
UGGT2
SAT1
NAA15
ZRANB2
PWWP2A
PDCD6IP
DMPK
TAF1C
PSMA5
FAT3
PDLIM5
PTCH1
CRYM
MTUS1
NUP214
ZNF532
CCDC130
BMPER
LHPP
ERI1
ATP1B1
EWSR1
PCSK1N
OGT
ETV5
SERPINE2
SLC7A11
TIMP3
SERP1
ADGRB2
HSP90AB1
ALCAM
DNASE1
TCEAL2
STMN2
CSGALNACT2
SLC25A26
RBMX
FDFT1
SRP14
SNX9
ARHGEF3
ANKRD49
NAV1
GRINA
SPTBN1
FGF12
ZEB1
BCR
SENP7
TUBA1A
MAGED1
PHACTR1
NFE2L2
TSC2
ADGRV1
TMEM175
TNIK
ADARB2
PLXNB1
UQCRH
PPP2R5C
DISP3
ZFR
SUMF2
MLLT3
GPM6A
APOE
FLRT2
DST
SLC39A10
SCG3
STARD3
FAM184A
NFATC2IP
IRS2
ABCB9
KREMEN1
CSNK1E
GRIK4
AMY2B
PDCD4
SNRNP200
SNRNP70
ABI2
SLC39A11
DENND6B
NSF
REPS1
MCTS1
TSPYL2
DMTF1
LENG8
INPP5D
ABLIM1
DDX25
SF3B1
VPS13C
GOT1
AGAP4
SRSF2
RPAIN
NEFM
STXBP1
SENP6
LRBA
TXNIP
PLEC
SNCA
LRP1
LSS
POU2F1
CAMK4
LRRC49
HSPA1B
CC2D2A
SCG5
MORN1
HES4
DNAJC10
GABRA2
CLTC
CMYA5
ACAP3
EDIL3
PHLPP1
PDHX
WDR59
ANAPC5
LGR4
MMD2
GRAMD1B
CD47
RBM19
SZT2
HSPH1
NAT8L
SLC25A36
KTN1
UCHL1
LRRC3B
OAT
SNPH
NASP
ATG14
CDC37
FRMD4A
BIN1
LRRC37A2
RNF19A
MBNL2
HOOK3
GPATCH2
FAM204A
PTPRG
SEMA4B
RHOB
SLC38A2
NREP
APOLD1
PREX2
ATP2C1
SSR1
MAPK11
MAEA
DYNLL1
DGLUCY
MOBP
LSAMP
NCAM1
NTPCR
RHOBTB3
MRPS6
SFXN5
SELENOW
TNK2
PTPRK
NT5DC1
AGK
RUNDC3A
EIF5
TFCP2
VIRMA
TRIM66
YPEL3
STK32C
CADM1
UBR5
PPIA
EXOC2
USP8
KIF1A
PHF21B
MOK
MBNL1
EMC2
CCDC84
GRIA2
TECPR1
MCRIP2
USP24
MAP1B
ELMO2
TNRC6C
IDH2
NFKBIZ
SLCO3A1
ZXDC
MPPED2
MYO6
SVOP
TPCN1
CFAP70
SPPL2B
CPSF7
GPC1
BICD1
JAM2
RAB10
SUPT20H
NPAS3
AP3D1
WIPF2
MRAS
KIF1B
ELL
SLC44A1
TAOK3
DPP8
CCND3
ANAPC16
ZDHHC21
SLC25A53
SH3RF1
ACTG1
RASD1
TCF7L2
SMPD4
AKT2
SORL1
CHST15
TOM1L2
OCIAD1
DNHD1
PTGES3
NDUFS4
CNTNAP3B
SPP1
RAPGEF5
STMN3
FAM102A
TMEM59L
RB1
TRAK2
NCKAP1
TCAP
PTMS
MIGA1
ANKDD1A
PABPC1
UBC
SLC25A13
GSTO2
PACS2
IP6K2
OPA1
FTL
HNRNPU
NAA35
ARHGEF12
SDCCAG8
ACOT7
NTRK3
WDR11
MAP7
FNIP2
IGF1R
SYT12
MACF1
PCMTD2
ASXL1
CALY
BAIAP2
SRSF5
SRGAP3
SYP
TMBIM6
BCAP29
RSBN1L
TMEM120B
GSTA4
MED13L
KAT2B
SRRM2
ETNK1
MAP4
SGIP1
ATXN10
AFDN
RTN1
PRKD1
PID1
DPP10
KSR2
SELENOO
FOXP1

## Sheet: 6
MPP6
SLC30A9
PDE3B
XRRA1
MYEF2
HERPUD1
ITFG1
RPS8
TUBG2
CENPC
PAN3
CACNB4
TOB1
NF1
GOLGA8A
PSMA1
RBM17
CLASP2
ARHGAP32
RNF212
SCFD1
B2M
NCK2
MRPS5
SUSD4
DAPK1
COA6
SYT5
RNPC3
HTR1E
DNAJB2
LPL
PCP4
ATF6B
PACRG
IDNK
GOLGA4
ZNF540
APPBP2
NMRK1
SSBP2
FAM228B
FAM162A
IRAK1BP1
SLC35F1
PTK2
CTIF
ANK2
AKAP9
ALS2
TSC22D1
PRMT8
STXBP5L
DCBLD2
RASAL2
SPART
SYBU
GRIN2A
CEP295
SLC41A2
CLU
EXOC7
NIT2
LYST
NPIPA1
NKAIN2
RPS23
GAD1
TAF1D
KIAA0586
KIAA2026
IWS1
CBWD5
PKP4
CLK4
PHYKPL
UBE3A
CCDC3
ZNF528
ZFC3H1
NBPF12
FBXO33
C12orf4
ICA1L
OTUD4
GNPTAB
AP4B1
VDAC1
FLNA
SCN3A
GSTK1
NAV2
CORO6
LRRIQ1
EXOG
GABRG3
AGBL4
RPL4
TTLL5
NEK9
COA1
RNF165
HMGN1
KRIT1
HP1BP3
AL117339
PPP1R16B
EFR3B
NEGR1
NPTN
UPF2
MECR
VPS13A
EML4
XKR4
SNX14
RBM26
ST3GAL5
CRELD1
PDE4D
PNPT1
DPH6
LTBP4
WIPF3
AC139491
HPCAL4
ELK1
NBDY
CC2D1A
SNRPA1
ANKIB1
KMT2E
GAB1
BAZ1B
GART
RASD2
NOXA1
CCDC91
SLC12A5
BOLA3
NCDN
AASDH
UQCRC2
PPIP5K2
SOS2
GK5
UQCRB
ZNF638
SLX4IP
RPL32
RSRP1
ETFDH
SRPK1
NSD3
PIGG
PPP1R9A
PCNX4
CCDC30
PURA
DOCK5
JAM3
RBFOX2
ETFRF1
WDR61
TUSC3
RPL37
TTC21A
MAP4K3
ARHGEF7
NUDT5
EEF1A1
WSB1
MPHOSPH8
HDDC2
ST6GAL2
PER2
OLA1
PREP
CCDC66
PPP1R12A
RGS11
DYNC2LI1
RAB26
PDZD7
KIZ
GLB1L3
RANGAP1
NBPF15
VPS53
TEF
RAP1GAP
AFTPH
NEMF
CFAP36
CDC40
ANKRD11
GTF2H2C
CFAP46
SPTBN4
GPATCH8
MDH1
GRIK2
GLCCI1
KYAT3
MED21
CWF19L2
PRPF4B
RPS6KC1
HLF
SLC25A27
SLC6A1
ENC1
CALB1
ICA1
PRKACB
B9D1
DHX29
CDC42BPA
DHRS7B
IQCA1
GCC2
TTC8
NPM2
LINS1
OSGEP
PHYHIP
CCNL2
ENOSF1
CEP290
ZNF236
NR2C1
CFAP221
DDX18
EPHA4
SLC16A7
NOL10
RPL14
PNISR
RTF1
KIAA1211L
ENOX1
JAKMIP1
RPS6KA5
ACTN1
CNR1
RPL6
KNOP1
P4HTM
NPY1R
ATP9B
NIPBL
RBBP6
GOLGA8B
SRSF11
RPL24
BEX2
STXBP5
TXNL4A
SORBS2
KCTD1
VEZT
SPIDR
GPCPD1
ALDH3A2
ST8SIA3
TUBGCP2
FRY
GRIN1
HTR2C
SYCP2
ANKS3
CCNH
CNTN3
CRYAB
GTF2H2
TESPA1
LMBRD1
SMG1
NIPSNAP2
AC005697
RPS24
DGKH
PLEKHA5
BRAF
NAT9
RNF130
MRPL41
CES4A
MAP3K13
SPATA7
PARN
FUT9
GFAP
MIS18BP1
CLDN12
NOS1
LRRC28
PATJ
MRPS25
EIPR1
CARMIL1
TSC1
ANKRD10
GLMN
LYPLAL1
MTMR1
C6orf141
FAM110B
PTPN13
PDE6B
CHD9
SEMA3C
GRB14
PSME4
BDH1
ONECUT2
SCLT1
NPEPL1
GALNT11
ZHX3
DENND4A
SNX32
ANKRD28
MBP
GPX3
SECISBP2L
BABAM2
RPL30
ESF1
THY1
MTRNR2L12
PDE2A
SPIN1
HSP90AA1
ARAP2
DHDDS
TRAF3IP1
FGGY
FAIM2
WASF1
MRNIP
IDI1
HOOK1
RNASEH2B
COG1
TSGA10
PPME1
CUL3
DAAM1
CAMK2A
TARBP1
TCAF1
ATRNL1
ANKRD26
POGZ
LRP1B
CNKSR2
NECAB1
KCNT1
CSAD
SLF1
ALG5
PRMT2
TPCN2
UBE3C
TCEAL4
RPS27A
HAGH
TPR
NOVA1
RPL11
TRERF1
NOL8
MTR
USP47
MTG2
HSPA13
ME3
BEX3
LDHA
NUP210
CERCAM
RANBP2
ARID5B
BEX4
CTXN1
FAM149A
INO80D
THOC2
NELL2
ZKSCAN1
KIAA0895L
RSPH1
MTERF4
PILRB
VWC2
FBXO9
SON
CCDC34
CLIP2
MIA3
RPS25
MCF2L
FEZ2
MYO5C
MTF2
CKMT1B
MICAL3
INTU
FAM155A
PNN
NFX1
CDC16
NAA16
PCNT
LUZP1
SETBP1
DNMT3A
NCOA1
RYR3
TDRD3
SLC12A2
ABLIM2
KCNF1
ZFX
ATR
RPL31
CAMTA1
DDX17
TOMM7
ANKRD36B
TTC39C
FAM13A
MKKS
LNP1
NEK10
SENP5
KIAA1217
KCNIP1
PPP1R3E
WTAP
GUCY1A2
CEP126
MYT1L
FAM133B
VWA5B2
HGSNAT
PCSK7
SLC7A6
RPL35A
RPL15
C11orf58
SRSF7
ULK3
PKN2
ITGAV
LRRK2
EYA3
PAAF1
CATSPER2
EPHX4
CADPS
TGS1
FAHD2A
NAA15
CLVS2
PWWP2A
H1FX
ZNF302
SLC22A23
NUCKS1
GPLD1
PSMA5
UBAC2
RABEPK
NCOA5
PPP2R2C
MRPL33
STK38
SMC3
CRYM
NUP214
ZNF532
LCLAT1
IQCK
EFHD1
TPM1
PIGL
APOO
PLGRKT
OGT
ETV5
TDG
SERPINE2
FAM76A
GTF2H3
PLCB1
SPHKAP
SPG7
ATP2B2
SLC25A26
CHCHD6
RBMX
HIF1A
TCF4
KCNAB2
ARHGEF3
ANKRD49
LRTM1
ADNP
LETMD1
NHLRC3
DSTN
FSIP1
MTFMT
PIAS2
UPF3B
FGF12
MRS2
NDUFS7
ZC3H8
ZBTB1
TUBA1A
MAGED1
GSDMB
ADGRV1
TMEM175
GLS
DDX46
SEC61A2
SEZ6L
WDR37
TNIK
PPP2R5C
ZFR
SLC9B2
ASAH1
SUMF2
RGS7BP
L1CAM
COBL
CNTNAP4
FLRT2
SLC39A10
SNX31
TASP1
ZADH2
NFATC2IP
IMMT
IRS2
MAPK14
RBM48
DCAF16
ITPKA
LZTS3
CEP68
NELFA
PRKAG2
CHN1
SFT2D1
RNPS1
PTOV1
KCNIP4
DENND6B
ANKRD33B
CREG1
TRMT11
CHFR
MAP9
FARSB
SV2B
PSMB5
COMMD6
RNF168
KHDC4
CBR4
ITGAE
LENG8
AKAP10
PEX6
DDX25
CNST
PHC3
GOT1
CD276
RPS9
EVI5
SRSF2
RPL34
KLHL23
RPAIN
TFDP2
XPO1
CACNA2D2
RARS
ACOX3
TRIO
TTC7B
MFSD13A
AMER2
TNPO3
KIAA1549L
GRID1
DNAJC2
RAB6A
HSPA1B
MGAT4C
SCG5
PARG
FBXO42
CRB1
HES4
DNAJC10
SAFB2
CCDC57
CFAP44
STAU1
FRYL
MBOAT7
REV1
CHRM3
GPATCH2L
TUBA1B
CNNM1
TOR1AIP2
ZNF519
JKAMP
CD47
KLF8
HSPH1
GPRASP1
CMSS1
SLC25A36
ZSWIM7
GLT1D1
ZER1
DDX42
KTN1
AJAP1
PIKFYVE
SNPH
NASP
ATG14
SYN2
GABARAPL1
RANBP9
NDUFA5
HSD11B2
BIN1
RNF19A
MBNL2
ZNF589
FAM204A
PTPRG
NCOA7
RHOB
SLC38A2
CNOT4
ZBTB25
PCGF5
KITLG
PLEKHM3
TACC1
PAG1
PRKCE
SEMA6A
CDH12
SSR1
ATP1A1
DYNLL1
NLK
CACNA1I
ARHGAP44
CDK12
RHOBTB3
SFXN5
AFAP1
THRB
SNRNP40
HPRT1
GATB
PSMF1
ADD1
ANKRD44
PTPRK
CALCOCO1
ATP2B3
KCTD16
CDYL2
EIF5
CACNG2
COQ8A
YPEL3
PLEKHA1
GRIN2B
TSPAN5
PKIA
SESN1
ARHGAP24
SDCBP
DPM2
GAD2
UGP2
STK11
MBNL1
AC010615
DNAJC13
ZBTB4
ASCC2
GRIA2
MCRIP2
UBQLN1
MRPL3
TMEM47
ZNF277
MAP1B
ITSN2
FTCDNL1
MAPK1
BSN
ACSS2
POLR3A
IDH2
GGT7
RAPGEF2
MPPED2
CACNA2D3
GPI
HIBCH
MAP6
SVOP
CCNC
SPPL2B
DCP1A
HS6ST1
MAN1C1
GPC1
CENPJ
TFEB
ZNF680
GIT1
ZNF148
RAB10
ELMOD3
SUPT20H
C1orf52
CCND2
LNPK
PPP1CB
TATDN3
PPP1R2
JUND
KCNB1
RBFOX3
GUK1
ZBTB11
PCID2
SLC8A1
CEP350
ATP2A2
SYNPO
LAMB1
PDZD2
MTMR12
TAOK3
SSX2IP
CCND3
ANAPC16
CCDC6
TMTC1
CREBBP
ADSS
ACTG1
RASD1
SDHC
PELI1
IFT140
SMPD4
DYNC1I1
TOP1
DYNC1LI2
CHST15
OCIAD1
DHCR24
GPX4
PRRT1
CSRNP3
NDUFS4
TTC19
THUMPD2
TM2D1
ARPC2
TP53BP1
GPR6
SPP1
PSMB7
MAST3
RAPGEF5
FAXC
STMN3
SESN3
TMEM59L
DCX
SMAD1
RECK
PPFIA3
CREBRF
MGAT3
ADGRL1
GPBP1
MIPEP
SYT7
ARHGEF17
CXADR
API5
BRINP1
UBL3
RDX
CIT
ACTR10
NECAB2
KAT6B
ATF2
SLC25A13
CORO2B
PACS2
CACNA1A
SLC2A13
SLC30A7
PDK2
HRH3
MTHFD1L
IP6K2
RELN
PUM2
MGMT
NME5
ULK1
DYSF
NR3C1
LRP6
PRNP
CELF2
CEP89
ATG4B
STARD7
SDCCAG8
AHDC1
CAMSAP2
WDR11
ZC2HC1A
KCNA2
FNIP2
C2CD2
GNAQ
KIF3C
SYT12
SYNPR
WDR26
FBXO32
ZNF385D
CDH2
LMTK2
PCMTD2
SPOCK3
SLC24A2
CALY
BAIAP2
SRSF5
IP6K1
SYP
MTUS2
SF1
WAC
KIAA0930
RSBN1L
TMEM120B
SARAF
NLGN4X
SOCS7
GSTA4
FGFR1OP2
MED13L
C7orf50
CAB39
PDE1B
PC
SRRM2
MTX2
MAPKAPK5
GPC6
ATXN10
FCHO2
ELOVL6
NUFIP2
GABRA4
PRKD1
PID1
SLC7A8
ANKH
CMIP
ASXL2
R3HDM2
FOXP1
CRIM1
RUBCN

## Sheet: 7
CPNE8
SCN2A
FBXL7
SNAP25
PCP4
GDA
PRMT8
IARS
STXBP5L
CNTNAP1
HMGCLL1
NANOG
LOXHD1
AGBL4
RNF165
NPTN
MECR
XKR4
GPHN
HIPK4
SYT2
DCLK1
SLIT3
CLMN
MERTK
PTPRR
PLEKHA7
PARD3
CALB1
B9D1
SNAP91
ADAMTS3
P4HTM
GOLGA8B
DACH1
CD163L1
GPCPD1
ARHGAP20
HTR2C
C8orf34
CRYAB
CNTN5
PREPL
MME
GFAP
RALGAPA2
C6orf141
NETO2
ABHD12B
NNAT
BRIP1
SMPD3
DDX24
NUMBL
TARBP1
KCNB2
TMEM196
KCNK2
EGFR
NBEA
NRCAM
LONRF3
NELL2
PCSK2
C2orf80
ENTPD3
FBXO9
DGKE
CACNA1B
DRP2
HTR4
LYPD8
KCNH7
LRTM2
CALM1
SLC27A6
GPR149
LNP1
GALNTL6
KIAA1217
C9orf153
EPHA5
TECTA
NOX5
ADAMTS19
ARMC2
RFX4
CRYM
EFHD1
DAB1
KCNH1
STMN2
SPHKAP
PTPRQ
TUBA1A
RGS7BP
SLC39A10
KCNIP4
FARSB
SV2B
SH3BP5
PLCG2
INPP5D
STXBP1
TXNIP
DNAH2
LRRC49
SLC22A17
PDK3
FAM135B
UCHL1
COL25A1
SYN2
HSD11B2
AEBP1
NCOA7
APOLD1
ALDH1A2
CCDC85A
DGKI
ATP1A1
RHOBTB3
THRB
GPR158
PLPPR4
RFC3
CACNA1H
GAD2
COL19A1
GLRA2
AP1S1
ATP6V1C1
SLC4A10
HIF3A
PTPRN
SYT10
GGT7
SUN2
CACNA2D3
SVOP
CDH8
NFATC2
MAL2
HECW1
FSTL4
CNTNAP5
PLXNC1
DYNC1I1
ITPR1
SPP1
FAXC
GAP43
OPRM1
PILRA
NYAP2
GABRA1
COL26A1
SYT12
OCA2
TLL1
SYP
RAB3C
SYT1
RIT2
SCIN
GRM5
RTN1

## Sheet: 8
AP3S1
MPP6
SLC30A9
DCAF6
PDE3B
IVNS1ABP
PIGB
XRRA1
GPALPP1
SETD5
KIAA1109
TRIM33
MYEF2
STXBP6
ITFG1
CCSER2
UBXN4
DPYSL5
CSMD1
MARCH7
HACE1
TUBG2
TRA2A
SPAG1
SCN2A
TUBGCP3
FAM49B
MRI1
EDRF1
CENPC
TULP4
ALG14
FBXO11
NLN
ANKRD16
PAN3
CACNB4
XPC
DHX32
MDN1
SRSF4
FOXJ3
TOB1
ATM
YWHAZ
NF1
SUPT7L
ZZEF1
GOLGA8A
TBK1
SRRM1
PSMA1
RBM17
KIAA0319L
SLC25A28
KLHL8
SMIM8
ECE1
LARP1B
ZFP14
METTL9
ERO1B
YJEFN3
GSG1L
CLASP2
RFPL2
EPC1
SUN1
PEX13
CA12
PRB2
ARHGAP32
FTH1
RNF212
SNAP25
FAR2
RAB40B
SCFD1
NDFIP1
CLEC16A
MRPS5
CCDC88A
GREB1
NKTR
DYNC1I2
ST18
RSPH3
JMJD1C
IGSF5
WNK3
SPTB
DGKB
SUSD4
NT5C3A
SYT11
SLC38A9
DAPK1
INPP5A
GEMIN5
KCNAB1
TPI1
COA6
DNAJC1
RASA2
TMEM132D
SYT5
ERCC6L2
ANKS1A
RNPC3
HTR1E
DNAJB2
BRWD1
VPS26C
LPL
USP48
MAP3K21
PCP4
CAT
NBPF9
BOK
RUFY3
DTNB
GRM3
RPTOR
ZC3H12C
PLGLB1
OSBP2
OTUD7A
WLS
SLC16A10
SMCHD1
ATF6B
PACRG
IDNK
ZNF804A
TRPM7
SUSD1
GOLGA4
HUS1
PHC2
GDA
ZNF540
GLIPR1L2
APPBP2
NSRP1
NMRK1
ZNF439
ACER3
ANKRD7
SSBP2
SPON1
DNAJC24
TFB1M
SETX
POLD3
SIMC1
GNB5
CDH11
FAM228B
FAM162A
IRAK1BP1
YME1L1
SLC35F1
VDAC3
LGALS8
CYP4V2
PTK2
ZSWIM8
FAM120B
MFSD8
NDST3
TBCK
ARFIP1
NMNAT2
NFRKB
C1GALT1
PDPR
LRPAP1
OSBPL6
AKAP9
PLCL2
ALS2
RTN4
ZNF441
SRGAP1
ART3
DENND1B
EXOC1
C1QTNF4
TBC1D5
TSC22D1
CDK13
PRMT8
TSNARE1
IARS
DPY19L2
PTCH2
STXBP5L
DCBLD2
E2F3
TRPC6
KMT5B
TPT1
RASAL2
SPART
LRFN5
SYBU
CAMKK2
RNF144A
MYO3A
GRIN2A
CEP295
CNTNAP1
VWA8
DNAAF4
ZNRF3
ERCC8
TERF1
SLC41A2
CLU
TRIM69
TRDMT1
EXOC7
SLC4A7
ZNF385B
ARHGEF4
ALG6
SCN3B
NIT2
HS3ST4
LYST
INPP4A
SPTAN1
ABCC5
NPIPA1
FOXRED1
ZNF251
WWP1
NKAIN2
TRANK1
ZNF30
ZNHIT6
LPIN1
C9orf72
ANKRD34B
CDK11B
MGAT5B
MON2
WDR19
RPS23
GAD1
SLC26A3
TAF1D
KIAA0586
PPFIA2
KIAA2026
SLC37A1
IWS1
MBOAT2
NCAPD3
CPLANE1
UBE4B
MTCH2
YPEL1
UBE2O
MT-CO2
PKP4
UHRF2
SGPP2
PTCD3
MBTPS1
TRIM9
LPCAT4
CLK4
FKBP3
TMCC1
ANO10
PHYKPL
UBE3A
SEMA6D
EPHA6
HMGCLL1
SDAD1
CCDC3
THOC1
FRA10AC1
WDR41
FARP1
ZNF337
ZNF528
HNRNPC
HERC2
ZFC3H1
MT-CO1
ATP5IF1
SLMAP
ASIC2
RTTN
NBPF12
FRS2
FBXO33
C12orf4
CAMKK1
ICA1L
ANO3
OTUD4
C20orf194
GNPTAB
AF241726
DDX21
PTPRN2
AP4B1
CDHR3
VDAC1
THEM4
INVS
TEX15
FLNA
MTMR7
GALNT13
RABGAP1
SCN3A
HEATR1
HECW2
FGD4
NAV2
LOXHD1
USP34
CEP57
SORCS2
ZNF248
DYNC1H1
NIN
SUGP2
CABIN1
PHTF1
CORO6
ATL2
LRRIQ1
TTLL11
EXOG
GABRG3
ADGRB1
PCM1
XYLB
RALGPS1
MYO9A
CCDC7
AGBL4
SLC25A12
TTLL5
PJA2
GAPDH
NEK9
COA1
AGPAT5
GAK
IFT27
KANTR
RNF165
TUT4
HMGN1
KRIT1
RALGDS
LHFPL3
INA
LY6E
TFAP2E
CHPT1
HP1BP3
STK10
TMEM131
AL117339
PPP1R16B
EFR3B
NEGR1
RHBDD2
NPTN
AAMDC
UNC80
UPF2
LRRC7
MECR
VPS13A
ASCC3
ARHGDIA
EML4
XKR4
SNX14
RBM26
ARL13B
HIC2
ST3GAL5
RBFOX1
PTPDC1
ZNF782
CRYL1
CRELD1
SHISA7
KPNB1
CRYBG3
MINDY2
PNPT1
ATAD5
EID1
SCFD2
DPH6
RSRC2
ZNF518A
DOCK3
LTBP4
PBRM1
PSMG4
CCDC93
GPHN
PCMTD1
WIPF3
TFG
FLNB
OR3A2
BDP1
ATRX
AC139491
PPM1K
MIA2
FBXW8
RAP1GDS1
HPCAL4
EXOC6
ELK1
AC079447
ARMCX4
ZNF133
PIK3C2A
CC2D1A
ALMS1
DHFR
PER3
SNTG2
R3HCC1L
WDR70
NAGPA
RGS14
RASGRF2
ANKIB1
KMT2E
VWDE
GAB1
BAZ1B
LDB2
GART
FAM153A
RASD2
PHKB
NOXA1
ZC3H13
CEBPZ
SHPRH
LHFPL4
ZNF335
HSD17B4
CEP112
DDX5
CCDC91
REV3L
SLC12A5
YEATS2
NEK1
FBXL17
NCAN
CERS4
TTC21B
FRRS1L
NCDN
AASDH
ADAM10
TCF25
ZC3H14
UQCRC2
DNAH6
PPIP5K2
HIPK4
SPOCK1
SFSWAP
ERICH1
POU2F2
TM9SF3
WNK1
SOS2
B3GALT5
SMARCAL1
ATP1B3
SLC4A4
FAF1
USP15
GK5
EXPH5
HS1BP3
UQCRB
WWC1
ARL3
BRINP2
POT1
MMS22L
AVL9
USP42
ZNF638
SLX4IP
RSAD2
GOLT1B
BEND6
DZIP3
SYT2
RSRP1
ETFDH
ROCK2
PRTFDC1
SRPK1
TIMM23B
AC009690
NSD3
KIFAP3
LAS1L
PPP1R12B
ARHGEF9
RERG
PIGG
SCAMP5
CCDC144NL
CD81
RNF112
DCLK1
BICRAL
MICU1
CEP164
TRPC1
IBTK
PPP1R9A
ADAL
PLAGL1
TRMT9B
RAD18
PCNX4
B3GALNT2
EXTL2
SAT2
SLIT3
CCDC30
TXNDC11
RGS20
NPHP4
ANKS1B
APC
ANKRD17
PURA
CYTH3
DOCK5
MNAT1
JAM3
PRKDC
CTDSPL
UBR2
RBFOX2
ETFRF1
MTCL1
GALNT7
RHEB
CREM
WDR61
ANKRD36C
TUSC3
RPL37
EVL
TRIQK
BIRC6
UBE2J1
KIAA1257
PCNX2
KLHDC10
TTC21A
FAM172A
TDRP
FRAS1
GRM4
MAP4K3
DNAJB14
ELP4
CACNG4
RNF149
ERICH3
AGAP6
ARHGEF7
CDH9
CASC1
AKT3
NUDT5
DHX9
EEF1A1
GPR137C
B3GLCT
STRIP2
CFLAR
CLMN
TRMT10B
IQCH
ARL6
IL6ST
RCHY1
RASGRP2
SUMF1
YAF2
ATP5MPL
MCM3AP
TTC26
AHI1
MTIF3
KCNN3
WSB1
MPHOSPH8
HECTD4
ZNF195
SAMD12
EPB41L2
SRRM3
LRP12
KIF20B
HDDC2
HDAC8
ARHGAP10
ST6GAL2
AP1G2
ZMAT1
OLA1
DCLK2
SFXN2
STARD9
HYDIN
UNC13A
PPWD1
CCDC66
L2HGDH
SYT14
NME7
MERTK
SLC12A8
BTBD10
KIDINS220
FAAH2
COG6
RGS6
ACTR2
PSMG2
RIC8B
RNF34
CASTOR2
TMSB4X
PTPRR
PPP1R12A
RGS11
DDRGK1
RPAP2
DYNC2LI1
DOCK10
VPS54
SMAD3
SIRT5
PPARGC1B
DYNC2H1
RAB26
TRAPPC12
PDZD7
ARGLU1
TRAPPC11
PLEKHA7
RPS6KA2
PDXK
SLTM
GLB1L3
MPRIP
RANGAP1
NBPF15
NRDC
RIC3
TBCD
VPS53
TEF
RAP1GAP
CDK6
AC008537
AFTPH
CCDC18
MT-ND5
ME2
TNRC6A
N4BP2L2
NEMF
MTERF2
CFAP36
TMEM132B
MLF1
CDC40
NAALAD2
ANKRD11
EP400
GTF2H2C
CFAP46
DCLK3
EXOSC10
GPATCH8
RNH1
SLF2
ARNT2
MDH1
MLH3
GCFC2
GRIK2
TTC3
RPGRIP1L
GLCCI1
AC098582
KYAT3
GRID2
GOSR1
ACTB
SACS
ATG12
AKAP6
PARD3
OGA
TSPAN7
LANCL2
PHIP
CWF19L2
USP37
PRPF4B
SH3GL3
RPS6KC1
MMP24
SLC25A27
NDEL1
WRN
SLC6A1
ARSB
MZF1
PNPLA7
ENC1
CIAO1
CAPN7
TNR
PGAP2
CALB1
ICA1
RNF123
PRKACB
B9D1
DHX29
KDM5A
CDC42BPA
DHRS7B
STARD4
PDE8A
EFCAB6
BTBD7
ODR4
IQCA1
SNAP91
TMEM131L
HNRNPDL
GCC2
TTC8
U2SURP
MTDH
CTTNBP2
ODF2L
ZC3H18
METAP2
NPM2
LINS1
MTMR4
STRN
NBN
TMEM260
KANSL3
ACYP2
FNDC3A
OSGEP
PHYHIP
COP1
SFPQ
EMCN
CCNL2
TPM3
ICAM5
MICU3
ENOSF1
SULT1A1
RIMKLB
NRXN3
PTGDR
DZANK1
TAF4B
ADAMTS3
CEP290
ZNF236
TERF2IP
NR2C1
CFAP221
ITGB1BP1
FARS2
ABCC8
MRPL32
FKTN
DDX18
EPHA4
SLC16A7
NOL10
RPL14
SIL1
BAZ2B
PNISR
TBC1D22A
MIB1
RTF1
PPARD
VCP
IL17D
SH3YL1
SPON2
RASGEF1B
KIAA1211L
XRN1
B3GNTL1
ZNF420
DENND4C
ENOX1
JAKMIP1
OXR1
EPG5
SUCO
CASK
RPS6KA3
UBE3D
RPS6KA5
VSTM2B
ACTN1
ATP2B1
PCDH9
NUP54
CNR1
PPIG
DCAF10
PARP1
YARS
KNOP1
SIX3
CEP78
TBRG1
WDR31
PAXBP1
ROCK1
P4HTM
RIMS1
RCOR3
TUT7
NPY1R
ATP9B
ZNF33A
SLC1A1
NIPBL
BCCIP
PPP1R21
TBC1D4
AP3B2
RBBP6
UBA2
CEP192
GOLGA8B
CD58
HNRNPD
SRSF11
NMNAT3
NAF1
ZNF76
METTL25
BEX2
MAN1A2
SBF2
STXBP5
WBP2NL
EFNA5
POLR1A
MSH2
TXNL4A
SORBS2
ECHDC2
EIF5B
HPS4
RIMS2
ANKRD13A
DACH1
KCTD1
NSA2
VEZT
CD163L1
SPIDR
GPCPD1
PACRGL
ME1
C4orf47
POR
ZSCAN30
ARHGAP20
MAP3K2
SLC13A3
ALDH3A2
ST8SIA3
SYCE1
TUBGCP2
CHL1
DOK6
RTKN2
LRRFIP2
CDO1
FRY
TANC1
RNF175
GRIN1
COLQ
PCNX1
APTX
PEAK1
CDR2
HTR2C
HS3ST5
LUC7L3
ALPK1
GPRIN3
AGO3
ANKS3
TMCO3
EIF4A2
CCNH
MAP3K4
TRIM4
SLC4A8
PUS7
AGAP9
DCUN1D2
CNTN3
DPY19L3
C8orf34
MYO5A
CRYAB
ADAM12
HIBADH
KCNH4
COX7C
FAM189A1
CNTN5
METTL8
ESYT2
GTF2H2
EPHB1
DDX51
SEC22A
TESPA1
HSF4
LMBRD1
SCAF11
SMG1
ETFA
NIPSNAP2
FBXL4
MT-ATP8
GTF2I
SUPT3H
AC005697
RPS24
NSMAF
ZFYVE28
DGKH
MAPK8IP2
PRMT9
PLEKHA5
DGKG
CAMKMT
BRAF
PREPL
SEC31A
NAT9
LPP
METTL6
RNF130
GABRA6
MRPL41
ATL1
NCR3LG1
BBS2
MED31
SLC25A37
CES4A
ANKRD36
DYNLT1
MAP3K13
PPFIA1
SPATA7
PPP1R1B
PRAG1
PARN
FUT9
MME
MT-ND2
ZNF549
EML1
GFAP
MIS18BP1
CLDN12
SETD2
PRPF38B
ZNF75D
LRRC28
DLG1
SLC6A6
PATJ
SV2C
MRPS25
DECR1
ANO4
ATP8A1
EIPR1
CARMIL1
ZNF345
TSC1
MT-ND1
WDR60
ANKRD10
BICDL1
JCAD
GLMN
STUM
MARK3
KDM5B
PGP
ACBD6
RALGAPA2
ZNF292
ATF7IP2
PHC1
TCAIM
LYPLAL1
WWC2
MTMR1
C6orf141
DHX36
PTBP3
PDE6B
BCL11A
LRRTM4
NETO2
RAD23B
AATK
WDPCP
UPF3A
CHD9
SEMA3C
SRP54
RCAN2
NETO1
GUCY1A1
SHANK2
PARD3B
ABHD12B
PSME4
TOGARAM2
CACNA1D
PPP4R4
RAVER2
BDH1
HRH2
ANKAR
IFT122
NBPF1
NNAT
MT-ND4
ONECUT2
SCLT1
ST8SIA4
NPEPL1
TTC14
BTAF1
SLC47A1
GALNT11
BCLAF1
ZHX3
ACTL6B
DENND4A
ARID4A
RIN1
SNX32
NTM
GNL1
CEMIP2
ANKRD28
MBP
LARGE1
FAAH
CEP162
MT-CYB
NDRG2
AL592183
TTC17
BRIP1
ZSWIM5
ZNF891
FAM126B
ZNF883
ADAMTSL1
SMPD3
REPS2
HHIPL1
CCSER1
OPTN
HLCS
SECISBP2L
TPP2
BABAM2
DDX24
PTPN11
FAM120A
ABI1
RPL30
FAM185A
TESC
CARNMT1
ASB18
ESF1
ATXN2L
DLGAP2
GRAMD1C
THY1
LRRC27
RBBP7
MTRNR2L12
PDE2A
SPIN1
TAF11
HSP90AA1
PMS1
RBMS1
ZDHHC2
MED12L
PSTK
ARAP2
ANKRD18A
RUNDC3B
APLP1
DHDDS
ORC2
G2E3
TRAF3IP1
FGGY
PLEK
TANC2
FNBP4
NPIPB5
NALCN
GALNT1
SLC25A25
USO1
FAIM2
ENOX2
WASF1
LMLN
MRNIP
HOOK1
ATP11A
LPGAT1
NOP56
SSBP3
RNASEH2B
LRRC6
COG1
NOM1
C1QTNF3-AMACR
BOD1L1
RFLNA
EML5
MTOR
NMD3
TSGA10
KLHL20
PPME1
ATP6V1E2
CCDC171
DPP7
MPHOSPH10
OXNAD1
CUL3
DIS3L2
TTC37
CAMK2A
TARBP1
PDE10A
AC098850
TCAF1
ATRNL1
MAPK8
CHSY3
IMMP1L
SCARB1
AC005670
KIN
ANKRD26
KCTD3
POGZ
CCDC28A
BCOR
LRP1B
KNDC1
CNKSR2
LMF1
IGSF11
CDK11A
NECAB1
KCNT1
CSAD
IQCB1
SLF1
KCNB2
UVSSA
SLC30A10
TMEM168
ANAPC1
AOAH
LONRF2
XPA
CEP83
CCDC112
SCN1A
KMT2A
TUBGCP4
PNMA2
HMGXB4
MBD4
SMARCC2
PRMT2
TPCN2
HOOK2
RGS9
UBE3C
SCN4B
CMC2
CEP104
FLT4
SOS1
RAPGEF3
TMEM196
CCDC14
CDH20
FRMPD1
AKAP1
FGFR1OP
TYSND1
SGSM2
ABCA5
KIF21A
RUNX1T1
ZNF507
HAGH
SPEF1
AHCYL2
SCAPER
CCPG1
OFD1
DENR
TPR
ORC3
TMOD1
TBC1D32
NOVA1
PRPF39
KCNK2
AP2B1
KIAA1328
EGFR
NOL8
MTR
CCDC88C
COQ9
ZRANB3
USP47
CASD1
MTG2
FTCD
NARF
HSPA13
ABCD4
NBEA
ME3
ZFYVE16
NHSL2
MYH10
GAB2
C4orf50
BEX3
TBC1D9B
BRD9
ZDHHC17
PHF20L1
VTA1
GPR155
MPC1
UBAC1
SCP2
PEBP1
LDHA
CFAP61
WDFY3
FANCL
THSD4
LRRFIP1
CELF4
TM7SF3
SRRM4
ING4
CERCAM
OBSCN
IFT88
MOB3B
RANBP2
MBD5
CDK5RAP3
ARID5B
PHF14
BEX4
CTXN1
RNF220
SLC22A15
ECHDC1
NRCAM
ZNF780B
UNC13B
COG5
USP25
SYN3
MSH3
MALT1
ZSCAN5A
ANKFY1
TRMT44
NRG2
RALGPS2
OTOF
FAM149A
SECISBP2
BICC1
KCNH3
PDIA6
WDR35
CCDC92
LRCH3
EHBP1
PTPN18
NQO2
RSF1
RNMT
INO80D
TUNAR
ICE2
NUP133
WWP2
FAR1
NBPF11
ADCY5
THOC2
NELL2
R3HDM1
ETV1
GFPT2
PUS7L
ZKSCAN1
KIAA0895L
RSPH1
CDC7
LRRN1
PCSK2
CCDC85C
MTERF4
HMGCR
VPS50
PRMT7
CSMD2
HTT
ENTPD3
CDH7
NFAT5
FOXG1
SLC9C2
TOGARAM1
S100PBP
ARMC10
C2CD5
RBM41
SNAPC3
EIF2B1
SLC26A8
NGEF
PILRB
B3GALNT1
FBXO9
PTPRM
LEPR
BCKDHB
SON
PEX3
CCDC34
CLIP2
NBEAL1
JAKMIP2
JPH4
TRRAP
MIA3
HERC1
SCGB2B2
VPS4B
RPS25
TBC1D12
MGST3
MCF2L
FEZ2
ANXA11
MYO5C
MTF2
TSPOAP1
MIPOL1
CCDC122
SLC36A4
HSP90B1
MAPK8IP1
ESCO1
CKMT1B
IGSF9B
ZC3H15
EPB41
SNED1
MICAL3
KIAA0753
DGKE
MYCBP2
ANKMY1
RAB28
PIBF1
INTU
SH3BGRL
HUNK
INTS10
ADCY1
EFNB2
UBA6
SEC13
GML
CACNA1B
SAMD5
SYNE1
FAM155A
IFT172
PNN
NFX1
ERCC6
HNRNPR
CCDC180
HTR4
RAB27A
PRPF40B
GOLGB1
CDC16
TMEM232
NAA16
MT-ND6
IKBKE
PCNT
DNM1L
PAK1
TSPYL1
TCERG1
SYNDIG1
ZC3H6
LUZP1
HEXB
C5orf24
ELF2
ELP2
TAF1B
DNAJC27
TCF7L1
NUS1
SLC25A46
C3orf14
INPP1
RIC1
COPS6
TACR1
TMTC2
DNMT3A
LDAH
FBXW7
TMEM38A
NRDE2
ADARB1
HECTD1
RFX7
MAP3K14
PSMD14
RYR3
MT-CO3
ZBTB24
MESD
RNF180
TRAPPC13
IGF2R
FER
ALAD
AIFM2
CCDC82
CNTRL
FNBP1L
PDE5A
JAK2
RBL2
TDRD3
EIF3E
DLC1
LRTM2
CALM1
RHOBTB2
LARS
SLC27A6
SLC12A2
PUDP
PCSK6
MARK1
MTRNR2L8
ULK4
DHX57
ABLIM2
LINGO1
KCNF1
TET2
ZFX
KIAA0556
TBC1D30
RBM39
ATR
KLHL13
URI1
DKK3
RPL31
TENT2
TOMM70
CCDC191
CDH6
GPR149
CAMTA1
CSMD3
C1orf159
PTCHD4
TRAPPC10
DDX17
ZNF138
PI4KA
H2AFY
ANKRD36B
PENK
CAMSAP1
BTBD8
DMKN
PTPN4
MICU2
ZMYND11
ADAM23
PAXIP1
FAM13A
CHKA
WNK2
NEK10
NEPRO
PTPN7
GALNTL6
ADK
SCMH1
SGK1
FAM78B
SENP5
AC004076
KIAA1217
DMXL1
LDLRAD4
ERP44
PIGZ
ZSCAN18
MAPK4
KCNIP1
HNRNPL
PPP1R3E
GUCY1A2
WDR17
ZNF667
FASTKD1
SIPA1L1
GNAI1
FBXL2
MAATS1
ANKRD12
GLI3
CEP126
MT-ND4L
GNAO1
FAM133B
TRPM2
MFF
C9orf153
VWA5B2
AC007040
GPR88
PEX1
ZNF155
PDCD7
EPHA5
RIN2
USP32
HGSNAT
HECTD2
TMEM241
BCLAF3
TMED8
DYM
MTRNR2L1
BAIAP2L2
NOX5
RB1CC1
ACADM
RBM25
GALNT18
C12orf45
SH3PXD2A
SPG11
GRM1
PCSK7
SLC7A6
KIAA0825
SLCO5A1
ZNF471
WDR73
ALG8
TTF1
FAM153B
NCOR1
AL162377
PCBP3
IQSEC1
INF2
CD226
ADAMTS19
RABL2A
ZNF721
B3GAT2
POLI
ZNF280D
RPL15
KIAA1841
BPTF
DARS
C11orf58
MT-ATP6
STRBP
NPHP1
SRSF7
ARMC2
ULK3
PKN2
LIN28B
HERC4
COCH
ACAP2
EIF4B
LRRK2
CST3
OSBPL9
PAAF1
CATSPER2
DDX55
EPHX4
ZNF135
WDR27
CADPS
PRKN
PHTF2
UGGT2
MFAP3
DNAH1
TGS1
SAT1
FAHD2A
CTTN
ZDBF2
NAA15
UNC79
ZRANB2
TUBE1
TAZ
CLVS2
PWWP2A
MCCC1
CDC27
UBTD2
MRPS9
PDCD6IP
CEP170
CEND1
H1FX
KMT2C
AC027644
PEX5L
EML6
ZNF302
CASP8AP2
SLC22A23
TRIP12
WDR12
DMPK
NUCKS1
IQGAP1
TAF1C
GPLD1
ELMOD1
UBAC2
RABEPK
VLDLR
PARP11
FAT3
NCOA5
PPP2R2C
MRPL33
RFX4
UBE2M
EXOC4
STK38
TAF1
SMC3
SPATA6
EPC2
QRICH2
UBE2B
GRB10
UXS1
MDGA2
CSPP1
CCDC148
CRYM
AL049650
MTUS1
PRPF40A
TTC13
SUB1
SHOC2
NUP214
ZBTB43
DLGAP3
CUTC
ZNF532
NTNG1
LCLAT1
PPM1B
LRRC34
NADSYN1
UBN2
KIAA0100
CCDC130
CA5B
GTF2E2
DACH2
BZW2
IQCK
DROSHA
PLPPR1
IFT43
DLEU7
EFHD1
LHPP
MGA
TPM1
TM9SF4
TMEM74B
PIGL
KCNH1
DOCK7
RIF1
APOO
NCBP3
NAV3
ATP1B1
ZC4H2
CCDC138
HLTF
FGF9
RSRC1
PCSK1N
OGT
TBC1D23
ATG2B
MAX
TDG
KDM1B
LOXL2
SMYD3
CDK14
SLC7A11
DCTN4
GLCE
TECR
TIMP3
ZNF658
TMEM44
IFT20
MLLT10
GANC
NUCB2
AP3B1
FBXO22
C15orf41
NAPEPLD
CCDC65
CUL5
AKAP7
COPA
RASA1
DTWD2
CLUAP1
GTF2H3
SLC35F4
HSP90AB1
SIK3
CD2AP
GLYR1
DNASE1
UQCC2
CFAP69
CAMKV
EPB41L5
CUL1
ATP6V0B
TMEM179
STMN2
SPG7
ATP2B2
NCOA6
UBE2R2
SLC25A26
TEX9
RALGAPB
SETDB1
ZNF432
PUM3
CHCHD6
RBMX
HSPA9
DIP2C
ZEB2
SULT4A1
HIF1A
ABCB10
CWC27
FANCM
MYO1D
TCF4
LMO7
ARSG
PTRH2
FBXL5
SNX9
KCNAB2
SINHCAF
TOM1L1
FBXL13
NAALADL2
ZNF318
ANKRD49
WASF3
CFAP161
CAMK1
TRIP11
EMSY
LRTM1
ZNF594
GTF2H1
GRINA
AKAP11
IREB2
PDE7A
CNIH3
KRBOX4
NUMA1
SPTBN1
TRIM24
LETMD1
RRAGB
TMEM178A
SDF4
DSTN
SGTA
FSIP1
CARS2
MTFMT
INTS7
DESI2
ZNF438
TRMT13
PIAS2
MARCH4
RHBDD1
JMY
PAPSS1
UPF3B
MAGI3
MRPS16
HEATR3
FGF12
GLB1
NTRK2
ZMYM2
PAK3
BCR
SENP7
NLGN1
RNF114
MRS2
YTHDC2
ACSL3
NDUFS7
ZC3H8
CHD6
MAP2K6
C10orf67
TUBA1A
MAGED1
SRFBP1
GSDMB
ULK2
PHACTR1
NFE2L2
USP33
MAP1A
TSC2
ICE1
ADGRV1
FLVCR1
ARMC8
TMEM175
THADA
HEATR5B
WBP4
ELL2
GLS
PRKAA2
DDX46
GRIA3
SEZ6L
WDR37
FAN1
DDX50
TPGS2
XPR1
TNIK
ADARB2
CARS
ANKMY2
PLXNB1
UQCRH
PPP2R5C
ZFR
SLC9B2
PTPN2
SUMF2
DMXL2
NUP107
PITRM1
RABL2B
MLLT3
RGS7BP
PRKRA
APOE
DENND5B
HDAC3
COBL
FLRT2
VPS13B
KDM3B
DDHD2
BAIAP3
DST
[truncated: 898 more rows]

## Sheet: 9
SLC30A9
PDE3B
IVNS1ABP
XRRA1
CPNE8
GPALPP1
SETD5
STXBP6
ITFG1
HACE1
SCN2A
DRD2
EDRF1
TULP4
ALG14
NLN
CACNB4
SRSF4
YWHAZ
PSMA1
EPHA7
KIAA0319L
SMIM8
ECE1
METTL9
ERO1B
YJEFN3
GSG1L
CA12
PRB2
FBXL7
ARHGAP32
SNAP25
RAB40B
NCK2
MRPS5
CCDC88A
ST18
RSPH3
IGSF5
SPTB
DGKB
SUSD4
DAPK1
INPP5A
KCNAB1
TMEM132D
SYT5
ERCC6L2
RNPC3
HTR1E
DNAJB2
PDE1C
PCP4
CAT
DTNB
ZC3H12C
PLGLB1
OSBP2
WLS
SLC16A10
PACRG
INPP4B
ZNF804A
SUSD1
PHC2
GDA
ZNF439
SPON1
DNAJC24
SETX
GNB5
CDH11
FAM162A
IRAK1BP1
SLC35F1
PTK2
ZSWIM8
NMNAT2
ANK2
LRPAP1
PLCL2
RTN4
SRGAP1
DENND1B
C1QTNF4
TBC1D5
PRMT8
DPY19L2
STXBP5L
DCBLD2
E2F3
KMT5B
TPT1
RASAL2
LRFN5
SYBU
CAMKK2
MYO3A
GRIN2A
VWA8
DNAAF4
ZNRF3
ERCC8
CLU
EXOC7
SLC4A7
ZNF385B
ARHGEF4
ALG6
SCN3B
CACNA1C
HS3ST4
INPP4A
FOCAD
ABCC5
ZNF251
WWP1
NKAIN2
TRANK1
MGAT5B
WDR19
GAD1
SLC26A3
TAF1D
PPFIA2
CAPS2
OPCML
MBOAT2
CPLANE1
YPEL1
UBE2O
PKP4
UHRF2
SGPP2
MBTPS1
TRIM9
LPCAT4
FKBP3
TMCC1
UBE3A
SEMA6D
EPHA6
HMGCLL1
CCDC3
THOC1
FRA10AC1
FARP1
ATP5IF1
ASIC2
RTTN
NBPF12
FRS2
FBXO33
CAMKK1
ANO3
GNPTAB
AF241726
PTPRN2
VDAC1
THEM4
GALNT13
RABGAP1
SCN3A
SNTG1
FGD4
NAV2
LOXHD1
USP34
SORCS2
NIN
SUGP2
PHTF1
ATL2
LRRIQ1
TTLL11
EXOG
GABRG3
ADGRB1
PCM1
XYLB
RALGPS1
CCDC7
AGBL4
PJA2
COA1
AGPAT5
GAK
HMGN1
RALGDS
LHFPL3
TMEM131
PPP1R16B
EFR3B
NEGR1
NPTN
LRRC7
MECR
ASCC3
XKR4
RBM26
ARL13B
RBFOX1
PTPDC1
SHISA7
CRYBG3
PDE4D
MINDY2
SCFD2
DPH6
CADM2
GPHN
PCMTD1
WIPF3
FLNB
OR3A2
BDP1
ATRX
AC139491
PPM1K
RAP1GDS1
HPCAL4
EXOC6
AC079447
CC2D1A
ALMS1
PER3
R3HCC1L
NAGPA
RGS14
RASGRF2
GAB1
LDB2
GART
FAM153A
PHKB
ZC3H13
CRTC3
DDX5
CCDC91
REV3L
SLC12A5
YEATS2
FBXL17
NCAN
CERS4
NCDN
ADAM10
UQCRC2
DNAH6
SPOCK1
B3GALT5
SMARCAL1
ATP1B3
SLC4A4
MMS22L
SLX4IP
RSAD2
DZIP3
SYT2
RSRP1
ROCK2
PRTFDC1
SRPK1
PPP1R12B
ARHGEF9
RERG
CCDC144NL
RNF112
DCLK1
BICRAL
MICU1
PPP1R9A
PLAGL1
TRMT9B
RAD18
EXTL2
SLIT3
CCDC30
TXNDC11
RGS20
ANKS1B
DOCK5
MNAT1
JAM3
CTDSPL
RBFOX2
ETFRF1
GALNT7
CREM
WDR61
ANKRD36C
TUSC3
TRIQK
KIAA1257
TTC21A
TDRP
FRAS1
GRM4
MAP4K3
DNAJB14
ELP4
ERICH3
CDH9
AKT3
EEF1A1
B3GLCT
STRIP2
CLMN
IQCH
ARL6
RASGRP2
SUMF1
ATP5MPL
TTC26
AHI1
KCNN3
MPHOSPH8
EPB41L2
SRRM3
LRP12
KIF20B
ARHGAP10
AP1G2
ZMAT1
SFXN2
HYDIN
NME7
MERTK
SLC12A8
BTBD10
KIDINS220
RGS6
RIC8B
CASTOR2
TMSB4X
PTPRR
RPAP2
DYNC2LI1
DOCK10
SMAD3
PPARGC1B
RAB26
PDZD7
RPS6KA2
PDXK
GLB1L3
MPRIP
RIC3
RAP1GAP
CDK6
AC008537
CCDC18
MLF1
CDC40
CFAP46
DCLK3
GPATCH8
ARNT2
MDH1
TTC3
RPGRIP1L
AC098582
GRID2
ACTB
AKAP6
PARD3
OGA
PHIP
GRIA1
PRPF4B
SH3GL3
SLC25A27
NDEL1
SLC6A1
MZF1
PNPLA7
ENC1
TNR
CALB1
PRKACB
B9D1
CDC42BPA
EFCAB6
ODR4
SNAP91
TMEM131L
HNRNPDL
GCC2
TTC8
NPM2
LINS1
STRN
NBN
TMEM260
ACYP2
AGPAT4
PHYHIP
EMCN
ICAM5
RIMKLB
NRXN3
TAF4B
CEP290
ZNF236
ITGB1BP1
FARS2
ABCC8
EPHA4
NOL10
PNISR
SH3YL1
SPON2
KIAA1211L
ZNF420
ENOX1
JAKMIP1
OXR1
MT-ND3
SUCO
CASK
RPS6KA5
ACTN1
ATP2B1
PCDH9
KNOP1
SIX3
TBRG1
P4HTM
TUT7
NPY1R
GRIK3
ATP9B
BCCIP
TBC1D4
NMNAT3
NAF1
METTL25
STXBP5
EFNA5
TXNL4A
SORBS2
RIMS2
ANKRD13A
DACH1
KCTD1
GPCPD1
PACRGL
ME1
C4orf47
ARHGAP20
MAP3K2
ALDH3A2
ST8SIA3
CHL1
DOK6
LRRFIP2
METTL14
CDO1
TANC1
COLQ
PCNX1
PEAK1
CDR2
HTR2C
HS3ST5
LUC7L3
GPRIN3
EIF4A2
CCNH
SLC4A8
PUS7
CNTN3
DPY19L3
C8orf34
CRYAB
ADAM12
HIBADH
KCNH4
FAM189A1
CNTN5
EPHB1
SEC22A
TRPC4
SUPT3H
AC005697
NSMAF
ZFYVE28
DGKH
PLEKHA5
DGKG
LINGO2
CAMKMT
LPP
MRPL41
ATL1
BBS2
MED31
SLC25A37
MAP3K13
SPATA7
PPP1R1B
PRAG1
FUT9
MME
MT-ND2
ZNF549
EML1
GFAP
MIS18BP1
LRRC9
CLDN12
NOS1
DLG1
PATJ
SV2C
DECR1
ANO4
EIPR1
CARMIL1
MT-ND1
WDR60
BICDL1
JCAD
STUM
KDM5B
PGP
ZNF292
ATF7IP2
MTMR1
C6orf141
DHX36
PTBP3
BCL11A
LRRTM4
NETO2
AATK
WDPCP
SEMA3C
GRB14
RCAN2
NETO1
GUCY1A1
PARD3B
ABHD12B
PSME4
TOGARAM2
CACNA1D
PPP4R4
HRH2
ANKAR
NNAT
ONECUT2
SCLT1
NPEPL1
ROBO1
TTC14
GALNT11
ZHX3
ARID4A
RIN1
SNX32
NTM
GNL1
MBP
LARGE1
FAAH
CEP162
MT-CYB
AL592183
TTC17
ZSWIM5
ZNF883
SMPD3
REPS2
CCSER1
HLCS
DDX24
PTPN11
ABI1
CCDC78
TESC
CARNMT1
GAS2
ESF1
ATXN2L
DLGAP2
GRAMD1C
THY1
MTRNR2L12
PDE2A
TAF11
HSP90AA1
CALCRL
RBMS1
ZDHHC2
MED12L
PSTK
ANKRD18A
APLP1
RGS12
G2E3
TANC2
NALCN
GALNT1
USO1
WASF1
LMLN
PLEKHA6
LPGAT1
SSBP3
RNASEH2B
LRRC6
C1QTNF3-AMACR
EML5
NMD3
TSGA10
PPME1
CCDC171
OXNAD1
DAAM1
CAMK2A
PDE10A
AC098850
TCAF1
ATRNL1
CHSY3
IMMP1L
SCARB1
KIN
POGZ
BCOR
LRP1B
KNDC1
CNKSR2
LMF1
NECAB1
KCNT1
IQCB1
KCNB2
UVSSA
SLC30A10
TMEM168
ANAPC1
LONRF2
CEP83
TUBGCP4
MBD4
TPCN2
RGS9
SCN4B
CMC2
SOS1
RAPGEF3
CDH20
FRMPD1
FGFR1OP
SGSM2
ABCA5
KIF21A
RUNX1T1
SPEF1
AHCYL2
SCAPER
CCPG1
TMOD1
TBC1D32
NOVA1
KCNK2
EGFR
MTR
CCDC88C
ZRANB3
FTCD
NBEA
ME3
ZFYVE16
GAB2
C4orf50
ZDHHC17
MPC1
LDHA
CFAP61
WDFY3
LRRFIP1
SRRM4
CERCAM
OBSCN
MOB3B
CDK5RAP3
ARID5B
CTXN1
RNF220
ECHDC1
NRCAM
ZNF780B
LONRF3
USP25
ZSCAN5A
OTOF
FAM149A
SECISBP2
BICC1
KCNH3
PDIA6
WDR35
CCDC92
NQO2
RNMT
INO80D
TUNAR
NRP1
FAR1
ADCY5
NELL2
R3HDM1
ETV1
RSPH1
LRRN1
PCSK2
VPS50
PRMT7
C2orf80
CSMD2
CDH7
NFAT5
FOXG1
SLC9C2
TOGARAM1
S100PBP
C2CD5
SLC26A8
NGEF
PILRB
VWC2
PTPRM
LEPR
CCDC34
CLIP2
JAKMIP2
JPH4
MIA3
VPS4B
ANXA11
MYO5C
MTF2
ANOS1
CCDC122
SLC36A4
HSP90B1
CKMT1B
IGSF9B
ZC3H15
EPB41
MICAL3
KIAA0753
MYCBP2
PIBF1
HUNK
INTS10
EFNB2
SEC13
CACNA1B
SAMD5
SYNE1
DRP2
FAM155A
PNN
LYPD8
IKBKE
PCNT
SYNDIG1
LUZP1
SETBP1
ELP2
KCNH7
GTF2H5
NUS1
TACR1
TMTC2
DNMT3A
LDAH
TMEM38A
ADARB1
RYR3
MT-CO3
TRAPPC13
IGF2R
FER
CNTRL
FNBP1L
PDE5A
JAK2
EIF3E
DLC1
LRTM2
CALM1
RHOBTB2
SLC27A6
ULK4
ABLIM2
TBC1D30
ATR
URI1
DKK3
RPL31
TOMM70
CCDC191
CDH6
GPR149
CAMTA1
CSMD3
C1orf159
H2AFY
ANKRD36B
PENK
ADAM23
TTC39C
FAM13A
WNK2
NRG1
NEK10
NEPRO
GALNTL6
SGK1
FAM78B
AC004076
KIAA1217
RGS8
LDLRAD4
MAPK4
KCNIP1
HNRNPL
GUCY1A2
WDR17
ZNF667
FASTKD1
SIPA1L1
GNAI1
ANKRD12
GLI3
AFF3
CEP126
MYT1L
GNAO1
TRPM2
GPR88
EPHA5
RIN2
TECTA
TMEM241
BAIAP2L2
NOX5
ACADM
GRM1
GARNL3
SLC7A6
SLCO5A1
TTF1
FAM153B
INF2
CD226
ADAMTS19
B3GAT2
POLI
ZNF280D
DARS
MT-ATP6
STRBP
NPHP1
HIVEP3
SRSF7
ARMC2
ULK3
LIN28B
HERC4
LRRK2
EYA3
CST3
OSBPL9
EPHX4
ZNF135
PRKN
PHTF2
UGGT2
MFAP3
FAHD2A
ZDBF2
ZRANB2
CACNA2D1
CMTM8
H1FX
TSPEAR
PEX5L
CFAP74
EML6
ATP8A2
SLC22A23
WDR12
FIGN
RYR2
ELMOD1
RABEPK
FAT3
PPP2R2C
EXOC4
TAF1
PDLIM5
QRICH2
GRB10
MDGA2
CRYM
MTUS1
DLGAP3
NTNG1
LRRC34
DACH2
BZW2
CLTCL1
BMPER
ERI1
DAB1
NDUFAF5
KCNH1
TRAF3
ATP1B1
ZC4H2
SMYD3
CDK14
GLCE
ZNF658
TMEM44
ADGRB2
C15orf41
CCDC65
RASA1
SLC35F4
HSP90AB1
ALCAM
PRSS23
CFAP69
CAMKV
EPB41L5
STMN2
PLCB1
SPHKAP
ATP2B2
CSGALNACT2
SLC25A26
TEX9
PUM3
CHCHD6
HSPA9
ZEB2
FDFT1
CWC27
FANCM
TCF4
LMO7
PTRH2
SNX9
TOM1L1
ANKRD49
WASF3
CFAP161
LRTM1
AKAP11
EXT1
PAK5
ADNP
SPTBN1
TXNDC16
FSIP1
INTS7
DESI2
PAPSS1
MAGI3
HEATR3
PTPN12
NTRK2
ZMYM2
ZEB1
PAK3
ANTXR1
PTPRQ
PRR16
ZBTB1
C10orf67
SRFBP1
GSDMB
ULK2
PHACTR1
ADGRV1
THADA
HEATR5B
ELL2
GLS
PRKAA2
DSCAML1
GRIA3
SEZ6L
XPR1
ADARB2
ANKMY2
PPP2R5C
MICAL1
PITRM1
MLLT3
GPM6A
APOE
HDAC3
COBL
CNTNAP4
BAIAP3
DST
CACNA1E
EFHC1
ACACA
SCG3
CCM2
TASP1
STARD3
MAP3K1
FAM184A
SAXO2
TLK1
ZADH2
TEFM
IRS2
CDC123
ITPKA
NINL
NAP1L1
ABCB9
KREMEN1
LZTS3
QKI
PANK3
GUCY1B1
GRIK4
AMY2B
NELFA
PRKAG2
CHN1
ST8SIA5
TUBB4A
SHC3
LONRF1
REEP5
KCNIP4
NIPAL2
ABI2
SLC39A11
NSF
ACVR1
ANKRD33B
ZNF618
MCTS1
TRMT61B
RNF150
MAP9
GIT2
CENPP
SV2B
PSMB5
KHDC4
STX6
NGLY1
ITGAE
DMTF1
NHS
WDR7
PLCG2
JAZF1
MMP17
MPDZ
BLMH
PMM2
PCDH11X
CYP7B1
HOMER1
FILIP1
C10orf90
POLK
ABLIM1
RYK
SLC30A4
VPS13C
FAM184B
ERC1
ALKBH8
PPP1R7
SOCS6
DZIP1
VPS41
FRMD4B
TFDP2
MRE11
LRBA
KLF12
MCM9
CACNA2D2
ARID4B
GLS2
POC5
PDE4DIP
DUT
WNT10B
SMARCAD1
FSD1L
SASH1
NUP93
SOBP
MCF2L2
PDE8B
ACTN2
DNAH2
CX3CL1
AVIL
SNCA
AMER2
KIAA1549L
RBMS3
VGF
CAMK4
LRRC49
STOX2
E2F5
CC2D2A
MGAT4C
SCG5
FBXO42
CRB1
HES4
KIAA2012
GABRA2
SAFB2
CDKL5
FAM92A
CLTC
CCDC57
FBXL16
MEF2A
ACAP3
FRYL
EDIL3
XXYLT1
PHLPP1
IQCJ-SCHIP1
RASGRP1
TRIM52
CHRM3
BBOF1
PKNOX2
LMO3
IL1RAPL1
EIF2AK4
LGR4
SLC35G2
MMD2
NEXMIF
TBC1D19
GPATCH2L
GRAMD1B
TOR1AIP2
SERGEF
ZNF519
SMG7
CDK8
ATXN1
BIN3
FAM135B
KLF8
PMEPA1
HSPH1
CYFIP2
KIRREL3
TTL
NUP160
NXN
GLT1D1
DIAPH2
PTPN5
UCHL1
LRRC3B
LZTS1
SNAP47
NASP
LRRC37B
ZC3H12B
ZSWIM6
ECI2
LHFPL2
FRMD4A
GABARAPL1
RANBP9
HSD11B2
ECPAS
KBTBD12
MBNL2
ZNF589
SERINC1
UQCC1
PRKCZ
RIPOR1
PAN2
HOOK3
GPATCH2
UPP1
PTPRG
NCOA7
NREP
PCGF5
OVCH1
APOLD1
PTBP2
KITLG
GNG7
MMD
PREX2
ITFG2
STK39
CCDC85A
DNAI1
RALGAPA1
NSG2
PAG1
SEMA6A
DGKI
FRMPD4
CDH12
FBXO3
COX11
SMAP2
GSK3B
NLK
PHKA2
DGLUCY
CACNA1I
ZNF737
FOXN3
ATPAF1
TMEM144
GMCL1
CFTR
MRPS6
TMEM67
THRB
UBASH3B
WASHC3
AGTPBP1
ADD1
SLC25A29
GPR158
GSTCD
PTPRK
ITSN1
KCTD16
NT5DC1
EFCAB2
PLPPR4
CDYL2
EIF5
TFCP2
FAM20C
CACNG2
UBR5
SCD5
TSPAN5
RFC3
SEC24B
PKIA
SESN1
MGST1
ARHGAP24
GNAL
CDS2
GSE1
CACNA1H
RICTOR
NEO1
PPIP5K1
MAPKAP1
COL19A1
KIF1A
TENM2
TRPS1
PHF21B
GLRA2
PLPPR5
DLG2
NPL
MBNL1
UBE2H
FCHSD2
HIF3A
ZBTB4
KATNBL1
RBAK-RBAKDN
EPS15L1
TANK
SPECC1
MRPL3
B3GAT1
ZSCAN31
ITSN2
FTCDNL1
MAPK1
TTC5
IDH2
TBC1D31
ARHGEF2
SLCO3A1
SLC38A1
RAPGEF2
KIF5C
IRF2BP2
TCTN1
MPPED2
CACNA2D3
INTS4
MYO6
LPIN2
ARHGAP26
KLF5
MCTP1
ADAM22
TMEM159
CDH8
PPARGC1A
PPP2R2D
LMBR1
ZNF680
THSD7A
NFATC2
SPIRE2
BICD1
KIAA1324L
CAPRIN2
PIGN
TNRC6B
CASTOR3
TMEM64
NPAS3
C1orf52
CCND2
CDK18
APLF
PPP1CB
NBAS
MAGI1
MTERF1
MAL2
KCNN2
HECW1
DCDC1
ZBTB11
MAP2K5
KANK1
CLASP1
SLC8A1
GMDS
C1orf21
LRRC1
SYNPO
PDZD2
FZD3
SSX2IP
CCND3
SLK
EIF4G3
PPP2CB
MORF4L1
MB21D2
FYN
PRKCH
ZDHHC21
PLPP1
TAX1BP1
FSTL4
TMTC1
DNAH9
MAPRE2
CNTNAP5
SH3RF1
SDHC
ZNF407
GREB1L
PLXNC1
SORL1
RAB11FIP2
PSAP
ITPR1
DSCAM
CHST15
NEDD4L
DDHD1
RMDN2
MN1
PTGES3
SPAST
CASC4
RAB5A
UNC13C
CNTNAP3B
VPS8
TP53BP1
PDE7B
TENM1
LONP2
PLK2
MCU
CEP128
ABHD3
MAST3
CALN1
SOX5
CAMK2B
DNAJC16
RAPGEF5
STMN3
ADAR
GNA12
C16orf87
FAM102A
VIPR1
SESN3
CCNY
LY6H
TRAK2
AP1S3
CDK5RAP2
GRIP1
CHST11
PPFIA3
CTNNA3
STAT3
ZNF253
RNF169
ZNF652
CYTH1
PIK3C3
NFIA
PAK2
MAD1L1
YTHDF3
USP54
ADCY9
OPRM1
PGBD5
PPM1L
BRINP1
UBL3
RDX
PPIL6
TRIM37
UPP2
JAKMIP3
PALM
MFSD14C
CORO2B
ABL1
OSBPL8
CACNA1A
TLE4
SLC2A13
C9orf85
RAPGEF1
PITPNC1
SLC25A23
HIPK1
GABRA1
RELN
TF
MGMT
RAPH1
NME5
ARHGAP21
ULK1
CHCHD3
KIAA1324
ASPHD2
DYSF
HACD2
GFRA1
NOL4
WWOX
COX7A2L
NR3C1
LRP6
RNGTT
FTL
PRNP
GRIA4
CELF2
MAP2K1
COL26A1
CDON
TLN2
NRSN1
LAMP2
PPFIA4
PKM
ARHGEF12
AGO4
KIAA1549
AHDC1
NCOA2
ACOT7
WDR11
MAP7
SLC25A40
FNIP2
COL11A1
MANBA
KIF3C
CPNE5
SYT12
NFASC
SYNPR
MACF1
CDH2
POLN
PEX14
LMTK2
MAP4K5
SPOCK3
ST3GAL6
SLC24A2
ABHD2
FAM49A
LRGUK
TLL1
BTBD2
SYNGR1
KIF2A
BAIAP2
MAP4K4
ZBTB8OS
CALD1
SRGAP3
MVB12B
MARK4
CLYBL
XKR6
ARFGEF3
MTUS2
RAB3C
TMEM192
MPP7
EEPD1
CCDC102B
L3MBTL4
KIAA0930
PPP3CC
TMEM120B
SARAF
NLGN4X
PITPNM2
MTHFD1
HACD3
MED13L
ASAP2
KAT2B
MAML3
QSER1
GRK3
KDM4B
RARB
PDE1B
MTX2
LIMS1
HMGN3
NDUFA10
MAP4
NAP1L4
XPO6
SGIP1
LRRTM3
MGAT4A
SLC8A3
ADCY3
AFDN
BLCAP
NCS1
CACNG3
GABRA4
ARHGEF11
PRKD1
PID1
STAU2
ARMH4
PTPRO
ANKH
DGKD
CMIP
SFXN1
ASXL2
DPP10
KLHL29
SEMA3A
DDX10
PPP6R3
MMP16
MTMR3
PLXNA2
CACHD1
BCL11B

[truncated: 36 more sheets: 10, 11, 12, 13, 14, 15, 16, 17, 18, 19, 20, 21, 22, 23, 24, 25, 26, 27, 28, 29 …]
