# Supplementary material for: A Systematic Review of Transcriptional Dysregulation in Huntington’s Disease Studied by RNA Sequencing
Source: Front Genet. 2021 Oct 15;12:751033. doi: 10.3389/fgene.2021.751033 (PMC8554124; doi:10.3389/fgene.2021.751033)
Supplement: Supplementary file 8 [file DataSheet9.XLSX]

## Sheet: Info
Sheet	Content
TF	LogFC of 1639 TFs from the Human TFs database in the 44 human HD DEG datasets
EM	LogFC of 167 epigenetic modifiers from the dbEM database in the 44 human HD DEG datasets
Regulator_check	Differential expression status of regulators with differentially expressed targets in HD
Top_20_up	Top 20 upregulated regulators
Top_20_down	Top 20 downregulated regulators

## Sheet: TF
	Agus_BA9	Agus_BA9_pre	Agus_CN_pre	Al_CC	Al_CC_astro	Al_CC_neuronal	Consortium_hiPSC_neural	Lee_CN_astro	Lee_CN_dMSN	Lee_CN_endo	Lee_CN_epen	Lee_CN_FON	Lee_CN_IN_PT	Lee_CN_IN_SN	Lee_CN_iMSN	Lee_CN_micro	Lee_CN_mural	Lee_CN_oligo	Lee_CN_OPC	Lim_hiPSC_BBB	Lin_BA4	Mehta_hiPSC_CN_0	Mehta_hiPSC_CN_100	Mehta_hiPSC_CN_130	Mehta_hiPSC_CN_60	Mehta_hiPSC_CN_80	Miller_blood	Ooi_hESC_hepatocyte	Ooi_hESC_myocyte	Ooi_hESC_neuron	Ooi_hESC_NPC	Ooi_hESC_PSC	Osipovitch_hESC_APC	Osipovitch_hESC_GPC	Ring_hiPSC_NSC	Ring_hiPSC_PSC	Smith_hiPSC_MSN_adult	Smith_hiPSC_MSN_juvenile	Smith_hiPSC_MSN_MNS	Smith_hiPSC_MSN_NSC	Switonska_hiPSC_PSC_109Q	Switonska_hiPSC_PSC_71Q	Switonska_hiPSC_PSC_HD
ADNP	0	0	0	0	0	0.620764	0	0	0	0	0	0.219971	0	0	-0.201629	0	0	0	0	0	0	0	0	0	0	0	0	0	-0.127	0	0	0.238	0	0	0	0	0	0	0	0	0	0	0
ADNP2	-0.18397	0	0	0	0	0.375253	0	0	0	0	0	0	0	0	0	0	0	0	0	0	0	0	0	0	0	0	0	0	0	0	0	-0.96	0	0	0	0.16695	0	0	0	0	0	0	0
AEBP1	1.03144	0	0	1.85002	0	0	0	0.780485	0	0	0.691316	0	0	0	0.105147	0	0.268816	0	0	0	0	0	0	0	0	0	0	0	0	0	0	0	0	0	0	0	2.2978	0	0	0	0	0	0
AEBP2	0.259083	0	0	0	0.551038	0	0	0	0	0.258772	0.745551	0	-0.266704	0	0	0	0	0.115555	0	-0.361689	0	0	0	0	0	0	0	0.141	-0.604	0	0	0.511	0	0	0	0	0	0	0	0	0	0	0
AHCTF1	0.297268	0	0	0	0	0.514394	0	-0.125808	0	0	0	-0.186476	0	0	0	0	0	0	0	0	0	0	0	0	0	0	0	0.284	0	0	0	0	0	0	0	0	0	0	0	0	0	0	0
AHDC1	0	0	0	0	0	0.325031	0	0.214858	0	0	0.564867	0.170686	0	0	-0.107805	0	0	0	0	0	0	0	0	0	0	0	0	0	0	0.367	0	-0.583	0	0	0	0	0	0	0	0	0	0	0
AHR	0	0	0	0	0	0	0.963474	0	0	0	0	0	0	0	0	0	0	0	0	0	0	0	0	0	0	0	0	0	0	0	0	0	0	0	0	0	0	0	0	0	0	0	0
AHRR	0	0	0	-1.71121	0	0	0	0	0	0	0	0	0	0	0	0	0	0	0	-1.23175	0	0	0	0	0	0	0	0	0	0	0	0	1.65467	0	0	0	0	0	0	0	0	0	0
AKAP8	0	0	0	0	-0.388005	0	0	0	0	0	0	0	0	0	0	0	0	0	0	0	0	0	0	0	0	0	0	0	0	0	0	0.05	0	0	0	0	0	0	0	0	0	0	0
AKAP8L	0	0	0	0	0	0	0	0	0	0	0	0	0	0	0	0	0	0	0	0	0	0	0	0	0	0	0	0	0	0	0	0.304	0	0	0	-0.217393	0	0	0	0	0	0	0
AKNA	0.265929	0	0	0	0	0	0	0	0	0	0	-0.116402	0	0	0	0	0	0	0	0	0	0	0	0	0	0	0	0	0	0	0	0	0	0	0	-0.143621	0.678862	0	0	0	0	0	0
ALX1	0	0	0	0	0	0	0	0	0	0	0	0	0	0	0	0	0	0	0	0	0	0	0	0	0	0	0	0.01	0	0	0	0	0	0	0	-0.379603	0	0	0	0	0	0	0
ALX4	1.24134	0	0	0	0	0	0	0	0	0	0	0	0	0	0	0	0	0	0	0	0	0	0	0	0	0	0	0	0	0	0	0	0	0	0	-1.64123	0	0	0	0	0	0	0
ANKZF1	0	0	0	0	0	0	0	0	0	0	0	0	0	0	0	0	0	0	0	-0.199927	0	0	0	0	0	0	0	0	0	0	0	0	0	0	0	0	0	0	0	0	0	0	0
AR	0	0	0	0	0	0	0	0.125315	0	0	0	0	0	0	0	0	0	0	0	0	0	0	0	0	0	0	0	0	0	0	0	0	0	0	0	0.348428	1.3264	0	0	0	0	0	0
ARGFX	0	0	0	0	0	0	0	0	0	0	0	0	0	0	0	0	0	0	0	0	0	0	0	0	0	0	0	0.037	0	0	0	0	0	0	0	0	0	0	0	0	0	0	0
ARHGAP35	0	0	0	0	0	0	0	0	0	0	0	0.457274	0	0	0	0	0	0	0.102162	0	0	0	0	0	0	0	0	0	0.307	0	0	0	0	0	0	0	0	0	0	-0.261955	0	0	0
ARID2	0.33904	0	0	0	0	0	0	0	-0.147877	0	0	0	0	0	-0.140521	0	0	0	0	0	0	0	0	0	0	0	0	0	0	0	0	0.363	0	0	0	0	0	0	0	0	0	0	0
ARID3A	0.253627	0	0	0	0	0	0	0	0	0	0.13481	0	0	0	0	0.122809	0	0	0	0	0	0	0	0	0	0	0	-0.23	0.099	0	0	-0.09	0	0	0	0.123572	0	0	0	0	0	0	0
ARID3B	0	0	0	0	0	0	0	0	0	0	0.102278	0	0	0	0	0	0	0	0	0	0	0	0	0	0	0	0	0	0	0	0	0.378	0	0	0	0	0	0	0	0	0	0	0
ARID3C	-0.67593	0	0	0	0	0	0	0	0	0	0	0	0	0	0	0	0	0	0	0	0	0	0	0	0	0	0	0	0	0	0	0	0	0	0	0	0	0	0	0	0	0	0
ARID5A	0.879205	1.93957	0	0	0	0	0	0	0	0.368008	0	0	0	0	0	0	0	0	0	0	0	0	0	0	0	0	0	-0.035	0.085	-0.031	0	0	0	0	0	-0.259441	0	0	0	0	0	0	0
ARID5B	0	0	0	0	0.747075	0.348352	0	0.118041	0.340795	0.315418	0	0.396346	0	0	0.304778	0	0	0	0.173396	0	0	0	0	0	0	0	0	0.181	0	0	0	0	0	0	-0.475141	0.377486	0	0	0	0	0	0	0
ARNT	0	0	0	0	0	0	0	0	0	0	0	0.215776	0	0	0	0	0	0	0	0	0	0	0	0	0	0	0	0	0	0	0	-1.21	0	0	0	-0.119039	0	0	0	0	0	0	0
ARNT2	0	0	0	0	0	0	-0.9855	-0.193303	-0.394442	0	0.405412	1.25057	0	0	-0.412375	0	0	0	0	0	0	0	0	0	0	0	0	0	0	0	0	-0.06	0	0	0	0.168156	0	0	0	0	0	0	0
ARNTL	0	0	0	0	0	0.569452	0	0	0	0	0.102112	0	0	0	0	0	0	0	0	0	0	0	0	0	0	0	0	0.312	0	0	0	0	0	0	0	0	0	0	0	0	0	0	0
ARNTL2	0	0	0	0	0	0	0	0	-0.124458	0	0	0	0	0	-0.110329	0	0	0	0	0	0	0	0	0	0	0	0	0	0	0	0	0	0	0	0	0	-0.559826	0	0	0	0	0	0
ARX	0	0	0	0	0	-0.468259	0	0	0	0	0	0.159109	0	0	0	0	0	0	0	0	0	0	0	0	0	0	0	0	0	0	0	0	0	0	0	0	0	0	0	0	0	0	0
ASCL1	0.472642	0	0	0	0.450444	0	-1.07724	0	0	0	0	0	0	0	0	0	0	0	0	0	0	0	0	0	0	0	0	0.657	0	0	0	0	0	0	0	0	0	0	0	0	0	0	0
ASCL4	0	0	0	0	0	0	0	0	0	0	0	0	0	0	0	0	0	0	0	0.902068	0	0	0	0	0	0	0	0	0	0	0	0	0	0	0	0	0	0	0	0	0	0	0
ASCL5	-0.404389	0	0	0	0	0	0	0	0	0	0	0	0	0	0	0	0	0	0	0	0	0	0	0	0	0	0	0	0	0	0	0	0	0	0	0	0	0	0	0	0	0	0
ASH1L	0	0	0	0	0	0	0	0	0	0.388723	0.282042	0	0	0	-0.141761	0.110989	0	0.14359	0.144067	0	0	0	0	0	0	0	0	-0.006	0	0	0	0	0	0	0	0	0	0	0	-0.386899	0	0	0
ATF1	0.553197	0	0	0	0	0	0	0	0	0	0.154064	0.170397	0	0	0	0	0	0	0	0.272998	0	0	0	0	0	0	0	0	0	0	0	0	0	0	0	0	0	0	0	0	0	0	0
ATF2	0	0	0	0	0	0.364529	0	0	0	0.232913	0	0	0	0	-0.134945	0	0	0	0	0	0	0	0	0	0	0	0	0	0	0	0	0	0	0	0	0	0	0	0	0	0	0	0
ATF3	0	3.41592	2.89367	0	0	0	0	0.147106	0	0.115681	0	0	0	0	0	0	0	0	0	0	0	0	0	0	0	0	0	0	0	0	0	-0.124	0	0	0	1.16872	0	0	0	0	0	0	0
ATF4	0.356524	0	0	0	0.445285	0.368219	0	0	0	0	0	0	0	0	0	0	0	0	0	0.151414	0	0	0	0	0.588603	0	0	0	0	0	0	0	0	0	0	0.276666	0	0	0	0	0	0	0
ATF5	0	0	0	0	0	0	1.47508	0	0	0	0	0	0	0	0	0	0	0	0	0	0	0	0	0	0.781699	0.74995	0	-0.878	0	-0.246	0	0.453	0	0	0	0.162081	0	0	0	0	0	0	0
ATF6	0	0	0	0	0	0	0	0	-0.145278	0.326183	0	0	0	0	-0.164995	0	0	0	0	0	0	0	0	0	0	0	0	0	0	0	0	0	0	0	0	0	0	0	0	0	0	0	0
ATF6B	0	0	0	0	0	-0.496585	0	0	-0.246436	0	0	0	-0.118547	0	-0.2701	0	0	0	0	0	0	0	0	0	0	0	0	0	0	0.262	0	0	0	0	0	-0.118322	0	0	0	-0.346224	0	0	0
ATF7	0	0	0	0	-0.379247	0	0	0	0	0	0	0	0	0	0	0	0	0	0	0	0	0	0	0	0	0	0	-0.035	0	0.503	0	-0.735	0	0	0.782471	0.886925	0	0	0	0	0	0	0
ATMIN	0	0	0	0	0	0	0	0	0	0	0	0	0	0	0	0	0	0	0	0	0	0	0	0	0	0	0	0	0	0	0	0.39	0	0	0	0	0	0	0	0	0	0	0
ATOH7	0	0	0	-1.94007	0	0	-3.16511	0	0	0	0	0	0	0	0	0	0	0	0	0	0	0	0	0	0	0	0	0	0	0	0	0	0	0	0	0	0	0	0	0	0	0	0
ATOH8	1.25393	0	0	1.73771	0	0	0	0.100245	0	0.216736	0	0	0	0	0	0	0.124969	0	0	0	1.03328	0	0	0	0	0	0	0	0	-0.837	0	0	0	0	0	0.272166	1.64845	0	0	0	0	0	0
BACH1	0.549031	0	0	0	0	0	0	0	0	0	0	0.444248	-0.279836	0	0	-0.244905	0	0	-0.112736	0	0	0	0	0	0	0	0	0.085	0	0	0	0	0	0	0	0	0	0	0	0	0	0	0
BACH2	0	0	0	0	0	0	-1.44361	0	-0.182844	0	0	-0.820401	0.407883	0	0	0	0	0	0	0	0	0	0	0	0	0	0	0	0	0	0	0	0	0	0	0.255802	0	0	0	0	0	0	0
BARHL2	0	0	0	0	0	0	-2.34767	0	0	0	0	0	0	0	0	0	0	0	0	0	0	0	0	0	0	0	0	-1.263	0	0.716	0	0	0	0	0	-6.82655	0	0	0	0	0	0	0
BARX1	2.81183	0	0	2.52793	0	0	2.08406	0	0	0	0	0	0	0	0	0	0	0	0	0	1.67298	0	0	0	0	0	0	0	0	0	0	0	0	0	0	0.139192	0	0	0	0	0	0	0
BARX2	0	0	0	-1.93845	0	0	0	0	0	0	0	0	0	0	0	0	0	0	0	0	0	0	0	0	0	0	0	0	0	0	0	0	0	0	0	2.4361	0	0	0	0	0	0	0
BATF	1.37372	0	0	0	0	0	0	0	0	0	0	0	0	0	0	0	0	0	0	0	0	0	0	0	0	0	0	0	0	0	0	0	0	0	0	0	0	0	0	0	0	0	0
BAZ2A	0	0	0	0	0	0	0	0	0	0.177266	0	0	0	0	0	0	0	0	0	0	0	0	0	0	0	0	0	0	-0.557	0	0	0	0	0	0	0	0	0	0	0	0	0	0
BAZ2B	0.454415	0	0	0	-0.813031	0	0	-0.228454	-0.54361	0	0	0	0	0	-0.617785	0	0	0	0.170489	0	0	0	0	0	0	0	0	0	0	0	0.271	-0.191	0	0	0	0	0	0	0	0	0	0	0
BBX	0.345458	0	0	0	0	0.552454	0	0	0.135912	0	0.3585	0	0	0	0	0.179151	0	0.153301	0	0	0	0	0	0	0	0	0	0	0	0	0	0	0	0	0	0	0	0	0	0	0	0	0
BCL11A	0	0	0	0	0	0	-1.65076	0	-0.116162	0	0	-0.338286	0.250941	-0.995081	-0.357025	0	0	0	0	1.26864	0	0	0	0	0	0	0	-0.21	0	0	0	0	0	0	0	0	0	0	0	-0.796589	0	0	0
BCL11B	0	0	0	0	0	0	0	0	0	0	0	-1.12542	0	-0.698667	-0.142554	0	0	0	0	0	0	0	0	0	0	0	0	0	0	0	0	-0.29	0	1.51971	0	-0.856756	0	0	0	-0.50502	0	0	0
BCL6	0.93073	0	0	0	0.366809	0.58928	0	0.694292	0	0.446569	0.498939	0.306982	0.120562	0	0	0	0.544226	0	0.304019	0	0.735119	0	0	0	0	0	0	0	0	0	0	-0.108	0	-1.68706	0	0	0	0	0	0	0	0	0
BCL6B	0.820776	0	0	1.87084	0	0	0	0	0	0	0	0	0	0	0	0	0	0	0	-0.058968	0	0	0	0	0	0	0	0	0	0	0	0.37	0	0	0	0	0	0	0	0	0	0	0
BHLHA15	0	0	0	0	0	0	0	0	0	0	0	0	0	0	0	0	0	0	0	0	0	0	0	0	0	0	0	0	-0.307	0	0	0	0	0	0	0	0	0	0	0	0	0	0
BHLHA9	0	0	0	-1.41777	0	0	0	0	0	0	0	0	0	0	0	0	0	0	0	0	0	0	0	0	0	0	0	0	0	0	0	0	0	0	0	0	0	0	0	0	0	0	0
BHLHE23	0	0	0	0	0	0	-2.9486	0	0	0	0	0	0	0	0	0	0	0	0	0	0	0	0	0	0	0	0	0	0	0	0	0	0	0	0	0	0	0	0	0	0	0	0
BHLHE40	0	0	0	0	0	0	-1.50589	0	0	0	0	0	0	0	0	0	0	0	0	0	0	0	0	0	0	0	0	0	0	0.078	0	0	0	0	0	-0.750002	0	0	0	0	0	0	0
BHLHE41	0.326312	0	0	0	0	0.702174	0	0	0	0	-0.143432	0	0	0	0	-0.339597	0	0	0	0	0	0	0	0	0	0	0	0	0	-0.152	0	0	0	0	0	0	0	0	0	0	0	0	0
BNC1	0	0	0	0	0	0	2.76977	0	0	0	0	0	0	0	0	0	0	0	0	0	0	0	0	0	0	0	0	0	0	0	0	0	0	0	0	-1.57623	0	0	0	0	0	0	0
BNC2	1.9383	0	0	2.2694	0	0	2.22342	0.263227	0.115484	0.458819	0	0	0	0	0	0.246163	0	0	0	0	0	0	0	0	0	0	0	0	-0.132	0	-0.533	0.639	0	0	0	0.149978	0	0	0	0	0	0	0
BORCS8-MEF2B	0.566333	0	0	0	0	0	0	0	0	0	0	0	0	0	0	0	0	0	0	0	0	0	0	0	0	0	0	0	0	0	0	0	0	0	0	0	0	0	0	0	0	0	0
BPTF	0	0	0	0	0	0	0	0	-0.359668	0	0	0	0	0	-0.554346	0	0	0	0.139203	0	0	0	0	0	0	0	0	0.417	0	0	0	0	0	0	0	0	0	0	0	0	0	0	0
BRF2	0	0	0	0	0	0	0	0	0	0	0	0	0	0	0	0	0	0	0	0	0	0	0	0	0	0	0	0.445	0	0	0	0	0	0	0	0	0	0	0	0	0	0	0
C11orf95	0	0	0	0	0	0	0	0	0	0	0	0	0	0	0	0	0	0	0	0	0	0	0	0	0	0	0	0	-0.376	0	0	0	0	0	0	-0.120245	0	0	0	0	0	0	0
CAMTA1	0	0	0	0	0	0.480064	-1.52607	-0.150941	-0.22684	0.306707	1.01451	-0.368307	0	0	-0.496776	0	0	0	0	0	0	0	0	0	0	0	0	0	0	0	0	0	0	0	0	0	-0.383771	0	0	0.549428	0	0	0
CAMTA2	-0.372395	0	0	0	0	0	0	0	0	0	0	0	0	0	0	0	0	0	0	-0.24029	0	0	0	0	0	0	0	-0.08	0	0	0	0	0	0	0	0	0	0	0	0	0	0	0
CARF	0	0	0	0	-0.321169	-0.315652	0	0	0	0	0	0	0	0	0	0	0	0	0	0	0	0	0	0	0	0	0	-0.162	0	0	0	0	0	0	0	0	0	0	0	0	0	0	0
CASZ1	0	0	0	0	0	0	2.03914	0	0	0	0.127114	-1.04546	0	0	0	0	0	0	0	0	0	0	0	0	0	0	0	-0.912	-0.123	0	0	-0.646	0	0	0	-0.417618	0	0	0	0	0	0	0
CBX2	0	0	0	0	0	0	0	0	0	0	0	0	0	0	0	0	0	0	0	0	0	0	0	0	0	0	0	0	0	0	0	-0.119	0	0	0	0	1.96648	0	0	0	0	0	0
CC2D1A	0	0	0	0	0	-0.438282	0	0	-0.127696	0	0.134842	0.197844	0	0	-0.172959	0	0	0	0	0	0	0	0	0	0	0	0	0	0	0.287	0	0	0	0	0	0	0	0	0	-0.365797	0	0	0
CCDC169-SOHLH2	0	0	0	0	0	0	0	0	0	0	0	0	0	0	0	0	0	0	0	-1.61598	0	0	0	0	0	0	0	-0.461	0	0	0	0	0	0	0	0	0	0	0	0	0	0	0
CCDC17	0.773159	0	0	0	0	0	0	0	0	0	0	0	0	0	0	0	0	0	0	0	0	0	0	0	0	0	0	0	0	0	0	0	0	0	0	-0.763507	0	0	0	0	0	0	0
CDC5L	0	0	0	0	0	0	0	0	0	0	0	0	0	0	0	0	0	0	0	0	0	0	0	0	0	0	0	0	-0.482	0	0	-0.633	0	0	0	0	0	0	0	0	0	0	0
CDX1	0	0	0	0	0	0	0	0	0	0	0	0	0	0	0	0	0	0	0	0	0	0	0	0	0	0	0	0	0	0	0	0	0	0	0	-0.840974	0	0	0	0	0	0	0
CDX2	0	0	0	0	0	0	0	0	0	0	0	0	0	0	0	0	0	0	0	0.699494	0	0	0	0	0	0	0	-0.167	0	0	0	0	0	0	0	0	0	0	0	0	0	0	0
CDX4	0	0	0	0	0	0	0	0	0	0	0	0	0	0	0	0	0	0	0	0	0	0	0	0	0	0	0	0	0	0	0	0	0	0	0	0	1.91502	0	0	0	0	0	0
CEBPA	0	0	0	0	0	0	1.79077	0	0	0	-0.12654	0	0	0	0	0	0	0	0	-0.854628	0	0	0	0	0	0	0	0.223	0	0.383	0	0	0	0	0	0.43188	0	0	0	0	0	0.916594	0
CEBPB	0.770952	1.39517	0	0	1.26053	0.981342	0	0	0	0	0	0	0	0	0	-0.19019	0	0	0	-0.464177	0.765065	0	0	0	0	0	0	-0.115	0	0	0	0.221	0	0	0	0	0	0	0	0	0	0	0
CEBPD	1.56263	0	0	1.52426	1.42262	1.21442	0	-0.177036	0	0	-0.224151	0	0	0	0	-0.104764	-0.265355	0	0	0	1.0457	0	0	0	0	0	0	0	0	0	0	0	0	0	0	0	0	0	0	0	0	0	0
CEBPG	0.362866	0	0	0	0	0	0	0	0	0	0	0	0	0	0	0	0	0	0	0	0	0	0	0	0	0	0	-0.913	0	0	0	0	0	0	0	0.225614	0	0	0	0	0	0	0
CEBPZ	0	0	0	0	0	0	0	0	-0.110305	0	0	0	-0.114685	0	-0.135472	0	0	0	0	0	0	0	0	0	0	0	0	-0.108	-0.306	0	0	0.6	0	0	0	0	0	0	0	0	0	0	0
CENPA	0	0	0	0	0	0	0	0	0	0	0	0	0	0	0	0	0	0	0	0	0	0	0	0	0	0	0	0	0	0	0	0	0	0	0	0	2.34273	0	0	0	0	0	0
CENPBD1	0	0	0	0	0	0	0	0	0	0	0	0	0	0	0	0	0	0	0	0	0	0	0	0	0	0	0	0	0	0	0	0	0	0	0	0.212232	0	0	0	0	0	0	0
CENPS	0	0	0	0	0	0	0	0	0	0	0	0	0	0	0	0	0	0	0	0	0	0	0	0	0	0	0	0	0	0	0	0.741	0	0	0	0	0	0	0	0	0	0	0
CENPT	0	0	0	0	0	0	0	0	0	0	0	0	0	0	0	0	0	0	0	0	0	0	0	0	0	0	0	-0.047	0	0	0	0	0	0	0	0	0	0	0	0	0	0	0
CENPX	0	0	0	0	0	0	0	0	0	-0.114329	0	0	0	0	0	0	0	0	0	0	0	0	0	0	0	0	0	0	0	0	0	0.425	0	0	0	0	0	0	0	0	0	0	0
CGGBP1	0.322795	0	0	0	0.495019	0.657701	0	-0.1617	0	0	0	0	0	0	0	0	-0.145877	0	0	0.0955825	0	0	0	0	0	0	0	0	0.304	0	0	0	0	0	0	0	0	0	0	0	0	0	0
CHAMP1	0	0	0	0	0	0	0	0	0	0	0	0	0	0	0	0	0	0	0	0	0	0	0	0	0	0	0	0	0	0	0	-1.073	0	0	0	0	0	0	0	0	0	0	0
CHCHD3	0	0	0	0	0	0	0	0	-0.231532	0	0	-0.399221	0	0	-0.164682	0	0	0	0	0	0	0	0	0	0	0	0	0	0	0	0	0	0	0	0	0.266846	0	0	0	0.321125	0	0	0
CIC	0	0	0	0	0	-0.36418	0	0	0	0	0	0	0	0	0	0	0	0	0	0	0	0	0	0	0	0	0	-0.02	0	0	0	-0.721	0	0	0	0	0	0	0	0	0	0	0
CLOCK	0	0	0	0	0	0	0	0	-0.121272	0	0	0	0	-0.462007	-0.189188	0	0	0	0	0	0	0	0	0	0	0	0	0	0	0	0	0	0	0	0	0	0	0	0	0	0	0	0
CPEB1	0	0	0	0	0	0	0	0.115134	0	0	0.383555	0	0	0	0	0	0	0	0	0	0	0	0	0	0	0	0	0	0	0	0	0	0	0	0	0	0	0	0	0	0	0	0
CREB1	0	0	0	0	0	0	0	0	0	0	0	0	0	0	-0.128347	0	0	0	0	0	0	0	0	0	0	0	0	0.284	0.07	0	0	0	0	0	0	0	0	0	0	0	0	0	0
CREB3	0	0	0	0	0	0	0	0	0	0	0	0	0	0	0	0	0	0	0	0	0	0	0	0	0	0	0	0	0.736	0	0	0	0	0	0	0.143029	0	0	0	-0.367648	0	0	0
CREB3L1	-0.47894	0	0	0	0	0	1.33342	0	0	0	0	0	0	0	0	0	0	0	0	0	-0.705066	0	0	0	0	0	0	0	0	0	0	0	0	0	0	0	0	0	0	0	0	0	0
CREB3L2	0.409553	0	0	0	0	0	0.978196	0	0	0	0	0	0	0	0	0	0	0	0	0	0	0	0	0	0	0	0	0	0	0	0	0	0	0	0	0	0	0	0	0	0	0	0
CREB3L4	0	0	0	0	-0.287337	0	0	0	0	0	0	0	0	0	0	0	0	0	0	0	0	0	0	0	0	0	0	0	-0.081	0	0	0	0	0	0	-0.145477	0	0	0	0	0	0	0
CREB5	0	0	0	0	0	-0.382434	-0.910733	0.186788	0	0.328642	0	0.232134	0.142059	0	0	0	0	-0.373043	0	0.537681	0	0	0	0	0	0	0	0	0	0	0	0	0	0	0	1.43628	0	0	0	0	0	0	0
CREBL2	0.248637	0	0	0	0	0	0	0	0	0	0	0	0	0	0	0	0	0	0	0	0	0	0	0	0	0	0	0	0.46	0	0	0	0	0	0	0	0	0	0	0	0	0	0
CREBZF	0	0	0	0	0	0	0	-0.165984	-0.102864	0	0	0	-0.259191	0	0	0	0	0	0	0	0	0	0	0	0	0	0	0	0	0	0	0	0	0	0	-0.320115	0	0	0	0	0	0	0
CREM	0.613508	0	0	0	0	0	0	0	-0.363888	0	0	-0.421834	0	0	-0.380807	0	0	0	-0.109731	-0.198389	0	0	0	0	0	0	0	-0.026	-0.319	0	0	0	0	0	0	0	0	0	0	0	0	0	0
CSRNP1	0.726713	1.66326	0	0	0	0	0	0	0	0	0	0	0	0	0	0	0	0	0	0.467543	0	0	0	0	0	0	0	-0.602	0.092	-1.241	0	0.679	0	0	0	0.389217	0	0	0	0	0	0	0
CSRNP3	0	0	0	0	0	0.61392	-2.04264	0	0	0	0	0	0	0	-0.212258	0	0	0	0.123924	0	0	0	0	0	0	0	0	0	0	0	0	-0.399	0	0	0	0.255848	0	0	0	-0.574956	0	0	0
CTCF	0.161705	0	0	0	0	0.432947	0	0	0	0	0.123387	0	0	0	0	0	0	0	0	0	0	0	0	0	0	0	0	0	-0.595	0	0	-2.475	0	0	0	0	0	0	0	0	0	0	0
CTCFL	0	0	0	0	0	0	0	0	0	0	0	0	0	0	0	0	0	0	0	0	0	0	0	0	0	0	0	0	0	0	0	0	0	0	0	0	1.71858	0	0	0	0	0	0
CUX1	0	0	0	0	0	0	0	0.247532	0	0.537979	0.559904	0	0	0	0	0.41224	0.278291	0.134605	0	0.203159	0	0	0	0	0	0	0	0	0	0	0	0	0	0	0	0	0	0	0	0	0	0	0
CUX2	0	0	0	0	0	0.388445	-1.58976	0	0	0	0	0.282363	-0.280315	0	0	0	0	0	0.102908	0	0	0	0	0	0	0	0	0	0	0	0	0	0	0	0	0.871119	0	0	0	0	0	0	0
CXXC1	0	0	0	0	-0.371017	0	0	0	0	0	0	0	0	0	0	0	0	0	0	0	0	0	0	0	0	0	0	0	0	0	0	0	0	0	0	0	0	0	0	0	0	0	0
CXXC4	0	0	0	0	0	0	-1.40599	0	0.122109	0	0	0.240387	0.174708	0	0	0	0	0	0.131447	0	0	0	0	0	0	0	0	-0.533	-0.067	0	0	0	0	0	0	-0.538351	0	0	0	0	0	0	0
CXXC5	0	0	0	0	0	0	0	0.172349	0	0	0.13901	0.177497	0	0	0	0	0	0	0	0	0	0	0	0	0	0	0	0	0.112	0	0	0	0	0	0	-0.246588	0	0	0	0	0	0	0
DACH1	-0.573164	0	0	-1.50073	0	0	0	-0.136705	-0.110649	0	0	-1.60447	0	-1.6343	-0.410562	0	0	0	0	1.10108	-0.717228	0	0	0	0	0	0	0	0	0	0	0.278	0	0	0.543574	1.27156	0	0	0	0	0	0	0
DACH2	0	0	0	0	0	0	0	0	-0.117382	0	0	0.325619	0	-0.91467	-0.164304	0	0	0	0	0	0	0	0	0	-2.0877	0	0	0	0	0	0	0	0	-3.08029	0	0	0	0	0	0	0	0	0
DBP	0	0	0	0	0	0	0	0	0	0	0	0	0	0	0	0	0	0	0	-0.793601	0	0	0	0	1.11141	0	0	0	-0.037	0	0	0	0	0	0	0	0	0	0	0	0	0	0
DBX2	0	0	0	0	0	0	0	0	0	0	0	0	0	0	0	0	0	0	0	0	0	0	0	0	0	0	0	0	0	0	0	0	0	0	0	0	2.05204	0	0	0	2.92519	3.33579	3.14336
DDIT3	0.337373	1.38777	0	0	0	0	0	0	0	0	0	0	-0.160443	0	0	0	0	0	0	0	0	0	0	0	1.01996	0	0	0	0	0	0	0.142	0	0	0	0	0	0	0	-0.649862	0	0	0
DEAF1	0	0	0	0	0	0	0	0.134555	0.140676	0.270103	0.324108	0	0	0	0.193238	0	0	0	0	0	0	0	0	0	0	0	0	-0.004	0	0	0	0	0	0	0	0	0	0	0	-0.566302	0	0	0
DLX1	0	0	0	0	0	-0.487041	0	0	0	0	0	0	0	0	0	0	0	0	0	0	0	0	0	0	0	0	0	0	0	0	0	0	0	0	0	0	0	0	0	-0.628735	0	0	0
DLX2	0	0	0	0	0	0	0	0	0	0	0	0	0	0	0	0	0	0	0	0.705786	0	0	0	0	0	0	0	0	0	0	0	0	0	0	0	0	0	0	0	-0.571553	0	0	0
DLX3	0	0	0	0	0	0	3.24489	0	0	0	0	0	0	0	0	0	0	0	0	0	0	0	0	0	0	0	0	0	0	0	0	0	0	0	0	0	0	0	0	0	0	0	0
DLX5	0	0	0	0	0	0	0	0	0	0	0	0	0	0	0	0	0	0	0	0	0	0	0	0	0	0	0	0	0	0	0	0	0	0	2.71272	1.14447	0	0	0	-1.12417	0	0	0
DLX6	0	0	0	0	0	-0.340154	0	0	0	0	0	0	0	0	0	0	0	0	0	0	0	0	0	0	0	0	0	0	0	0	0	0	0	0	0	0	0	0	0	-0.600499	0	0	0
DMBX1	1.23262	0	0	0	0	0	0	0	0	0	0	0	0	0	0	0	0	0	0	0	0	0	0	0	0	0	0	-0.171	-0.786	0	0	0	0	0	0	0	0	0	0	0	0	0	0
DMRT2	0	0	0	0	0	0	0	0	0	0	0	0	0	0	0	0	0	0	0	2.89162	0	0	0	0	0	0	0	0	0	0	0	0	0	-4.2383	0	1.71365	0	0	0	0	0	0	0
DMRT3	0	0	0	0	0	0	0	0	0	0	0	0	0	0	0	0	0	0	0	0	0	0	0	0	0	0	0	-0.002	0	0	0	0	0	0	0	0	0	0	0	0	0	0	0
DMRTA1	0	0	0	0	0	0	0	0	0	0	0	0	0	0	0	0	0	0	0	0	0	0	0	0	0	0	0	0	-0.235	0	0	0	0	0	0	0	0	0	0	0	0	0	0
DMRTA2	0	0	0	0	0	0	0	0	0	0	0	0	0	0	0	0	0	0	0	0	0	0	0	0	0	0	0	0.1	0	-0.272	0	0	2.52054	0	0	0	0	0	0	0	0	0	0
DMTF1	0	0	0	0	-0.382681	0	0	-0.201593	-0.126646	0	0	0.193012	0	0	-0.203488	0	0	0	0	0	0	0	0	0	0	0	0	0	0	0	0	0	0	0	0	0	0	0	0	0	0	0	0
DNMT1	0	0	0	0	0	0	0	0	0	0	0	0	0	0	0	0	0	0	0	0	0	0	0	0	0	0	0	0	0	0	0	0	0	0	0	0.109371	0	0	0	0	0	0	0
DNTTIP1	0	0	0	0	0	0	0	0	0	0	0	0	0	0	0	0	0	0	0	0	0	0	0	0	0	0	0	0	-0.851	0	0	0	0	0	0	0	0	0	0	0	0	0	0
DOT1L	0	0	0	0	0	0	0	0	0	0	0.162199	0	0	0	0	0	0	0	0	0	0	0	0	0	0	0	0	0	0	0	0	0	0	0	0	0	0	0	0	0	0	0	0
DPF1	0	0	0	0	0	0.471154	-2.08406	0	0	0	0	0	0	0	0	0	0	0	0	0.78719	0	0	0	0	0	0	0	-0.431	0	0	0	0	0	0	0	0	0	0	0	-0.643525	0	0	0
DPF3	0	0	0	0	0	-0.435469	0	0.145848	0	0	0.216774	0.529724	0	0	0	0	0	0	0	0	0	0	0	0	0	0	0	0	0	0	0	0	0	0	0	1.21093	0	0	0	0	0	0	0
DR1	0	0	0	0	0	0	0	0	0	0	0	0	0	0	0	0	0	0	0	0	0	0	0	0	0	0	0	0	0.336	0	0	0	0	0	0	0	0	0	0	0	0	0	0
DRAP1	0	0	0	0	0	0	0	0	0	0	0	0	0	0	0	0	0	0	0	0	0	0	0	0	0	0	0	-0.095	0	0	0	0	0	0	0	0	0	0	0	-0.603691	0	0	0
DZIP1	0	0	0	0	0	0	0	-0.204716	-0.245084	0	0	0.255725	0	0	-0.201138	0	0	0	0	0	0	0	0	0	0	0	0	0.514	0.639	0	0	0	0	0	0	0.147442	0	0	0	0	0	0	0
E2F1	-0.356311	0	0	0	0	0	0	0	0	0	0	0	0	0	0	0	0	0	0	0	0	0	0	0	0	0	0	0	-0.281	0	0	-0.285	0	0	0	0	2.57045	0	0	0	0	0	0
E2F2	0	0	0	0	0	0	0	0	0	0	0	0	0	0	0	0	0	0	0	0	0	0	0	0	0	0	0	0	-0.984	0	0	0	0	0	0	0	3.82132	0	0	0	0	0	0
E2F3	0	0	0	0	0	0	0	-0.111379	-0.421959	0	0	-0.34134	-0.162587	-0.425641	-0.362144	0	0	0	0	0	0	0	0	0	0	0	0	0	0	0	0	0	0	0	0	0	0	0	0	0	0	0	0
E2F4	0.208588	0	0	0	0	0.356652	0	0	0	0	0	0	0	0	0	0	0	0	0	0	0	0	0	0	0	0	0	0	0	0	0	0	0	0	0	0	0	0	0	0.29627	0	0	0
E2F5	0.435247	0	0	0	0	0	0	0	0	0	0	-0.131909	0	0	-0.103784	0	0	0	0	0	0	0	0	0	0	0	0	1.046	0	1.622	0	0	0	0	0	0.227038	0	0	0	0	0	0	0
E2F6	0	0	0	0	0	0	0	0	0	0	0	0	0	0	0	0	0	0	0	0	0	0	0	0	0	0	0	0.049	0	0	0	0	0	0	0	0	0	0	0	0	0	0	0
E2F7	0	0	0	0	0	0	0	0	0	0	0	0	0	0	0	0	0	0	0	0	0	0	0	0	0	0	0	0	0	0	0	0.606	0	0	0	0	3.48264	0	0	0	0	0	0
E2F8	0	0	0	0	0	0	2.3978	0	0	0	0	0	0	0	0	0	0	0	0	0	0	0	0	0	0	0	0	0	0	0	0	0	0	0	0	0	1.78911	0	0	0	0	0	0
E4F1	0	0	0	0	0	0	0	0	0	0	0	0	0	0	0	0	0	0	0	0	0	0	0	0	0	0	0	0	0.037	0	-0.735	0	0	0	0	0	0	0	0	0	0	0	0
EBF1	0	0	0	0	0	0	0	0	-0.323543	0	0	0	0	0	0	0	0	0	0	0	0	0	0	0	0	0	0	0	0	0	0	0	0	0	0	0.218093	0	0	0	0	0	0	0
EBF2	0	0	0	0	0	0	0	0	0	0	0	-0.102851	0	0	0	0	0	0	0	0	0	0	-1.37093	0	0	0	0	0	0	0	0	0	0	0	0	0.687626	0	0	0	0	0	0	0
EBF3	0	0	0	0	0	0	0	0	0	0	0	0	0	0	0	0	0	0	0	0	0	0	-1.19171	0	0	0	0	0	0	0	0	0	0	0	0	-0.107938	0	0	0	0	0	0	0
EBF4	0	0	0	0	0	0	0	0.137973	0	0.157639	0.316249	0.126818	0	0	0	0	0	0	0	0	0	0	0	0	0	0	0	0	0	0	0	0	0	0	0	0	0	0	0	0	0	0	0
EEA1	0	0	0	0	0	0	0	-0.118422	-0.159011	0	0	0.168303	0	0	0	0	0	0	0	0	0	0	0	0	0	0	0	0	0	0	0	0	0	0	0	0.242037	0	0	0	0	0	0	0
EGR1	0	2.05765	0	-1.47683	0	-0.540741	0	0	0	-0.210682	0	-0.118444	0	0	0	0	-0.167818	0	0	0	0	0	-1.58732	0	0	0	0	0	0	0	0	0.407	0	0	0	0	0	0	0	-0.690909	0	0	0
EGR2	0	2.71818	0	0	0	0	0	0	0	0	0	0	0	0	0	0	0	0	0	0	0	0	0	0	0	0	0	0	0	1.135	0	0	0	0	0	0	1.63008	0	0	0	0	0	0
EGR4	0	3.35483	0	0	0	0	0	0	0	0	0	0	0	0	0	0	0	0	0	0	0	0	0	0	0	0	0	0	0	0	0	0	0	0	0	0	0	0	0	0	0	0	0
ELF1	0.803916	0	0	0	0	0	0	0	0	0	0	0	0	0	0	0	0	0	0	0	0	0	0	0	0	0	0	-0.422	0	0	0	0.468	0	0	0	0	1.08124	0	0	0	0	0	0
ELF2	0	0	0	0	0	0	0	0	-0.251798	0.337697	0.249493	0	0	-0.468118	-0.338992	0.184677	0.243517	0.147036	0	0	0	0	0	0	0	0	0	0.119	0	0	0	0	0	0	0	0	0	0	0	0	0	0	0
ELF3	0	0	0	0	0	0	0	0	0	0	0	0	0	0	0	0	0	0	0	-0.591329	0	0	0	0	0	0	0	3.737	0	0	0	0	0	0	0.257762	0.501187	0	0	0	0	0	0	0
ELF4	1.05878	0	0	0	0	0	0	0	0	0	0	0	0	0	0	0	0	0	0	0	0	0	0	0	0	0	0	0	0	0	0	0	0	0	0	0	0	0	0	0	0	0	0
ELF5	0	0	0	0	0	0	0	0	0	0	0	0	0	0	0	0	0	0	0	0	0	0	0	0	0	0	0	0	0	0.765	0	0	0	0	0	0	0	0	0	0	0	0	0
ELK1	0.429066	0	0	0	0	0.815082	0	0	0.272146	0	0	0	0	0	0.325847	0	0	0	0	0	0.604116	0	0	0	0	0	0	-0.568	0	-1.975	0	0	0	0	0	0	0	0	0	0	0	0	0
ELK3	0	0	0	0	0	0	0	0	0	0	0	0	0	0	0	0	0	0	0	0	0	0	-1.79635	0	0	0	0	0	0	0	0	0	0	0	0	0	0	0	0	0	0	0	0
ELK4	0.329533	0	0	0	0	-0.539555	0	0	0	0	0	0	0	0	0	0	0	0	0	0	0	0	0	0	0	0	0	-0.777	0	0	0	0	0	0	0	0	0	0	0	0	0.841618	0	0
EMX1	0	0	0	0	0	0	0	0	0	0	0	0	0	0	0	0	0	0	0	0	0	0	0	0	0	0	0	0.233	0	0	0	0.423	0	0	0	0	0	0	0	0	0	0	0
EMX2	0.971077	0	0	0	0	0	0	0	0	0	0	0	0	0	0	0	0	0	0	0	0	0	0	0	0	0	0	-0.064	0	0	0	-0.432	0	0	0	2.50938	0	0	0	0	0	0	0
EN1	0	0	0	3.64473	0	0	-1.7137	0	0	0	0	0	0	0	0	0	0	0	0	1.31963	0	0	-4.5477	0	0	0	0	0	0	0	0	0	0	-4.13363	0	0	0	0	0	0	0	0	0
EN2	-1.35724	0	0	0	0	0	0	0	0	0	0	0	0	0	0	0	0	0	0	0	0	0	0	0	0	0	0	0	-1.317	0	0	0	0	0	0	0	0	0	0	0	0	0	0
EOMES	0	0	0	0	0	0	0	0	0	0	0	0	0	0	0	0	0	0	0	0	0	0	0	0	0	0	0	0	0	0	0	0.919	0	0	0	0	0	0	0	0	0	0	0
EPAS1	0	0	0	0	0	0	-1.36177	0	0	0	0	0	0	0	0	0	0	0	0	0	0	0	0	0	0	0	0	-1.484	0	0	0	0	0	0	0	0	0	0	0	0	0	0	0
ERF	0	1.00674	0	0	-0.542062	0	0	0	0	0	0	0	0	0	0	0	0	0	0	0	0	0	0	0	0	0	0	0	0	0	0	0	0	0	0	0	0	0	0	0	0	0	0
ERG	0.63913	0	0	0	0	0	0	0	0	0	0	0	0	0	0	0	0	0	0	0	0	0	0	0	0	0	0	0	3.105	0	0	1.349	0	0	0	-0.43664	0	0	0	0	0	0	0
ESR1	0	0	0	0	0	0	0	0	0	0	0.201736	0	0	0	0	0	0	0	0	0	0	0	0	0	0	0	0	0	0	0	0	0	0	0	0	0	0	0	0	0	0	0	0
ESRRA	0	0	0	0	0	0	0.9855	0	0	0	0	0	0	0	0	0	0	0	0	-0.31459	0	0	0	0	0	0	0	-0.357	0	0	0	0	0	0	0	0	0	0	0	0	0	0	0
ESRRG	-0.3695	0	0	0	0	-0.465751	0	-0.668678	-0.175621	0	-0.416284	-1.4488	0.438978	0	0	0	0	0	0	0	0	0	0	0	0	0	0	0	0	0	0	-0.008	0	0	0	0	0	0	0	0	0	0	0
ESX1	0	0	0	0	0	0	0	0	0	0	0	0	0	0	0	0	0	0	0	0	0	0	0	0	0	0	0	0.137	0	0.522	0	0	0	0	0	0	0	0	0	0	0	0	0
ETS1	0	0	0	0	0	-0.420916	2.09424	0	0	0	0	0.120979	0	0	0	0	0	0	0	0	0	0	0	0	-3.35402	-2.53841	0	0	0	0	0	0	0	0	0	-0.160014	0	0	0	0	0	0	0
ETS2	0	0	0	0	0	0.545645	0	0	0	0	0	0	0	0	0	0	0	0	0	-0.555055	0	0	0	0	0	0	0	0	0	0	0	0	0	-2.78279	0	-0.149181	0	0	0	0	0	0	0
ETV1	-0.737312	0	0	0	0	0	0	-0.196998	-0.112069	0	0	0.126655	0	0	0.223868	0	0	0	0.208025	0	0	0	0	0	0	0	0	0.177	0	0	0	-0.478	0	0	0	0.210685	0	0	0	0	0	0	0
ETV2	0	0	0	0	0	0	0	0	0	0	0	0	0	0	0	0	0	0	0	0	0	0	0	0	0	0	0	0.13	0	0	0	0	0	0	0	-0.55092	0	0	0	0	0	0	0
ETV3	0	0	0	0	0	0	0	0	0	0	0	0	0	0	0	0	0	0	0	0	0	0	0	0	0	0	0	-0.221	0	0	0	0	0	0	0	0	0	0	0	0	0	0	0
ETV3L	0	0	0	-3.15907	0	0	0	0	0	0	0	0	0	0	0	0	0	0	0	7.47225	0	0	0	0	0	0	0	-0.09	0	0	0	0	0	0	0	0	0	0	0	0	0	0	0
ETV4	0	0	0	0	0	0	0	0	0	0	0	0	0	0	0	0	0	0	0	-1.28015	0	0	0	0	0	0	0	-0.489	0	0	0	0.399	0	0	0.292769	0.446516	0	0	0	0	0	0	0
ETV5	-0.414204	0	0	0	-0.653843	-1.06905	0	0	0	0	0	0	0	0	-0.163724	-0.146262	0	0	0	0	0	0	0	0	0	0	0	0	0.03	0	0	0.39	0	0	0	0.345081	0	0	0	0	0	0	0
ETV6	0.325049	0	0	0	0	0	0	0	-0.119202	0.34451	0	-0.517643	0.226436	0	0	0	0	0	0	0	0	0	0	0	0	0	0	0	0	0	0	0	0	0	0	0	0	0	0	0	0	0	0
ETV7	0	0	0	0	0	0	0	0	0	0	0	0	0	0	0	0	0	0	0	0	0	0	0	0	0	0	0	0	0	0.294	0	0	0	0	0	0	0	0	0	0	0	0	0
EVX1	0	0	0	4.10348	0	0	0	0	0	0	0	0	0	0	0	0	0	0	0	0	0	0	0	0	0	0	0	0	0	0	0	0	0	0	0	0	0	0	0	0	0	0	0
FAM200B	0.23388	0	0	0	0	0	0	-0.116309	0	0	0	0	0	0	0	0	0	0	0	0.217838	0	0	0	0	0	0	0	0	-0.151	0	0.841	-0.912	0	0	0	0	0	0	0	-0.29748	0	0	0
FBXL19	-0.306128	0	0	0	0	0.417081	0	0	0	0	0.149702	0	0	0	0	0	0	0	0	0	0	0	0	0	0	0	0	-0.199	0.005	0	0.471	0	0	0	0	0	0	0	0	0	0	0	0
FERD3L	0	0	0	0	0	0	0	0	0	0	0	0	0	0	0	0	0	0	0	0	0	0	0	0	0	0	0	0	0	1.097	0	0	0	0	0	0	0	0	0	0	0	0	0
FEV	0	0	0	0	0	0	0	0	0	0	0	0	0	0	0	0	0	0	0	0	0	0	0	0	0	0	0	0	0	1.717	0	0	0	0	0	0	0	0	0	0	0	0	0
FEZF1	1.8838	0	0	2.25492	0	0	0	0	0	0	0	0	0	0	0	0	0	0	0	0	0	0	0	0	0	0	0	0.937	0	0	0	-0.299	0	0	0	0	0	0	0	0	0	0	0
FEZF2	0	0	0	0	0	0	0	0	0	0	0	0	0	0	0	0	0	0	0	0	0	0	0	0	0	0	0	0	0	0	0	-0.784	0	0	0	1.22845	0	0	0	0	0	0	0
FIZ1	0	0	0	0	0	0	0	0	0	0	0	0	0	0	0	0	0	0	0	0	0	0	0	0	0	0	0	0.367	0	0	0	0	0	0	0	0	0	0	0	0	0	0	0
FLI1	0.687253	0	0	0	0	0	0	0	0	0	0	0	0	0	0	0.129832	0	0	0	0	0	0	0	0	-4.56236	0	0	0	0	0	0	0	0	0	0	0	0	0	0	0	0	0	0
FLYWCH1	0	0	0	0	0	0	0	0	0	0	0	0	0	0	0	0	0	0	0	-0.190655	0	0	0	0	0	0	0	0	0	0	0	0.134	0	0	0	0	0	0	0	0	0	0	0
FOS	0.846529	0	2.78896	0	0	-0.399435	0	0.316534	0	0	0	0	0	0	0	0	0	0	0	0	0	0	0	0	0	0	0	0	0	0	0	0	0	0	0	0	0	0	-0.334961	-1.06995	0	0	0
FOSB	0	3.62945	0	0	0	0	0	0	0	0	0	0	0	0	0	0	0	0	0	0	0	0	0	0	0	0	0	0	0	0	0	0	0	0	0	0	0	0	0	0	0	0	0
FOSL1	1.1891	0	2.85914	2.33903	0	0	0	0	0	0	0	0	0	0	0	0	0	0	0	0	0	-3.28016	-1.92809	0	-4.14296	0	0	0	0	0	0	0	0	0	0	0	0	0	0	0	-2.26406	1.31921	0
FOSL2	0.697547	0	0	0	0.574913	0.572551	0.918386	0.157708	0	0.738536	0.235549	0	0	0	0	0.199303	0.172796	0	0	0	0	0	0	0	0	0	0	0	0	0	0	0	0	0	0	0.267379	0	0	0	0	0	0	0
FOXA1	3.06221	0	0	0	0	0	0	0	0	0	0	0	0	0	0	0	0	0	0	1.09197	0	0	0	0	-4.64616	0	0	-1.278	0	0	0	0	0	0	0	0	0	0	0	0	0	0	0
FOXA2	0	0	0	0	0	0	0	0	0	0	0	0	0	0	0	0	0	0	0	0	0	0	-6.45288	0	0	-4.89302	0	0	0	0	0	0	0	0	0	0	0	0	0	0	0	0	0
FOXA3	0	0	0	3.1463	0	0	0	0	0	0	0	0	0	0	0	0	0	0	0	-1.02229	0	0	0	0	0	0	0	0	0	0	0	0	0	0	0	-1.76601	0	0	0	0	0	0	0
FOXB1	0	0	0	0	0	0	0	0	0	0	0	0	0	0	0	0	0	0	0	0	0	0	-2.533	0	0	0	0	0.585	0	0	0	-1.02	0	0	0	0	4.22618	0	0	0	0	0	0
FOXB2	0	0	0	0	0	0	0	0	0	0	0	0	0	0	0	0	0	0	0	0	0	0	0	0	0	0	0	0	0.204	0	0	0	0	0	0	0	0	0	0	0	0	0	0
FOXC1	1.53298	0	0	0	0	0	1.18903	0	0	0	0	0	0	0	0	0	0	0	0	0	0	0	-4.04988	0	0	0	0	0	0	0	0	0	0	0	-0.865968	0.396868	0	0	0	0	0	0	0
FOXC2	2.17983	0	0	0	0	0	0	0	0	0	0	0	0	0	0	0	0	0	0	0	0	0	0	0	0	0	0	0	0	0	0	0	0	0	0	0.409542	0	0	0	0	0	0	0
FOXD1	2.00013	0	0	1.50566	0	0	0	0	0	0	0	0	0	0	0	0	0	0	0	0	0	0	0	0	0	0	0	1.635	0.15	0.659	0	0	0	-2.11786	0	0	0	0	0	0	0	0	0
FOXD2	2.78216	0	0	0	0	0	0	0	0	0	0	0	0	0	0	0	0	0	0	0	0	0	0	0	0	0	0	0	0	0	0	0	0	0	0	-1.48257	0	0	0	0	0	0	0
FOXD3	0	0	0	0	0	0	0	0	0	0	0	0	0	0	0	0	0	0	0	0	0	0	0	0	0	0	0	0	0.023	0	0	0.892	0	0	0	0	0	0	0	0	0	0	0
FOXD4	0.703095	0	0	0	0	0	0	0	0	0	0	0	0	0	0	0	0	0	0	0	0	0	0	0	0	0	0	0	0	0	0	0	0	0	0	0	0	0	0	0	0	0	0
FOXD4L1	0.777667	0	0	0	0	0	0	0	0	0	0	0	0	0	0	0	0	0	0	0	0	0	0	0	0	0	0	0	0	0	0	0	0	0	0	0	0	0	0	0	0	0	0
FOXD4L5	0	0	0	0	0	0	0	0	0	0	0	0	0	0	0	0	0	0	0	0	0	0	0	0	-4.79351	0	0	0	0	0	0	0	0	0	0	0	0	0	0	0	0	0	0
FOXD4L6	0	0	0	0	0	0	0	0	0	0	0	0	0	0	0	0	0	0	0	0	0	0	0	0	0	0	0	-2.772	0	0	0	0	0	0	0	0	0	0	0	0	0	0	0
FOXF1	0.898842	0	0	1.54152	0	0	1.39506	0	0	0	0	0	0	0	0	0	0	0	0	0	0	0	0	0	0	0	0	0	0	0	0	0	0	0	0	0	0	0	0	0	0	0	0
FOXF2	0.581325	0	0	0	0	0	0	0	0	0	0	0	0	0	0	0	0	0	0	0	0	0	-9.58434	0	0	0	0	0	0	0	0	0	0	0	0	-1.03333	0	0	0	0	0	0	0
FOXG1	0	0	0	0	-0.651826	0	0	-0.193336	-0.26973	0	0	-0.442352	0	0	-0.257172	0	0	0	0	0	0	0	0	0	0	0	0	0.904	-0.312	0	0	1.31	0	0	0	0	0	0	0	-0.664787	0	0	0
FOXH1	2.40265	0	0	0	0	0	0	0	0	0	0	0	0	0	0	0	0	0	0	0	0	0	0	0	0	0	0	0	0	0	-0.396	0.606	0	0	0	0	2.16538	0	0	0	0	0	0
FOXI2	2.37041	0	0	0	0	0	0	0	0	0	0	0	0	0	0	0	0	0	0	0	0	0	0	0	0	0	0	0	0	0	0	0	0	0	0	0	0	0	0	0	0	0	0
FOXI3	0	0	0	0	0	0	0	0	0	0	0	0	0	0	0	0	0	0	0	0	0	0	0	0	0	0	0	0	0	0	0	0	0	0	0	-0.997943	0	0	0	0	0	0	0
FOXJ1	1.61672	0	0	3.21986	0	0	0	0	0	0	0	0	0	0	0	0	0	0	0	-0.910079	0	-1.41036	0	0	0	0	0	0	0	0	0	0	0	0	0	0	1.77975	0	0	0	-0.952457	0	0
FOXJ2	0	0	0	0	0	0	0	0	0	0	0	0	0	0	0	0	0	0	0	0	0	0	0	0	0	0	0	-0.297	0	-0.109	0	0.242	0	0	0	0	0	0	0	0	0	0	0
FOXJ3	-0.169923	0	0	0	0	0	0	-0.141266	-0.244326	0	0	0	0	0	-0.35334	0	0	0	0	-0.14235	0	0	0	0	0	0	0	0	0	0	0	0	0	0	0	0	0	0	0	0	0	0	0
FOXK1	-0.227733	0	0	0	0	0	-0.790772	0.175242	0	0.214626	0.377356	0	0	0	0	0	0	0	0	-0.189531	0	0	0	0	0	0	0	0	0	0	0	0	0	0	0	0	0	0	0	0	0	0	0
FOXK2	0	0	0	0	0	0	0	0	-0.131597	0.305235	0.352762	0	0	0	-0.170815	0	0	0	0	0	0	0	0	0	0	0	0	0	-0.335	-0.187	0	0	0	0	0	0.189255	0	0	0	0	0	0	0
FOXM1	0	0	0	0	0	0	0	0	0	0	0	0	0	0	0	0	0	0	0	0	0	0	0	0	0	0	0	0	0	0.229	0	0	0	0	0	0	4.05273	0	0	0.252305	0	0	0
FOXN2	0	0	0	0	0.304534	0	0	0	0	0	0	0	0	0	0	0	0	0	-0.134804	0	0	0	0	0	0	0	0	0	0	0	0	0	0	0	0	0	0	0	0	0	0	0	0
FOXN3	0	0	0	0	0	0	0	0.189693	0.105507	0.549882	0	0.804692	0	-0.693453	-0.181193	-0.212858	0	0	0.140484	0.230409	0	0	0	0	0	0	0	0	0	0	0	-0.138	0	0	0	0	0	0	0	0	0	0	0
FOXN4	0	0	0	0	0	0	0	0	0	0	0	0	0	0	0	0	0	0	0	0	0	0	0	0	0	0	0	0	0	0	0	0	0	0	0	-0.999188	0	0	0	0	0	0	0
FOXO1	0.767988	0	0	0	0	0	0.933573	0	0	0	0	0.235545	0	0	0	0	0	0	0	0.355702	0	0	0	0	0	0	0	-0.039	0	0	0	0.264	0	0	0	0.332979	0	0	0	0	0	0	0
FOXO3	0	0	0	0	0	0.340289	0	0	0.112617	0.488886	0	0	0	0	0	0.194492	0	0	0	0	0	0	0	0	0	0	0	0	0	0	0	0.858	0	0	0	0	0	0	0	0	0	0	0
FOXO4	0.424132	0	0	0	0	0	0	0	0	0	0	0	0	0	0	0	0	0	0	-0.589476	0	0	0	0	0	0	0	0	0	0	0	0	0	0	0	-0.257903	1.44667	0	0	0	0	0	0
FOXP1	0	0	0	0	0.429499	0.33155	0	0	0.194806	0.504132	0	0	0.342439	0	0.119681	0.803369	0.504862	0	0.224618	0	0	0	0	0	0	0	0	0	0	0	0	0	0	0	0	-0.13553	0	0	0	0	0	0	0
FOXP2	0	0	0	0	0	0	0	0	-0.570722	0	-0.446394	-3.54748	0	0	0	0	0.285325	0	0	0	0	0	0	0	-1.231	0	0	0	0	0	0	0	0	0	0	0.640189	0	0	0	0	0	0	0
FOXP3	0	0	0	0	0	0	0	0	0	0	0	0	0	0	0	0	0	0	0	0	0	0	0	0	0	0	0	-0.311	0	0	0	0	0	0	0	0	0	0	0	0	0	0	0
FOXP4	0	0	0	0	0	0	0	0	0	0	0	0	0	0	0	0	0	0	0	0	0	0	0	0	0	0	0	0.078	0	0	0	0	0	0	0	0	0	0	0	0	0	0	0
FOXQ1	0	0	0	0	0	0	0	0	0	0	0	0	0	0	0	0	0	0	0	0	0	0	0	0	0	0	0	-0.496	0	0	0	0	0	0	0	0	0	0	0	0	0	0	0
FOXS1	0	0	0	0	0	0	0	0	0	0	0	0	0	0	0	0	0	0	0	0	0	0	0	0	0	0	0	0	-0.057	0	0	0	-1.88244	0	0	-0.738508	0	0	0	0	0	0	0
GABPA	0.464369	0	0	0	0	0	0	0	0	0	0	-0.174587	0	0	0	0	0	0	0	0.169152	0	0	0	0	0	0	0	0	0	0	0	0	0	0	0	0	0	0	0	0	0	0	0
GATA2	0.633041	0	0	1.67684	0	0	0	0	0	0	0	0	0	0	0	0	0	0	0	-0.595003	0	0	0	0	0	0	0	0	0	0	0	0	0	0	0	-0.774667	0	0	0	0	0	0	0
GATA3	1.65374	0	0	0	0	0	0	0	0	0	0	0	0	0	0	0	0	0	0	-0.23974	0	0	0	0	0	0	0	0	0	0	0	0	0	0	0	0	0	0	0	0	0	0	0
GATA4	0	0	0	0	0	0	0	0	0	0	0	0	0	0	0	0	0	0	0	0	0	0	0	0	0	0	0	0	0	0	0	0	0	0	-1.51456	-1.98569	0	0	0	0	0	0	0
GATA6	0	0	0	0	0	0	0	0	0	0	0	0	0	0	0	0	0	0	0	-0.77837	0	0	0	0	0	0	0	0	0	0	0	0	0	0	0	0	0	0	0	0	0	0	0
GATAD2A	0	0	0	0	0	0	0	0	0	0	0.188317	0.167672	0	0	0	0	0	0	0	0	0	0	0	0	0	0	0	0	0	0	0	0	0	0	0	0.165229	0	0	0	0	0	0	0
GATAD2B	0	0	0	0	0	0	0	0	0	0.310255	0.225424	0	0	0	0.195876	0.121595	0	0	0	0	0	0	0	0	0	0	0	0.405	0	0	0	0	0	0	0	0	0	0	0	0	0	0	0
GBX1	0	0	0	0	0	0	0	0	0	0	0	0	0	0	0	0	0	0	0	0	0	0	0	0	0	-6.50572	0	0	0	0	0	0	0	0	0	0	1.82597	0	0	0	0	0	0
GBX2	0	0	0	0	0	0	0	0	0	0	0	0	0	0	0	0	0	0	0	0	0	0	-4.39687	0	0	-3.93725	0	0	0	0	0	0	0	0	0	0	2.54041	0	0	0	0	0	0
GCM1	0	0	0	0	0	0	0	0	0	0	0	0	0	0	0	0	0	0	0	0	0	0	0	0	0	0	0	0	0	0	1.051	0	0	0	0	0	0	0	0	0	0	0	0
GCM2	0	0	0	0	0	0	0	0	0	0	0	0	0	0	0	0	0	0	0	0	0	0	0	0	0	0	0	0.471	0	0	0	0	0	0	0	0	0	0	0	0	0	0	0
GFI1B	0	0	0	0	0	0	0	0	0	0	0	0	0	0	0	0	0	0	0	0	0	0	0	0	0	0	0	0	0	-0.796	0	0	0	0	0	0	0	0	0	0	0	0	0
GLI1	1.54126	0	0	2.10585	0	0	0	0	0	0	0	0	0	0	0	0	0	0	0	0	0	0	0	0	0	0	0	0	0	0	0	0	0	0	0	0	1.61065	0	0	0	0	0	0
GLI2	0.967246	0	0	2.56814	0	0	0	0	0	0	0	0	0	0	0	0	0	0	0	0.466148	1.28815	0	0	0	0	0	0	0	0	0	0	0	0	0	0	0.262945	2.98899	0	0	0	0	0	0
GLI3	0	0	0	0	-0.46261	0	0	-0.4266	-0.186239	0	0	-0.211596	0	0	-0.220831	0	0	0	0	0	0	0	0	0	0	0	0	0.327	0	0	0	0.207	0	0.885372	0	0.125175	0	0	0	0.256636	0	0	0
GLI4	0	0	0	0	-0.475451	0	0	0	0	0	0	0	0	0	0	0	0	0	0	0	0	0	0	0	0	0	0	0	0	0	0	0	0	0	0	-0.344834	0	0	0	0	0	0	0
GLIS1	0	0	0	0	0	0	0	0	-0.152034	0	0	0	0	0	0	0	0	0	0	0	0	0	0	0	0	0	0	0	0	0	0	0	0	0	0	0	0	0	0	0	0	0	0
GLIS2	0	0	0	0	0	0	0	0	0	0	0	0	0	0	0	0	0	0	0	0	0	0	0	0	0	0	0	0.505	0	-0.829	0	-0.667	0	0	0	0	0	0	0	0	0	0	0
GLIS3	0.738145	0	0	1.79474	0.422169	0	0	0.618046	0	0.843912	0.466273	0.171702	0	0	0	0	0	0	0	0	0	0	0	0	0	0	0	0.453	0	0	0	-0.386	0	0	0	0	0	0	0	0	0	0	0
GLMP	0	0	0	0	0	0	0	0	0	0	0	0	0	0	0	0	0	0	0	0	0	0	0	0	0	0	0	-0.013	0	0	0	0	0	0	0	0	0	0	0	0	0	0	0
GLYR1	-0.139184	0	0	0	0	0	0	0	-0.109468	0	0	0	0	0	-0.186705	0	0	0	0	0	0	0	0	0	0	0	0	0	0	0	0	0	0	0	0	0.122234	0	0	0	0	0	0	0
GMEB1	0	0	0	0	-0.327095	0	0	0	0	0	0	0	0	0	0	0	0	0	0	0	0	0	0	0	0	0	0	0	0	0	0	-0.694	0	0	0	0	0	0	0	0	0	0	0
GPBP1	0	0	0	0	0	0.468997	0	0	-0.113244	0.568388	0	0	0	0	-0.148716	0.104374	0	0	0	0	0	0	0	0	0	0	0	-0.645	0	0	0	0	0	0	0	0	0	0	0	0	0	0	0
GPBP1L1	0.236816	0	0	0	0	0	0	-0.124837	-0.162943	0	0	0	0	0	-0.141252	0	0	0	0	0	0	0	0	0	0	0	0	-0.047	0	0	0	0.465	0	0	0	0	0	0	0	0	0	0	0
GRHL1	0	0	0	0	0	0	0	0	0	0	0	0	0	0	0	0	0	0	0	0	0	0	0	0	0	0	0	0	-0.437	0	0	0.018	0	0	0	0	0	0	0	0	0	0	0
GRHL2	0	0	0	0	0	0	0	0	0	0	0	0	0	0	0	0	0	0	0	0.211824	0	0	0	0	0	0	0	0	0	0	0	0	0	0	0	0	0	0	0	0	0	0	0
GRHL3	0	0	0	0	0	0	0	0	0	0	0	0	0	0	0	0	0	0	0	0	0	0	-2.95101	0	0	0	0	0	0	0	0	0	0	0	0	0	0	0	0	0	0	0	0
GSX1	1.30606	0	0	0	0	0	0	0	0	0	0	0	0	0	0	0	0	0	0	0	1.75154	0	0	0	-2.79696	0	0	0	0	-1.24	0	0	0	0	0	0	1.7864	0	0	0	0	0	0
GSX2	0	0	0	0	0	0	-3.66107	0	0	0	0	0	0	0	0	0	0	0	0	0	0	0	0	0	0	0	0	0	0	0	0	0	0	0	0	0	0	0	0	0	0	0	0
GTF2B	0	0	0	0	0	0	0	0	0	0	0	0	0	0	0	0	0	0	0	0	0	0	0	0	0	0	0	0.341	0	0	0	-0.842	0	0	0	0.151819	0	0	0	0	0	0	0
GTF2I	0	0	0	0	0	0	0	-0.142251	-0.247089	0	0	0	0	0	-0.380526	0	0	0	0	0	0	0	0	0	0	0	0	0	-0.141	0.013	0.022	0.289	0	0	0	0	0	0	0	0	0	0	0
GTF2IRD1	0	0	0	0	0	0	0	0.329582	0	0	0.665105	0.498917	0	0	0	0.196264	0	0	0.168255	0	0	0	0	0	0	0	0	0	0	0	0	0	0	0	0	0	0	0	0	0	0	0	0
GTF2IRD2	0	0	0	0	-0.857519	0	0	0	0	0	0	0.101658	0	0	0	0	0	0	0	0	0	0	0	0	0	0	0	0	0	0.819	0	-0.682	0	0	0	0	0	0	0	0	-2.10202	0	0
GTF2IRD2B	0	0	0	0	-0.777875	0	0	0	0	0	0	0.132947	0	0	0	0	0	0	0	0	0	0	0	0	0	0	0	0.736	0.32	0	0	0	0	0	0	0	0	0	0	0	0	0	0
GTF3A	0	0	0	0	0	0	0	0	0	0	0	0	0	0	0	0	0	0	0	0	0	0	0	0	0	0	0	0	0	0	0	0	0	0	0	0.138602	0	0	0	0	0	0	0
GZF1	0	0	0	0	0	0	0	0	0	0	0	0	0	0	0	0	0	0	0	0	0	0	0	0	0	0	0	0	0.575	0	0	0	0	0	0	0.141643	0	0	0	0	0	0	0
HAND1	4.11073	0	0	3.90985	0	0	0	0	0	0	0	0	0	0	0	0	0	0	0	0	3.48674	0	0	0	0	0	0	0	0	0	0	0	0	0	-1.88738	-6.82655	0	0	0	0	0	0	0
HAND2	2.75004	0	0	5.21307	0	0	0	0	0	0	0	0	0	0	0	0	0	0	0	0	4.11393	0	0	0	0	0	0	0	0	0	0	0	0	0	0	-2.68429	0	0	0	0	0	0	0
HBP1	0.528311	0	0	0	0	0	0	0	0	0.299827	-0.170343	0	0	0	0	0	0	0	0	0	0	0	0	0	0	0	0	0	0	0	0	0	0	0	0	0	0	0	0	0	0	0	0
HDX	0	0	0	0	0	0	0	0	-0.117621	0	0	0	-0.203037	0	-0.147711	0	0	0	0	0.326037	0	0	0	0	0	0	0	-0.281	0	0	0	0	0	0	0	0	0	0	0	0	0	0	0
HES1	0.906531	0	0	0	-1.75461	-0.738997	0	0	0	-0.385079	-0.362064	0	0	0	0	0	0	0	0	0	0	0	0	0	0	0	0	0	0	0	0	0	0	0	0	0	4.42345	0	0	0	0	0	0
HES2	0	0	0	0	0	0	0	0	0	0	0	0	0	0	0	0	0	0	0	-1.32501	0	0	0	0	0	0	0	0	0	0	0	0	0	0	0	-1.52693	0	0	0	0	0	0	0
HES3	0	0	0	0	0	0	0	0	0	0	0	0	0	0	0	0	0	0	0	0.914008	0	0	0	0	0	0	0	0	0	0	0	0.202	0	0	0	0	0	0	0	0	0	0	0
HES4	0	0	0	0	-1.57455	-0.886213	0	-0.113785	-0.19954	-0.225764	0	-0.205949	0	0	-0.12812	0	-0.256739	0	0	0.628901	0	0	0	0	0	0	0	0	0	0	0	0	0	0	0	0	0	0	0	0	0	0	0
HES5	0	0	0	0	-2.01472	0	-1.67356	0	0	0	0	0	0	0	0	0	0	0	0	0	0	0	0	0	0	0	0	0	0.937	0	0	0	0	0	0	0	3.83071	0	0	0	0	0	0
HES6	0	0	0	0	0.534765	0	0	0	0	0	-0.106547	0	0	0	0	0	0	0	0	0.461905	0	0	0	0	0	0	0	0	0	0	0	0.24	0	0	0	0.341936	0	0	0	0	0	0	0
HES7	1.00355	0	0	0	0	0	0	0	0	0	0	0	0	0	0	0	0	0	0	0	0	0	0	0	0	0	0	0	0	0	0	0	0	0	0	-0.65252	0	0	0	0	0	0	0
HESX1	0	0	0	0	0	0	0	0	0	0	0	0	0	0	0	0	0	0	0	0	0	0	0	0	0	0	0	0.053	0	0	0	0	0	0	0	0	0	0	0	0	0	0	0
HEY1	0	0	0	0	0	0	0	0	0	0	0	-0.122059	0	0	0	0	0	0	0	0	0	0	0	0	0	0	0	0	-0.101	0	0	0	0	0	0	-0.90823	0	0	0	0	0	0	0
HEY2	0.550509	0	0	0	0	0	1.47508	0	0	0	0	0	0	0	0	0	0	0	0	0	0	0	0	0	0	0	0	0.288	0	0.642	0	0	0	-1.93298	0	0	0	0	0	0	0	0	0
HEYL	0.791625	0	0	1.46034	0	0	0	0	0	0	0	0	0	0	0	0	0	0	0	0	0	0	0	0	0	0	0	0.032	0	0	0	-0.879	0	0	0	-0.610596	1.73857	0	0	0	0	0	0
HHEX	0.762062	0	0	0	0	0	0	0	0	0	0	0	0	0	0	0	0	0	0	0	0	0	0	0	0	0	0	-0.116	0	0	0	0	0	0	0	0	0	0	0	0	0	0	0
HIC1	0.604327	0	0	1.60054	0	0	0	0	0	0	0	0	0	0	0	0	0	0	0	0	0.798782	0	0	0	0	0	0	0	0	0	0	0	0	0	0	0	0	0	0	0	0	0	0
HIC2	0	0	0	0	0	0	0	0	-0.332516	0	0.137336	0	0	0	-0.274817	0	0	0	0	-0.343887	0	0	0	0	0	0	0	0.197	0	0	0	0.404	0	0	0	0	0	0	0	0	0	0	0
HIF1A	0.248798	0	0	0	0	0.476031	0	-0.25444	-0.107211	0.289557	0	0	0	0	-0.183859	0.625954	0	0	0	0	0	0	0	0	0	0	0	0	0	0.396	0	-0.537	0	0	0	0.251659	0	0	0	0	0	0	0
HIF3A	1.31196	0	0	1.8563	0	0	0	-0.232569	0	0.400678	0	0.145207	0	0	0.100128	0	0.158406	0	0.415505	0	1.34319	0	0	0	0	0	0	-0.02	0	0	0	0.442	0	0	0	-0.522185	0	0	0	0	0	0	0
HINFP	0	0	0	0	-1.22058	0	0	0	-0.118072	0	0	0	-0.114251	0	0	0	0	0	0	0	0	0	0.568933	0	0	0	0	0	0	0	0	0	0	0	0	0	0	0	0	0	0	0	0
HIVEP1	0	0	0	0	0	0	0	-0.110554	0	0	0	0.366715	0	0	0	0	0	0	0	0	0	0	0	0	0	0	0	0	0	0	0	-0.228	0	0	0	0.313551	0	0	0	0	0	0	0
HIVEP2	-0.478455	0	0	0	0	0	0	0	0	0	0	0	0.403458	0	0	0	0	0	0	0	0	0	0	0	0	0	0	0	0	0	0	0	0	0	0	0.806722	0	0	0	0	0	0	0
HIVEP3	-0.309207	0	0	0	0.498155	0	0	0	0	0	0	1.15876	0	0	-0.451711	-0.298656	0	0	0	0	0	0	0	0	0	0	0	0	0	0	0	0	0	0	0	0	0	0	0	0	0	0	0
HKR1	0	0	0	0	-0.324885	0	0	0	0	0	0	0	0	0	0	0	0	0	0	0	0	0	0	0	0	0	0	0	0	0	0	0	0	0	0	0	0	0	0	0	0	0	0
HLF	0	0	0	0	0	0.472394	0	0	0	0	0	0	0	0	-0.275444	0	0	0	0	0	0	0	0	0	0	0	0	-0.228	0	0.059	0	0.506	0	0	0	0	0	0	0	0	0	0	0
HLX	0.765679	0	0	0	0	0	2.53107	0	0	0	0	0	0	0	0	0	0	0	0	0	0	0	0	0	0	0	0	0	0	0	0	0	0	0	0	0	0	0	0	0	0	0	0
HMBOX1	0.384821	0	0	0	0.403785	0.484595	0	0.198315	0	0.397941	0	0.211392	0	0	0	0	0	0	0	0	0	0	0	0	0	0	0	0	0	0	0	0	0	0	0	0	0	0	0	0	0	0	0
HMG20A	-0.472201	0	0	0	0	0	0	-0.100509	-0.134973	0	0	0	0	0	-0.144199	0	0	0	0	0	0	0	0	0	0	0	0	-0.461	0.38	0	0	0	0	0	0	-0.0780966	0	0	0	0	0	0	0
HMG20B	0.626799	0	0	0	0	0	0	0	0	0	0	0	0	0	0	0	0	0	0	0	0	0	0	0	0	0	0	0	0	0	0	-0.721	0	0	0	-0.138234	1.62021	0	0	0.402266	0	0	0
HMGA1	-0.252632	0	0	0	0	0	-1.01436	0	0	0	0	0	0	0	0	0	0	0	0	-0.103207	0	0	0	0	0	0	0	-1.599	-0.279	1.299	1.619	-2.123	0	0	0	0	0	0	0	1.32266	0	0	0
HMGA2	0	0	0	0	0	0	0	0	0	0	0	0	0	0	0	0	0	0	0	0.315436	0	0	0	0	0	0	0	-0.381	0	0	0	0	0	0	0	-0.103309	4.98923	0	0	0.432554	0	0	0
HMGN3	0.513514	0	0	0	0	0	0	-0.255685	-0.156452	0	0	0.155835	0	-0.412578	-0.113382	0	0	0	0	0	0	-0.25089	0	0	0	0	0	0	0	0	0	-0.543	0	0	0	0.126667	0	0	0	1.22491	0	0	0
HMX1	0	0	0	0	0	0	0	0	0	0	0	0	0	0	0	0	0	0	0	0	0	0	0	0	0	1.49458	0	0	0	0	0	0	0	-4.18502	0	-2.29912	0	0	0	0	0	0	0
HMX2	0	0	0	0	0	0	0	0	0	0	0	0	0	0	0	0	0	0	0	0	0	3.76731	0	0	0	-6.79313	0	0	0	0	0	0	0	0	0	0	0	0	0	0	0	0	0
HMX3	0	0	0	0	0	0	0	0	0	0	0	0	0	0	0	0	0	0	0	0	0	0	-6.63468	0	-7.53637	-4.20605	0	0	0	0	0	0	0	0	0	0	0	0	0	0	0	0	0
HNF4A	0	0	0	0	0	0	-6.66292	0	0	0	0	0	0	0	0	0	0	0	0	0	0	0	0	0	0	0	0	0	0	0	0	0	0	0	0	0	0	0	0	0	0	0	0
HNF4G	0	0	0	0	0	0	0	-0.107652	0	0	-0.142175	0	0	0	0	0	0	0	0	0	0	0	0	0	0	0	0	0	0	0	0	0	0	0	0	0	0	0	0	0	0	0	0
HOMEZ	0.263575	0	0	0	0	0	0	0	0	0	0	0	0	0	0	0	0	0	0	0	0	0	0	0	0	0	0	0	0	0	0	0	0	0	0	0	0	0	0	0	0	0	0
HOXA1	0	0	0	0	0	0	0	0	0	0	0	0	0	0	0	0	0	0	0	0	0	0	0	0	0	0	0	0	0	0	0	0	0	-2.98434	0	0	4.54748	0	0	0	0	0	0
HOXA10	5.13809	0	0	5.25589	0	0	1.08406	0	0	0	0	0	0	0	0	0	0	0	0	0	3.84227	0	-4.2948	0	0	0	0	0	-1.947	0	0	0	0	0	0	0	0	0	0	0	0	0	0
HOXA11	5.08645	0	0	3.77029	0	0	2.18269	0	0	0	0	0	0	0	0	0	0	0	0	0	0	0	0	0	0	0	0	0	0	0	0	0	0	0	0	0	0	0	0	0	0	0	0
HOXA13	4.73095	0	0	0	0	0	3.04614	0	0	0	0	0	0	0	0	0	0	0	0	0	0	0	0	0	0	0	0	0	0	0	0	0	0	0	0	0	0	0	0	0	0	0	0
HOXA2	0	0	0	0	0	0	0	0	0	0	0	0	0	0	0	0	0	0	0	0	0	0	-9.81538	0	0	0	0	0	0	0	0	0	0	-2.98184	0	1.24298	4.89722	0	0	0.518176	0	0	0
HOXA3	0	0	0	0	0	0	0	0	0	0	0	0	0	0	0	0	0	0	0	0.219159	0	0	-9.96723	0	0	0	0	0.288	-0.319	0	0	0	0	0	0	0.839202	3.30821	0	0	0	0	0	0
HOXA4	0	0	0	0	0	0	0	0	0	0	0	0	0	0	0	0	0	0	0	0	4.7086	0	0	0	0	0	0	0	-0.107	0	0	0	0	-3.9818	0	0	0	0	0	0	0	0	0
HOXA5	0	0	0	4.6642	0	0	0	0	0	0	0	0	0	0	0	0	0	0	0	-0.637373	0	0	-2.31046	0	0	0	0	0	0	0	0	0	0	0	0	0	0	0	0	0	0	0	0
HOXA6	0	0	0	0	0	0	0	0	0	0	0	0	0	0	0	0	0	0	0	0	0	0	0	0	0	0	0	0	-0.107	0	0	0	0	0	0	0	0	0	0	0	0	0	0
HOXA7	4.58847	0	0	0	0	0	0	0	0	0	0	0	0	0	0	0	0	0	0	0	6.14366	0	-9.38298	0	0	0	0	0	0	0	0	0	0	0	0	0	0	0	0	0	0	0	0
HOXA9	0	0	0	0	0	0	0	0	0	0	0	0	0	0	0	0	0	0	0	0	0	0	-4.63553	0	0	0	0	-1.187	-1.565	0	0	0	0	0	0	0	0	0	0	0	0	0	0
HOXB1	0	0	0	0	0	0	0	0	0	0	0	0	0	0	0	0	0	0	0	0	0	0	0	0	0	0	0	0	0	0	0	0	0	0	0	0	0	0	0	0.802586	0	0	0
HOXB13	0	0	0	0	0	0	2.28983	0	0	0	0	0	0	0	0	0	0	0	0	0	0	0	0	0	0	0	0	0	0	0	0	0	0	0	0	0	0	0	0	0	0	0	0
HOXB2	1.71814	0	0	0	0	0	0	0	0	0	0	0	0	0	0	0	0	0	0	0	0	0	-4.55104	0	0	0	0	0	0	0	0	0	0	0	-1.19079	0.957709	4.93364	0	0	0.80864	0	0	0
HOXB3	1.41666	0	0	0	0	0	0	0	0	0	0	0	0	0	0	0	0	0	0	0	0	0	-11.5672	0	-11.5188	-3.57618	0	0	0	0	0	0	0	0	0	0	4.09422	0	0	0	0	0	0
HOXB4	0	0	0	0	0	0	0	0	0	0	0	0	0	0	0	0	0	0	0	0	0	0	-10.1046	0	0	-9.58434	0	-2.171	0.56	0	0	0	0	0	0	0	2.49705	0	0	0	0	0	0
HOXB5	2.70359	0	0	0	0	0	0	0	0	0	0	0	0	0	0	0	0	0	0	0	0	0	-9.52029	0	0	0	0	-3.013	0.281	0	0	0	0	0	0	0	0	0	0	0	0	0	0
HOXB6	1.63928	0	0	0	0	0	0	0	0	0	0	0	0	0	0	0	0	0	0	0	0	0	-5.47457	0	0	-10.9423	0	-2.106	0.242	0	0	0	0	0	-2.85798	-2.41433	0	0	0	0	0	0	0
HOXB7	2.35118	0	0	0	0	0	0	0	0	0	0	0	0	0	0	0	0	0	0	0	0	0	-9.761	0	0	0	0	-2.504	0.25	0	0	0	0	0	0	0	0	0	0	0	0	0	0
HOXB8	0	0	0	0	0	0	0	0	0	0	0	0	0	0	0	0	0	0	0	0	0	0	0	0	-11.3814	-4.18283	0	-2.223	0.066	0	0	0	0	0	0	-4.35364	0	0	0	0	0	0	0
HOXB9	4.95637	0	0	0	0	0	0	0	0	0	0	0	0	0	0	0	0	0	0	0	0	0	-11.6292	0	0	0	0	-2.384	-0.118	0	0	0	-3.4698	0	0	0	0	0	0	0	0	0	0
HOXC10	5.21793	0	6.8896	5.00262	0	0	0	0	0	0	0	0	0	0	0	0	0	0	0	0	5.59288	0	0	0	0	0	0	-3.428	-2.781	0	0	0	0	0	0	1.88112	0	0	0	0	0	0	0
HOXC12	0	0	0	4.12407	0	0	0	0	0	0	0	0	0	0	0	0	0	0	0	0	0	0	-10.4862	0	0	0	0	0	0	0	0	0	0	0	0	0	0	0	0	0	0	0	0
HOXC13	3.6793	0	0	3.70059	0	0	0	0	0	0	0	0	0	0	0	0	0	0	0	-0.637563	0	0	0	0	0	0	0	0	0	0	0	0	0	0	0	0	0	0	0	0	0	0	0
HOXC4	1.15471	0	0	2.70581	0	0	0	0	0	0	0	0	0	0	0	0	0	0	0	0	0	0	-8.38514	0	0	0	0	0	0	0	0	0	0	0	0	0	0	0	0	0	0	0	0
HOXC6	0	0	0	0	0	0	0	0	0	0	0	0	0	0	0	0	0	0	0	0	4.1318	0	-9.52029	0	0	0	0	0	-0.867	0	0	0	0	0	0	0	0	0	0	0	0	0	0
HOXC8	0	0	0	3.94678	0	0	0	0	0	0	0	0	0	0	0	0	0	0	0	0	0	0	-9.0616	0	0	0	0	0	0	0	0	0	0	0	0	0	0	0	0	0	0	0	0
HOXC9	0	0	0	0	0	0	0	0	0	0	0	0	0	0	0	0	0	0	0	0	0	0	-1.73026	0	0	0	0	0	-1.602	0	0	0	0	0	0	0	0	0	0	0	0	0	0
HOXD1	-1.0206	0	0	0	0	0	0	0	0	0	0	0	0	0	0	0	0	0	0	0	0	0	0	0	0	0	0	0	0	0	0	0	0	0	0	0	0	0	0	0	0	0	0
HOXD10	4.63808	0	0	4.36352	0	0	0	0	0	0	0	0	0	0	0	0	0	0	0	0	0	0	-10.1476	0	0	0	0	-2.9	0	0	0	0	0	0	0	3.35885	0	0	0	0	0	0	0
HOXD11	3.68844	0	0	4.58009	0	0	0	0	0	0	0	0	0	0	0	0	0	0	0	0	0	0	0	0	0	0	0	0	0	0	0	0	0	0	0	0	0	0	0	0	0	0	0
HOXD13	0	0	0	0	0	0	2.22342	0	0	0	0	0	0	0	0	0	0	0	0	0	0	0	0	0	0	0	0	0	0	0	0	0	0	0	0	0	0	0	0	0	0	0	0
HOXD3	0	0	0	0	0	0	0	0	0	0	0	0	0	0	0	0	0	0	0	0	0	0	0	0	0	0	0	0	1.034	0	0	0	0	0	0	0	3.21053	0	0	0	0	0	0
HOXD4	2.85086	0	0	0	0	0	0	0	0	0	0	0	0	0	0	0	0	0	0	0	0	0	0	0	0	0	0	-2.385	-0.883	0	0	0	0	0	0	0	0	0	0	0	0	0	0
HOXD8	4.11088	0	0	0	0	0	0	0	0	0	0	0	0	0	0	0	0	0	0	0	0	0	0	0	0	0	0	0	-0.44	0	0	0	0	0	0	0	0	0	0	0	0	0	0
HOXD9	4.49023	0	0	5.11375	0	0	0	0	0	0	0	0	0	0	0	0	0	0	0	0	0	0	0	0	0	0	0	0	0	0	0	0	0	0	0	0	0	0	0	0	0	0	0
HSF1	0	0	0	0	0.613141	0	0	0	0	0	0	0	0	0	0	0	0	0	0	0	0	0	0	0	0	0	0	0	0.424	0	0	-1.181	0	0	0	0	0	0	0	0	0	0	0
HSF4	0	0	0	0	-0.814855	0	-1.36737	-0.11552	-0.101514	0	0	0	0	0	-0.121345	0	0	0	0	0	0	0	0	0	0	0	0	0	0	0	0	0	0	0	0	0	0	0	0	0	0	0	0
HSFX2	0.77041	0	0	0	0	0	0	0	0	0	0	0	0	0	0	0	0	0	0	0	0	0	0	0	0	0	0	0.166	0	0	0	0	0	0	0	0	0	0	0	0	0	0	0
IKZF1	0.973608	0	0	1.73218	0	0	0	0	0	0	0	0	0	0	0	-0.164188	0	0	0	0	0	0	0	0	0	0	0	0	0	0	0	-1.116	0	0	0	0	2.53427	0	0	0	0	0	0
IKZF2	0.810894	0	0	0	0	0	-1.31034	0	0.134504	0	0	0	0	0	0.159722	0	0	0	0	0	0	0	0	0	0	0	0	0	0	0	0	0	0	0	0	0.507932	0	0	0	0	0	0	0
IKZF3	0.368432	0	0	0	0	0	0	0	0	0	0	0	0	0	0	0	0	0	0	0	0	0	0	0	0	0	0	0	0	0	0	0	0	0	0	0	0	0	0	0	0	0	0
IKZF4	0	0	0	0	0	0	0	0	0	0	0	0	0	0	0	0	0	0	0	-0.240434	0	0	0	0	0	0	0	0	0	0	0	0	0	0	0	-0.11776	0	0	0	0	0	0	0
IKZF5	0.305548	0	0	0	0	0	0	0	0	0	0	0	0	0	0	0	0	0	0	0	0	0	0	0	0	0	0	-0.375	-0.964	0	0	0	0	0	0	0	0	0	0	0	0	0	0
INSM1	-0.435192	0	0	0	0	0	-1.93734	0	0	0	0	0	0	0	0	0	0	0	0	0	0	0	0	0	0	0	0	0	0	0	0	0	0	0	0	2.06294	0	0	0	0	0	0	0
INSM2	0	0	0	-1.41957	0	0	-4.77768	0	0	0	0	0	0	0	0	0	0	0	0	0	0	0	0	0	0	0	0	2.181	0	0	0	0	0	0	0	0	0	0	0	0	0	0	0
IRF1	0.893446	0	0	0	0	-0.315083	0	0	0	0	0	0	0	0	0	0	0	0	0	-0.657539	0	0	0	0	0	0	0	-0.108	0	0	0	0	0	0	0	0	0	0	0	0	0	0	0
IRF2	0.402325	0	0	0	0	0	0	0	0	0.290845	0	0.204505	0	0	0	0	0	0	0	-0.641529	0	0	0	0	0	0	0	-0.533	0	0	0	-0.353	0	0	0	0	0	0	0	0	0	0	0.576199
IRF3	0.29222	0	0	0	0	0.416224	0	0	0	0	0.144625	0	0	0	0	0	0	0	0	0	0	0	0	0	0	0	0	0	-0.847	-3.029	0	1.015	0	0	0	0	0	0	0	0	0	0	0
IRF4	0	0	0	0	0	0	0	0	0	0	0	0	0	0	0	0	0	0	0	0	0	0	0	0	0	0	0	-0.58	0	0	0	0	0	0	0	0	0	0	0	0	0	0	0
IRF5	0.503483	0	0	0	0	0	0	0	0	0	0	0	0	0	0	0	0	0	0	0	0	0	0	0	0	0	0	0	0	0	0	0.142	0	0	0	0	0	0	0	0	0	0	0
IRF6	0	0	0	0	0	0	0	0	0	0	0	0	0	0	0	0	0	0	0	0	0	0	0	0	0	0	0	0	0	0	0	0.664	0	0	0	0	0	0	0	0	0	0	0
IRF7	0.996873	0	0	0	0.46971	0	0	0	0	0	0	0	0	0	0	0	0	0	0	0	0	0	0	0	0	0	0	0	1.014	0	0	-0.751	0	0	0	0	1.8977	0	0	0	0	0	0
IRF8	1.16033	0	0	2.03369	0	0	0	0	0	0	0	0	0	0	0	-0.146618	0	0	0	0	0	0	0	0	0	0	0	0.048	0	0	0	0.653	0	0	0	0	0	0	0	0	0	0	0
IRF9	0	0	0	0	0	0	0	0	0	0	0	0	0	0	0	0	0	0	0	0	0	0	0	0	0	0	0	0	0	0	0	0	0	0	0	-0.433461	0	0	0	0	0	0	0
IRX1	0	0	0	0	0	0	0	0	0	0	0	0	0	0	0	0	0	0	0	2.74785	0	0	0	0	0	0	0	0.429	0.112	0	0	0	-1.57837	0	0	0	3.05666	0	0	0	0	0	0
IRX2	0	0	0	0	0	0	-1.68257	0	0	0	0	0	0	0	0	0	0	0	0	1.30827	0	0	0	0	0	0	0	0.124	0.129	0	0	0	0	-1.82433	0	0	2.84746	0	0	0.270014	0	0	0
IRX3	0	0	0	0	0	0	0	0	0	0	0	0	0	0	0	0	0	0	0	0	0	0	-4.12736	0	0	0	0	0	0.003	-0.154	0	0.501	0	0	0	0	2.11156	0	0	0.454722	0	0	0
IRX5	0	0	0	0	0	0	0	0	0	0	0	0	0	0	0	0	0	0	0	0	0	0	-2.5841	0	0	-2.6444	0	0	0	0	0	0	0	0	0	0	4.77563	0	0	0	0	0	0
IRX6	0	0	0	0	0	0	2.17632	0	0	0	0	0	0	0	0	0	0	0	0	0	0	0	0	0	0	0	0	0	0	0	0	0	0	0	0	0	3.19235	0	0	0	0	0	0
ISL1	0	0	0	0	0	0	0	0	0	0	0	0	0	0	0	0	0	0	0	0.455039	0	0	0	0	0	0	0	1.125	0	0	0	0	0	0	-0.936019	-1.87694	0	0	0	0	0	0	0
JAZF1	0	0	0	0	0	0	0	0	0	0	0	-0.335577	0.286161	-0.785759	-0.275049	-0.190846	0	0	0	0	0	0	0	0	0	0	0	0	0	0	0	0.703	0	0	0	0	0	0	0	0	0	0	0
JDP2	0.253472	0	0	0	0	0.346618	1.41143	0.19706	0	0	0.173798	0.137013	0	0	0	0.123766	0	0	0	0	0	0	0	0	0	0	0	-0.076	0	0	0	0.413	0	0	0	0.564559	0	0	0	0	0	0	0
JRKL	0	0	0	0	0	0	0	0	0	0	0	0	0	0	0	0	0	0	0	-0.22219	0	0	0	0	0	0	0.224639	0	0	0	0	0.238	0	0	0	0	0	0	0	0	0	0	0
JUN	0	1.86047	1.9656	0	0	0.565086	0	0.147751	0	0	0.444432	0	0	0	0	0	0	0	0	0.395739	0	0	0	0	0	0	0	-0.275	-0.54	0	0	0	0	0	-0.205332	0.980644	0	0	0	-0.932968	0	0	0
JUNB	0.794143	2.23546	0	0	0	-0.431177	0	0	0	0	-0.154605	0	0	0	0	0	0	0	0	0	0	0	0	0	0	0	0	0	0	0	0	0	0	0	0	0	0	0	-0.416157	-1.11495	0	0	0
JUND	0	1.04684	0	0	0	0.445435	0	0	0.112483	0	0	0	0	0	0.145134	0	0	0	0	0	0	0	0	0	0	0	0	-0.072	0	-0.228	0	0.379	0	0	0	0.388283	0	0	0	-0.450312	0	0	0
KAT7	-0.179669	0	0	0	0	0	0	0	0	0	0	0	0	0	0	0	0	0	0	0	0	0	0	0	0	0	0	0.485	0	0	0	-1.536	0	0	0	0	0	0	0	0	0	0	0
KCMF1	0	0	0	0	0	0	0	0	0	0	0	0	0	0	0	0	0	0	0	0	0	0	0	0	0	0	0	-0.53	0	0	0	0	0	0	0	0	0	0	0	0	0	0	0
KCNIP3	-0.457368	0	0	0	0	-0.31463	0.933573	0	0	0	0.127256	-0.13522	0	0	0	0	0	0.110892	0.138659	0	0	0	0	0	0	0	0	0	0	-0.087	0	-0.454	0	0	0	0	0	0	0	0	0	0	0
KDM2A	0	0	0	0	0	0.342286	0	0	0.109707	0.390405	0.210599	0	0	0	0	0.161476	0	0	0	0	0	0	0	0	0	0	0	0	0	0	0	-0.746	0	0	0	0	0	0	0	0	0	0	0
KDM2B	-0.157703	0	0	0	0	0	0	0	0	0	0.382072	0.220448	0	0	0	0	0	0	0	0	0	0	0	0	0	0	0	-0.061	0	0	0	0	0	0	0	0	0	0	0	0	0	0	0
KDM5B	0	0	0	0	0	0	0	-0.181982	-0.183065	0	0	-0.238937	0	0	-0.271708	0	0	0	0	0	0	1.14158	0	0	0	0	0	0	0	0	0	0	0	0	0	0	0	0	0	0	0	0	0
KIN	0	0	0	0	0	0	0	0	-0.104711	0	0	-0.109963	-0.107093	0	-0.119474	0	0	0	0	0	0	0	0	0	0	0	0	0	0	0.337	0	-0.41	0	0	0	0	0	0	0	0	0	0	0
KLF10	0	0	0	0	0	0	0	0	0	0	0	0	0	0	0	0	0	0	0	0	0	0	0	0	0	0	0	0	0	0	0	-0.481	0	0	0	-0.654428	0	0	0	0	0	0	0
KLF12	0	0	0	0	0	0	0	-0.1959	0.131174	0	0	1.029	0.279151	-0.845046	0.119416	0	0	0	0.201422	0	0	0	0	0	0	0	0	-0.186	0	0	-0.362	-0.57	0	0	0	0.118126	0	0	0	0	0	0	0
KLF13	0	0	0	0	0	0.46672	0	0	0	0	0	0.13274	0	0	0	0	0	0	0	0	0	0	0	0	0	0	0	0	-0.104	0	0	0.063	0	0	0	0.140364	0	0	0	0	0	0	0
KLF14	0	0	0	0	0	0	0	0	0	0	0	0	0	0	0	0	0	0	0	0	0	0	0	0	0	0	0	0.203	-0.122	0	0	0	0	0	0	0	0	0	0	0	0	0	0
KLF15	1.21046	0	0	0	0.609406	0.469166	0	0	0	0	0	0	0	0	0	0	0.106145	0	0.114872	0	1.14065	0	0	0	0	0	0	0	0	0	0	0.756	0	0	0	0.511812	0	0	0	0	0	0	0
KLF16	0	0	0	0	0	0	0	0	0	0	0	0	0	0	0.121194	0	0	0	0	0	0	0	0	0	0	0	0	0	0	0	0	-0.294	0	0	0	0	0	0	0	0	0	0	0
KLF2	0.870001	0	0	0	0	0	1.73552	0	0	0	0	0	0	0	0	0	0	0	0	0	0	0	1.45901	0	0	2.27425	0	0	0	0	0	0	0	0	0	0	0	0	0	0	0	0	0
KLF3	0.415697	0	0	0	0.27825	0	0	0	0	0	0	0.23239	0	0	0	0	0	0	0	0	0	0	0	0	0	0	0	0	0	0	0	0	0	0	0	0.345763	0	0	0	0	0	0	0
KLF4	1.1831	0	0	0	0	0	3.2032	0	0	0	0	0	0	0	0	0	0	0	0	0	0	0	0	0	0	0	0	-1.349	0	0	0	0	0	0	0	0	0	0	0	0	0	0	0
KLF5	1.37506	0	0	0	0	0	1.0635	0	0.162912	0	0	-0.145092	0	0	0.159605	0	0	0	0	0	0	0	0	0	0	0	0	0	0	0	0	0	0	0	0	0	0	0	0	0	0	0	0
KLF6	0.423803	0	0	0	0.506198	0	0	0.123426	0	0	0	0	0	0	0	0	0	0	0	0	0	0	0	0	0	0	0	-0.1	0.133	-0.236	0	0	0	0	-0.125834	0.138062	0	0	0	-0.52895	0	0	0
KLF7	0	0	0	0	0	0	-1.8953	0	0	0	0	0.171945	0.122139	0	0	0	0	0	0	0	0	0	0	0	0	0	0	0	0	0	0	0	0	0	0	0	0	0	0	0	0	0	0
KLF8	0	0	0	0	0	-0.343918	0	0	0	0	0	-0.171555	0	0	-0.109825	0	0	0	0	0	0	0	0	0	0	0	0	0	0	0	0	0	0	0	0	0	0	0	0	0	0	0	0
KLF9	0	0	0	0	0.426895	0.766411	0	0	0	0	0	-0.289046	0	0	0	0	0	0.123848	0	0	0	0	0	0	0	0	0	0	0	0	0	-0.407	0	0	0	0	0	0	0	0	0	0	0
KMT2A	0	0	0	0	-0.481484	0	0	0	-0.23294	0	0	0	0	0	-0.363054	0	0	0	0	0	0	0	0	0	0	0	0	0	0	0	0	0	0	0	0	0	0	0	0	0	0	0	0
KMT2B	0	0	0	0	0	0	0	0	0	0	0	0	0	0	0	0	0	0	0	0	0	0	0	0	0	0	0	0	-0.001	0	0	0	0	0	0	0	0	0	0	0	0	0	0
L3MBTL1	-0.403078	0	0	0	0	0	0	0	0	0	0	0.230172	0	0	0	0	0	0	0	0	0	0	0	0	0	0	0	0	-1.026	-1.706	0	0	0	0	0	0	0	0	0	0	0	0	0
L3MBTL3	0	0	0	0	0	0.50808	0	0	0	0	0	0	0	0	0	0	0	0	0	-0.363116	0	0	0	0	0	0	0	0	0	0	0	-2.256	0	0	0	0	0	0	0	0	0	0	0
L3MBTL4	0	0	0	0	0	0	0	0.493014	0	0	0	1.38364	-0.765726	-0.822909	0.134555	0	0	0.149541	-0.214856	1.00038	0	0	0	0	0	0	0	0.692	0	0	0	-0.579	0	0	0	0	0	0	0	0	0	0	0
LBX1	0	0	0	2.49184	0	0	0	0	0	0	0	0	0	0	0	0	0	0	0	0	0	0	0	0	0	0	0	0	0	1.737	0	0	0	0	0	0	2.46793	0	0	0	0	0	0
LBX2	1.48002	0	0	2.24334	0	0	0	0	0	0	0	0	0	0	0	0	0	0	0	0	0	0	0	0	0	0	0	0	0	0	0	0	0	0	0	0	0	0	0	0	0	0	0
LCOR	0	0	0	0	0	0	-1.33914	0	-0.13601	0	0.235983	0	0	-0.838459	-0.153625	0	0	0	0.113223	0	0	0	0	0	0	0	0	0	0.365	0	0	0	0	0	0	0	0	0	0	-0.33841	0	0	0
LCORL	0.364853	0	0	0	0	0	-0.970854	0	0	0	0	0.883349	0	0	0	0	0	0	0	0	0	0	0	0	0	0	0	0	0	0	0	0	0	0	0	0	0	0	0	0	0	0	0
LEF1	0.588013	0	0	1.67556	0	0	0	0	0	0	0	0	0	0	0	0	0	0	0	0	0	0	0	0	0	0	0	0.653	0	0	0	-1.511	0	0	0.590662	-0.464687	0	0	0	0	0	0	0
LHX1	-2.24138	0	0	2.71836	0	0	-3.52105	0	0	0	0	0	0	0	0	0	0	0	0	0	0	0	-3.30732	0	0	0	0	0	0	0	0	0	0	0	0	0	0	0	0	0	0	0	0
LHX2	0.608346	0	0	0	0	0	0	-0.213278	0	0	0	0	0	0	0	0	0	0	0	0	0	0	0	0	0	0	0	0	0	0	0	-0.762	0	0	0.58258	-0.801903	0	0	0	0	0	0	0
LHX4	0	0	0	0	0	0	0	0	0	0	0	0	0	0	0	0	0	0	0	0	0	0	0	0	-2.53911	0	0	1.193	1.06	0	0	0	0	0	0	0	0	0	0	0	0	0	0
LHX5	0	0	0	0	0	0	0	0	0	0	0	0	0	0	0	0	0	0	0	-0.161454	0	0	-0.648576	0	0	0	0	0	0	0	0	0	0	0	0	0	0	0	0	0	0	0	0
LHX6	0	0	0	0	0	-0.611789	0	0	0	0	0	0	0	-0.95467	0	0	0	0	0	0	0	0	0	-3.03859	-2.75007	-3.11736	0	-0.533	0	0	0	0	0	0	0	-0.775443	0	0	0	0	0	0	0
LHX8	0	0	0	0	0	0	3.07039	0	0	0	0	0	0	0	0	0	0	0	0	0	0	0	0	0	-4.45391	-4.78888	0	0	0	0.192	0	0	0	0	0	-0.276805	0	0	0	0	0	0	0
LHX9	0	0	0	0	0	0	0	0	0	0	0	0	0	0	0	0	0	0	0	0	0	0	-3.06349	0	0	0	0	0	0	0	0	0	0	0	0	0	0	0	0	0	0	0	0
LIN28A	0	0	0	0	0	0	0	0	0	0	0	0	0	0	0	0	0	0	0	0	0	0	0	0	0	0	0	0	0	0	0	0	0	0	0	0.328419	5.55036	0	0	0.854487	0	0	0
LIN28B	0	0	0	0	0	0	-2.16993	0	-0.118406	0	0	-0.209341	0	0	-0.199632	0	0	0	0	0.153246	0	0	0	0	0	0	0	0.26	0	0	0	-1.142	0	0	0	0.183733	0	0	0	0	0	0	0
LIN54	0	0	0	0	0	0	0	0	-0.105255	0	0	0	0	0	0	0	0	0	0	0	0	0	0	0	0	0	0	-1.621	0.973	-1.117	0	0.449	0	0	0	0	0	0	0	0	0	0	0
LMX1B	1.24629	0	0	0	0	0	0	0	0	0	0	0	0	0	0	0	0	0	0	0	0	0	-3.88088	0	0	0	0	0	-0.163	-0.608	0	0	0	0	0	2.2671	2.11862	0	0	0	0	0	0
LTF	0	0	3.24174	0	0	0	0	0	0	0	0	0	0	0	0	0	0	0	0	0	0	0	0	0	0	0	0	0	0	0	0	0	0	0	0	0	0	0	0	0	0	0	0
MAF	0.688356	0	0	0	0.691725	0	0	0	0	0	0	0.370686	0	0	0	0	0	0	0	0	0	1.96773	0	0	0	0	0	0	0	0	0	0	0	0	0	0.294503	0	0	0	0	0	0	0
MAFA	0	0	0	0	0	0	2.37295	0	0	0	0	0	0	0	0	0	0	0	0	0	0	0	0	0	0	0	0	0	0	0	0	0	0	0	0	0	0	0	0	0	0	0	0
MAFB	0	0	0	0	0	0	0	0	0	0	0	0	0	0	0	-0.170047	0	0	0	0	0	0	0	0	0	0	0	0	0	0	0	0	0	0	0	0.929741	0	0	0	0	0	0	0
MAFF	1.49551	2.5616	2.54629	2.02874	0	0	-1.46989	0.157223	0	0.352732	0	0	0	0	0	0	0	0	0	0	0	0	0	0	0	0	0	0	0	0	0	0	0	0	0	0.466714	0	0	0	0	0	0	0
MAFG	0	0	0	0	0.56284	0	0	0	0	0	0	0	0	0	0	0	0	0	0	0	0	0	0	0	0	0	0	0	0	0	0	0.196	0	0	0	0.162209	0	0	0	0	0	0	0
MAFK	0	0	0	0	0	0	0	0	0	0	0	0	0	0	0	0	-0.102991	0	0	0	0	0	0	0	0	0	0	0.025	0	0	0	-0.443	0	0	0	0	0	0	0	0	0	0	0
MAX	0.286973	0	0	0	0	0	0	0	-0.200042	0	0	0	-0.142994	-0.302967	-0.188735	0	0	0	0	0	0	0	0	0	0	0	0	-0.788	-0.873	0	0	-0.767	0	0	0	0	0	0	0	-0.582642	0	0	0
MAZ	0	0	0	0	0	0	0	0	0	0	0	0	0	0	0	0	0	0	0	0	0	0	0	0	0	0	0	-0.283	0	0	0	0	0	0	0	0	0	0	0	-0.310125	0	0	0
MBD1	0	0	0	0	0	0	0	0	0	0	0	0	0	0	0	0	0	0	0	0	0	0	0	0	0	0	0	0.217	0	0	0	0	0	0	0	0	0	0	0	0	0	0	0
MBD2	0.220585	0	0	0	0	0	0	0	-0.108788	0	0	0	0	0	-0.130374	0	0	0	0	0	0	0	0	0	0	0	0	0.081	0.452	0	0	-0.464	0	0	0	0	0	0	0	0	0	0	0
MBD3	0	0	0	0	0	0	0	0	0	0.126186	0	0	0	0	0	0	0	0	0	0	0	0	0	0	0	0	0	0	0	0	0	-0.86	0	0	0	0	0	0	0	0	0	0	0
MBD4	0	0	0	0	0	0	0	0	-0.164791	0	0	-0.122167	0	0	-0.163838	0	0	0	0	0	0	0	0	0	0	0	0	0	0	0	0	0	0	0	0	0	0	0	0	0	0	0	0
MBD6	0	0	0	0	-0.602396	0	0	0	0	0	0	0	0	0	0	0	0	0	0	0	0	0	0	0	0	0	0	0	0	0	0	0	0	0	0	0	0	0	0	0	0	0	0
MBNL2	0	0	0	0	0.510505	0.660016	0	0.464673	-0.261959	0	-0.291836	-1.0419	0.212712	0	-0.258741	0.376466	0	0	0.15705	0	0	0	0	0	0	0	0	0	0	-0.498	0	0.472	0	0	0	0.299376	0	0	0	0	0	0	0
MECOM	0.706213	0	0	1.60075	0	0	0	0	0	0	0	0	0	0	0	0	0	0	0	0	0	0	0	0	0	0	0	0.043	0	0	0	0.262	0	0	0	0.214527	0	0	0	0	0	0	0
MECP2	0	0	0	0	0	0	0	0	0	0	0	0	0	0	-0.121994	0	0	0	0	0	0	0	0	0	0	0	0	0	0	0	0	0	0	0	0	0	0	0	0	0	0	0	0
MEF2A	0	0	0	0	0	0	0.978196	0	-0.171884	0	0	-0.422817	0	0	-0.236721	-0.516817	0	0	0	-0.124228	0	0	0	0	0	0	0	0.017	0	0	0	0	0	0	0	0	0	0	0	0	0	0	0
MEF2C	0	0	0	0	0	0	0	-0.264543	0	0	0	1.45436	0	0	0	-0.608631	0	0	0	0.68139	0	0	0	0	0	0	0	0	0	0	0	0.17	0	0	0	0.203697	0	0	0	-0.86729	0	0	0
MEF2D	-0.38583	0	0	0	0	0	0	0.112108	0	0	0	-0.194434	0	0	0	0	0	0	0	0	0	0	0	0	0	0	0	0	0	0	0	0	0	0	0	0	0	0	0	0	0	0	0
MEIS1	0	0	0	0	-0.5275	0	-1.22651	-0.125394	0	0	0	0	0	0	0	0	0	0	0	-0.300888	0	0	0	0	0	0	0	0	0	0	0	-1.024	0	0	0	0.576434	0	0	0	0.370895	0	0	0
MEIS2	0	0	0	0	0	0.380512	0	-0.309354	0	0	-0.721674	-2.84099	0	0	0	0	0	0	-0.1717	0	0	0	0	0	0	0	0	0	-0.099	0.979	0	0	0	0	0	0.268615	0	0	0	-1.51388	0	0	0
MEIS3	0	0	0	0	0	-0.356485	0	0	0	0	0	0	0	0	0	0	0	0	0	-0.529553	0	0	0	0	0	0	0	0	0	0	0	0	0	0	0	0.407685	0	0	0	0	0	1.12535	0
MEOX1	0	0	0	0	0	0	0	0	0	0	0	0	0	0	0	0	0	0	0	0	0	0	0	0	0	0	0	0	0	0	0	0	0	0	0	-0.572295	0	0	0	0	0	0	0
MEOX2	1.33091	0	0	0	0	0	0	0	0	0	0	0	0	0	0	0	0	0	0	0	0	0	0	0	0	0	0	0	0	0	0	0	0	0	0	1.06631	0	0	0	0	0	0	0
MESP1	0	0	0	0	0	0	0	0	0	0	0	0	0	0	0	0	0	0	0	0	0	0	0	0	0	0	0	-0.253	0	0	0	0	0	0	0	0	0	0	0	0	0	0	0
MESP2	0	0	0	0	0	0	0	0	0	0	0	0	0	0	0	0	0	0	0	0	0	0	0	0	0	0	0	0	-4.75	0	0	0	0	0	0	0	0	0	0	0	0	0	0
MGA	0	0	0	0	0	0	0	0	-0.204186	0	0	0	0	0	-0.219767	0	0	0	0	0	0	0	0	0	0	0	0	0.207	0	-0.05	0	0.086	0	0	0	0.208852	0	0	0	0	0	0	0
MITF	0	0	0	0	0	0	0	0	0.12161	0	0	0	0	0	0	0.140417	0	0	0	0	0	0	0	0	0	0	0	0	0	-0.527	0	0	0	0	0	-0.396746	0	0	0	0	0	0	0
MKX	0	0	0	0	0	0	0	0	0	0	0	-0.353353	0	0	0	0	0	0	0	0	0	0	0	0	0	0	0	0	0	0	0	0	0	0	0	0	0	0	0	0	0	0	0
MLX	0.110758	0	0	0	0	-0.666975	0	0	0	0	0	0	0	0	0	0	0	0	0	0	0	0	0	0	0	0	0	0	0	0	0	0	0	0	0	0	0	0	0	0	0	0	0
MLXIP	0	0	0	0	0	0	0	0	0	0	0	0	0	0	0	0	0	0	0	0	0	0	0	0	0	0	0	0.365	0	0	0	-0.918	0	0	0	0	0	0	0	0	0	0	0
MLXIPL	0	0	0	0	0	0	-2.38957	0	0	0	0	0.250754	0	0	0	0	0	0	0	0	0	0	0	0	0	0	0	0	0	0	0	-0.609	0	0	0	0	0	0	0	0	0	0	0
MNT	0	0	0	0	0	0	0	0	0	0	0.255195	0	0	-0.137386	0	0	0	0	0	0	0	0	0	0	0	0	0	0	0	0	0	0.143	0	0	0	0	0	0	0	0	0	0	0
MNX1	2.87707	0	0	3.45718	0	0	0	0	0	0	0	0	0	0	0	0	0	0	0	0	0	0	0	0	0	0	0	0	0	0	0	0	0	-2.83932	0	0	0	0	0	0	0	0	0
MSANTD1	-0.359019	0	0	0	0	0	0	0	0	0	0	0	0	0	0	0	0	0	0	0	0	0	0	0	0	0	0	0	0	0	0	0	0	0	0	0	0	0	0	0	0	0	0
MSANTD3	-0.245412	0	0	0	0	0	0	0	0	0	0	0	0	-0.133884	0	0	0	0	0	0.257912	0	0	0	0	0	0	0	0	0	0	0	0	0	0	0	0	0	0	0	0	0	0	0
MSANTD4	0	0	0	0	0	0.416223	0	0	0	0	0	0	0	0	0	0	0	0	0	0	0	0	0	0	0	0	0	0	0	0	0	0	0	0	0	0	0	0	0	0	0	0	0
MSC	-0.728998	0	0	0	0	0	3.31034	0	0	0	0	0	0	0	0	0	0	0	0	0	0	0	0	0	0	0	0	0	0	0	0	-0.112	0	0	0	0	0	0	0	0	0	0	0
MSX1	1.43341	0	0	0	0	0	1.96347	0	0	0.170568	0	0	0	0	0	0	0	0	0	0	0.866641	0	0	0	0	0	0	0	0	0	0	0	0	-2.82382	0	-2.01509	0	0	0	0	0	0	0
MSX2	0	0	0	0	0	0	0	0	0	0	0	0	0	0	0	0	0	0	0	0	0	0	-1.41054	0	0	0	0	0.336	0	0	0	0	0	0	0	-0.0944701	0	0	0	0	0	0	0
MTERF1	0	0	0	0	0	0	0	-0.227326	-0.223087	0	0.236056	-0.441272	-0.263505	0	-0.162548	0	0	0	-0.108671	0	0	0	0	0	0	0	0	-0.157	0	0	0	-0.08	0	0	0	0	0	0	0	0	0	0	0
MTERF2	0	0	0	0	0	0	0	0	-0.159543	0	0	0	0	0	-0.178824	0	0	0	0	0	0	0	0	0	0	0	0	0	0	0	0	0	0	0	0	0	0	0	0	0	0	0	0
MTERF3	0	0	0	0	0	0	0	0	0	0	0	0	0	0	0	0	0	0	0	0	0	0	0	0	0	0	0	0.185	0	0	0	0	0	0	0	0	0	0	0	0	0	0	0
MTERF4	0	0	0	0	0	-0.310155	0	-0.14413	-0.234309	0	0	0	-0.114092	0	-0.219154	0	-0.12463	0	0	0	0	0	0	0	0	0	0	0	-0.043	0	0	0	0	0	0	0	0	0	0	0	0	0	0
MTF1	0	0	0	0	0	0	0	0	0	0	0	0	0	0	0	0	0	0	0	0	0	0	0	0	0	0	0	0	0	0.48	-0.609	0	0	0	0	0	0	0	0	0	0	0	0
MTF2	0	0	0	0	0	-0.48906	0	-0.157432	-0.26296	0	-0.129199	-0.450381	0	0	-0.33979	0	0	0	0	0	0	0	0	0	0	0	0	0	0	0	0	0	0	0	0	0	0	0	0	0	0	0	0
MXD1	0.213475	0.897116	0	0	0	0.409083	-1.54102	0	0	0	0	0	0	0	0	0	0	0	0	-0.433129	0	0	0	0	0	0	0	-0.198	0	0	0	0.31	0	0	0	0	0	0	0	0	0	0	0
MXD3	0	0	0	0	0	0	0	0	0	0	0	0	0	0	0	0	0	0	0	0	0	0	0	0	0	0	0	0	0	0	0	0	0	0	0	-0.229613	0	0	0	0	0	0	0
MXD4	0	0	0	0	-0.774681	0	0	-0.119175	0	0	0.199621	0.206956	0	0	0	0	0	0	0	0	0	0	0	0	0	0	0	0	0	0	0	0.678	0	0	0	-0.151423	0	0	0	0	0	0	0
MXI1	0.591816	0	0	0	0	0	0	0	0	0	-0.241555	0	0	0	0	0.105327	0	0	0	-0.376872	0	0	0	0	0	0	0	0.439	0	0	0	0	0	0	0	0	0	0	0	0	0	0	0
MYB	0	0	0	0	0	0	0	0	-0.143048	0	-0.117281	0	0	0	0	0	0	0	0	0	0	0	0	0	0	0	0	0	0	0	0	0.554	0	0	0	0	1.35978	0	0	0	0	0	0
MYBL1	0.340446	0	0	0	0	0	0	0	0	0	0	0	0	0	0	0	0	0	0	-0.515236	0	0	0	0	0	0	0	0.451	0	0	0	0	0	0	0	0	1.49624	0	0	0	0	0	0
MYBL2	0	0	0	0	0	0	0	0	0	0	0	0	0	0	0	0	0	0	0	0	0	0	0	0	0	0	0	-0.453	0	0	0.632	0	0	0	0	0.204243	3.98725	0	0	0.251239	0	0	0
MYC	0.903938	0	0	0	0	0	1.47508	0	0	0	0	0	0	0	0	0	0	0	0	0	0	0	0	0	0	0	0	0	0	0	0	0	0	-2.51004	0	-0.14714	0	0	0	0	0	0	0
MYCL	0.295484	0	0	0	0	0	0	0	0	0	0	0	0	0	0	0	0	0	0	0.234478	0	0	0	0	0	0	0	0	-0.174	0	0	-0.85	0	0	0	0	1.46356	0	0	0	0	0	0
MYCN	0	0	0	0	0	0	-2.14405	0	0	0	0	0	0	0	0	0	0	0	0	0	0	0	0	0	0	0	0	-0.063	1.566	0.748	0	0.205	0	0	0	0.15098	1.36747	0	0	0	0	0	0
MYF5	0	0	0	0	0	0	3.926	0	0	0	0	0	0	0	0	0	0	0	0	0	0	0	0	0	0	0	0	0	0	0	0	0	0	0	0	0	0	0	0	0	0	0	0
MYF6	0	0	0	0	0	0	6.10622	0	0	0	0	0	0	0	0	0	0	0	0	0	0	0	0	0	0	0	0	0	0	0	0	0	0	0	0	0	0	0	0	0	0	0	0
MYNN	0	0	0	0	0	0	0	0	0	0	0	0	0	0	0	0	0	0	0	0	0	0	0	0	0	0	0	0.369	0	0	0	0	0	0	0	0	0	0	0	0	0	0	0
MYOG	-1.10348	0	0	0	0	0	0	0	0	0	0	0	0	0	0	0	0	0	0	0	0	0	-0.0669274	0	0	0	0	0	0	0	0	0	0	0	0	1.3314	0	0	0	0	0	0	0
MYPOP	0	0	0	0	0	0	0	0	0	0	0	0	0	0	0	0	0	0	0	0	0	0	0	0	0	0	0	0	0	0	0	0.242	0	0	0	0	0	0	0	0	0	0	0
MYRF	0	0	0	0	0	0	0	0.100319	0.111288	0	0	0	0	0	0	0	0	-0.179748	0	0	0	0	0	0	0	0	0	0	0	0	0	0.251	0	-4.02992	0	0	0	0	0	0	0	0	0
MYRFL	0	0	0	0	0	0	0	0	0	0	0	0	-0.39446	-0.329836	0	0	0	0	0	0	0	0	0	0	0	0	0	0	0	0.443	0	0	0	-2.32621	0	0	0	0	0	0	0	0	0
MYT1	0	0	0	0	0	0	-2.42223	0	0	0	0	0.182078	0	0	0	0	0	0	0	0	0	0	0	0	0	0	0	0	0	0	0	-1.283	0	0	0	0	0	0	0	0	0	0	0
MYT1L	-0.416973	0	0	0	0	0.365026	-2.78869	0	0	0	0	-0.254003	0	0	-0.408132	0	0	0	-0.142601	0	0	0	0	0	0	0	0	0	0	0	0	0	0	0	0	0	0	0	0	-0.405229	0	0	0
MZF1	0	0	0	0	-0.352869	0	0	0	-0.198966	0	0	-0.187311	-0.138766	0	-0.178618	0	0	0	0	0	0	0	0	0	0	0	0	0	0	0.313	0	0	0	0	0	0	0	0	0	0	0	0	0
NACC2	0.431523	0	0	0	0	0	0	0	0	0	0.205631	0.162736	0	0	0	0	0	0	0	0	0	0	-1.19357	0	-1.73153	0	0	-0.217	0.76	0	0	-1.031	0	0	0	0	0	0	0	0	0	0	0
NANOG	0	0	0	4.17665	0	0	0	0	0	0	0	0	0	0	-0.115653	0	0	0	0	0	0	0	0	0	0	0	0	0	0	0	0	0	0	0	0	0	0	0	0	0	0	0	0
NANOGP8	0	0	0	0	0	0	0	0	0	0	0	0	0	0	0	0	0	0	0	0	0	3.3375	0	0	0	0	0	0	0	0	0	0	0	0	0	0	0	0	0	0	4.41794	5.16189	4.83959
NCOA1	0	0	0	0	0	0.57444	1.5008	-0.193018	0	0	0.263329	0	0	0	-0.377888	0	0	0	0	0	0	0	0	0	0	0	0	0.198	0	0	0	0	0	0	0	0	0	0	0	0	0	0	0
NCOA2	0	0	0	0	0	0	0	0	0	0	0	0.378381	0	-0.916472	-0.173234	0	0	0	0	0	0	0	0	0	0	0	0	0	0	0	0	-0.561	0	0	0	0	0	0	0	0	0	0	0
NCOA3	0	0	0	0	0	0	0	0	0	0	0	0.308203	0	0	0	0	0	0	0	0	0	0	0	0	0	0	0	-0.364	0.054	0.25	0	0	0	0	0	0	0	0	0	0	0	0	0
NEUROD1	0	0	0	0	0	0.56964	-3.82782	0	0	0	0	0	0	0	0	0	0	0	0	0	0.844566	0	0	0	0	0	0	0	0	0	0	0	0	0	0	0	0	0	0	0	0	0	0
NEUROD2	0	0	0	0	0	0.906344	0	0	0	0	0	0	0	0	0	0	0	0	0	0	0	0	0	0	0	0	0	0	0	-1.142	0	0	0	0	0	0	0	0	0	0	0	0	0
NEUROD6	-0.708433	0	0	-2.11515	-0.335669	-0.932993	0	0	0	0	0	0	0	0	0	0	0	0	0	0	-0.666131	0	0	0	0	0	0	0	0	0	0	0	0	0	0	0	0	0	0	0	0	0	0
NEUROG1	0	0	0	0	0	0	0	0	0	0	0	0	0	0	0	0	0	0	0	0	0	0	0	0	0	0	0	-0.946	0	0	0	0	0	0	0	0	2.8487	0	0	0	0	0	0
NEUROG2	-1.07231	0	0	0	0	0	-4.11853	0	0	0	0	0	0	0	0	0	0	0	0	0	0	0	0	0	0	0	0	0	0	0	0	0	0	0	0	0	0	0	0	0	0	0	0
NEUROG3	1.14386	0	0	0	0	0	0	0	0	0	0	0	0	0	0	0	0	0	0	0	0	0	0	0	0	0	0	-0.523	0.133	0	0	0	0	0	0	0	0	0	0	0	0	0	0
NFAT5	0	0	0	0	0	0	0	-0.313376	-0.32781	0.606765	0	-0.56702	0	0	-0.378723	0.151507	0	0	0	0	0	0	0	0	0	0	0	0.294	0	0	0	0.041	0	0	0	0	0	0	0	0	0	0	0
NFATC1	0.540266	0	0	1.76353	0	0	0	0	0	0	0.317607	0	0	0	0	0	0	0	0	-0.6678	0	0	0	0	0	0	0	0	0	-1.37	0	0	0	0	0	0	0	0	0	0	0	0	0
NFATC2	0.720704	0	0	1.54469	0	0	0	0	-0.413418	0.294625	0	-0.862538	0	0	-0.181303	0	0	0	0	0.810532	0	0	-0.574944	0	0	0	0	0	0	0	0	0	0	0	0	-1.07587	0	0	0	0	0	0	0
NFATC3	0	0	0	0	0	0	0	0	0	0.299664	0.346749	0	0	0	0	0.115344	0	0	0	0	0	0	0	0	0	0	0	0.354	0	0	0	0	0	0	0	0	0	0	0	0	0	0	0
NFATC4	0.839052	0	0	0	-1.2323	0	1.1375	0	0	0	0	0	0	0	0	0	0	0	0	0	0	0	0	0	0	0	0	0	0	0	0	0	0	0	0	-0.351711	1.71514	0	0	0	0	0	0
NFE2	1.99691	0	0	0	0	0	0	0	0	0	0	0	0	0	0	0	0	0	0	0	0	0	0	0	0	0	0	-0.119	-0.473	0	0	0	0	0	0	0	0	0	0	0	0	0	0
NFE2L1	0	0	0	0	0	0.391429	0	0	0	0	0	0	0	0	0	0	0	0	0	0	0	0	0	0	0	0	0	0	0	0	0	0	0	0	0	0.151976	0	0	0	0	0	0	0
NFE2L2	0.558982	0	0	0	0.586648	0	0	-0.211908	-0.120097	0	-0.196018	0	-0.235026	0	-0.165002	0	0	0	0	0	0	0	0	0	0	0	0	0	0	0	0	-0.319	0	0	0	0	0	0	0	0	0	0	0
NFE2L3	0	0	0	0	0	0	0	0	0	0	0	0	0	0	0	0	0	0	0	0	0	0	0	0	0	0	0	0	0	0	0	0	0	0	-0.144016	0.352354	0	0	0	0	0	0	0
NFIA	0.341954	0	0	0	0	0	0	-0.171155	0.135342	0.460275	-0.332647	0.872409	0	0	0.155042	0.215541	0	0.103045	0.264491	0	0	0	0	0	0	0	0	0	0	0	0	0	0	0	0	0	0	0	0	0	0	0	0
NFIB	0.238362	0	0	0	0	0	0	0	0	0.691546	0.331855	2.06588	0	-0.805219	0	0	0.239239	0.131495	0.184049	0.626584	0	0	0	0	0	0	0	0	0	0	0	0.148	0	0	0	-0.493756	0	0	0	0	0	0	0
NFIC	0	0	0	0	0	0	0	0.363628	0	0.224401	0.647366	0.224223	0	0	0	0.343827	0.343883	0	0	0	0	0	0	0	0	0	0	0	0	0	0	0	0	0	0	0	0	0	0	0	0	0	0
NFIL3	1.02295	1.83492	2.47871	0	0	0	0	0	0	0.179713	0	0	0	0	0	0	0	0	0	0	0	0	0	0	0	0	0	0	0	0	0	0.351	0	0	0	0	0	0	0	0	0	0	0
NFIX	0	0	0	0	0	0.353083	0	0.259002	0	0	0.646355	1.2498	0	0	0	0	0	0	0.273981	0	0	0	0	0	0	0	0	0	0	0	0	0	0	0	0	0	0	0	0	0	0	0	0
NFKB1	0.331882	0	0	0	0	0	0	0	-0.157643	0	0	0	0	0	0	0	0	0.131752	0	0	0	0	0	0	0	0	0	0.064	0	0	0	0	0	0	0	0.120201	0	0	0	0	0	0	0
NFKB2	1.12223	1.84727	0	1.85747	0	0	0	0	0	0	0	0	0	0	0	0	0	0	0	0	0	0	0	0	0	0	0	0	0	0	0	0	0	0	0	0	1.83414	0	0	0	0	0	0
NFX1	0	0	0	0	0	-0.350645	0	0	-0.254047	0	0	0	-0.184402	0	-0.439627	0	0	0	0	0	0	0	0	0	0	0	0	0	0.578	-1.001	0	0.803	0	0	0	0	0	0	0	0	0	0	0
NFXL1	0	0	0	0	0	0	0	0	0	0	0	0	0	0	-0.125281	0	0	0	0	0	0	0	0	0	0	0	0	-1.888	0	0	0	0.156	0	0	0	0	0	0	0	0	0	0	0
NFYB	0	0	0	0	0.270171	0.326998	0	0	0	0	0	0	0	0	0	0	0	0	0	0	0	0	0	0	0	0	0	0	-0.021	0.073	0	0	0	0	0	0	0	0	0	0	0	0	0
NFYC	0	0	0	0	0	0	0	0	0	0	0	0	0	0	0	0	0	0	0	0	0	0	0	0	0	0	0	0	0	0	0	-0.294	0	0	0	0	0	0	0	0	0	0	0
NHLH1	0	0	0	0	0	0	0	0	0	0	0	0	0	0	0	0	0	0	0	0	0	0	0	0	0	0	0	0	0	0	0	0	0	0	0	0	1.45423	0	0	0	0	0	0
NHLH2	0	0	0	0	0	0	-2.55827	0	0	0	0	0	0	0	0	0	0	0	0	0	0	0	0	0	0	0	0	0	0	0	0	0	0	0	0	0	0	0	0	0	-1.73844	0.878594	0
NKRF	0	0	0	0	0	0.330569	0	0	0	0	0	0	0	-0.255829	0	0	0	0	0	0	0	0	0	0	0	0	0	0	0	0	0	0	0	0	0	0	0	0	0	0	0	0	0
NKX1-2	0	0	0	0	0	0	0	0	0	0	0	0	0	0	0	0	0	0	0	0	0	-2.3245	0	0	0	0	0	0	0	0	0	0	0	0	0	0	0	0	0	0	0	0	0
NKX2-1	0	0	0	0	0	0	0	0	0	0	0	0	-0.247383	0	0	0	0	0	0	0	0	0	0	-2.34582	-4.20234	-3.71912	0	0	0	0	0	0	0	0	0	0	0	0	0	0	0	0	0
NKX2-2	0	0	0	0	0	0	0	0	0	0	0	0	0	0	0	0	0	0	0	0	0	0	0	0	0	0	0	0	0	0	0	0	-2.3233	-4.19341	0	0	0	0	0	0	0	0	0
NKX2-3	0	0	0	0	0	0	0	0	0	0	0	0	0	0	0	0	0	0	0	0	0	0	0	0	0	0	0	0	1.355	0	0	0	0	0	0	-7.82018	0	0	0	0	0	0	0
NKX2-5	3.4818	0	0	0	0	0	0	0	0	0	0	0	0	0	0	0	0	0	0	0	0	0	0	0	0	0	0	0	0	0	0	0	0	0	-1.31905	1.04505	0	0	0	0	0	0	0
NKX2-8	0	0	0	0	0	0	0	0	0	0	0	0	0	0	0	0	0	0	0	0	0	0	0	0	0	-8.96867	0	0	0	0	0	0	0	0	0	0	0	0	0	0	0	0	0
NKX3-1	0	0	0	0	0	0	0	0	0	0	0	0	0	0	0	0	0	0	0	0	0	0	0	0	0	0	2.15727	0	0.992	0	0	0	0	0	0	0	0	0	0	0	0	0	0
NKX3-2	0	0	0	0	0	0	0	0	0	0	0	0	0	0	0	0	0	0	0	0	0	0	0	0	0	0	0	0	0	0	0	0	0	0	0	-2.26982	0	0	0	0	0	0	0
NKX6-1	1.2274	0	0	2.07021	0	0	0	0	0	0	0	0	0	0	0	0	0	0	0	0	0	0	-4.35634	0	-3.82691	-4.34349	0	0	0	0	0	0	-2.53255	0	0	0	4.14843	0	0	0	0	0	0
NKX6-2	0	0	0	1.42288	0	0	0	0	0	0	0	0	0	0	0	0	0	-0.348956	0	0	0	0	-3.14444	0	-4.17399	0	0	0.065	0	0	0	0	0	0	0	0	0	0	0	0	0	0	0
NPAS1	0	0	0	0	0	-0.374848	0	0	0	0	0	0.313872	0	0	0	0	0	0	0	0	0	0	0	0	0	0	0	0	0	0	0	0	0	0	0	0	0	0	0	0	0	0	0
NPAS2	0	0	0	0	0	0	0	0.863269	0	0.694928	0.483026	-0.897388	0	0	0	0	0	0	0.102902	0	0	0	0	0	0	0	0	0	0	0	0	0	0	0	0	0.180328	0	0	0	0	0	0	0
NPAS3	0	0	0	0	-0.500922	0	-1.30451	-0.250668	-0.133424	0.229359	0	1.09602	0.526325	0.975487	0.249951	0.146696	0.283895	0	0.241647	0	0	0	0	0	0	0	0	0	0	0	0	0.22	0	0	0	0	0	0	0	0	0	0	0
NPAS4	0	7.64256	4.95789	-3.33805	0	0	0	0	0	0	0	0	0	0	0	0	0	0	0	2.81936	0	0	0	0	0	0	0	0.278	0	0	0	-0.482	0	0	0	1.89638	0	0	-0.379112	-0.618358	0	0	0
NR0B1	0.504541	0	0	0	0	0	0	0	0	0	0	0	0	0	0	0	0	0	0	0	0	0	0	0	0	0	0	0	0	0	0	0	0	0	0	0	0	0	0	0	0	0	0
NR1D1	0	0	0	0	0	0.591294	0	0	0	0	0	0	0	0	0	0	0	0	0	0	0	0	0	0	0	0	0	0	0	0	0	0	0	0	0	0	0	0	0	0	0	0	0
NR1D2	0	0	0	0	0	0.919823	0	0	0	0	0	0	0	0	0	0	0	0	0	0	0	0	0	0	0	0	0	-0.641	0	0	0	-0.281	0	0	0	0	0	0	0	0	0	0	0
NR1H2	0	0	0	0	0	0	0	0	0	0	0	0	0	0	0	0	0	0	0	0	0	0	0	0	0	0	0	0	0	0.127	0	0	0	0	0	0	0	0	0	0	0	0	0
NR1H3	0.352514	0	0	0	0	0	0	0	0	0	0.10318	0	0	0	0	0	0	0	0	0	0	0	0	0	0	0	0	0.671	0	0	0	0	0	0	0	0	0	0	0	0	0	0	0
NR1H4	0	0	0	0	0	0	-4.29425	0	0	0	0	0	0	0	0	0	0	0	0	0	0	0	0	0	0	0	0	0	0	0	0	0	0	0	0	0	0	0	0	0	0	0	0
NR1I2	0	0	0	0	0	0	0	0	0	0	0	0	0	0	0	0	0	0	0	0	0	0	0	0	0	0	0	0	0	0	0	0	0	0	0	0	0	0	0	0	-1.32063	0	0
NR1I3	-0.422247	0	0	0	0	0	0	0	0	0	0	0	0	0	0	0	0	0	0	0	0	0	0	0	0	0	0	-1.239	0	0	0	0	0	0	0	0	0	0	0	0	0	0	0
NR2C1	0	0	0	0	-0.381553	-0.572111	0	0	-0.194307	0	0	0	0	0	-0.215664	0	0	0	0	-0.185521	0	0	0	0	0	0	0	0	0	0	0	0	0	0	0	0	0	0	0	0	0	0	0
NR2C2	0	0	0	0	0	0	0	0	-0.112653	0.215593	0	0	0	0	-0.150312	0	0	0	0	0	0	0	0	0	0	0	0	0	0	0	0	0	0	0	0	0	0	0	0	0	0	0	0
NR2E1	0.640819	0	0	0	0	0	0	0	0	0	0	0.23796	0	0	0	0	0	0	0	0	0	0	0	0	0	0	0	0	0	0	0	0	0	0.976298	0	0	0	0	0	0	0	0	0
NR2E3	0.585017	0	0	0	0	0	0	0	0	0	0	0	0	0	0	0	0	0	0	0	0	0	0	0	0	0	0	-0.3	0	0	0	0	0	0	0	0	0	0	0	0	0	0	0
NR2F1	0.408307	0	0	0	0	0	0	0	0	0	0	0.468755	0	0	0	0	0	0	0	0	0	0	0	0	0	0	0	0	0	0	0	0.56	0	0	0	0.211281	0	0	0	0.442501	0	0	0
NR2F2	0.757669	0	0	0	0	0	0	0	0	0	0	0.306886	0	0	0	0	0	0	0	-0.10959	0	0	0	0	0	0	0	0	0	0	0	-0.564	0	0	0.490396	0.109133	0	0	0	0	0	0	0
NR2F6	0	0	0	0	0	0.405536	0	0	0	0	0	0	0	0	0	0	0	0	0	0	0	0	0	0	0	0	0	0	0	0	0	-0.069	0	0	0	0	0	0	0	-0.335111	0	0	0
NR3C1	0	0	0	0	0	0.345461	0	0	0	0	0	0.227359	0	0	-0.151263	0	0	0	0	0	0	0	0	0	0	0	0	0.231	0.5	0	0	0.333	0	0	-0.268502	0.335459	0	0	0	0	0	0	0
NR3C2	0	0	0	0	0	0	2.06005	-0.173676	0	0.45003	0	0.420263	0	0	0	0	0	0	0	0	0	0	0	0	0	0	0	0	0	0	0	0.891	0	-2.58892	0	0	0	0	0	0	0	0	0
NR4A1	0	2.51857	0	0	0	0	0	0.114145	0	0	0	0	0	0	0	0	0	0	0	0	0	0	0	0	0	0	0	0	0	0	0	0.166	0	0	0	0	0	0	0	0	0	0	0
NR4A2	0	2.20995	0	0	0	0	0	0	0	0	-0.481525	0	0	0	0	0	0	0	0	0	-0.682701	0	0.811654	0	0	0	0	0	0	0	0	0	0	0	0	0	0	0	0	0	0	0	0
NR4A3	0	0	0	0	0	0	0	0	0	0	-0.858178	0	0	0	0	0	0	0	0	0	0	0	0	0	0	0	0	-0.187	0	0	0	0	0	0	0	0	0	0	0	0	0	0	0
NR5A2	0	0	0	0	0	0	0	0	0	0	0	0	0	0	0	0	0	0	0	0	0	0	0	0	0	0	0	0.082	0	0.158	0	0	0	0	0	0	0	0	0	0	0	0	0
NR6A1	0	0	0	0	0	0	0	0	-0.157779	0	0.200712	0	0	0	0	0.104151	0	0	-0.111068	-0.678681	0	0	0	0	0	0	0	0	0	0	0	0	0	0	0	-0.249425	1.8409	0	0	0.691689	0	0	0
NRF1	0	0	0	0	0	0	0	-0.150557	0	0.224831	0	0	0	0	-0.230555	0	0	0	0	0	0	0	0	0	0	0	0	0.029	0	-0.227	0	0	0	0	0	0	0	0	0	0	0	0	0
OLIG1	0	0	0	0	0	-0.361072	-1.59455	0	0	0	0	0	0	0	0	0	0	-0.211646	-0.216671	0	0	0	0	0	0	0	0	0	0	0	0	0	0	-2.9119	0	0	0	0	0	0	0	0	0
OLIG2	0	0	0	0	0	0	-1.65076	0	0	0	0	0	0	0	0	0	0	0	0	0	0	0	0	0	0	0	0	0.239	0	0	0	0	0	-3.37442	0	0	0	0	0	0	0	0	0
OLIG3	0	0	0	0	0	0	0	0	0	0	0	0	0	0	0	0	0	0	0	0	0	0	0	0	0	0	0	0.49	0.43	0	0	-0.524	0	0	0	-1.10589	1.99439	0	0	0	0	0	0
ONECUT1	0	0	0	0	0	0	-2.99095	0	0	0	0	0	0	0	0	0	0	0	0	0	0	0	0	0	0	0	0	0	0	0	0	0	0	0	0	0	2.55074	0	0	0	0	1.6583	0
ONECUT2	0	0	0	0	0	0.738267	-1.81967	0	-0.470265	0	0	-0.604681	0	0	-0.651797	0	0	0	0	0	0	0	0	0	0	0	0	0	0	0	0	0	0	0	0	0.480526	0	0	0	0	0	0	0
ONECUT3	0	0	0	0	0	0	0	0	0	0	0	0	0	0	0	0	0	0	0	0	0	0	-0.52128	0	0	0	0	0	0	0	0	0	0	0	0	0	0	0	0	0	0	0	0
OSR1	1.64144	0	0	-1.93866	0	0	0	0	0	0	0	0	0	0	0	0	0	0	0	-1.81139	0	0	0	0	0	0	0	0	0	0	0	0	0	0	0	0.432545	0	0	0	0	0	0	0
OSR2	1.71673	0	0	0	0	0	2.61353	0	0	0	0	0	0	0	0	0	0	0	0	0	0	0	0	0	0	0	0	0	0	0	0	0	0	0	0	0	0	0	0	0	0	0	0
OTP	3.35418	0	0	0	0	0	0	0	0	0	0	0	0	0	0	0	0	0	0	0	3.75274	0	0	0	0	0	0	-1.066	0	0	0	0	0	0	0	0	0	0	0	0	0	0	0
OTX1	0	0	0	0	-0.410431	0	-2.69599	0	0	0	0	0	0	0	0	0	0	0	0	1.0649	0	0	0	0	0	0	0	-0.254	0	0	0	0	0	0	0.294124	-0.258481	0	0	0	0	0	0	0
OTX2	0	0	0	0	0	0	0	0	0	0	0	0	0	0	0	0	0	0	0	0	0	0	0	0	0	0	0	-0.975	0	-0.56	0	0.405	0	0	0	0	2.75005	0	0	0	0	0	0
OVOL1	0	0	0	0	0	0	0	0	0	0	0	0	0	0	0	0	0	0	0	-0.734368	0	0	0	0	0	0	0	0.016	0.453	0	0	0	0	0	0	0	0	0	0	0	0	0	0
OVOL2	-0.540224	0	0	-1.96876	0	0	0	0	0	0	0	0	0	0	0	0	0	0	0	0	0	0	0	0	0	0	0	-0.013	0	0	0	-0.522	0	0	0	0	0	0	0	0	0	0	0
PA2G4	0	0	0	0	0	0	0	0	0	0	0	0	0	0	0	0	0	0	0	0	0	0	0	0	0	0	0	0	0	0	0	0	0	0	0	0.133518	0	0	0	0	0	0	0
PATZ1	0	0	0	0	0	0	0	0	0	0	0	0	0	0	0	0	0	0	0	0	0	0	0	0	0	0	0	0	0	0	0	0.503	0	0	0	0.124252	0	0	0	0	0	0	0
PAX1	1.52003	0	0	2.44556	0	0	0	0	0	0	0	0	0	0	0	0	0	0	0	0	0	0	0	0	0	0	0	0	0	1.584	0	0	0	0	0	0	0	0	0	0	0	0	0
PAX2	0	0	0	0	0	0	0	0	0	0	0	0	0	0	0	0	0	0	0	0	1.20976	0	0.477177	0	0	0	0	0	0	0	0	0	0	0	0	-1.43539	1.66817	0	0	0	0	0	0
PAX3	0	0	0	0	0	0	0	0	0	0	0	0	0	0	0	0	0	0	0	0	0	0	-4.51699	0	0	0	0	1.511	0	-0.748	0	0.767	0	0	0	0	5.20883	0	0	0.306244	0	0	0
PAX5	0	0	0	0	0	0	-2.848	0	0	0	0	0	0	0	0	0	0	0	0	0	0	0	0	0	0	0	0	0	0	0	0	0	0	0	0	0	1.48611	0	0	0	0	0	0
PAX6	0.521498	0	0	0	0	0	0	0	0	0	0	0	0	0	0	0	0	0	0	0	0	0	0	0	0	0	0	0	0	0	0	-0.397	0	0	0.441519	-0.64127	0	0	0	-0.481982	0	0	0
PAX7	-0.780687	0	0	0	0	0	2.55827	0	0	0	0	0	0	0	0	0	0	0	0	0	0	0	-0.412647	0	0	0	0	0	0	0	0	0	0	0	0	0	4.09281	0	0	0	0	0	0
PAX8	0	0	0	0	0	0	0	0	0	0	0	0	0	0	0	0	0	0	0	0	0	0	-8.38514	0	0	0	0	0	0	0	0	0	0	0	1.27608	1.93599	0	0	0	0	0	0	0
PAX9	0.864884	0	0	0	0	0	3.90689	0	0	0	0	0	0	0	0	0	0	0	0	0	0	0	0	0	0	0	0	0	0	0	0	0	0	0	0	0	0	0	0	0	0	0	0
PBX1	0	0	0	0	0	0.423862	0	-0.36158	0.226659	0	0	-0.386994	0.550995	0	0	0	0	0	0	0.11881	0	0	0	0	0	0	0	0	0	0	0	0.273	0	0	0	0.268719	0	0	0	0	0	0	0
PBX2	0	0	0	0	-0.381609	0	0	0	0	0	0	0	0	0	0	0	0	0	0	0	0	0	0	0	0	0	0	-0.295	-0.132	0	0	0	0	0	0	-0.0859013	0	0	0	0	0	0	0
PBX3	0.441752	0	0	0	0	0	-1.68257	0	0	0	0	-2.78336	0	0	0	0	0	0	-0.197338	0	0	0	0	0	0	0	0	0	0	0	0	0	0	0	0	0	0	0	0	-0.883907	0	0	0
PBX4	0	0	0	0	0	0	0	0	0	0	0	0.206475	0	0	0	0	0	0	0	0	0	0	0	0	0	0	0	0	-0.175	0	0	0	0	0	0	0	0	0	0	0	0	0	0
PCGF6	0	0	0	0	0	0	0	0	0	0	0	0	0	0	0	0	0	0	0	0	0	0	0	0	0	0	0	0	0	-0.329	0	0.44	0	0	0	0.231847	0	0	0	0	0	0	0
PEG3	-0.397517	0	0	0	0	0	0	0	0	0	0	0	0	0	0	0	0	0	0	9.43703	0	0	-8.86095	0	0	-11.341	0	0	0	0	0	0	0	0	0	0	0	0	0	0	0	0	0
PGR	0.970973	0	0	0	0	0	0	0	0	0	0	0	0	0	0	0	0	0	0	0	0	0	0	0	0	0	0	0	0	0	0	0	0	0	0	0	0	0	0	0	0	0	0
PHF1	0	0	0	0	0	0	0	0	0	0	0	0	0	-0.222302	0	0	0	0	0	0	0	0	0	0	0	0	0	0	0	0	0	0	0	0	0	0	0	0	0	0	0	0	0
PHF20	0	0	0	0	0	0	0	0	0	0	0	0	0	0	0	0.158583	0	0	0	0	0	0	0	0	0	0	0	-0.796	0	0	0	0	0	0	0	0	0	0	0	0	0	0	0
PHF21A	0.308993	0	0	0	0	0	0	0	0	0.532752	0	0	0	0	0	0.216811	0	0.145565	0	0	0	0	0	0	0	0	0	0	0	0	0	0	0	0	0	-0.10561	0	0	0	0	0	0	0
PHOX2A	0	0	0	0	0	0	0	0	0	0	0	0	0	0	0	0	0	0	0	0	0	0	0	0	0	0	0	-0.003	0	0	0	0	0	0	0	0	2.16484	0	0	0	0	0	0
PHOX2B	0	0	0	0	0	0	0	0	0	0	0	0	0	0	0	0	0	0	0	0	0	0	0	0	0	0	0	0	0	0	0	0	0	0	0	0	3.57232	0	0	0	0	0	0
PITX1	3.83455	0	0	8.61812	0	0	0	0	0	0	0	0	0	0	0	0	0	0	0	1.31384	0	0	0	0	0	0	0	0	1.806	0	0	0	0	0	-1.97003	-3.13623	0	0	0	0	0	0	0
PITX2	4.00702	0	0	4.6368	0	0	3.48285	0	0	0	0	0	0	0	0	0	0	0	0	0.761261	0	0	0	0	0	0	0	0	0	0	0	0	0	0	0	-3.5473	0	0	0	0	0	0	0
PITX3	0	0	0	0	0	0	0	0	0	0	0	0	0	0	0	0	0	0	0	0	0	0	0	0	0	0	0	0.516	0	0.26	0	0	0	0	0	0	0	0	0	0	0	0	0
PKNOX1	0	0	0	0	0	0	0	0.151772	0	0	0.26687	0	0	0	0	0	0	0	0	0	0	0	0	0	0	0	0	0.098	0	0	0	0	0	0	0	0.179731	0	0	0	0	0	0	0
PKNOX2	0	0	0	0	0	0	0	0	0	0	0.425516	0.950588	0	0	-0.165141	0	0.2886	0	0	0	0	0	0	0	0	0	0	0	0	0	0	0	0	-1.82753	0	-0.182177	0	0	0	0	0	0	0
PLAG1	-0.334472	0	0	0	0	0	0	0	0	0	0	0	0	0	0	0	0	0	0	-0.318856	0	0	0	0	0	0	0	0	0	-1.202	0	0	0	0	0	-0.118923	0	0	0	0	0	0	0
PLAGL1	-0.421635	0	0	0	0	0	1.37295	-0.247932	-0.13837	0	0	-0.224274	0	-1.04765	-0.148346	0	0	0	0	0	0	0	0	0	-1.30222	0	0	0	0	0	0	0	0	0	0	0.359261	0	0	0	0	0	0	0
PLAGL2	0.282446	0	0	0	0	0	0	0	0	0	0	0	0	0	0	0	0	0	0	0	0.549988	0	0	0	0	0	0	0.102	-0.303	0	0	0	0	0	0	0	0	0	0	0	0	0	0
PLSCR1	0.977827	0	0	0	0	0	0	0	0	0	0	0	0	0	0	0	0	0	0	-0.385673	0	0	0	0	0	0	0	0	0	0	0	0	0	0	0	0.419718	2.14791	0	0	0	0	0	0
POGK	0.238383	0	0	0	0	0	0	0	0	0	0	0	0	0	0	0	0	0	0	0	0	0	0	0	0	0	0	0	0	0.867	0	-0.662	0	0	0	0	0	0	0	0	0	0	0
POU2AF1	0	0	0	0	0	0	0	0	0	0	0.312105	0	0	0	0	0	0	0	0	0	0	0	0	0	0	0	0	0	0	0	0	0	0	0	0	0	0	0	0	0	0	0	0
POU2F1	0	0	0	0	-0.74738	0	0	-0.390618	-0.210925	0	0	0	0	0	-0.252898	0	0	0	0	0	0	0	0	0	0	0	0	0	0	0	0	0	0	0	0	0.184815	0	0	0	0	0	0	0
POU2F2	0	0	0	0	0	0	-2.87774	0	-0.191626	0	0	0	0	0	-0.170482	0	0	0	0	0	0	0	0	0	0	0	0	-0.081	0.229	0.168	0	0	0	0	0	-0.487586	0	0	0	-0.442579	0	0	0
POU2F3	0	0	0	0	0	0	0	0	0	0	0	0	0	0	0	0	0	0	0	-1.24087	0	0	0	0	0	0	0	0.769	0	0	0	0.68	0	0	0	0	0	0	0	0	0	0	0
POU3F1	-0.61893	0	0	0	0	0	-2.31904	0	0	0	0	0	0	0	0	0	0	0	0	0	0	1.89272	0	0	0	0	0	0	0	0	0	0.729	0	0	0	0.867608	0	0	0	0	0	0	0
POU3F2	0.447453	0	0	0	0	0.478812	0	-0.139463	0	0	0	0	0	0	0	0	0	0	0	0	0	0	0	0	0	0	0	0	-0.431	0	0	0.469	0	0.82203	0	0.383527	3.31663	0	0	0.37221	0	0	0
POU3F3	0.395944	0	0	0	0	0.417407	-1.848	0	0	0	0.310137	0.254649	0	0	0	0	0	0	0	0	0	0	0	0	0	0	0	0	0	0	0	0	0	0	0	1.39415	1.50175	0	0	0	0	0	0
POU4F1	2.20471	0	3.74444	2.16293	0	0	0	0	0	0	0	0	0	0	0	0	0	0	0	0	0	0	0	0	0	0	0	0	0	0	0	0	0	0	0	0	2.14485	0	0	0	0	0	0
POU4F2	4.43025	0	0	5.14936	0	0	-4.25626	0	0	0	0	0	0	0	0	0	0	0	0	0	0	0	0.570887	0	0	0	0	0	0	0	0	0	0	0	0	0	0	0	0	0	0	0	0
POU5F1	0	0	0	0	0	0	0	0	0	0	0	0	0	0	0	0	0	0	0	0	0	0	0	0	0	0	0	0	0	0	0	0	0	0	0	0	6.47941	0	0	0	0	0	0
POU5F1B	0	0	0	0	0	0	0	0	0	0	0	0	0	0	0	0	0	0	0	0	0	0	0	0	0	0	0	0	0	0	0	0	0	0	0	0.87838	0	0	0	0	0	0	0
POU5F2	0	0	0	0	0	-0.460307	0	0	0	0	0	0	0	0	0	0	0	0	0	0	0	0	0	0	0	0	0	0	0	0	0	0	0	0	0	0	0	0	0	0	0	0	0
POU6F1	0	0	0	0	-0.317464	0	-1.36737	0	0	0	0	0	0	0	0	0	0	0	0	0	0	0	0	0	0	0	0	0	0	0	0	0	0	0	0	0	0	0	0	0	0	0	0
POU6F2	0	0	0	0	0	0	0	-0.132189	0	0	0	0.403301	0.12487	0	0	0	0	0	0	0	0	0	0	0	0	0	0	0.203	0	0	0	0.309	0	0	0	-0.341325	0	0	0	0	0.976841	1.43215	1.21996
PPARA	0.635671	0	0	0	-0.378839	0	0	0	0	0	0.2198	0.234747	0	0	0	0	0.179619	0	0	0	0	0	0	0	0	0	0	0	0	0	0	0	0	0	0	0.288639	0	0	0	0	0	0	0
PPARD	0	0	0	0	0	0	0	0	-0.107424	0	0.133052	0	0	0	-0.17965	0.241701	0	0	0	0	0	0	0	0	0	0	0	-0.508	0	0	0	0.286	0	0	0	0	0	0	0	0	0	0	0
PPARG	0	0	0	0	0	0	0	0	0	0	0	0	0	0	0	0	0	0	0	0	0	0	0	0	0	0	0	0.577	0	0	0	0	0	0	0	0	0	0	0	0	0	0	0
PRDM1	0	0	0	0	0	-0.40068	0	0	0	0	0	0	0	0	0	0.10379	0	0	0	0	0	0	-4.91097	0	0	0	0	0	0	-1.961	0	0	0	0	0	0	0	0	0	0	0	0	0
PRDM10	0	0	0	-1.45346	0	0	0	0	0	0	0	0	0	0	0	0	0	0	0	0	0	0	0	0	0	0	0	0	0	0.244	0	0	0	0	0	0	0	0	0	0	0	0	0
PRDM12	0	0	0	0	0	0	0	0	0	0	0	0	0	0	0	0	0	0	0	0	0	0	0	0	0	0	0	0	0	0	0	0	0	0	0	4.47873	0	0	0	0	0	0	0
PRDM14	0	0	0	0	0	0	0	0	0	0	0	0	0	0	0	0	0	0	0	0	0	0	0	0	0	0	0	0	0	0	0	-0.738	0	0	0	0	0	0	0	0	0	0	0
PRDM15	0	0	0	0	0	0	0	0	0	0	0.128164	0	0	0	0	0	0	0	0	0	0	0	0	0	0	0	0	0	0	0.418	0	-0.592	0	0	0	0	0	0	0	0	0	0	0
PRDM16	0.527776	0	0	0	0	0	0	0.102952	0	0	0.692415	0.246605	0	0	0	0	0	0	0	0	0	0	0	0	0	0	0	0	0	0	0	-1.562	0	0	0	0	2.83207	0	0	0	0	0	0
PRDM2	-0.207815	0	0	0	0	0	0	0	0	0	0	0.257663	0	0	0	0	0	0	0	0	0	0	0	0	0	0	0	0	0	0	0	-0.268	0	0	0	0	0	0	0	0	0	0	0
PRDM4	0	0	0	0	0	0	0	0	0	0	0	0	0	0	0	0	0	0	0	0	0	0	0	0	0	0	0	0	0	0	0	-0.571	0	0	0	0.144683	0	0	0	0	0	0	0
PRDM5	0	0	0	0	0	0	0	-0.144648	0	0	0	0	0	0	0	0	0	0	0	0.228424	0	0	0	0	0	0	0	0	0.584	0	0	-0.496	0	0	0	0	1.25663	0	0	0	0	0	0
PRDM6	1.47327	0	0	0	0	0	0	0	0	0	0	0	0	0	0	0	0	0	0	0	0	0	0	0	0	0	0	0	0	0	0	0	0	0	0	0	0	0	0	0	0	0	0
PRDM8	0	0	0	0	0	0.684938	0	0	0	0	0	0	0	0	0	0	0	0	0	0	0	0	0	0	0	0	1.06991	0	0	0	0	0	0	0	0	0	0	0	0	0	0	0	0
PREB	0	0	0	0	0	0	0	0	0	0	0	0	0	0	0	0	0	0	0	0	0	0	0	0	0	0	0	0	0	0.37	0	0	0	0	0	0	0	0	0	0	0	0	0
PRMT3	0	0	0	0	0	0	0	0	-0.14429	0	0	0	0	0	0	0	0	0	0	0	0	0	0	0	0	0	0	0	0	0	0	0	0	0	0	0	0	0	0	0	0	0	0
PROP1	0	0	0	0	0	0	0	0	0	0	0	0	0	0	0	0	0	0	0	0	0	0	0	0	0	0	0	0	0	-0.508	-0.595	0	0	0	0	0	0	0	0	0	0	0	0
PROX1	0	0	0	0	0	0	-1.02857	0	0	0	0	1.00964	-0.229297	0	0	0	0	0	0	0	0	0	0	0	0	0	0	-0.43	0.616	0	0	0	0	0	0	0	1.52258	0	0	0	0	0	0
PROX2	0	0	0	0	0	0	0	0	0	0	0	0	0	0	0	0	0	0	0	0	0	0	0	0	0	0	0	0.148	0	0	0	0	0	0	0	0	0	0	0	0	0	0	0
PRR12	-0.345358	0	0	0	0	0	0	0	0	0	0.198895	0	0	0	0	0	0	0	0	0	0	0	0	0	0	0	0	0	0	0	0	0	0	0	0	0	0	0	0	0	0	0	0
PRRX1	0.573975	0	0	0	0	0	2.16027	0.232174	0	0	0	0	0	0	0	0	-0.312508	0	0	0	0	0	0	0	0	0	0	0	0	0	0	0	0	0	0	-0.45355	0	0	0	0	0	0	0
PRRX2	1.58075	0	0	0	0	0	1.91839	0	0	0	0	0	0	0	0	0	0	0	0	0	0	0	0	0	0	0	0	0	0	0	0	0	0	0	0	-0.393412	0	0	0	0	0	0	0
PURA	0	0	0	0	0	0.377761	0	0	-0.201947	0	0.168047	0	0	0	-0.221192	0	0	0	0	-0.421252	0	0	0	0	0	0	0	0	0	0	0	0	0	0	0	0	0	0	0	0	0	0	0
PURB	0	0	0	0	0	0	0	0	0	0	0.107932	0	0	0	0	0	0	0	0	0	0	0	0	0	0	0	0	0.061	0	0	0	0	0	0	0	0	0	0	0	0	0	0	0
PURG	0.424153	0	0	0	0	0	0	-0.13188	0	0	0	0	0	0	-0.149311	0	0	0	0	0	0	0	0	0	0	0	0	-2.399	0	0	0	-0.76	0	0	0	0	0	0	0	0	0	0	0
RARA	0	0	0	0	0	0	0.831877	0	0	0	0	0	0	0	0	0	0	0	0	0	0	0	0	0	0	0	0	0	0	0	0	0.3	0	0	0	0	0	0	0	0	0	0	0
RARB	0	0	0	0	0	0	0	0	-0.317625	0	-0.131073	-2.37944	0.190509	0	-0.167756	0	0	0	0	0	0	0	0	0	0	0	0	0	0	0	0	0	0	0	0	0.40326	0	0	0	0	0	0	0
RARG	0	0	0	0	0	0	0.970854	0	0	0	0.115629	0	0	0	0	0	0	0	0	0	0	0	0	0	0	0	0	0	0	0	0	0.132	0	0	0	-0.269758	0	0	0	0	0	0	0
RAX	0	0	0	0	0	0	0	0	0	0	0	0	0	0	0	0	0	0	0	0	0	0	0	0	0	0	0	0.14	0	0	0	0.267	0	0	0.637807	-2.96683	0	0	0	0	0	0	0
RBAK	0	0	0	0	0	0	0	0	0	0	0	0	0	0	0	0	0	0	0	0	0	0	0	0	0	0	0	0	0	0	0	-0.431	0	0	0	0	0	0	0	0	0	0	0
RBCK1	0	0	0	0	-0.508086	0	0.948601	0	0	0	0	0	0	0	0	0	0	0	0	0	0	0	0	0	0	0	0	0	0	0	0	0	0	0	0	0	0	0	0.263974	0	0	0	0
RBPJ	0	0	0	0	0	0	0	0	0	0.298823	0	0	0	0	-0.173878	0	0	-0.141687	0	0	0	0	0	0	0	0	0	0	0	0	0	0	0	0	0	0	0	0	0	0	0	0	0
RBPJL	0	0	0	0	0	0	0	0	0	0	0	0	0	0	0	0	0	0	0	0	0	0	0	0	0	0	0	-0.027	0	0	0	0	0	0	0	0	0	0	0	0	0	0	0
RBSN	-0.245032	0	0	0	0	0	0	0	0	0	0	0	0	0	0	0	0	0	0	0	0	0	0	0	0	0	0	0	0	0	0	0	0	0	0	0	0	0	0	0	0	0	0
REL	0	0	0	0	0	0	0	0	-0.147638	0.178617	0	-0.141526	-0.115077	0	0	0	0	0	0	0	0	0	0	0	0	0	0	0	0	0	0	0	0	0	0	0	0	0	0	0	0	0	0
RELA	0.748118	0	0	0	0	0.41077	0	0	0	0	0	0	0	0	0	0	0	0	0	0	0	0	0	0	0	0	0	0	0	0	0	0	0	0	0	-0.130656	0	0	0	0	0	0	0
RELB	0	0	0	0	0	0	0	0	0	0	0	0	0	0	0	0	0	0	0	0	0	0	0	0	0	0	0	-0.158	0	0	0	0	0	0	0	-0.434106	0	0	0	0	0	0	0
REPIN1	0	0	0	0	0	0	0	0	0	0	0	0	0	0	0	0	0	0	0	0	0	0	0	0	0	0	0	-0.09	0	0	0.362	0.336	0	0	0	0	0	0	0	0.260875	0	0	0
REST	0.653206	0	0	0	0	0	0	0	0	0	0	0	0	0	0	0	0	0	0	0	0	0	0	0	0	0	0	0	0	0	0	-0.827	0	0	0	0	0	-2.14614	0	0.256442	0	0	0
REXO4	0.267487	0	0	0	0	0.353264	0	0	0	0	0	0	0	0	0	0	0	0	0	-0.198344	0	0	0	0	0	0	0	0	0	0	0	0	0	0	0	0	0	0	0	0	0	0	0
RFX1	0	0	0	0	0	0	0	0	0	0	0	0	0	0	0	0	0	0	0	0	0	0	0	0	0	0	0	-0.082	0	0	0	-0.965	0	0	0	0	0	0	0	0	0	0	0
RFX2	0.694214	0	0	0	0	0	0	0.403921	0	0	0.727364	0	0	0	0	0	0	0	0	0	0	0	0	0	0	0	0	0.163	0	0	0	0	0	0	0	-0.253804	0	0	0	0	0	0	0
RFX3	0	0	0	0	0	0.402402	-1.28096	0.107645	0.173676	0.642818	-0.733844	0	0.36076	0	0	0	0	0.174993	0.116561	0	0	0	0	0	0	0	0	0	0	0	0	0	0	0	0	0	0	0	0	0	0	0	0
RFX4	0.875999	0	0	1.59776	0	0	-0.765535	0.164933	-0.244118	0	0.275741	0	0	0	-0.173632	0	0	0	-0.134475	0	0	0	0	0	0	0	0	-0.212	0	0	0	1.228	0	0	0	0	4.39544	0	0	0.252153	0	0	0
RFX5	0	0	0	0	0	0	0	0	0	0	0	0	0	0	0	0	0	0	0	0	0	0	0	0	0	0	0	0	0	0.414	0	0	0	0	0	-0.204485	0	0	0	0	0	0	0
RFX6	0	0	0	-2.60521	0	0	0	0	0	0	0	0	0	0	0	0	0	0	0	0	0	0	0	0	0	0	0	0	0	0	0	0	0	0	0	0	0	0	0	0	0	0	0
RFX7	0	0	0	0	0	0	0	-0.136746	-0.351372	0	0	0	-0.203308	-0.730122	-0.426636	0	0	0	0	0	0	0	0	0	0	0	0	0	0	0	0	0	0	0	0	0	0	0	0	0	0	0	0
RFX8	0	0	0	-1.53939	0	0	0	0	0	0	0	0	0	-0.245156	0	0	0	0	0	0	0	0	0	0	0	0	0	0	-1.15	0	0	0	0	0	0	0	0	0	0	0	0	0	0
RLF	0	0	0	0	0	0	0	0	-0.146283	0	0	0	0	0	-0.143439	0	0	0	0	0	0	0	0	0	0	0	0	0	0	-0.081	0	0	0	0	0	0	0	0	0	0	0	0	0
RORA	0	0	0	0	0	0	0	0	0.157553	0.473655	0	-0.401324	0.451428	-0.879684	0	0	0	0	0.164358	0	0	1.77949	0	0	0	0	0	0	0	0	0.559	0.263	0	0	0	0.275022	0	0	0	0	0	0	0
RORB	0	0	0	0	-0.475778	0.483624	0	-0.528686	0	0	0	0.121306	0	0	0	0	0	0	0	0	0	0	0	0	0	0	0	0.269	0	0	0	0	0	0	0	0	0	0	0	0	0	0	0
RORC	-1.31886	0	0	0	0	0	0	0	0	0	0	0	0	0	0	0	0	0	0	0	0	0	0	0	0	0	0	0	0	0	0	0	0	0	0	0	0	0	0	0	0	0	0
RREB1	0.643154	0	0	0	0	0	1.09761	0	0	0.366542	0	0	0	0	0	0.248431	0	0	0	0	0	0	0	0	0	0	0	0	0	0	0	0	0	0	0	0	3.77259	0	0	0	0	0	0
RUNX1	1.23899	0	0	0	0	0	2.26003	0.105794	0	0	0	0	0	0	0	0	0	0	0	0.703649	0	0	0	0	0	0	0	0	0	0	0	0	0	0	0	0	0	0	0	0	0	0	0
RUNX2	0.420529	0	0	0	0	0	0	0	0	0	0	0.21685	0	0	0	0	0	0	0	0	0	0	0	0	0	0	0	0	0	-0.609	0	0	0	0	0	-1.02519	0	0	0	0	0	0	0
RUNX3	0.975883	0	0	1.52866	0	0	0	0	0	0	0	0	0	0	0	0	0	0	0	0	0	0	0	0	0	0	0	0	0	0	0	0	0	0	0	0	0	0	0	0	0	0	0
RXRA	0.378476	0	0	0	0	0	0	0.202821	0	0.134435	0.21417	0.55366	0	0	0	0.142558	0.113967	0	0.352856	0	0	0	0	0	0	0	0	0	0	0	0	-1.238	0	0	0	0	0	0	0	0	0	0	0
RXRB	-0.194696	0	0	0	-0.382496	0	0	0	0	0	0	0	0	0	0	0	0	0	0	0	0	0	0	0	0	0	0	0	0	0	0	0	0	0	0	-0.199674	0	0	0	0	0	0	0
RXRG	0.414712	0	0	0	0	0	0	0	0	0	0	-0.283824	0	0	0	0	0	0	0	0	0	0	0	-1.72179	0	0	0	0.557	-0.486	0	0	-0.719	0	0	0	0	0	0	0	0	0	0	0
SAFB2	0.364406	0	0	0	0	0.498384	0	0	-0.148482	0	0.560344	0.18995	0	0	-0.157592	0	0	0	0	0	0	0	0	0	0	0	0	0.057	0	0	0	0	0	0	0	0	0	0	0	0	0	0	0
SALL1	0.42959	0	0	0	0	0	0	0	0	0	0	0.20376	0	0	0	0	0	0	0	0	0	0	0	0	0	0	0	0	0	0	0	0	0	0	0	-1.01805	0	0	0	0	0	0	0
SALL2	0	0	0	0	0	0	0	0	0	0	0	0	0	0	0	0	0	0	0	0	0	0	0	0	0	0	0	-0.002	0	0	0	-0.197	0	0	0	0.105078	0	0	0	0	0	0	0
SALL3	0.527785	0	0	0	0	0	0	-0.10437	0	0	0	0	0	0	0	0	0	0	0	0	0	0	0	0	0	0	0	0	0.04	-0.194	0	0.369	0	0	0	2.2671	2.86466	0	0	0	0	0	0
SALL4	0	0	0	0	0	0	0	0	0	0	0	0	0	0	0	0	0	0	0	0	0	0	0	0	0	0	0	-0.334	-0.068	-0.321	0	0.476	0	0	0	0	3.26625	0	0	0.297852	0	0	0
SATB1	0	0	0	0	0	0	0	0	0	0	0	0	0	0	0	0	0	0	0	0	0	0	0	0	0	0	0	-0.744	0	1.221	0	0	0	0	0	0	0	0	0	0	0	0	0
SATB2	0	0	0	0	0	0	0	0	0	0	0.251794	0	0	0	0	0	0	0	0	0	0	0	0	0	0	0	0	0	-0.213	0	0	0	0	0	0	0	0	0	0	0	0	0	0
SCMH1	0	0	0	0	0	0	0	-0.255237	-0.492459	0	0	0	-0.260781	-0.767024	-0.719239	0	0	0	0	0	0	0	0	0	0	0	0	0	0	0	0	0.149	0	0	0	0	0	0	0	0	0	0	0
SCML4	0	0	0	-1.78604	0	0	0	0	0	0	0	0	0	0	0	0	0	0	0	0	0	0	0	0	0	0	0	0	0	0	0	0	0	0	0	0	0	0	0	0	0	0	0
SCRT1	-0.563134	0	0	0	0	0	-2.86592	0	0	0	0	0	0	0	0	0	0	0	0	0	0	0	0	0	0	0	0	0	0	0	0	0	0	0	0	0	0	0	0	0	0	0	0
SCRT2	-0.752925	0	0	0	0	0	-3.64501	0	0	0	0	0	0	0	0	0	0	0	0	0	0	0	0	0	0	0	0	0	0	0.946	0	0	0	0	0	0	0	0	0	0	0	0	0
SETBP1	0	0	0	0	0	-0.338004	0	0	0	0	0	0.572608	0.345549	-0.86236	-0.331649	-0.175478	0	0	0	0	0	0	0	0	0	0	0	0	0	0	0	0	0	0	0	-0.129592	0	0	0	0	0	0	0
SETDB1	0	0	0	0	0	0	0	0	-0.129027	0	0	0	0	0	-0.127714	0	0	0	0	0	0	0	0	0	0	0	0	0	0	0	0	0.456	0	0	0	-0.0902424	0	0	0	0	0	0	0
SETDB2	0	0	0	0	0	0	0	0	0	0	0	0	0	0	-0.109541	0	0	0	0	0	0	0	0	0	0	0	0	0	0	0	0.413	0	0	0	0	-0.214568	0	0	0	0	0	0	0
SGSM2	0	0	0	0	-0.816969	0	0	0	-0.316359	0	0	-0.211024	0	0	-0.397409	0	0	0	0	0	0	0	0	0	0	0	0	0.109	0	0	0	0	0	0	0	0	0	0	0	0	0	0	0
SHOX	0.802357	0	0	0	0	0	0	0	0	0	0	0	0	0	0	0	0	0	0	0	0	0	0	0	0	0	0	0	0	0	0	0	0	0	0	0	0	0	0	0	0	0	0
SHOX2	2.76911	0	0	2.77802	0	0	0	0	0	0	0	0	0	0	0	0	0	0	0	0	0	0	0	0	0	0	0	0	0	0	0	0	0	0	0	0	2.17246	0	0	0	0	0	0
SIM1	0	0	0	0	0	0	1.93734	0	0	0	0	0	0	0	0	0	0	0	0	0	0	0	0	0	0	0	0	0	0	0	0	0	0	0	0	0	0	0	0	0	0	0	0
SIM2	0	0	0	0	0	0	0	0	0	0	0	0	0	0	0	0	0	0	0	0	0	0	-2.65396	0	0	0	0	0	0	0	0	0	0	0	0	0	0	0	0	0	0	0	0
SIX1	3.19052	0	0	0	0	0	2.82171	0	0	0	0	0	0	0	0	0	0	0	0	0	1.86823	0	-1.82319	0	0	0	0	0.302	-0.514	0	0	0	0	0	0	-0.827171	0	0	0	0	0	0	0
SIX2	3.54086	0	0	0	0	0	3.15381	0	0	0	0	0	0	0	0	0	0	0	0	0	0	0	1.16395	0	0	0	0	0	0	0	0	0	0	0	0	0	0	0	0	0	0	0	0
SIX3	0	0	0	0	0	0	0	0	-0.220609	0	0	-0.341884	0	0	-0.176616	0	0	0	0	0	0	0	0	0	0	0	0	0.054	0	0	0	0	0	0	0.666405	0.651677	0	0	0.280774	-1.47891	0	0	0
SIX4	0.644439	0	0	0	0	0	1.71809	0	0	0	0	0	0	0	0	0	0	0	0	0	0	0	0	0	0	0	0	0	0	0	0	0	0	-1.64393	0	-0.209872	0	0	0	0	0	0	0
SIX5	0.772802	0	0	1.55237	0	0	0.782409	0	0	0	0	0	0	0	0	0	0	0	0	0	0	0	0	0	0	0	0	0	0	0	0	0	0	0	0	0	3.00489	0	0	0	0	0	0
SIX6	3.49351	0	0	4.37503	0	0	0	0	0	0	0	0	0	0	0	0	0	0	0	0	0	0	0	0	0	0	0	0.11	0	0	0	0.237	0	-3.24075	0	0.597779	0	0	0	0	0	0	0
SKI	0	0	0	0	0	0	0	0.267197	0	0.359422	0.460964	0	0	0	0	0	0	0	0	0	0	0	0	0	0	0	0	0	0	0	0	0	0	0	0	0.167947	0	0	0	0	0	0	0
SKIL	0.2708	0	0	0	0.472327	0	0	0	0	-0.242134	-0.192762	-0.144045	0	0	0	0	0	0	0	0.307452	0	0	0	0	0	0	0	-0.318	0	0	0	0	0	0	0	0.255716	0	0	0	0	0	0	0
SKOR1	-0.47907	0	0	0	0	0	-2.41414	0	0	0	0	0	0	0	0	0	0	0	0	0	0	0	0	0	0	0	0	0	0	0	0	0	0	0	0	-0.777036	0	0	0	0	0	0	0
SLC2A4RG	0	0	0	0	-0.443032	0	0.85599	0	0	0	0	0	0	0	0	0	0	0	0	0	0	0	0	0	0	0	0	0.038	0	-0.466	0	0.321	0	0	0	0	0	0	0	0	0	0	0
SMAD1	0	0	0	0	0	0.361666	0	0.23525	0	0.388126	0.217675	0	0	0	-0.159053	0	0	0	0	0	0	0	0	0	0	0	0	0.23	-0.407	0	0	0.133	0	0	0	0	0	0	0	0	0	0	0
SMAD3	0	0	0	0	0	0	0	0	-0.31225	0	0	-0.831209	0	0	-0.399397	0	0	0	0	0.295159	0	0	0	0	0	0	0	0	0	0	0	0.437	0	0	0	0.258638	0	0	0	0	0	0	0
SMAD4	0.452553	0	0	0	-0.40248	0	0	0	0	0	0	0	0	0	0	0	0	0	0	0	0	0	0	0	0	0	0	0	-0.042	0	0	0	0	0	0	0	0	0	0	0	0	0	0
SMAD5	0.490644	0	0	0	0	0.407286	0	0	0	0	0	0	0	0	0	0	0	0	0	0	0	0	0	0	0	0	0	0	1.142	0	0	0	0	0	0	0	0	0	0	0	0	0	0
SMAD9	0.415267	0	0	0	0	0	0	0.377483	0	0	0	0.347326	0	0	0	0	0	0	0	0	0	0	0	0	0	0	0	0	0	0	0	0	0	0	0	-0.770309	0	0	0	0	0	0	0
SMYD3	0	0	0	0	0	0	0	0	-0.293981	0	0	-0.204692	0.253566	-0.929687	-0.32738	0	0	0.138735	0.169256	0.281032	0	0	0	0	0	0	0	0	0	0	0	0	0	0	0	0	0	0	0	0	0	0	0
SNAI1	0.556797	2.00529	0	1.7705	0	0	2.14405	0	0	0	0	0	0	0	0	0	0	0	0	0	0	0	0	0	0	2.97601	0	0	0	0	0	0.457	0	0	0	-0.5325	0	0	0	0	0	0	0
SNAI2	0.604156	0	0	0	0	0	1.80735	0	0	0	0	0	0	0	0	0	0	0	0	0	0	0	0	0	0	0	0	0	0	0	0	0	0	0	0	-0.0940121	0	0	0	0	0	0	0
SNAI3	-0.50358	0	0	0	0	0	0	0	0	0	0	0	0	0	0	0	0	0	0	0	0	0	0	0	0	0	0	-0.524	-0.597	-0.965	0	-0.726	0	0	0	0	0	0	0	0	0	0	0
SNAPC2	0	0	0	0	0	0	0	0	0	0	0	0	0	0	0	0	0	0	0	0	0	0	0	0	0	0	0	0	0	0	0	0.407	0	0	0	0	0	0	0	0	0	0	0
SNAPC4	0	0	0	0	-0.441902	0	0	0	0	0	0	0	0	0	0	0	0	0	0	0	0	0	0	0	0	0	0	0	0	0	0	-0.376	0	0	0	0	0	0	0	0	0	0	0
SNAPC5	0	0	0	0	0	0	0	0	0	0	0	0	0	0	0	0	0	0	0	0	0	0	0	0	0	0	0	-0.379	0.024	0	0	0	0	0	0	0	0	0	0	0	0	0	0
SOHLH2	0	0	0	0	0	0	0	0	0	0	0	0	0	0	0	0	0	0	0	0	0	0	0	0	-4.24111	-3.53774	0	0	0	0	0	0	0	0	0	0	0	0	0	0	0	0	0
SON	0	0	0	0	-0.754077	0.399982	0	-0.494563	-0.342577	0	-0.411992	0	-0.233235	-0.470478	-0.368692	-0.288925	-0.340777	-0.128528	-0.193865	0	0	0	0	0	0	0	0	0	-0.382	0	0	0	0	0	0	0.12074	0	0	0	0	0	0	0
SOX1	0.415316	0	0	0	0	0	-1.1375	0	0	0	0	0.100278	0	0	0	0	0	0	0	0	0	0	0	0	0	0	0	0.171	0	0	0	-0.178	0	0	0	0.806209	0	0	0	0	0	0	0
SOX10	0	0	0	0	0	0	0	0	0	0	0	0	0	0	0	0	0	0	0	0	0	0	0	0	0	0	0	0.205	-0.401	0	0	0	0	-5.35683	0	-1.44069	0	0	0	0	0	0	0
SOX11	0	0	0	0	0	-0.35931	-1.65992	0	0	0	0	0	0	0	0	0	0	0	0	0	0	0	0	0	0	0	0	0	0	0	0	0	0	0	0	-0.172159	0	0	0	-0.283264	0	0	0
SOX12	0	0	0	0	0	0	0	0	0	0	0.170159	0	0	0	0	0	0	0	0	0	0	0	0	0	0	0	0	0	0	0	0	-0.928	0	0	0	-0.141576	0	0	0	0	0	0	0
SOX13	0.541851	0	0	0	0	0	0	0	0	0	0	0.35694	0	0	0	0	0	0	0.11928	-0.271625	0	0	0	0	0	0	-0.687488	0	0	0	0	0	0	-2.2629	0	0	2.59963	0	0	0	0	0	0
SOX14	0	0	0	0	0	0	0	0	0	0	0	0	0	0	0	0	0	0	0	0	0	0	-3.61138	0	0	0	0	0	0	0	0	0	0	0	0	0	0	0	0	0	0	0	0
SOX15	0.318973	0	0	0	0	0.345306	0	0	0	0	0	0	0	0	0	0	0	0	0	0.393468	0	0	0	0	0	0	0	0	0	0	0	-0.071	0	0	0	0	0	0	0	0	0	0	0
SOX17	0	0	0	0	0	0	0	0	0	0	0	0	0	0	0	0	0	0	0	0	0	0	0	0	0	0	0	0	0	0	0	0	0	0	-1.81373	-3.11974	0	0	0	0	0	0	0
SOX18	0	0	0	0	0	0	0	0	0	0	0	0	0	0	0	0	0	0	0	0	0	0	0	0	0	0	0	0.358	0	0	0	0	0	0	0	-0.678782	0	0	0	0	0	0	0
SOX2	0.741967	0	0	0	0	-0.33846	-1.35614	-0.221582	0	0	0	0.135107	0	0	0	0	0	0	0	-0.92738	0	0	0	0	0	0	0	0	0	0	0	0	0	0	0	0	0	0	0	1.06911	0	0	0
SOX21	0.471271	0	0	0	0	0	-1.27501	0	0	0	0	0	0	0	0	0	0	0	0	0	0	0	0	0	0	0	0	0.139	0	0	0	0	0	0	0	1.36429	4.72235	0	0	0	0	0	0
SOX3	0	0	0	0	0	0	0	0	0	0	0	0	0	0	0	0	0	0	0	0	0	0	0	0	0	0	0	0	0	2.85	1.62	1.645	0	0	0	0	3.78087	0	0	0.258483	0	0	0
SOX4	0	0	0	0	0.296164	0	-1.83592	0	0	0	0	0	0	0	0	0	0	0	-0.222158	0	0	0	0	0	0	0	0	0	0	0	0	0	0	0	0	0	0	0	0	-0.468774	0	0	0
SOX5	0	0	0	0	0	0	-1.14405	-0.118418	0	0.468602	-0.28039	1.4695	0	0	0.108543	0	0	0	0.255529	0	0	0	0	0	0	0	1.60929	0	0	0	0	0	0	0	0.485322	-0.438687	0	0	0	0	0	0	0
SOX6	0	0	0	0	0	0	0	-0.243331	0	0	-0.589549	0	0	-1.67518	0	0	0	0	0	0	0	0	0	0	0	0	0	0	0	0	0	0	0	0	0	-0.278945	0	0	0	0	0	0	0
SOX8	0	0	0	0	0	0	0.765535	0	0	0	0	0	0	0	0.129716	0	0	0	0	0	0	0	0	0	0	0	0	-0.295	0	0	0	-0.502	0	0	0	0	0	0	0	0	0	0	0
SOX9	0.676219	0	0	1.57255	0	0	0	0	0	0	0	0	0	0	0	0	0	0	0	0	0	0	0	0	0	0	0	0	0	0	0	0	0	0	0	-0.158023	1.50587	0	0	0	0	0	0
SP1	0.57529	0	0	0	0	0	0	0	0	0	0	0.121775	0	0	0	0	0	0	0	0	0	0	0	0	0	0	0	-0.43	-0.311	-0.076	0	0	0	0	0	0	0	0	0	0	0	0	0
SP100	0.842342	0	0	0	0	0	0	0	0	0	0	0	0	0	0	-0.222812	0	0	0	-0.398772	0	0	0	0	0	0	0	0	0	0	0	0	0	0	0	-0.538121	0	0	0	0	0	0	0
SP110	0.439176	0	0	0	0	0	0	0	0	0	0	0	0	0	0	-0.112044	0	0	0	0	0	0	0	0	0	0	0	0.019	0	0	0	0	0	0	0	0	0	0	0	0	0	0	0
SP140	0	0	0	0	0	0	0	0	0	0	0	0	0	0	0	0	0	0	0	0	0	0	0	0	0	0	0	0	0	0	0	0.529	0	0	0	0	0	0	0	0	0	0	0
SP140L	0.4626	0	0	0	0	0	0	0	0	0	0	0	0	0	0	0	0	0	0	0	0	0	0	0	0	-2.1968	0	0	0	0	0	0	0	0	0	-0.274548	0	0	0	0	0	0	0
SP2	0	0	0	0	0	0	0	0	0	0	0	0	0	0	0	0	0	0	0	0	0	0	0	0	0	0	0	-0.093	0	0	0	0.386	0	0	0	0	0	0	0	0	0	0	0
SP3	0.263652	0	0	0	0	0	0	0	0	0	0	0	0	0	-0.110686	0	0	0	0	0	0	0	0	0	0	0	0	0	0	0	0	-0.901	0	0	0	0	0	0	0	0	0	0	0
SP4	0.297686	0	0	0	0	0	0	0	-0.104909	0	0	0	0	0	0	0	0	0	0	0.310474	0	0	0	0	0	0	0	0	0	0	0	0	0	0	0	0	0	0	0	0	0	0	0
SP5	0	0	0	0	0	0	0	0	0	0	0	0	0	0	0	0	0	0	0	0	0	0	0	0	-5.68365	-1.87148	0	0	0	0	0	0	0	0	0	0	0	0	0	0	0	0	0
SP6	0	0	0	0	0	0	0	0	0	0	0	0	0	0	0	0	0	0	0	-0.885013	0	0	0	0	0	0	0	0	-1.187	0	0	0	0	0	0	0	0	0	0	0	0	0	0
SPDEF	0	0	0	-1.41426	0	0	0	0	0	0	0	0	0	0	0	0	0	0	0	0	0	0	0	0	0	0	0	0.48	0	0	0	0	0	0	0	0	0	0	0	0	0	0	0
SPEN	0	0	0	0	0	0.661156	0	0	0	0	0	0.291158	0	0	0	0	0	0	0	0	0	0	0	0	0	0	0	0	0	0	0	0	0	0	0	0	0	0	0	0	0	0	0
SPI1	0.751146	0	0	0	0	0	0	0	0	0	0	0	0	0	0	0	0	0	0	0	0	0	0	0	0	0	0	0	0.823	-0.038	0	0	0	0	0	0	0	0	0	0	0	0	0
SPIB	0	0	0	0	0	0	0	0	0	0	0	0	0	0	0	0	0	0	0	0	0	0	0	0	0	0	0	-0.1	0	0	0	0.359	0	0	0	0	0	0	0	0	0	0	0
SRCAP	-0.586633	0	0	0	0	0	0	0	0	0	0	0	0	0	0	0	0	0	0	0	0	0	0	0	0	0	0	0	0	0	0	0	0	0	0	0.164236	0	0	0	0	0	0	0
SREBF1	0	0	0	0	-1.22216	0	0.704872	0	0	0.135096	0.278551	0	0	0	0	0	0	-0.111679	0	0	0	0	0	0	0	0	0	0	0	0	0	0	0	0	0	0.204439	0	0	0	0	0	0	0
SREBF2	-0.362164	0	0	0	-0.760139	0	0	0	0	0.334135	0.173018	0.401117	0	0	0	0	0	0	0.285491	0	0	0	0	0	0	0	0	0	0	0	0	0	0	0	0	0	0	0	0	0	0	0	0
SRF	0	0	0	0	0	0	0	0	0	0	0	0	0	0	0	0	0	0	0	0.622306	0	0	0	0	0	0	0	0	0	0	0	0	0	0	0	0.314983	0	0	0	0	0	0	0
ST18	0	0	0	0	0	0	-1.29866	0.521712	0.278052	0.23778	0.494345	0.394669	-0.606784	0	0.36126	0.26295	0.175021	0	0.140647	0	0	0	0	0	-2.06574	0	0	0	0	0	0	0	0	0	0	0	0	0	0	0	0	0	0
STAT1	0	0	0	0	0	0	0	0	0	0	0	0	0	0	0	0	0	0	0	0	0	0	0	0	0	0	0	-0.335	0	0	0	0	0	0	0.178015	0.260145	0	0	0	0	0	0	0
STAT2	0	0	0	0	-0.387236	0	0	0	0	0	0	0	0	0	0	0	0	0	0	0	0	0	0	0	0	0	0	-0.718	0	0	0	0.881	0	0	0	0	0	0	0	0	0	0	0
STAT3	0.387965	0	0	0	0	0	0	0.309585	0	0.443742	0.268856	0.208297	0	0	-0.100534	0	0	0	0	0	0	0	0	0	0	0	0	-1.236	0	-0.649	0	0	0	0	0	0	0	0	0	0	0	0	0
STAT4	0	0	0	0	0	0	0	0	-0.13818	0	0	0	0	-0.508689	-0.113623	0	0	0	0	0	0	0	0	0	0	0	0	-0.152	0	-0.204	0	0	0	0	0	0	0	0	0	0	0	0	0
STAT5A	0.708022	0	0	0	0	0	0	0	0	0	0	0	0	0	0	0	0	0	0	-0.677056	0	0	0	0	0	0	0	0	0	0	0	0	0	0	0	-0.528866	0	0	0	0	0	0	0
STAT5B	0.183926	0	0	0	0	0	0	0	0	0.36935	0	0.418228	0	0	0	0	0.201936	0	0	0	0	0	0	0	0	0	0	0	0	0	0	0	0	0	0	0	0	0	0	0	0	0	0
STAT6	0	0	0	0	0	0	1.0635	0	0	0	0	0	0	0	0	0	0	0	0	-0.220445	0	0	0	0	0	0	0	0	0	0	0	0	0	0	0	-0.362579	0	0	0	0	0	0	0
TAL1	0.754815	0	0	0	0	0	0	0	0	0	0	0	0	0	0	0	0	0	0	0	0	0	0	0	0	0	0	0	0	0	0	0	0	0	0	0	1.94914	0	0	0	0	0	0
TAL2	0	0	0	0	0	0	0	0	0	0	0	0	0	0	0	0	0	0	0	0	0	0	0	0	0	0	0	0	0	0	0	0.1	0	0	0	0	0	0	0	0	0	0	0
TBP	0	0	0	0	0	-0.35695	0	0	0	0	0	0	0	0	0	0	0	0	0	0	0	0	0	0	0	0	0	-0.143	-0.313	0	0	0	0	0	0	0	0	0	0	0	0	0	0
TBPL1	0	0	0	0	0	0.462944	0	0	0	0	0	0	0	0	0	0	0	0	0	0	0	0	0	0	0	0	0	0	0	0	0	0	0	0	0	0	0	0	0	0	0	0	0
TBPL2	-1.3042	0	0	0	0	0	0	0	0	0	0	0	0	0	0	0	0	0	0	0	0	0	0	0	0	0	0	0	0	0	0	0	0	0	0	0	0	0	0	0	0	0	0
TBR1	0	0	0	0	0	0.422205	0	0	0	0	0	0	0	0	0	0	0	0	0	0	0	0	0	0	0	0	0	0	0	0	0	0	0	0	-1.50546	-2.75899	0	0	0	0	0	0	0
TBX1	0	0	0	0	0	0	3.03386	0	0	0	0	0	0	0	0	0	0	0	0	0	0	0	0	0	0	0	0	0	0	0	0	0	0	0	0	0	0	0	0	0	0	0	0
TBX10	0	0	0	0	0	0	0	0	0	0	0	0	0	0	0	0	0	0	0	0	0	0	0	0	0	0	0	0	0	0	0	0	0	0	0	-0.974714	0	0	0	0	0	0	0
TBX15	2.24914	0	0	2.01325	0	0	2.95977	0	0	0	0	0	0	0	0	0	0	0	0	-0.623078	0	0	-2.91971	0	0	-4.09891	0	0	0	0	0	0	0	0	-3.67017	-2.31771	0	0	0	0	0	0	0
TBX18	1.28033	0	0	0	0	0	0	0	0	0	0	0	0	0	0	0	0	0	0	0	0	0	0	0	0	0	0	0	0	0	0	0	0	0	-2.90564	-2.5229	0	0	0	0	0	0	0
TBX19	0.67567	0	0	0	0	0	0	0	0	0	0	0	0	0	0	0	0	0	0	0	0	0	0	0	0	0	0	0.162	0	0	0	0	0	0	0	0	0	0	0	0	0	0	0
TBX2	0.601453	0	0	0	0	0	0	0	0	0	0	0	0	0	0	0	0	0	0	0	0	0	0	0	0	0	0	1.663	0.63	0	0	0	0	-2.97123	0	0	0	0	0	0	0	0	0
TBX22	0	0	0	0	0	0	0	0	0	0	0	0	0	0	0	0	0	0	0	0	0	0	0	0	0	0	0	-0.279	2.307	0	0	0	0	0	0	0	0	0	0	0	0	0	0
TBX3	1.09282	0	0	1.46247	0	0	1.45418	0	0	0	0	0	0	0	0	0	0	0	0	0	0	0	0	0	0	0	0	0	0	0	0	0	0	0	-1.19112	0.235061	0	0	0	0	0	0	0
TBX4	0	0	0	0	0	0	0	0	0	0	0	0	0	0	0	0	0	0	0	0	0	0	0	0	0	0	0	0	0	0	0	0	0	0	0	-1.22168	0	0	0	0	0	0	0
TBX5	1.84732	0	0	3.15325	0	0	0	0	0	0	0	0	0	0	0	0	0	0	0	0	2.28665	0	0	0	0	0	0	0	0	0	0	0	0	0	0	0	0	0	0	0	0	0	0
TBX6	0.908981	0	0	0	0	0	0	0	0	0	0.190536	0	0	0	0	0	0	0	0	0	0	0	0	0	0	0	0	0	0	0	0	0	0	0	0	0	0	0	0	0	0	0	0
TCF12	0.380596	0	0	0	0	0	0	0	0.133503	0.347614	0	0	0	0	0	-0.370786	0	0.158766	0.122205	0	0	0	0	0	0	0	0	0	0	0	0	0.314	0	0	0	0	0	0	0	0	0	0	0
TCF15	0.785693	0	0	0	0	0	-3.0268	0	0	0	0	0	0	0	0	0	0	0	0	0	0	0	0	0	0	0	0	0.341	0	0	0	0.305	0	0	0	0	0	0	0	0	0	0	0
TCF20	0	0	0	0	0	0.392614	0	0.184147	0	0	0	0.218946	0	0	0	0	0	0	0	0	0	0	0	0	0	0	0	0	0	0	0	-0.669	0	0	0	0	0	0	0	0	0	0	0
TCF21	0	0	0	0	0	0	0	0	0	0	0	0	0	0	0	0	0	0	0	0	0	0	0	0	0	0	0	1.19	0	0	0	0	0	0	0	-4.75092	0	0	0	0	0	0	0
TCF24	0	0	0	0	0	0	0	0	0	0	0.135396	0	0	0	0	0	0	0	0	0	0	0	0	0	0	0	0	0	0	0.504	0	-0.493	0	0	0	0	0	0	0	0	0	0	0
TCF3	0.302987	0	0	0	0	0	0	0	0	0	0.109794	0	0	0	0	0	0	0	0	0.276501	0	0	0	0	0	0	0	0	0	0	0.596	0.066	0	0	0	0	0	0	0	0.323419	0	0	0
TCF4	0	0	0	0	0	0.442378	0	0	0.124019	0.36616	0	2.90054	0.506605	0	0.179146	0.220814	0	0.222927	0.338074	0.240445	0	0	0	0	0	0	0	-1.231	-0.825	0	0	0	0	0	0	0.220085	0	0	0	0.254024	0	0	0
TCF7	0.325925	0	0	0	0	0	0	0	0	0	0	0	0	0	0	0	0	0	0	0	0	0	0	0	0	0	0	0	0	0	0	0	0	0	0	0	0	0	0	0	0	0	0
TCF7L1	0.668285	0	0	0	-0.399254	0	0	0.148477	-0.162475	0	0	0	0	0	-0.259002	0	0	0	-0.157219	0	0	0	0	0	0	0	0	0	0	0	0	0	0	0	0	0	2.0792	0	0	0	0	0	0
TCF7L2	0.254538	0	0	0	-0.515934	0	0	-0.23034	0	0.458676	0.414273	0	0	0	-0.106711	0	0	0.101766	0	0.166584	0	0	0	0	0	0	0	0	0	0	0	0	0	-1.86992	0	0.309755	0	0	0	0.447428	0	0	0
TCFL5	0	0	0	0	0	0	0	0	0	0	0	0	0	0	0	0	0	0	0	-0.329401	0	0	0	0	0	0	0	0	0	0	0	0	0	0	0	0	0	0	0	0	0	0	0
TEAD1	0.543696	0	0	0	0	0	0	0	0	0	0	0.540682	0	0	0	0	0	0	0	0.180765	0	0	0	0	0	0	0	-0.828	-0.073	0	0	0	0	0	0	0.460056	0	0	0	0	0	0	0
TEAD2	1.17543	0	0	0	0	0	1.08406	0	0	0	0	0	0	0	0	0	0	0	0	0.404386	0	0	0	0	0	0	0	0	0	0	0	0	0	0	0	-0.0906285	4.81544	0	0	0.595993	0	0	0
TEAD3	0.758785	0	0	0	0	0	0	0	0	0	0	0	0	0	0	0	0	0	0	0	0	0	0	0	0	0	0	0	0	0	0	0	0	0	0	0	3.08039	0	0	0	0	0	0
TEAD4	0.938375	0	0	0	0	0	3.21101	0	0	0	0	0	0	0	0	0	0	0	0	0	0	0	0	0	0	0	0	0	0	0	0	-0.254	0	0	0	0.432265	2.11739	0	0	0	0	0	0
TEF	0	0	0	0	0	0.645605	1.20789	0	0.149272	0	0	0	0	0	0.241887	0	0	0	0	0	0	0	0	0	0.435556	0	0	0	0	0	0	0.655	0	0	0	0	0	0	0	0	0	0	0
TERB1	0	0	0	0	0	0	0	0	0	0	0	0	0	0	0	0	0	0	0	0	0	0	0	0	0	0	0	1.246	0	0	0	0	0	0	0	0	0	0	0	0	0	0	0
TERF1	0	0	0	0	0	0	0	-0.145081	-0.22668	0	-0.137547	0	-0.20786	0	-0.251315	0	0	0	0	0	0	0	0	0	0	0	0	0	0	0	0	0.35	0	0	0	0	0	0	0	0	0	0	0
TET1	0	0	0	0	0	0	-0.978196	0	0	0	0	0	0	0	0	0	0	0	0	0	0	0	0	0	0	0	0	0	-0.386	0	0	0	0	0	0	0	0	0	0	0	0	0	0
TET2	0	0	0	0	0	0	0	0	-0.193382	0	0	0	0	-0.529035	-0.311029	0	0	0	0	0	0	0	0	0	0	0	0	0	0	0	0	-0.978	0	0	0	0	0	0	0	0	0	0	0
TET3	0	0	0	0	0	0	0	0	0	0	0	0	0	0	0	0	0	0	0	0	0	0	0	0	0	0	0	-0.568	0	0	0	0	0	0	0	0.144496	0	0	0	0	0	0	0
TFAP2A	0	0	0	0	0	0	0	0	0	0	0	0	0	0	0	0	0	0	0	0	0	0	-1.41054	0	0	0	0	1.868	0	0	0	0	0	0	0.719962	-0.207257	0	0	0	0	0	0	0
TFAP2B	0	0	0	0	0	0	0	0	0	0	0	0	0	0	0	0	0	0	0	0.664869	0	0	-2.40338	0	0	-3.53079	0	0	0	0	0	0	0	0	0	1.53643	4.98884	0	0	0	0	0	0
TFAP2C	0.977446	0	0	1.80801	0	0	0	0	0	0	0	0	0	0	0	0	0	0	0	0	0	0	0	0	0	0	0	0	0	0	0	0	0	0	0	0.669721	0	0	0	0	0	0	0
TFAP2D	0	0	0	0	0	0	0	0	0	0	0	0	0	0	0	0	0	0	0	0	0	0	0	0	0	0	0	0	0	0	0	0	0	0	0	0	1.57401	0	0	0	0	0	0
TFAP2E	0	0	0	0	0	0	0	0	-0.121015	0	0.110617	0	0	0	-0.12564	0	0	0	0	0	0	0	0	0	0	0	0	0	0	0	0	0	0	0	0	0	0	0	0	0	0	0	0
TFAP4	0	0	0	0	0	0	0	0	0	0	0	0	0	0	0	0	0	0	0	0	0	0	0	0	0	0	0	-0.308	0	0	0	0	0	0	0	0	1.29677	0	0	0	0	0	0
TFCP2	-0.264398	0	0	0	-0.287856	0	0	-0.117949	-0.185342	0	0	-0.248712	0	0	-0.190487	0	0	0	0	0	0	0	0	0	0	0	0	-0.173	0	0	0	0	0	0	0	0	0	0	0	0	0	0	0
TFCP2L1	0	0	0	0	0	0	0	0	0	0	0	0	0	0	0	0	0	0	0	0	0	0	0	0	0	0	0	0	0	0	0	0.343	0	0	0	0	0	0	0	0	0	0	0
TFDP1	0	0	0	0	0	0	0	0	-0.114931	0	0	0	0	0	-0.108546	0	0	0	0	0	0	0	0	0	0	0	0	-1.148	0	-1.409	0	0	0	0	0	0.177122	0	0	0	0	0	0	0
TFDP2	0	0	0	0	0	0.669934	0	0.212018	0	0	0	0.24419	0	0	-0.274744	0	0	0	0.23881	0	0	0	0	0	0	0	0	0	0	0	0	0	0	0	0	0	1.19541	0	0	0.521703	0	0	0
TFE3	0	0	0	0	0	0	0	0	0	0	0	0	0	0	0	0	0	0	0	-0.380436	0	0	0	0	0	0	0	0	0	0	0	0	0	0	-0.377624	-0.305073	0	0	0	0	0	0	0
TFEB	0	0	0	0	0	0.460173	0	0	0	0	0	0	0	0	0.106053	0	0	0	0	-1.48124	0	0	0	0	1.69341	0	0	0	0	0	0	0	0	0	0	0	0	0	0	0	0	0	0
TFEC	1.1663	0	0	1.84513	0	0	0	0	0	0	0	0	0	0	0	0	0	0	0	0	0	0	0	0	0	0	0	0	0	0	0	0	0	0	0	0	0	0	0	0	0	0	0
TGIF1	0.966977	0	0	0	0	0	0	0	0	0	-0.235602	0	0	0	0	0	0	0	0	0.291422	0	0	0	0	0	0	0	0	0	0	0	0	0	0	0	-0.124523	3.52483	0	0	0.386062	0	0	0
TGIF2	0.577414	0	0	0	0	0	0	0	0	0	0	0	0	0	0	0	0	0	0	0	0	0	0	0	0	0	0	0	0	0	0	-0.177	0	0	0	0	4.60123	0	0	0.3524	0	0	0
THAP1	0.400786	0	0	0	0	0	0	0	0	0	0	0	0	0	0	0	0	0	0	0	0	0	0	0	0	0	0	0	0	0	0	0	0	0	0	0	0	0	0	0	0	0	0
THAP11	0	0	0	0	0	0.358693	0	0	0	0	0	0	0	0	0	0	0	0	0	0	0	0	0	0	0	0	0	-0.498	0	0	0	0	0	0	0	0	0	0	0	0	0	0	0
THAP12	0	0	0	0	0	0	0	0	0	0	0	0	0	0	0	0	0	0	0	0	0	0	0	0	0	0	0	0	0	0	0	0.396	0	0	0	0	0	0	0	0	0	0	0
THAP2	0.635021	0	0	0	0	0	0	0	0	0	0	0	0	0	0	0	0	0	0	0	0	0	0	0	0	0	0	0.246	-0.215	0	0	-0.501	0	0	0	0	0	0	0	0	0	0	0
THAP3	0.506531	0	0	0	0	0	0	0	0	0	0	0	0	0	0	0	0	0	0	0	0	0	0	0	0	0	0	0	0	-0.257	0	-0.198	0	0	0	0	0	0	0	0	0	0	0
THAP4	0	0	0	0	0	0	0	0	0	0	0	0	0	0	0	0	0	0	0	0	0	0	0	0	0	0	0	0	0	0	0	0.373	0	0	0	0	0	0	0	0	0	0	0
THAP6	0	0	0	0	0	0	0	-0.10436	0	0	0	0	0	0	0	0	0	0	0	0	0	0	0	0	0	0	0	0	0	0	0	0	0	0	0	0	0	0	0	0	0	0	0
THAP7	0	0	0	0	-0.37401	-0.444707	0	0	0	0	0	0	0	0	0	0	0	0	0	0	0	0	0	0	0	0	0	0.82	0.032	-1.132	0	0	0	0	0	0	0	0	0	0	0	0	0
THRA	0	0	0	0	0	0	0	0	0	0	0	0	0	0	0	0	0	0	0	0	0	0	0	0	0	0	0	0	0	0	0	0	0	0	0	0	0	0	0	-1.16768	0	0	0
THRB	0	0	0	-1.46436	0	0.52825	0	0.149782	0	0.19969	0	1.3095	0.283592	-0.719947	0.260212	0.52289	0.384842	0	0	0	0	0	0	0	0	0	0	-1.109	-0.862	0	1.286	1.201	0	0	0	-2.03469	0	0	0	0	0	0	0
TIGD1	0	0	0	0	0	0	0	0	0	0	0	0	0	0	0	0	0	0	0	0	0	0	0	0	0	0	0	0	0	0	0	0	0	0	0	-0.262861	0	0	0	0	0	0	0
TIGD2	0	0	0	0	0	0	0	0	0	0	0	0	0	0	0	0	0	0	0	0	0	0	0	0	0	0	0	0	0	0	0	0.37	0	0	0	0	0	0	0	0	0	0	0
TIGD3	0	0	0	0	0	0	-2.01078	0	0	0	0	0	0	0	0	0	0	0	0	0	0	0	0	0	0	0	0	-0.185	1.693	0	0	0	0	0	0	0	0	0	0	0	0	0	0
TIGD4	0	0	0	0	0	0	0	0	0	0	0	0	0	0	0	0	0	0	0	0	0	0	0	0	0	0	0	0.006	0	0	0	0	0	0	0	0	0	0	0	0	0	0	0
TIGD5	0.24537	0	0	0	0	0	0	0	0	0	0	0	0	0	0	0	0	0	0	0	0	0	0	0	0	0	0	-0.333	0	0.786	0	-1.187	0	0	0	0	0	0	0	0	0	0	0
TIGD7	0	0	0	0	0	0	0	0	0	0	0	0	0	0	0	0	0	0	0	0	0	0	0	0	0	0	0	0	0.348	0	0	-0.939	0	0	0	0	0	0	0	0	0	0	0
TLX2	0	0	0	0	0	0	0	0	0	0	0	0	0	0	0	0	0	0	0	0	0	0	0	0	0	0	0	1.27	0	-1.952	0	0	0	0	0	0	0	0	0	0	0	0	0
TMF1	0	0	0	0	0	0	0	0	0	0	-0.204347	0	0	0	0	0	0	0	0	0	0	0	0	0	0	0	0	0	0	0	0	0	0	0	0	0	0	0	0	0	0	0	0
TOPORS	0.438094	0	0	0	0	0.451238	0	0	0	0	0	0	0	0	0	0	0	0	0	0	0	0	0	0	0	0	0	0	0	0	0	-0.289	0	0	0	0	0	0	0	0	0	0	0
TP53	0	0	0	0	0	0	0.799087	0	0	0	0	0	0	0	0	0	0	0	0	-0.336027	0	-2.61984	-1.29226	0	-2.43213	-1.77513	0	0	0	-1.262	0	1.672	0	0	0	0	0	0	0	0	-3.27455	0	0
TP63	1.6982	0	0	0	0	0	0	0	0	0	-0.468335	0	0	0	0	0	0	0	0	0	0	0	0	0	0	0	0	0.265	-3.149	0	0	0	0	0	0	1.76601	0	0	0	0	0	0	0
TP73	-0.938174	0	0	0	0	0	0	0	0	0	0	0	0	0	0	0	0	0	0	-0.426128	0	0	0	0	0	0	0	0	0	0	0	-1.127	0	0	0	0	0	0	0	0	0	0	0
TRAFD1	0	0	0	0	0	0	0	0	0	0	0	0	0	0	0	0	0	0	0	0	0	0	0	0	0	0	0	0.403	0	0	0	0.402	0	0	0	0	0	0	0	0	0	0	0
TRERF1	0	0	0	0	0	0.552133	0	-0.107298	0	0	0	0	0	0	-0.405357	0	0	0	0	0	0	0	0	0	0	0	0	0.007	0	0	0	0	0	0	0	0	0	0	0	0	0	0	0
TRPS1	0.641218	0	0	0	0	0	0.963474	0	0	0	-0.418477	-0.853799	0	0	0.271646	0.360233	0	0	0	0.691904	0	0	0	0	0	0	0	0	0	0	0	0.14	0	0	0	-0.15697	0	0	0	0	0	0	0
TSC22D1	0	0	0	0	1.24342	0.595947	0	-0.226598	-0.287351	0	0	0	0	0	-0.569685	0	0	0	-0.119466	0	0	0	0	0	0	0	0	0	0	0	0	0	0	0	0	-0.154426	0	0	0	-1.16051	0	0	0
TSHZ1	0.206314	0	0	0	0	0.6562	0	0	0	0.7031	0.156223	-1.04048	0.218781	0	0	0	0.164359	0	0	-0.411111	0	0	0	0	0	0	0	0	0	0	0	0	0	0	0	0	0	0	0	0	0	0	0
TSHZ2	0	0	0	0	0	-0.376187	0	1.37475	0.160621	0.583769	0.238982	0.507797	0	0	0	0	0	0	0	0.797994	0	0	0	0	0	0	0	0	0	0	0	0	0	0	0	0	0	0	0	0	0	0	0
TSHZ3	0	0	0	0	0	0	0.970854	0	0	0	0	0.164694	0	0	0	0	0	0	0	0	0	0	0	0	-1.34254	0	0	0.016	0	0	0	0.375	0	0	0	-0.555455	0	0	0	0	0	0	0
TTF1	0	0	0	0	0	0	0	0	-0.149419	0	0	-0.117487	0	0	-0.142197	0	0	0	0	0	0	0	0	0	0	0	0	-0.186	0.044	0	0	-0.312	0	0	0	0	0	0	0	0	0	0	0
TWIST1	1.18539	0	0	0	0	0	1.57531	0	0	0	0	0	0	0	0	0	0	0	0	0	0	0	-3.15409	0	0	0	0	0	0	0	0	0	0	0	-0.791688	-0.403227	0	0	0	0	0	0	0
TWIST2	0	0	0	-1.50826	0	0	0	0	0	0	0	0	0	0	0	0	0	0	0	-0.577624	0	0	0	0	0	0	0	0	0	0	0	0	0	0	0	0	0	0	0	0	0	0	0
UBP1	0	0	0	0	0	0	0	0	0	0	0	0	0	0	0	0	0	0	0	0	0	0	0	0	0	0	0	0	0.291	0	0	0.196	0	0	0	0	0	0	0	0	0	0	0
UNCX	0	0	0	0	0	0	0	0	0	0	0	0	0	0	0	0	0	0	0	0	0	0	-1.96694	0	0	0	0	0	0	0.684	0	0	0	0	0	0	0	0	0	0	0	0	0
USF2	0.275038	0	0	0	0.406639	0.346965	0	0	0	0	0	0	0	0	0	0	0	0	0	0	0	0	0	0	0	0	0	0	0	0	0	0	0	0	0	0	0	0	0	0	0	0	0
USF3	0	0	0	0	0	0	0	0	0	0	0	0	0	0	0	0	0	0	0	0	0	0	0	0	0	0	0	-0.051	0	0	0	0	0	0	0	0	0	0	0	0	0	0	0
VAX1	0	0	0	0	0	0	0	0	0	0	0	0	0	0	0	0	0	0	0	0	0	0	0	0	0	0	0	-0.41	0	0	0	0	0	1.21348	0	0	0	0	0	0	0	0	0
VDR	0	0	0	0	0	0	2.12433	0	0	0	0	0	0	0	0	0	0	0	0	0	0	0	0	0	0	0	0	0	0	0	0	0	0	0	0	0	0	0	0	0	0	0	0
VENTX	1.26987	0	0	1.96851	0	0	0	0	0	0	0	0	0	0	0	0	0	0	0	0	0	0	0	0	0	0	0	0	0	0	0	0	0	0	0	0	0	0	0	0	0	0	0
VEZF1	0.381466	0	0	0	0	0	0	0	0	0	0	0	0	0	0	0	0	0	0	0	0	0	0	0	0	0	0	0	0	0	0	0	0	0	0	0	0	0	0	0	0	0	0
VSX2	0	0	0	-2.49697	0	0	-1.40054	0	0	0	0	0	0	0	0	0	0	0	0	0	0	0	-5.74455	0	0	0	0	0	0	0	0	0	0	0	0	-2.04439	0	0	0	0	0	0	0
WIZ	0	0	0	0	0	0	0	0	0	0	0	0	0	0	0	0	0	0	0	0	0	0	0	0	0	0	0	0.042	0	0	0	-0.436	0	0	0	0	0	0	0	0	0	0	0
WT1	0	0	0	0	0	0	0	0	0	0	0	0	0	0	0	0	0	0	0	0	0	0	0	0	0	0	0	0	0	0	0	0	-3.06924	0	0	0	0	0	0	0	0	0	0
XBP1	0.270492	0	0	0	0	0	0	0	0	0	0	0	0	0	0	0	0	0	0	0	0	0	0	0	0	0	0	-0.148	-0.158	0	0	0	0	0	0	0.270219	0	0	0	0	0	0	0
XPA	0	0	0	0	0	0	0	-0.117731	-0.162078	0	0	0	-0.148189	-0.296869	-0.168802	0	0	0	0	0	0	0	0	0	0	0	0	0	0	0	0	-0.565	0	0	0	0	0	0	0	0	0	0	0
YBX1	0.561598	0	0	0	0	0	0	0	0	0	0	0	0	0	0	0	0	0	0	0	0	0	0	0	0	0	0	0.145	0	0.101	0	0	0	0	0	0	0	0	0	0	0	0	0
YBX2	-0.455034	0	0	0	0	0	-1.47508	0	0	0	0	0	0	0	0	0	0	0	0	0	0	0	0	0	0	0	0	0	0	0	0	0	0	0	0	0	0	0	0	0	0	0	0
YBX3	1.46327	0	0	1.63005	0.485206	0.441269	1.93734	0	0	0	-0.281944	0	0	0	0	0	0	0	0	0	0	0	0	0	0	0	0	0	0	0	0	0	0	0	0	0	3.08765	0	0	0	0	0	0
YY1	0.118191	0	0	0	0	0.46682	0	0	0	0.306991	0.216701	0	0	0	0	0	0	0	0	0	0	0	0	0	0	0	0	0.944	0	0	0	0	0	0	0	0	0	0	0	0	0	0	0
YY2	0	0	0	0	0	0	0	0	0	0	0	0	0	0	0	0	0	0	0	0	0	0	0	0	0	0	0	0	0	0	0	-1.035	0	0	0	0	0	0	0	0	0	0	0
ZBED1	0	0	0	0	0	0	0	0	0	0	0	0	0	0	0	0	0	0	0	0	0	0	0	0	0	0	0	1.319	0	0	0	0	0	0	0	0	0	0	0	0	0	0	0
ZBED3	0	0	0	0	0	0	0	0	0	0	0	-0.103562	0	0	0	0	0	0	0	0	0	0	0	0	0	0	0	-0.281	0	-0.273	0	0.523	0	0	0	0	0	0	0	0	0	0	0
ZBED4	0	0	0	0	0	0	0	0	0	0	0	0	0	0	0	0	0	0	0	0	0	0	0	0	0	0	0	0	0.534	0	0	-0.9	0	0	0	0	0	0	0	0	0	0	0
ZBED5	0	0	0	0	0	0	0	0	0	0	0.228505	0	0	0	-0.151811	0	0	0	0	-0.0908567	0	0	0	0	0	0	0	0	-0.549	0	0	0.025	0	0	0	0	0	0	0	0	0	0	0
ZBED6	0	0	0	1.55949	0	0	0	0	0	0	0	0	0	0	0	0	0	0	0	0	0	0	0	0	0	0	0	0	0	0	0	0	0	0	0	0	0	0	0	0	0	0	0
ZBTB1	0.483761	0	0	0	0	0.364991	0	0	0	0	0.224095	-0.217879	0	-0.448714	-0.206358	0.150356	0	0	0	0.227666	0	0	0	0	0	0	0	0	0	0	0	0.317	0	0	0	0	0	0	0	0	0	0	0
ZBTB10	0.332976	0	0	0	0	0	0	0	0	0	0	-0.108099	0	0	0	0	0	0	0	0	0	0	0	0	0	0	0	0	0	0	0	0	0	0	0	0	0	0	0	0	0	0	0
ZBTB11	0	0	0	0	0	0.464706	0	0	-0.10865	0	0	-0.121794	0	-0.259253	-0.106992	0	0	0	0	0	0	0	0	0	0	0	0	0	0	0	0	0	0	0	0	0.17314	0	0	0	0	0	0	0
ZBTB12	0	0	0	0	0	0	0	0	0	0	0	0	0	0	0	0	0	0	0	0	0	0	0	0	0	0	0	-0.695	0	0	0	0	0	0	0	0	0	0	0	0	0	0	0
ZBTB14	0	0	0	0	0	0	0	0	0	0	0	0	0	0	0	0	0	0	0	0	0	0	0	0	0	0	0	0	0	0	0	-0.269	0	0	0	0	0	0	0	0	0	0	0
ZBTB16	0	0	0	0	0.43524	0	-1.70929	0.866491	0	0.37932	0.460697	1.82052	0	0	0	0.236526	0.35189	0.220601	0.457897	0	0	0	0	0	0	0	0	0	0	0	0	0	0	0	0	0	0	0	0	0.330045	0	0	0
ZBTB17	0	0	0	0	0	0	0	0	0	0	0	0	0	0	0	0	0	0	0	0	0	0	0	0	0	0	0	-0.836	-0.071	0	0	0	0	0	0	0	0	0	0	0	0	0	0
ZBTB18	0	0	0	0	0	0.73072	0	0	0	0	0	0	0	0	0	0	0	0	0	0	0	0	0	0	0	0	0	0	0	0	0	0	0	0	0	0	0	0	0	0	0	0	0
ZBTB2	0.327273	0	0	0	0	0.375344	0	0	0	0	0	0	0	0	0	0	0	0	0	0	0	0	0	0	0	0	0	0	0	0	0	0.014	0	0	0	0	0	0	0	0	0	0	0
ZBTB20	0.406449	0	0	0	0.312402	0	0	0.187092	0.448396	0.465623	0	0.522482	0	0	0	0.201884	0.36463	0.220171	0.401096	0	0	0	0	0	0	0	0	0	0	0	0	0	0	0	0	0.964744	0	0	0	0	0	0	0
ZBTB21	0	0	0	0	0	0	0	0	0	0	0	0	0	0	0	0	0	0	0	0	0	0	0	0	0	0	0	0.112	0	0	0	0.211	0	0	0	0	0	0	0	0	0	0	0
ZBTB22	0	0	0	0	0	0	0	0	0	0	0	0	0	0	0	0	0	0	0	0	0	0	0	0	0	0	0	0.283	-0.382	0.048	0	0.153	0	0	0	0	0	0	0	0	0	0	0
ZBTB24	0	0	0	0	0	0	0	0	-0.102068	0	0	0	0	0	-0.116468	0	0	0	0	0	0	0	0	0	0	0	0	-0.155	0.315	0.378	0	0	0	0	0	0	0	0	0	0	0	0	0
ZBTB25	0	0	0	0	0	-0.371293	0	0	0	0	0	0	0	0	-0.138189	0	0	0	0	0	0	0	0	0	0	0	0	0.151	0	0	0	0	0	0	0	0	0	0	0	0	0	0	0
ZBTB26	0	0	0	0	0	0	0	0	0	0	0	0	0	0	0	0	0	0	0	0	0	0	0	0	0	0	0	0.698	0	0	0	0	0	0	0	0	0	0	0	0	0	0	0
ZBTB33	0.306203	0	0	0	0	0	0	0	0	0	0	0	0	0	0	0	0	0	0	-0.251509	0	0	0	0	0	0	0	-0.064	0	0	0	0	0	0	0	0	0	0	0	0	0	0	0
ZBTB34	0.285023	0	0	0	0	0.394948	0	0	0	0	0	0	0	0	0	0	0	0	0	0	0	0	0	0	0	0	0	0	0	0	0	0	0	0	0	0	0	0	0	0	0	0	0
ZBTB37	0.4139	0	0	0	0	0	0	0	0	0	0	0	0	0	0	0	0	0	0	0	0	0	0	0	0	0	0	0	0	0	0	0	0	0	0	0	0	0	0	0	0	0	0
ZBTB38	0.234093	0	0	0	0.373911	0.587773	0	0	0	0	0	0	0	0	0	0	0	0	0	0	0	0	0	0	0	0	0	0	-0.101	0	0	0	0	0	0	0	0	0	0	0	0	0	0
ZBTB39	0	0	0	0	0	0	0	0	0	0	0	0	0	0	0	0	0	0	0	0	0	0	0	0	0	0	0	0	0	0	0	-0.53	0	0	0	0	0	0	0	0	0	0	0
ZBTB4	0	0	0	0	0	0.355725	0	0	0.144774	0	0.159361	0.357846	0	0	0.176206	0	0	0	0	0	0	0	0	0	0	0	0	-0.09	0	0	0	0	0	0	0	0	0	0	0	0	0	0	0
ZBTB40	0	0	0	0	0	0	0	0	0	0	0	0	0	0	0	0	0	0	0	0.398312	0	0	0	0	0	0	0	0	0	0	0	0.194	0	0	0	0	0	0	0	0	0	0	0
ZBTB41	0	0	0	0	0	0	0	0	0	0	-0.220812	0	0	0	0	0	0	0	0	0	0	0	0	0	0	0	0	0	0	0	0	0	0	0	0	0	0	0	0	0	0	0	0
ZBTB42	0.663498	0	0	0	0	0	0	0	0	0	0	0	0	0	0	0	0	0	0	0	0	0	0	0	0	0	0	-0.307	0.447	0	0	0	0	0	0	0	0	0	0	0	0	0	0
ZBTB43	0	0	0	0	0	0	0	-0.129173	-0.185746	0	0	0	0	0	-0.183332	0	0	0	0	0	0	0	0	0	0	0	0	0	0	0	0	0	0	0	0	0.186694	0	0	0	0	0	0	0
ZBTB44	0.367397	0	0	0	0	0.348045	0	0	0	0	0	0	0	-0.364083	0	0	0	0	0	0	0	0	0	0	0	0	0	0	0	0	0	-1.58	0	0	0	0	0	0	0	0	0	0	0
ZBTB45	0	0	0	0	0	0	0	0	0	0	0	0	0	0	0	0	0	0	0	0	0	0	0	0	0	0	0	0	0	0.619	0	0	0	0	0	0	0	0	0	0	0	0	0
ZBTB46	0	0	0	0	0	0	0	0.107812	0	0.345972	0.230177	0	0	0	0	0	0	0	0	0	0	0	0	0	0	0	0	0.09	0	-0.063	0	0.212	0	0	0	0	0	0	0	0	0	0	0
ZBTB47	0	0	0	0	0	0	0	0	0	0	0	0	0	0	0	0	0	0	0	0	0	0	0	0	0	0	0	0	-0.74	0	0	0	0	0	0	0	0	0	0	0	0	0	0
ZBTB48	0	0	0	0	-0.346466	0	0	0	0	0	0	0	0	0	0	0	0	0	0	0	0	0	0	0	0	0	0	0	0	0	0	0	0	0	0	0	0	0	0	0	0	0	0
ZBTB49	0	0	0	0	0	0	0	0	0	0	0	0	0	0	0	0	0	0	0	0	0	0	0	0	0	0	0	0	0	1.109	0	0	0	0	0	0	0	0	0	0	0	0	0
ZBTB5	0.343618	0	0	0	0	0	0	0	0	0	0	0	0	0	0	0	0	0	0	0	0	0	0	0	0	0	0	0	0	0	0	0	0	0	0	0	0	0	0	0	0	0	0
ZBTB6	0	0	0	0	0	0	0	0	0	0	0	0	0	0	0	0	0	0	0	0	0	0	0	0	0	0	0	0	0	0.952	0	-0.731	0	0	0	0	0	0	0	0	0	0	0
ZBTB7A	0	0	0	0	0	0.42896	0	0	0	0	0.329172	0	0	0	0	0	0	0	0	0	0	0	0	0	0	0	0	0.749	0	0	0	0	0	0	0	0	0	0	0	0	0	0	0
ZBTB7B	0.408562	0	0	0	0	0	0	0	0	0	0	0	0	0	0	0	0	0	0	0	0	0	0	0	0	0	0	0	0	0	0	-0.895	0	0	0	0	1.31601	0	0	0	0	0	0
ZBTB7C	0	0	0	0	0	0	0	0.135128	0	0	0	0.173694	0	0	0	0	0.270237	0	0	0	0	0	0	0	0	0	0	0	0	0	0	0	0	0	0	0	0	0	0	0	0	0	0
ZBTB8A	-0.217141	0	0	0	0	0	0	0	0	0	0	0	0	0	0	0	0	0	0	0	0	0	0	0	0	0	0	0	-0.676	0	0	0	0	0	0	0.171337	0	0	0	0	0	0	0
ZBTB8B	0.335941	0	0	0	0	0	0	0	0	0	0	0	0	0	0	0	0	0	0	0	0	0	0	0	0	0	0	0	0	0	0	-0.773	0	0	0	0	0	0	0	0	0	0	0
ZBTB9	0	0	0	0	0	0	0	0	0	0	0	0	0	0	0	0	0	0	0	0	0	0	0	0	0	0	0	0	0	0	0	0.12	0	0	0	0	0	0	0	0	0	0	0
ZC3H8	0	0	0	0	0	0.409313	0	-0.108321	-0.222501	0	0	0	-0.266551	0	-0.188083	0	0	0	0	0	0	0	0	0	0	0	0	0.325	0	0	0	0	0	0	0	0	0	0	0	0	0	0	0
ZEB1	0	0	0	0	-0.443694	0	0	-0.16016	0	0	0	0.348058	0	0	-0.306621	-0.102808	-0.55979	0	0	0	0	0	0	0	0	0	0	0	0	0	0	0	0	0	0	0.130802	0	0	0	0	0	0	0
ZEB2	0	0	0	0	0	0	0	0	0.121703	0	0	1.94706	0.25644	0	0.165404	0	0	-0.172822	0	0	0	0	0	0	0	0	0	0	0	0	0	-0.951	0	0	0.385046	0.217851	0	0	0	0	0	0	0
ZFAT	0	0	0	0	0	0	0	0	0	0	0.138445	0	0	0	0	0	0	0	0	0	0	0	0	0	0	0	0	0	0	0	0	0	0	0	0	0	0	0	0	0	0	0	0
ZFHX2	0	0	0	0	0	0.431415	0	0	0	0	0.401377	0	0	0	0	0	0	0	0	0	0	0	0	0	-1.82312	0	0	0.169	0	0	0	-0.114	0	0	0	0.798937	0	0	0	0	0	0	0
ZFHX3	0	0	0	0	0	0	0	0	0.31407	0	0	0	0	0	0	0.36633	0.33891	0	-0.150963	0	0	0	0	0	0	0	0	-0.158	0	0	0	0	0	0	0	0	0	0	0	0	0	0	0
ZFHX4	0	0	0	0	-0.31047	0	0	-0.394382	0.105059	0	0	-0.239066	0	0	0	0	0	0	0.139704	0.690533	0	0	0	0	0	0	0	0	0	0	0	0	0	0	0	0	0	0	0	-0.914722	0.931039	0.761737	0.849379
ZFP14	0	0	0	0	0	0	0	0	-0.149872	0	0	0	0	0	-0.178798	0	0	0	0	0	0	0	0	0	0	0	0	0	0	0	0	0	0	0	0	0	0	0	0	0	0	0	0
ZFP2	-0.247873	0	0	0	0	0	0	0	0	0	0	0	0	0	0	0	0	0	0	0	0	0	0	0	0	0	0	0.062	0	0	0	0	0	0	0	0	0	0	0	0	0	0	0
ZFP28	-0.156657	0	0	0	0	0	0	0	0	0	0	0	0	0	0	0	0	0	0	0	0	0	0	0	0	0	0	0	0	0	0	0.521	0	0	0	0	0	0	0	0	0	0	0
ZFP3	0	0	0	0	0	0	0	0	0	0	0	0	0	0	0	0	0	0	0	0	0	0	0	0	0	0	0	0	0	0.251	0	0	0	0	0	0.619011	0	0	0	0	0	0	0
ZFP30	0	0	0	0	0	0	0	0	0	0	0	0	0	0	0	0	0	0	0	0	0	0	0	0	0	0	0	-0.334	0	0	0	0	0	0	0	0	0	0	0	0	1.01751	0.884578	0.952712
ZFP37	0	0	0	0	0	0	0	0	0	0	0	0	0	0	0	0	0	0	0	0	0	0	0	0	0	0	0	-0.488	0.907	0	0	-0.712	0	0	0	0	0	0	0	0	0	0	0
ZFP41	0	0	0	0	0	0	0	0	0	0	0	0	0	0	0	0	0	0	0	0	0	0	0	0	0	0	0	0.124	0	-0.888	0	0.202	0	0	0	0	0	0	0	0	0	0	0
ZFP57	-0.849808	0	0	0	0	0	0	0	0	0	0	0	0	0	0	0	0	0	0	0	0	0	0	0	0	0	0	0	0	0	0	0	0	0	0.39553	1.90777	0	0	0	0	0	2.55209	0
ZFP62	0	0	0	0	0	0	0	0	0	0	0	0	0	0	0	0	0	0	0	0	0	0	0	0	0	0	0	0	0	0	0	0	0	0	0	-0.127742	0	0	0	0	0	0	0
ZFP64	-0.296946	0	0	0	0	0	0	0	0	0	0	0	0	0	0	0	0	0	0	0	0	0	0	0	0	0	0	0	0	0	0	0	0	0	0	0.112219	0	0	0	0	0	0	0
ZFP69	0	0	0	0	0	0	0	0	0	0	0	0	0	0	0	0	0	0	0	0	0	0	0	0	0	0	0	-0.012	0	-0.25	0.418	0	0	0	0	0	0	0	0	0	0	0	0
ZFP69B	-0.678425	0	0	0	0	0	0	0	0	0	0	0	0	0	0	0	0	0	0	0	0	0	0	0	0	0	0	-0.074	0	0	0	-0.154	0	0	0	0	0	0	0	0	0	0	0
ZFP82	0.205059	0	0	0	0	0	0	0	0	0	0	0	0	0	0	0	0	0	0	0	0	0	0	0	0	0	0	0	0	0	0	0	0	0	0	0	0	0	0	0	0	0	0
ZFP90	0	0	0	0	0	0	0	0	-0.151966	0	0.137956	0	0	0	-0.18257	0	0	0	0	0	0	0	0	0	0	0	0	0	-0.634	-0.473	0	0.32	0	0	0	-0.162207	0	0	0	0	0	0	0
ZFPM1	0	0	0	0	0	0	0	0	0	0	0	0	0	0	0	0	0	0	0	0	0	0	0	0	0	0	0	-0.219	0	0	0	0	0	0	0	0	0	0	0	0	0	0	0
ZFPM2	0	0	0	0	0	0	0	0	0	0	0	-0.63359	0.32569	0	0	0	0	0	0	0	0	0	0	0	0	0	0	-2.005	0	0.241	0	0	0	0	0	0	0	0	0	0	0	0	0
ZFX	0.354061	0	0	0	0.398438	0.793752	0	0	-0.199315	0	0	0	0	0	-0.2293	0	0	0	0	0	0	0	0	0	0	0	0	0.257	0	-0.359	0	0.353	0	0	0	0	0	0	0	0	0	0	0
ZGLP1	0.43024	0	0	0	0	0	0	0	0	0	0	0	0	0	0	0	0	0	0	0	0	0	0	0	0	0	0	0	0	0	0	0	0	0	0	0	0	0	0	0	0	0	0
ZGPAT	0	0	0	0	0	0	0	0	0	0	0	0	0	0	0	0	0	0	0	0	0	0	0	0	0	0	0	0.284	0	0	0	-0.358	0	0	0	0	0	0	0	0	0	0	0
ZHX1	0.319154	0	0	0	0	0.445088	0	0	0	0	0	0	0	0	0	0	0	0	0	0	0	0	0	0	0	0	0	-0.296	0.578	0.136	-0.181	-0.032	0	0	0	0	0	0	0	0	0	0	0
ZHX2	0.357484	0	0	0	0	0	0	0.13078	0.265788	0.304491	0.461857	0	0	0	0	0.214191	0.271439	0	0.272865	0	0	0	0	0	0	0	0	1.117	0	0.53	0	0	0	0	0	0.448108	0	0	0	0	0	0	0
ZHX3	0.248149	0	0	0	-0.396493	0.466615	0	-0.290431	-0.293493	0	0	-0.502817	0	0	-0.37228	0	0	0	0.18568	0	0	0	0	0	0	0	0	-0.78	0	0	0	0	0	0	0	0	0	0	0	0	0	0	0
ZIC1	0	0	0	0	0	0	0	0	0	0.242026	0	0	0	0	0	0	0.30442	0	0	0	0	0	-2.50161	0	-4.70436	0	0	0	0	0	0	0	0	0	0	0	0	0	0	0	0	0	0
ZIC2	0.784767	0	0	1.58502	0	0	0	0	0	0	0	0	0	0	0	0	0	0	0	0	0	1.31421	0	0	0	0	0	0	0	0	0	0	0	0	0	-0.405736	0	0	0	0	0	0	0
ZIC3	0	0	0	0	0	0	0	0	0	0	0	0	0	0	0	0	0	0	0	0	0	0	-2.86617	0	-4.89591	-3.51185	0	0	0	0	0	-0.261	0	0	0	0	0	0	0	0.251029	0	0	0
ZIC4	0	0	0	0	0.379035	0	0	0	0	0	0	0	0	0	0	0	0	0	0	0	0	0	0	0	0	0	0	0	0	0	0	0	0	0	0	0	0	0	0	0	0	0	0
ZIC5	0.851619	0	0	1.65972	0	0	0	0	0	0	0	0	0	0	0	0	0	0	0	0	0	1.21146	0	0	0	0	0	0	0	0	0	0	0	0	0	0	0	0	0	0	0	0	0
ZIK1	0	0	0	0	0	0	0	0	0	0	0	0	0	0	0	0	0	0	0	0.45614	0	0	0	0	0	0	0	0	0	0	0	0	0	0	0	0.155948	0	0	0	0	0	0	0
ZKSCAN1	0	0	0	0	-0.572991	-0.554241	0	0	-0.267916	0	0	0	0	0	-0.289656	0	0	-0.187666	0	0	0	0	0	0	0	0	0	-0.898	-0.252	-0.182	0	0	0	0	0	0	0	0	0	0	0	0	0
ZKSCAN2	-0.209676	0	0	0	0	0	0	0	0	0	0	0	0	0	0	0	0	0	0	0	0	0	0	0	0	0	0	0	0	0	0	-0.471	0	0	0	0	0	0	0	0	0	0	0
ZKSCAN3	-0.354608	0	0	0	0	0	0	0	0	0	0	0	0	0	0	0	0	0	0	0	0	0	0	0	0	0	0	0.192	0	0	0	0.102	0	0	0	0	0	0	0	0	0	0	0
ZKSCAN4	-0.224968	0	0	0	0	0	0	0	0	0	0	0	0	0	0	0	0	0	0	0	0	0	0	0	0	0	0	-0.524	0	0	0	-0.901	0	0	0	0	0	0	0	0	0	0	0
ZKSCAN5	0	0	0	0	0	0	0	0	0	0	0	0	0	0	0	0	0	0	0	0	0	0	0	0	0	0	0	-0.537	0	0.289	0	0	0	0	0	0	0	0	0	0	0	0	0
ZKSCAN7	-0.211594	0	0	0	0	0	0	0	0	0	0	0	0	0	0	0	0	0	0	0	0	0	0	0	0	0	0	0	0.674	0	0	-1.066	0	0	0	0	0	0	0	0	0	0	0
ZMAT1	0	0	0	0	-0.883039	0	0	-0.426304	-0.304263	0	-0.821035	-0.312847	-0.301292	0	-0.33099	0	0	0	-0.105015	0	0	0	0	0	0	0	0	0	0	0	0	0	0	0	0	0	0	0	0	0	0	0	0
ZMAT4	0	0	0	0	0	0	0	0	0	0	0	1.13858	0	0	0	0	0	0	0	0	0	0	0	0	0	0	0	0	0	0	0	0.616	0	0	0	0	0	0	0	0	0	0	0
ZNF10	0	0	0	0	0	0	0	0	0	0	0	0	0	0	0	0	0	0	0	0	0	0	0	0	0	0	0	0.19	0	0	0	0.055	0	0	0	0	0	0	0	0	0	0	0
ZNF100	0	0	0	0	0	0	0	0	0	0	0	0.213031	0	0	0	0	0	0	0	0	0	0	0	0	0	0	0	0.136	0	0	0	0	0	0	0	0	0	0	0	0	0	0	0
ZNF101	0	0	0	0	0	0	0	0	0	0	0	0	0	0	0	0	0	0	0	0	0	0	0	0	0	0	0	0	0	-2.971	0	0	0	0	0	0	0	0	0	0	0	0	0
ZNF107	0.380967	0	0	0	0	0	0	0	0	0	0	0	0	0	0	0	0	0	0	0.303577	0	0	0	0	0	0	0	0	0	0	0	1.032	0	0	0	0	0	0	0	0	0	0	0
ZNF112	0	0	0	0	0	0	0	0	0	0	0	0	0	0	0	0	0	0	0	0	0	0	0	0	0	0	0	-0.088	0	0	0	0	0	0	0	0	0	0	0	0	0	0	0
ZNF114	0.399396	0	0	0	0	0	0	0	0	0	0	0	0	0	0	0	0	0	0	0	0	0	0	0	0	0	0	0	0	0	0	0.548	0	0	0	0	1.23152	1.13715	0	0	0	0	0
ZNF117	0	0	0	0	0	0	0	-0.141613	0	0	-0.132703	0	0	0	0	0	0	0	0	-0.214372	0	0	0	0	0	0	0	0.887	0	0	0	0	0	0	0	-0.3386	0	0	0	0	0	0	0
ZNF12	0	0	0	0	0	0.416895	0	0	0	0	0	0	0	0	0	0	0	0	0	0	0	0	0	0	0	0	0	-0.297	0	0	0	0	0	0	0	0	0	0	0	0	0	0	0
ZNF121	0	0	0	0	0.381177	-0.789429	0	0	0	0	0	0	0	0	0	0	0	0	0	0	0	0	0	0	0	0	0	0	0	0	0	0	0	0	0	0	0	0	0	0	0	0	0
ZNF124	0	0	0	0	0	0	0	0	0	0	0	0	0	0	0	0.17445	0	0	0	0.332543	0	0	0	0	0	0	0	0	0	1.169	0	-1.604	0	0	0	0.199211	0	0	0	0	0	0	0
ZNF131	0	0	0	0	0	0	0	0	0	0	0	0	0	0	0	0	0	0	0	0	0	0	0	0	0	0	0	0	0	0	0	-0.399	0	0	0	0	0	0	0	0	0	0	0
ZNF132	-0.486307	0	0	0	0	0	0	0	0	0	0	0	0	0	0	0	0	0	0	0	0	0	0	0	0	0	0	-1.443	-0.512	0.634	0	0	0	0	0	0	0	0	0	0	0	0	0
ZNF133	0	0	0	0	-0.307207	0	0	0	-0.251072	0	0	0	-0.286326	0	-0.264206	0	0	0	0	0	0	0	0	0	0	0	0	0	0	0	0	0	0	0	0	0	0	0	0	0	0	0	0
ZNF134	0	0	0	0	0	0	0	0	0	0	0	0	0	0	0	0	0	0	0	0	0	0	0	0	0	0	0	0	0.461	0	0	0	0	0	0	0	0	0	0	0	0	0	0
ZNF135	-0.451555	0	0	0	0	0	0	0	-0.163394	0	0	-0.180176	0	0	-0.193447	0	0	0	0	0	0	0	0	0	0	0	0	0	0	0	0	0.322	0	0	0	0	0	0	0	0	0	0	0
ZNF136	0	0	0	0	0	0	0	0	0	0	0	0	0	0	0	0	0	0	0	0	0	0	0	0	0	0	0	0	0	-0.013	0	0	0	0	0.342376	0.32843	0	0	0	0	0	0	0
ZNF138	0	0	0	0	0	0	0	0	-0.2151	0	0	0	0	0	-0.232058	0	0	0	0	0	0	0	0	0	0	0	0	-0.045	0	0	0	0	0	0	0	0	0	0	0	0	0	0	0
ZNF14	0	0	0	0	0	0	0	0	0	0	0	0	0	0	0	0	0	0	0	0	0	0	0	0	0	0	0	0	-0.478	0	0	0.433	0	0	0	0	0	0	0	0	0	0	0
ZNF140	0	0	0	0	0	0	0	0	0	0	0	0	0	0	0	0	0	0	0	0	0	0	0	0	0	0	0	0	0	0	0	0.383	0	0	0	0	0	0	0	0	0	0	0
ZNF141	0.340359	0	0	0	0	0	0	0	-0.164964	0	0	0	0	0	-0.156953	0	0	0	0	0	0	0	0	0	0	0	0	0.292	0	0	0	0	0	0	0	0	0	0	0	0	0	0	0
ZNF142	-0.240119	0	0	0	0	0	0	0	0	0	0	0	0	0	0	0	0	0	0	0	0	0	0	0	0	0	0	0	0.307	0	0	0.342	0	0	0	0	0	0	0	0	0	0	0
ZNF143	0.337452	0	0	0	0	0	0	0	0	0	0	0	0	0	0	0	0	0	0	0	0	0	0	0	0	0	0	0	0	0	0	-0.942	0	0	0	0	0	0	0	0	0	0	0
ZNF146	0	0	0	0	0	0	0	0	0	0	0	0	-0.117049	0	-0.110924	0	0	0	0	0	0	0	0	0	0	0	0	-0.252	0	0	0	0	0	0	0	-0.0864963	0	0	0	0	0	0	0
ZNF148	0	0	0	0	0	0.312615	0	0	-0.117261	0.274474	0	0	0	0	-0.200167	0	0	0	0	0	0	0	0	0	0	0	0	0.495	0	0	0	0	0	0	0	0	0	0	0	-0.390583	0	0	0
ZNF154	0	0	0	0	0	0	0	0	0	0	0	0	0	0	0	0	0	0	0	0	0	0	0	0	0	0	0	-0.421	0	0	0	0.589	0	0	0	0	0	0	0	0	0	0	0
ZNF155	-0.367898	0	0	0	0	0	0	0	-0.13575	0	0	0	-0.121479	0	-0.13864	0	0	0	0	0	0	0	0	0	0	0	0	0	0	0	0	0	0	0	0	0	0	0	0	0	0	0	0
ZNF16	0	0	0	0	0	0	0	0	0	0	0	0	0	0	0	0	0	0	0	0	0	0	0	0	0	0	0	-0.166	-0.172	0	0	-1.547	0	0	0	0	0	0	0	0	0	0	0
ZNF160	0	0	0	0	0	0	0	0	0	0	0	0	0	0	0	0	0	0	0	0	0	0	0	0	0	0	0	0	0.243	0	0	0	0	0	0	0	0	0	0	0	0	0	0
ZNF165	0	0	0	0	0	0	0	0	0	0	0	0	0	0	0	0	0	0	0	0	0	0	0	0	0	0	0	0	0	0	0	0	0	0	0	0	0	0	0	0	0	0.961414	0
ZNF169	-0.308122	0	0	0	0	0	0	0	0	0	0	0	0	0	0	0	0	0	0	0	0	0	0	0	0	0	0	0	0	0	0	0	0	0	0	0	0	0	0	0	0	0	0
ZNF17	-0.197318	0	0	0	0	0	0	0	0	0	0	0	0	0	0	0	0	0	0	0	0	0	0	0	0	0	0	0.045	0	0	0	0.011	0	0	0	0	0	0	0	0	0	0	0
ZNF174	0	0	0	0	0	0	0	0	0	0	0	0	0	0	0	0	0	0	0	0	0	0	0	0	0	0	0	0	0.468	0	0	0	0	0	0	0	0	0	0	0	0	0	0
ZNF175	0	0	0	0	0	0	0	0	0	0	0	0	0	0	0	0	0	0	0	-0.267789	0	0	0	0	0	0	0	0	0	0	0	0	0	0	0	0	0	0	0	0	0	0	0
ZNF177	0	0	0	0	0	0	0	0	0	0	0	0	0	0	0	0	0	0	0	0	0	0	0	0	0	0	0	0	0	0	0	-0.108	0	0	0	0	0	0	0	0	0	0	0
ZNF18	0	0	0	0	0	-0.477406	0	0	0	0	0	0	0	0	0	0	0	0	0	0	0	0	0	0	0	0	0	0	0	0	0	0	0	0	0	0	0	0	0	0	0	0	0
ZNF180	0	0	0	0	0	0	0	0	0	0	0	0	0	0	0	0	0	0	0	0	0	0	0	0	0	0	0	0	0	-0.116	0	0	0	0	0	0	0	0	0	0	0	0	0
ZNF181	0.322087	0	0	0	0	0	0	0	0	0	0	0	0	0	0	0	0	0	0	0	0	0	0	0	0	0	0	0	0	0	0.751	1.139	0	0	0	0	0	0	0	0	0	0	0
ZNF182	0	0	0	0	0	0	0	0	0	0	0	0	0	0	0	0	0	0	0	0	0	0	0	0	0	0	0	0	0	-0.457	0	0	0	0	0	0	0	0	0	0	0	0	0
ZNF189	0	0	0	0	0	0.505304	0	0	-0.119304	0	0	0	0	0	0	0	0	0	0	0	0	0	0	0	0	0	0	0	0	0	0	0.368	0	0	0	0	0	0	0	0	0	0	0
ZNF19	0	0	0	0	0	0	0	0	0	0	-0.298302	0	0	0	0	0	0	0	0	0	0	0	0	0	0	0	0	0	0.141	0	0	-2.094	0	0	0	0	0	0	0	0	0	0	0
ZNF195	0	0	0	0	0	0	0	0	-0.154094	0	0	0	-0.142998	0	-0.167113	0	0	0	0	0	0	0	0	0	0	0	0	0	-0.788	0	0	-0.854	0	0	0	0	0	0	0	0	0	0	0
ZNF197	0	0	0	0	0	0	0	-0.1642	-0.107093	0	0	0	-0.175933	0	-0.106301	0	0	0	0	0	0	0	0	0	0	0	0	0	0	0	0	0	0	0	0	0	0	0	0	0	0	0	0
ZNF20	0	0	0	0	0	0	0	0	0	0	0	0	0	0	0	0	0	0	0	0	0	0	0	0	0	0	0	-0.208	0	0	0	0	0	0	0	0	0	0	0	0	0	0	0
ZNF200	-0.211857	0	0	0	-0.338644	0	0	0	0	0	0	0	0	0	0	0	0	0	0	0	0	0	0	0	0	0	0	0	-0.329	0.206	0	-0.424	0	0	0	0.210424	0	0	0	0	0	0	0
ZNF202	0	0	0	0	0	0	0	0	0	0	0	0	0	0	0	0	0	0	0	0	0	0	0	0	0	0	0	-0.285	-0.563	0	0	0	0	0	0	0	0	0	0	0	0	0	0
ZNF207	0	0	0	0	0	0	0	-0.139461	-0.151353	0	0.185132	0	0	0	-0.188108	0	0	0	-0.113964	0	0	0	0	0	0	0	0	-0.415	0	0	0	-0.64	0	0	0	0	0	0	0	0	0	0	0
ZNF208	0	0	0	0	0	0	0	0	-0.106892	0	0	0	0	0	0	0	-0.107654	0	0	0	0	0	0	0	0	0	0	0	0	0	0	0	0	0	0	0	0	8.38568	0	0	5.96546	10.1737	9.24821
ZNF211	0	0	0	0	-0.403248	0	0	0	0	0	0	0	0	0	0	0	0	0	0	0	0	0	0	0	0	0	0	0	0	0	0	0	0	0	0	0	0	0	0	0	0	0	0
ZNF212	0	0	0	0	0	0	0	0	0	0	0	0	0	0	0	0	0	0	0	0	0	0	0	0	0	0	0	0	0.1	0	0	0	0	0	0	0	0	0	0	0	0	0	0
ZNF213	-0.275329	0	0	0	0	0	0	-0.105037	0	0	0	0	0	0	0	0	0	0	0	0	0	0	0	0	0	0	0	-0.092	0	0.041	0	0	0	0	0	0	0	0	0	0	0	0	0
ZNF214	0	0	0	0	0	0	0	0	0	0	-0.128237	0	0	0	0	0	0	0	0	-0.450958	0	0	0	0	0	0	0	0	0	0	0	0	0	0	0	0	0	0	0	0	0	0	0
ZNF215	0	0	0	0	0	0	0	0	0	0	0	0	0	0	0	0	0	0	0	-0.347934	0	0	0	0	0	0	0	-0.188	0	-0.055	0	-0.659	0	0	0	0.284038	0	0	0	0	0	0	0
ZNF217	0.790896	0	0	1.54509	0	0	0	0	0	0	0	0	0	0	0	0	0	0	0	-0.362436	0	0	0	0	0	0	0	0.074	0	0	0	0	0	0.620853	0	-0.105329	0	0	0	0	0	0	0
ZNF219	0	0	0	0	0	0	0	0	0	0	0	0	0	0	0	0	0	0	0	0	0	0	0	0	0	0	0	0.232	0	0	0	0	0	0	0	0.180102	0	0	0	0	0	0	0
ZNF22	0.377196	0	0	0	0	0	0	0	0	-0.12403	0	0	0	0	0	0	0	0	0	0	0	0	0	0	0	0	0	0	0	1.613	0	-0.393	0	0	0.367856	0.476243	0	0	0	0	0	0	0
ZNF222	-0.205144	0	0	0	0	0	0	0	0	0	0	0	0	0	0	0	0	0	0	0	0	0	0	0	0	0	0	0	0	0	0	0	0	0	0	0	0	0	0	0	0	0	0
ZNF223	-0.208924	0	0	0	0	0	0	0	0	0	0	0	0	0	0	0	0	0	0	0	0	0	0	0	0	0	0	0	0	0	0	0	0	0	0	0	0	0	0	0	0	0	0
ZNF224	0	0	0	0	0	0	0	0	0	0	0	0	-0.116661	0	0	0	0	0	0	-0.272174	0	0	0	0	0	0	0	0	0	0	0	0	0	0	0	0	0	0	0	0	0	0	0
ZNF226	-0.248317	0	0	0	-0.499159	-0.410794	0	0	0	0	0	0	0	0	0	0	0	0	0	0	0	0	0	0	0	0	0	0	0	-2.813	0	0	0	0	0	0	0	0	0	0	0	0	0
ZNF229	0	0	0	0	0	0	0	0	0	0	0	0	0	0	0	0	0	0	0	0	0	0	-9.62491	0	-16.0462	-15.8021	0	0	0	0	0	-0.517	0	0	0	0	0	0	0	0	0	0	0
ZNF23	0	0	0	0	0	0	0	0	0	0	0	0	0	0	0	0	0	0	0	0	0	0	0	0	0	0	0	0	0	0	0	-0.818	0	0	0	0	0	0	0	0	0	0	0
ZNF230	0	0	0	0	0	0	0	0	0	0	0	0	0	0	0	0	0	0	0	0	0	0	0	0	0	0	0	0.68	0	0	0	0	0	0	0	0	0	0	0	0	0	0	0
ZNF233	-0.485294	0	0	0	0	0	0	0	0	0	0	0	0	0	0	0	0	0	0	0	0	0	0	0	0	0	0	0	0	0	0	0	0	0	0	0	0	0	0	0	0	0	0
ZNF234	0	0	0	0	0	0	0	0	0	0	0	0	0	0	0	0	0	0	0	0	0	0	0	0	0	0	0	0	0	-0.306	0	0	0	0	0	0	0	0	0	0	0	0	0
ZNF235	0	0	0	0	0	0	0	0	-0.105933	0	0	0	0	0	0	0	0	0	0	0	0	0	0	0	0	0	0	0.069	0	0	0	0.259	0	0	0	0	0	0	0	0	0	0	0
ZNF236	-0.226872	0	0	0	0	0.459679	0	0	-0.179091	0	0.164012	-0.283932	0	0	-0.237909	0	0	0	0	0	0	0	0	0	0	0	0	0	0	0	0	0	0	0	0	0	0	0	0	0	0	0	0
ZNF239	-0.354871	0	0	0	0	0	0	0	0	0	0	0	0	0	0	0	0	0	0	0	0	0	0	0	0	0	0	0	0	0	0	0.338	0	0	0	0	0	0	0	0	0	0	0
ZNF24	0.440852	0	0	0	0	0.447078	0	0	0	0	0	0	0	0	0	0	0	0	0	0	0	0	0	0	0	0	0	-1.373	0	0	0	0.134	0	0	0	0	0	0	0	0	0	0	0
ZNF248	0	0	0	0	0	0	0	-0.180106	-0.344269	0	0	0	-0.451481	-0.525899	-0.436746	0	0	0	-0.129335	0	0	0	0	0	0	0	0	0	0	0	0	0	0	0	0	0	0	0	0	0	0	0	0
ZNF25	-0.303309	0	0	0	0	0	-1.0072	0	-0.100061	0	0	0	0	0	0	0	0	0	0	0	0	0	0	0	0	0	0	0	-0.603	-1.248	0	-0.058	0	0	0	0	0	0	0	0	0	0	0
ZNF250	0	0	0	0	0	0	0	0	0	0	0	0.128352	0	0	0	0	0	0	0	0	0	0	0	0	0	0	0	0.016	0	0	0	0	0	0	0	0	0	0	0	0	0	0	0
ZNF251	0	0	0	0	0	0	0	0	-0.39481	0	0	-0.250819	-0.191578	0	-0.403666	0	0	0	0	-0.220386	0	0	0	0	0	0	0	0	0	0	0	0	0	0	0	-0.206176	0	0	0	0	0	0	0
ZNF253	0	0	0	0	0	0	0	0	-0.111437	0	0	0.188492	0	0	-0.101233	0	0	0	0	0	0	0	0	0	0	0	0	0	0	0	0	0	0	0	0	0	0	0	0	0	0	0	0
ZNF254	0.275142	0	0	0	0	0	0	0	0	0	0	0.225729	0	0	0	0	0	0	0	0	0	0	0	0	0	0	0	0	0	0	0	0	0	0	0	0	0	0	0	0	0	0	0
ZNF256	0	0	0	0	0	0	0	0	0	0	0	0	0	0	0	0	0	0	0	0	0	0	0.875251	0	0	0	0	0	0	0	0	0	0	0	0	0	0	0	0	0	0	0	0
ZNF257	0	0	0	0	0	0	0	0	0	0	0	0	0	0	0	0	0	0	0	0	0	0	0	0	0	0	0	0	0	0	0	0	0	0	0	0	0	0	0	0	4.64664	8.04348	7.15877
ZNF26	-0.191266	0	0	0	0	-0.325093	0	0	0	0	0	0	0	0	0	0	0	0	0	0	0	0	0	0	0	0	0	0	-0.526	0	0	0.637	0	0	0	0.186145	0	0	0	0	0	0	0
ZNF263	0	0	0	0	0	0	0	0	0	0	0	0	0	0	0	0	0	0	0	0	0	0	0	0	0.73941	0	0	-0.513	0	0	0	0	0	0	0	0	0	0	0	0	0	0	0
ZNF264	0	0	0	0	0	0	0	0	0	0	0	0	0	0	0	0	0	0	0	0	0	0	0	0	0	0	0	0.225	0	0	0	0	0	0	0	0	0	0	0	0	0	0	0
ZNF266	0	0	0	0	-0.495141	0	0	0	0	0	0	0	0	0	0	0	0	0	0	0	0	0	0	0	0	0	0	-0.087	0	0	0	0	0	0	0	0	0	0	0	0	0	0	0
ZNF267	0	0	0	0	0	0	0	0	0	0	0	0	0	0	0	0	0	0	0	0	0	0	0	0	0	0	0	0	0.607	0	0	0.911	0	0	0	0	0	0	0	0	0	0	0
ZNF268	0	0	0	0	0	0	0	0	0	0	0	0	0	0	0	0	0	0	0	0	0	0	0	0	0	0	0	0	0	0	0	0.177	0	0	0	0.198019	0	0	0	0	0	0	0
ZNF273	0	0	0	0	0	0	0	0.194118	0	0	0.374636	0	-0.155082	0	-0.16169	0	0	0	0	0	0	0	0	0	0	0	0	0.174	0	0	0	-0.123	0	0	0	0	0	0	0	0	0	0	0
ZNF274	0	0	0	0	0	0	0	0	0	0	0	0	0	0	0	0	0	0	0	0	0	0	0	0	0	0	0	0	-1.666	0	0	0	0	0	0	0	0	0	0	0	0	0	0
ZNF275	0	0	0	0	0	0	0	0	0	0	0	0	0	0	0	0	0	0	0	0	0	0	0	0	0	0	0	0	0	0	0	0	0	0	0	0.13814	0	0	0	0	0	0	0
ZNF276	0	0	0	0	0	0	0	0	0	0	0	0	0	0	-0.103393	0	0	0	0	0	0	0	0	0	0	0	0	0	0	0	0	-0.059	0	0	0	0	0	0	0	0	0	0	0
ZNF277	0	0	0	0	0	-0.402598	0	-0.161287	0	0	0	0	0	0	-0.122474	0	0	0	0	0	0	0	0	0	0	0	0	-0.057	0	0	0	0	0	0	0	-0.184409	0	0	0	0	0	0	0
ZNF28	0	0	0	0	0	0	0	0	0	0	0	0	0	0	0	0	0	0	0	0	0	0	0	0	0	0	0	0	0	0	0	-0.76	0	0	0	0	0	0	0	0	0	0	0
ZNF280B	0	0	0	0	0	0	0	0	0	0	0	0	0	0	0	0	0	0	0	0.573717	0	0	0	0	0	0	0	0	0	0.552	0	0	0	0	0	0	0	0	0	0	0	0	0
ZNF280C	0	0	0	0	0	0	0	0	0	0	0	0	0	0	0	0	0	0	0	-0.484781	0	0	0	0	0	0	0	-0.072	0	0.338	0	0	0	0	0	0	0	0	0	0	0	0	0
ZNF280D	0	0	0	0	-0.606595	0	0	-0.308353	-0.139775	0	-0.298004	0.186436	0	0	-0.191882	0	0	0	0	0.805008	0	0	-1.61051	0	0	0	0	0	0	0	0	0	0	0	0	0	0	0	0	0	0	0	0
ZNF281	0	0	0	0	0.61484	0.486521	0	0	0	0	0	0	0	0	0	0	0	0	0	0	0	0	0	0	0	0	0	0	0	0	0	0.245	0	0	0	0	0	0	0	0	0	0	0
ZNF283	0	0	0	0	0	0	0	0	0	0	0	0	0	0	0	0	0	0	0	0.311369	0	0	0	0	0	0	0	0.374	0	0	0	-0.504	0	0	0	0	0	0	0	0	0	0	0
ZNF284	0	0	0	0	0	-0.380319	0	0	0	0	0	0	0	0	0	0	0	0	0	-0.6656	0	0	0	0	0	0	0	0	0	0	0	0	0	0	0	0	0	0	0	0	0	0	0
ZNF285	0	0	0	0	0	0	0	0	0	0	0	0	0	0	0	0	0	0	0	-0.358907	0	0	0	0	0	0	0	0	0	1.555	0	0	0	0	0	0	0	0	0	0	0	0	0
ZNF286A	0	0	0	0	0	0	0	0	0	0	0	0	0	0	0	0	0	0	0	0	0	0	0	0	0	0	0	0	-0.248	0	0	0.397	0	0	0	0	0	0	0	0	0	0	0
ZNF286B	0	0	0	0	0	-0.355591	0	0	0	0	0	0	0	0	0	0	0	0	0	0	0	0	0	0	0	0	0	0	0	0	0	0	0	0	0	0	0	0	0	0	0	0	0
ZNF287	0	0	0	0	0	0	0	0	0	0	0	0	0	0	0	0	0	0	0	0	0	0	0	0	0	0	0	-0.199	0	0	0	0	0	0	0	0	0	0	0	0	0	0	0
ZNF292	0	0	0	0	0	0	0	-0.169195	-0.204582	0	0	0.288188	0	0	-0.381097	0.139407	0	0	0	0	0	0	0	0	0	0	0	0	0	0	0	-0.344	0	0	0	0	0	0	0	0	0	0	0
ZNF296	0	0	0	0	0	0	0	0	0	0	0	0	0	0	0	0	0	0	0	0	0	0	0	0	0	0	0	0	0	0.329	0	-0.85	0	0	0	0	0	0	0	0	0	0	0
ZNF3	0	0	0	0	0	0	0	0	0	0	0	0	0	0	0	0	0	0	0	0	0	0	0	0	0	0	0	0.157	0	0	0.603	0.768	0	0	0	0	0	0	0	0	0	0	0
ZNF30	0.289231	0	0	0	0	0	0	0	-0.127559	0	0	0	0	0	-0.171942	0	0	0	0	0	0	0	0	0	0	0	0	0.126	0	0	0	0.345	0	0	0	0	0	0	0	0	0	0	0
ZNF300	0	0	0	0	0	0	0	0	0	0	0	0	0	0	0	0	0	0	0	0	0	-5.70152	-7.09991	0	-6.54102	-6.55592	0	0	-2.225	0	0	0	0	0	0	0	0	0	0	0	0	0	0
ZNF302	0	0	0	0	0	0.310973	0	-0.24004	-0.152856	-0.183859	-0.15193	0	0	0	-0.133	0	-0.110375	-0.117189	-0.143004	0	0	0	0	0	0	0	0	0	0	0	0	1.023	0	0	0	0	0	0	0	-0.400139	0	0	0
ZNF304	0	0	0	0	0	0	0	0	0	0	0	0	0	0	0	0	0	0	0	0	0	0	0	0	0	0	0	0.282	0.483	0.01	-0.428	-0.115	0	0	0	0	0	0	0	0	0	0	0
ZNF311	0	0	0	0	0	0	0	0	0	0	0	0	0	0	0	0	0	0	0	0	0	0	0	0	0	0	0	-0.081	0	-0.238	0	0.369	0	0	0	0	0	0	0	0	0	0	0
ZNF318	0	0	0	0	0	0	0	0	-0.145461	0	0.116796	0	0	0	-0.182068	0	0	0	0	0	0	0	0	0	0	0	0	-0.056	0.018	0	0	0	0	0	0	0	0	0	0	0	0	0	0
ZNF319	0	0	0	0	0	0	0	0	0	0	0	0	0	0	0	0	0	0	0	0	0	0	0	0	0	0	0	0.134	0	0	0	-0.016	0	0	0	0	0	0	0	0	0	0	0
ZNF32	0.340854	0	0	0	0	0	0	0	0	0	0	0	0	0	0	0	0	0	0	0	0	0	0	0	0	0	0	-0.69	0	0	0	0	0	0	0	0	0	0	0	-0.360568	0	0	0
ZNF320	0	0	0	0	0	0	0	0	0	0	0	0	0	0	0	0	0	0	0	0	0	0	0	0	0	0	0	0	0	0	0	0	0	0	0	0.189924	0	0	0	0	0	0	0
ZNF322	0.277442	0	0	0	0	0.373848	0	0	0	0	0	0	0	0	0	0	0	0	0	0	0	0	0	0	0	0	0	0	0	0	0	0	0	0	0	0	0	0	0	0	0	0	0
ZNF324	0	0	0	0	0	0	0	0	0	0	0	0	0	0	0	0	0	0	0	0	0	0	0	0	0	0	0	0	0	0.103	0	-0.648	0	0	0	0	0	0	0	0	0	0	0
ZNF324B	-0.682762	0	0	0	0	0	0	0	0	0	0	0	0	0	0	0	0	0	0	0	0	0	0	0	0	0	0	0.18	0	0	0	0	0	0	0	0	0	0	0	0	0	0	0
ZNF326	0	0	0	0	0	0	0	-0.136608	-0.154391	0	-0.187029	0	0	0	-0.134396	0	0	0	0	0	0	0	0	0	0	0	0	0	0	0	0	1.74	0	0	0	0.181696	0	0	0	0	0	0	0
ZNF329	0	0	0	0	0	0	0	0	0	0	0	0	0	0	0	0	0	0	0	0	0	0	0	0	0	0	0	-0.267	0	0	0	0	0	0	0	0	0	0	0	0	0	0	0
ZNF331	0	1.17722	0	0	0	0	0	0	0	0	0	0	0	0	0	0.142055	0	0	0	0	0	0	0	0	0	0	0	0	0	0.445	0	0	0	0	0	0	0	0	0	0	0	0	0
ZNF333	0	0	0	0	0	-0.412178	0	0	0	0	0	0	0	0	0	0	0	0	0	0	0	0	0	0	0	0	0	0	0.919	0	0	-1.138	0	0	0	0	0	0	0	0	0	0	0
ZNF334	-0.320145	0	0	0	-0.343634	0	0	-0.122131	0	0	-0.121668	0	0	0	0	0	0	0	0	0	0	0	0	0	0	0	0	0	0	0	0	-0.724	0	0	0	-0.193327	0	0	0	0	0	0	0
ZNF335	0	0	0	0	0	0	0	0	-0.124127	0	0	0	0	0	-0.143113	0	0	0	0	0	0	0	0	0	0	0	0	-0.076	0	0	0	0	0	0	0	0	0	0	0	0	0	0	0
ZNF337	0	0	0	0	0	0	0	0	-0.249957	0	0	0	0	0	-0.229817	0	0	0	0	0	0	0	0	0	0	0	0	0	0	0	0	0	0	0	0	0	0	0	0	0	0	0	0
ZNF33A	0	0	0	0	0	0	0	0	-0.17588	0	0	0	0	0	-0.289652	0	0	0	0	0	0	0	0	0	0	0	0	0	0	0	0	0	0	0	0	0	0	0	0	0	0	0	0
ZNF33B	0	0	0	0	0	0	0	0	0	0	0	0.238036	0	0	0	0	0	0	0	-0.165939	0	0	0	0	0	0	0	0	0	1.324	0	-2.016	0	0	0	0	0	0	0	0	0	0	0
ZNF34	0	0	0	0	0	0	0	0	0	0	0	0	0	0	0	0	0	0	0	0	0	0	0	0	0	0	0	0.022	0	0	0	0	0	0	0	0	0	0	0	0	0	0	0
ZNF341	0	0	0	0	0	0	0	0	0	0	0	0	0	0	0	0	0	0	0	0	0	0	0	0	0	0	0	0.129	0	0	0	0.12	0	0	0	0	0	0	0	0	0	0	0
ZNF343	0	0	0	0	0	0	0	0	0	0	0	0	0	0	0	0	0	0	0	0	0	0	0	0	0	0	0	-3.45	0	0	0	0	0	0	0	0	0	0	0	0	0	0	0
ZNF345	0	0	0	0	0	0	0	0	-0.133474	0	0	0	-0.233436	0	-0.19982	0	0	0	0	0	0	0	0	0	0	0	0	0.103	0	0	0	0	0	0	0	-0.184416	0	0	0	0	0	0	0
ZNF346	0	0	0	0	0	0	0	0	0	0	0.144555	0	0	0	0	0	0	0	0	0	0	0	0	0	0	0	0	0	0	0	0	0	0	0	0	0	0	0	0	0	0	0	0
ZNF347	0	0	0	0	0	0	0	0	0	0	0	0	0	0	0	0	0	0	0	0	0	0	0	0	0	0	0	0	-0.269	0	0	0	0	0	0	0	0	0	0	0	0	0	0
ZNF35	0	0	0	0	0	0	0	0	0	0	0	0	0	0	0	0	0	0	0	0	0	0	0	0	0	0	0	0	0	0	0	-1.294	0	0	0	0	0	0	0	0	0	0	0
ZNF350	0	0	0	0	0	0	0	0	0	0	0	0	0	0	0	0	0	0	0	0	0	0	0	0	0	0	0	-0.139	0	0	0.572	0.207	0	0	0	0	0	0	0	0	0	0	0
ZNF354A	0	0	0	0	0	0	0	0	0	0	0	0	0	0	0	0	0	0	0	0	0	0	0	0	0	0	0	-0.138	0	0	0	-0.001	0	0	0	0	0	0	0	0	0	0	0
ZNF354C	0	0	0	0	0	0	0	0	0	0	0	0	0	0	0	0	0	0	0	0	0	0	0	0	0	0	0	0	-0.055	0	0	0	1.08292	0	0	0	0	0	0	0	0	0	0
ZNF358	0.407808	0	0	0	0	0	0	0	0	0	0	0	0	0	0	0	0	0	0	0	0	0	0	0	0	0	0	0	0.575	0	0	-1.693	0	0	0	0	0	0	0	0	0	0	0
ZNF362	0	0	0	0	0	0	0	0	0	0	0	0	0	0	0	0	0	0	0	0	0	0	0	0	0	0	0	0.004	0	0	0	0	0	0	0	0	0	0	0	0	0	0	0
ZNF365	0	0	0	0	0	0.812112	0	0	0	0	0	-0.436958	0	0	0	0	0	0	0	0.725047	0	0	0	0	0	0	0	0	0	0	0	1.569	0	0	0	0	0	0	0	0	0	0	0
ZNF367	0	0	0	0	0	0	0	0	0	0	0	0	0	0	0	0	0	0	0	0	0	0	0	0	0	0	0	-1.521	0	0	0	0	0	0	0	0.339566	1.97197	0	0	0	0	0	0
ZNF37A	0	0	0	0	0	0	0	0	0	0	0	0	0	0	0	0	0	0	0	0	0	0	0	0	0	0	0	0	0	0	0	0.56	0	0	0	0	0	0.430916	0	0	0	0	0
ZNF382	-0.343278	0	0	0	0	0	0	0	-0.119202	0	0	0	0	0	-0.137414	0	0	0	0	0	0	0	0	0	0	0	0	0	0	0	0	0	0	0	0	0	0	0	0	0	0	0	0
ZNF383	0	0	0	0	-0.379089	0	0	0	0	0	0	0	0	0	0	0	0	0	0	0	0	0	0	0	0	0	0	0	0	0	0	0	0	0	0	0	0	0	0	0	0	0	0
ZNF385A	0	0	0	0	-0.373492	0	0	0	0	0	0	0	0	0	0	0	0	0	0	-0.197623	0	0	0	0	0	0	0	0.785	0	0	0	0.269	0	0	0	0	0	0	0	0	0	0	0
ZNF385B	0	0	0	0	0	0	0	0	-0.117075	0	0	-2.15208	0	-0.952574	-0.407348	0	0	0	0	1.2257	0	0	0	0	0	0	0	0	-0.267	0	0	0	0	0	0	0	0	0	0	0	0	0	0
ZNF385C	0	0	0	0	0	0	0	0	0	0	0	0	0	0	0	0	0	0	0	-0.746586	0	0	0	0	0	0	0	0	0	0	0	0	0	0	0	0	0	0	0	0	0	0	0
ZNF385D	0	0	0	0	0	-0.67473	0	0	-0.243691	0.365114	0	0	0	-0.91551	-0.170761	0	0	0	-0.170205	0	0	0	0	0	0	0	0	0	0	0	0	-0.443	0	0	0	0	0	0	0	-0.698556	0	0	0
ZNF391	0	0	0	0	0	0	0	0	0	0	0	0	0	0	0	0	0	0	0	0	0	0	0	0	0	0	0	-0.774	-0.211	0	0	-0.471	0	0	0	0	0	0	0	0	0	0	0
ZNF394	0.229446	0	0	0	0	0	0	0	0	0	0	0	0	0	0	0	0	0	0	0	0	0	0	0	0	0	0	0	0	0	0	0	0	0	0	0	0	0	0	0	0	0	0
ZNF395	0.486696	0	0	0	0	0	0	0	0	0	0	0	0	0	0	0	0	0	0	-0.24859	0	0	0	0	0	0	0	0	0	0	0	-0.521	0	0	0	0	0	0	0	0	0	0	0
ZNF397	0	0	0	0	0	0	0	0	0	0	0.195901	0	0	0	0	0	0	0	0	0	0	0	0	0	0	0	0	0	0	0	0	0	0	0	0	-0.154765	0	0	0	-0.309333	0	0	0
ZNF398	-0.234546	0	0	0	0	0	0	0	-0.13621	0	0.152888	0	0	0	-0.103481	0	0	0	0	0	0	0	0	0	0	0	0	0	0	0	0	0	0	0	0	0	0	0	0	0	0	0	0
ZNF404	0	0	0	0	-0.389244	0	0	0	0	0	0	0	0	0	0	0	0	0	0	0	0	0	0	0	0	0	0	0	0	0	0	0	0	0	0	0	0	0	0	0	0	0	0
ZNF407	-0.188475	0	0	0	0	0	0	0	-0.240749	0	0	-0.574979	0	0	-0.18034	0	0	0	0	0	0	0	0	0	0	0	0	-0.16	0	0	0	0	0	0	0	0	0	0	0	0	0	0	0
ZNF408	0	0	0	0	0	0	0	0	0	0	0	0	0	0	0	0	0	0	0	0	0	0	0	0	0	0	0	0	0.629	0.441	0	-0.546	0	0	0	0	0	0	0	0	0	0	0
ZNF410	0	0	0	0	0	-0.361706	0	0	0	0	0	0	0	0	0	0	0	0	0	0	0	0	0	0	0	0	0	0	0	0	0	0.503	0	0	0	0	0	0	0	0	0	0	0
ZNF414	0	0	0	0	0	0	0	0	0	0	0	0	0	0	0	0	0	0	0	0	0	0	0	0	0	0	-0.283558	0	0	0	0	0	0	0	0	0	0	0	0	0	0	0	0
ZNF416	0	0	0	0	0	0	0	0	0	0	0	0	0	0	0	0	0	0	0	0	0	0	0	0	0	0	0	0	0	0.302	0	0	0	0	0	0	0	0	0	0	0	0	0
ZNF418	-0.368973	0	0	0	0	0	0	0	0	0	0	0	0	0	0	0	0	0	0	0	0	0	0	0	0	0	0	0.293	0	0.238	0	-0.483	0	0	0	0	0	0	0	0	0	0	0
ZNF419	0	0	0	-1.42816	0	0	0	0	0	0	0	0	0	0	0	0	0	0	0	0	0	0	0	0	0	0	0	0.012	-0.381	0	0	0.163	0	0	0	0	0	0	0	0	0	0	0
ZNF420	0.319758	0	0	0	0	0	0	0	-0.37666	0	0	-0.227991	-0.230579	0	-0.418485	0	0	0	0	0	0	0	0	0	0	0	0	0	0	0	0	0	0	0	0	0	0	0	0	0	0	0	0
ZNF423	0	0	0	0	0	0	0	0	0	0	0.200086	0.25052	0	0	0	0	0	0	0	0	0	0	0	0	0	0	0	0	0	0	0	-0.582	0	0	0	0	0	0	0	0	0	0	0
ZNF425	-0.218612	0	0	0	0	0	0	0	0	0	0	0	0	0	0	0	0	0	0	0	0	0	0	0	0	0	0	0	0	0	0	1.123	0	0	0	0	0	0	0	0	0	0	0
ZNF426	0	0	0	0	0	0	0	0	0	0	0	0	0	0	0	0	0	0	0	0	0	0	0	0	0	0	0	0	0	0.285	0	0	0	0	0	0	0	0	0	0	0	0	0
ZNF428	0	0	0	0	0	0	0	0	0	-0.117572	0	0	0	0	0	0	0	0	0	0	0	0	0	0	0	0	0	0	0	0	0	0	0	0	0	0	0	0	0	-1.11368	0	0	0
ZNF429	-0.265515	0	0	0	0	0	0	0	0	0	0	0	-0.126985	-0.267561	0	0	0	0	0	0	0	0	0	0	0	0	0	-0.484	-0.838	0	0	0	0	0	0	0	0	0	0	0	0	0	0
ZNF43	0	0	0	0	0	0	0	0	0	0	0	0.107686	0	0	0	0	0	0	0	0.44274	0	0	0	0	0	0	0	0	-0.025	0	0	0.479	0	0	0	0	0	0	0	0	0	0	0
ZNF430	0	0	0	0	0	0	0	0	0	0	0	0	0	0	0	0	0	0	0	0	0	0	0	0	0	0	0	0	0	0	0	-0.511	0	0	0	0	0	0	0	0	0	0	0
ZNF431	0	0	0	0	0	0	0	0	-0.128249	0	0	0	0	-0.215069	0	0	0	0	0	0	0	0	0	0	0	0	0	0	0	0	0	0	0	0	0	0	0	0	0	0	0	0	0
ZNF432	0	0	0	0	0	0	0	0	-0.10479	0	0	0	0	0	-0.153636	0	0	0	0	0	0	0	0	0	0	0	0	0	0	0	0	0	0	0	0	0	0	0	0	0	0	0	0
ZNF436	0	0	0	0	0	0	0	0	0	0	0	0	0	0	0	0	0	0	0	0	0	0	0	0	0	0	0	-0.285	0	0	0	0	0	0	0	0	0	0	0	0	0	0	0
ZNF438	0.420637	0	0	0	0	0	0	0	-0.186183	0	0	0	0	0	-0.182541	0	0	0	0	0	0	0	0	0	0	0	0	0	0	0	0	0	0	0	0	0	0	0	0	0	0	0	0
ZNF439	0	0	0	0	0	0	0	0	-0.167319	0	0	-0.14422	-0.125155	-0.337365	-0.203711	0	0	0	0	0.534068	0	0	0	0	0	0	0	-2.193	0	0.037	0.877	0.529	0	0	0	0.299549	0	0	0	0	0	0	0
ZNF44	0	0	0	0	0	0	0	-0.151364	-0.123001	0	0	0	-0.157218	0	-0.131677	0	0	0	0	0	0	0	0	0	0	0	0	0.204	0	0	0	-0.367	0	0	0	0	0	0	0	0	0	0	0
ZNF441	-0.434947	0	0	0	0	0	0	0	-0.116504	0	0	0	0	0	-0.101541	0	0	0	0	0	0	0	0	0	0	0	0	-0.14	0	0	0	0	0	0	0	-0.176688	0	0	0	0	0	0	0
ZNF442	0	0	0	0	0	0	0	0	0	0	0	0	0	0	0	0	0	0	0	0	0	0	0	0	0	0	0	-0.103	0	0	0	0.378	0	0	0	0	0	0	0	0	0	0	0
ZNF444	0	0	0	0	0	0	0	0	0	0	0.198107	0	0	0	0	0	0	0	0	0	0	0	0	0	0	0	0	0.271	0	0	0	-1.077	0	0	0	0	0	0	0	0	0	0	0
ZNF445	0	0	0	0	0	0	0	0	0	0	0	0	0	0	0	0	0	0	0	0	0	0	0	0	0	0	0	-0.067	0	0	0	0	0	0	0	0	0	0	0	0	0	0	0
ZNF446	0	0	0	0	0	0	0	0	0	0	0	0	0	0	0	0	0	0	0	0	0	0	0	0	0	0	0	0	0	0	0	-0.233	0	0	0	0	0	0	0	0	0	0	0
ZNF449	-0.519374	0	0	0	0	-0.464563	0	0	0	0	0	0	0	0	0	0	0	0	0	0	0	0	0	0	0	0	0	0	0	0	0	0	0	0	0	-0.205826	0	0	0	0	0	0	0
ZNF45	0	0	0	0	0	0	0	0	0	0	0	0	0	0	0	0	0	0	0	0	0	0	0	0	0	0	0	0	0	0	0	-0.795	0	0	0	0	0	0	0	0	0	0	0
ZNF454	-0.584089	0	0	0	0	0	0	0	0	0	0	0	0	0	0	0	0	0	0	0	0	0	0	0	0	0	0	0	0	0	0	0.599	0	0	0	0	0	0	0	0	0	0	0
ZNF460	0	0	0	0	0	0	0	0	0	0	0	0	0	0	0	0	0	0	0	0	0	0	0	0	0	0	0	-0.739	0	0	0	0	0	0	0	0	0	0	0	0	0	0	0
ZNF461	0	0	0	0	0	0	0	0	0	0	0	0	0	0	0	0	0	0	0	0	0	0	0	0	0	0	0	0	0.938	0	0	0	0	0	0	0	0	0	0	0	0	0	0
ZNF462	0	0	0	0	0	-0.34952	0	-0.144052	0	0	0	-0.30825	0	0	0	0	0	0	0	0	0	0	0	0	0	0	0	0.036	0.15	0	0	0	0	0	0	0.271673	0	0	0	0	0	0	0
ZNF467	0	0	0	0	0	0	0	0	0	0	0	0	0	0	0	0	0	0	0	-0.514373	0	0	0.894931	0	0	0	0	0	0	0	0	0	0	0	0	-0.361789	0	0	0	-0.346767	0	0	0
ZNF468	0	0	0	0	0	0	0	0	0	0	0	0	0	0	0	0	0	0	0	0	0	0	0	0	0	0	0	0	0	0	0	-0.05	0	0	0	0	0	0	0	0	0	0	0
ZNF469	0	0	0	0	0	0	1.4489	0	0	0	0	0	0	0	0	0	0	0	0	0	0	0	0	0	0	0	0	0	0.263	0	0	-0.389	0	-2.89664	0	0	0	0	0	0	0	0	0
ZNF470	-0.195401	0	0	0	0	0	0	0	0	0	0	0	0	0	0	0	0	0	0	0	0	0	0	0	0	0	0	-0.544	0	0	0	-1.925	0	0	0	0	0	0	0	0	0	0	0
ZNF471	0	0	0	0	0	0	1.96347	0	-0.122178	0	0	0	0	0	-0.14972	0	0	0	0	3.29513	0	0	0	0	0	0	0	0	0	0	0	0	0	0	-0.646914	-1.15764	0	0	0	0	-3.8742	0	0
ZNF473	0	0	0	0	0	0	0	0	0	0	-0.159957	0	0	0	0	0	0	0	0	0	0	0	0	0	0	0	0	0	0	0	0	-0.71	0	0	0	0.179158	0	0	0	0	0	0	0
ZNF48	0	0	0	0	0	0	0	0	0	0	0	0	0	0	0	0	0	0	0	0.329909	0	0	0	0	0	0	0	-1.052	-0.227	0	0	0	0	0	0	0.269825	0	0	0	0	0	0	0
ZNF480	0.470954	0	0	0	0	0	0	0	0	0	0	0	0	0	0	0	0	0	0	0	0	0	0	0	0	0	0	-0.544	0.075	0	0	-0.13	0	0	0	0	0	0	0	0	0	0	0
ZNF483	0	0	0	0	0	0	0	0	0	0	0	0.21161	0	0	0	0	0	0.113228	0	0	0	0	0	0	0	0	0	0	0	0	0	0	0	0	0	0	0	0	0	0	0	0	0
ZNF484	-0.326527	0	0	0	0	0	0	0	0	0	0	0	0	0	0	0	0	0	0	0	0	0	0	0	0	0	0	0	0	0	0	0	0	0	0	0	0	0	0	0	0	0	0
ZNF485	0	0	0	0	0	0	0	0	0	0	0	0	0	0	0	0	0	0	0	0	0	0	0	0	0	0	0	-0.096	-0.083	0	0	-0.295	0	0	0	0	0	0	0	0	0	0	0
ZNF486	0	0	0	0	0	0	0	0	0	0	0	0	0	0	0	0	0	0	0	0	0	0	0	0	0	0	0	0	0	0	0	-0.224	0	0	0	0	0	0	0	0	0	0	0
ZNF487	0	0	0	0	0	0	0	0	0	0	0	0	0	0	0	0	0	0	0	-0.489948	0	0	0	0	0	0	0	0	0	0	0	0	0	0	0	0	0	0	0	0	0	0	0
ZNF488	0	0	0	0	0	0	0	0	0	0	0	0	0	0	0	0	0	0	0	0	0	0	0	0	0	0	0	0.155	0	0	0	-0.854	0	0	0	0.361901	0	0	0	0	0	0	0
ZNF492	0	0	0	0	0	0	0	0	0	0	0	0	0	0	0	0	0	0	0	2.64999	0	0	0	0	0	0	0	0	0	0	0	0	0	0	0	0	0	0	0	0	0	0	0
ZNF493	0	0	0	0	0	0	0	0	0	0	0	0	0	0	0	0	0	0	0	0	0	0	0	0	0	0	0	0	0	0	0	0	0	0	0	-0.164418	0	0	0	0	0	0	0
ZNF496	-0.262734	0	0	0	0	0	0	0	0	0	0	0	0	0	0	0	0	0	0	0	0	0	0	0	0	0	0	0	0	0	0	0	0	0	0	0	0	0	0	0	0	0	0
ZNF497	-0.408535	0	0	0	0	0	0	0	0	0	0	0	0	0	0	0	0	0	0	0	0	0	0	0	0	0	0	0	0	0	0	0	0	0	0	0	0	0	0	0	0	0	0
ZNF500	-0.334237	0	0	0	-0.487998	0	0	0	0	0	0	0	0	0	0	0	0	0	0	0	0	0	0	0	0	0	0	0.178	0	0	0	0.352	0	0	0	0	0	0	0	0	0	0	0
ZNF501	0	0	0	0	0	0	0	0	0	0	0	0	0	0	0	0	0	0	0	-0.408604	0	0	0	0	0	0	0	-0.341	0	0	0	0.694	0	0	0	0	0	0	0	0	0	0	0
ZNF502	0	0	0	0	0	0	2.03914	0	0	0	0	0	0	0	0	0	0	0	0	0	0	0	0	0	0	0	0	0	0	0	0	0	0	0	0	0.191748	0	0	0	0	0	0	0
ZNF503	0	0	0	0	0	0	0	0	0	0	0	0	0	0	0	0	0	0	0	0	0	0	0	0	0	0	0	0.264	0	0	0	0	0	0	0.535862	-0.252865	0	0	0	0	0	0	0
ZNF506	0	0	0	0	0	0	0	0	0	0	0	0	0	0	0	0	0	0	0	0	0	0	0	0	0	0	0	0	-0.156	0.335	0	0	0	0	0	0	0	0	0	0	0	0	0
ZNF507	0	0	0	0	0	0	0	0	-0.165924	0	0	0	0	0	-0.240539	0	0	0	0	0	0	0	0	0	0	0	0	0	0	0	0	0	0	0	0	0.151585	0	0	0	0	0	0	0
ZNF510	0	0	0	0	0	0	0	0	0	0	0	0	0	0	0	0	0	0	0	0	0	0	0	0	0	0	0	0	0	0	0	0.623	0	0	0	0	0	0	0	0	0	0	0
ZNF511	0.43533	0	0	0	0.513277	0	0	0	0	0	0	0	0	0	0	0	0	0	0	0	0	0	0	0	0	0	0	0	0	0	0	0	0	0	0	0	0	0	0	0.370738	0	0	0
ZNF512B	-0.322039	0	0	0	0	0	0	0	0	0	0.109527	0	0	0	0	0	0	0	0	0	0	0	0	0	0	0	0	0	0	0	0	0	0	0	0	0	0	0	0	0	0	0	0
ZNF513	0	0	0	0	0	0	0	0	0	0	0	0	0	0	0	0	0	0	0	0.223673	0	0	0	0	0	0	0	0	0	0	0	0	0	0	0	0	0	0	0	0	0	0	0
ZNF514	0	0	0	0	-0.433085	0	0	0	0	0	0	0	0	0	0	0	0	0	0	-0.225842	0	0	0	0	0	0	0	0	0	0	0	0	0	0	0	0	0	0	0	0	0	0	0
ZNF516	0.462709	0	0	0	0.738525	0.339998	0	0.112127	0	0.114885	0	0	0.218346	0	0	0.105744	0	0	0	0	0	0	0	0	0	0	0	0	0.785	-0.124	0	0	0	0	0	0	0	0	0	0	0	0	0
ZNF517	-0.307827	0	0	0	0	0	0	0	0	0	0	0	0	0	0	0	0	0	0	0	0	0	0	0	0	0	0	0.257	0	0.223	0	0	0	0	0	0	0	0	0	0	0	0	0
ZNF518A	0	0	0	0	0	0	0	-0.508166	-0.374328	0	-0.2911	0	-0.407466	-0.648123	-0.411928	-0.133063	0	0	-0.201385	0	0	0	0	0	0	0	0	0	0	0	0	0.326	0	0	0	0	0	0	0	0	0	0	0
ZNF518B	0	0	0	0	0	0	0	0	0	0	0	0	0	0	0	0	0	0	0	0	0	0	0	0	0	0	0	0	-0.165	0	0	0	0	0	0	0	0	0	0	0	0	0	0
ZNF519	0	0	0	0	0	0.412568	0	0	0	0	0	0.241909	0	0	-0.174385	0	0	0	0	0	0	0	0	0	0	0	0	0	0	0	0	0	0	0	0	0	0	0	0	0	0	0	0
ZNF521	0	0	0	0	0	0	0	-0.121606	0.154342	0.257908	0.201284	0.241066	0	0	0	0	0	0.160526	0	0.639179	0	0	0	0	0	0	0	0	0	0	0	0	0	0	0.463815	0.221665	0	0	0	0	0	0	0
ZNF524	0.359785	0	0	0	0	0	0	0	0	0	0	0	0	0	0	0	0	0	0	0	0	0	0	0	0	0	0	-0.207	0	0.529	0	0	0	0	0	0	0	0	0	0	0	0	0
ZNF525	0	0	0	0	0	0	0	0	0	0	0	0	0	0	0	0	0	0	0	0	0	0	0	0	0	0	0	-0.955	0	0	0	0	0	0	0	0	0	0	0	0	0	0	0
ZNF526	0	0	0	0	0	0	0	0	0	0	0	0	0	0	0	0	0	0	0	0	0	0	0	0	0	0	0	0	0	1.065	0	0	0	0	0	0	0	0	0	0	0	0	0
ZNF527	0	0	0	0	0	0	0	0	0	0	0	0	0	0	0	0	0	0	0	0	0	0	0	0	0	0	0	0	0	0.684	0	-0.69	0	0	0	0	0	0	0	0	0	0	0
ZNF528	0	0	0	0	0	-0.322884	0	0	-0.160317	0	0	0	-0.111698	0	-0.169257	0	0	0	0	0	0	0	0	0	0	0	0	0	0	0	0	0	0	0	0	0.167945	0	0	0	0	0	0	0
ZNF529	0	0	0	0	0	0	0	0	-0.156157	0	0	0	-0.150224	0	-0.145493	0	0	0	0	0	0	0	0	0	0	0	0	-0.034	0	0	0	0	0	0	0	0	0	0	0	0	0	0	0
ZNF532	0	0	0	0	-0.650022	-0.440829	-1.0072	0	-0.183133	0	0	0	0	0	-0.264616	0	0	0	0	0	0	0	0	0	0	0	0	0	0	0	0	0.356	0	0	0	0.103823	0	0	0	0	0	0	0
ZNF534	-0.486779	0	0	0	0	0	0	0	-0.106284	0	0	0	0	0	0	0	0	0	0	0	0	0	0	0	0	0	0	0	0	0	0	0	0	0	0	0	0	0	0	0	0	0	0
ZNF536	-0.51794	0	0	0	0	-0.323664	-1.08406	0.201883	0.118444	0	0.226229	2.33586	0	0	0	0	0	-0.162575	0	0	0	0	0	0	0	0	0	0	0	0	0	0	0	0	0	0	0	0	0	0	0	0	0
ZNF540	0	0	0	0	0	-0.319044	-1.51096	0	-0.227557	0	0	0	-0.172064	0	-0.217836	0	0	0	0	0	0	0	0	0	0	0	0	0	0	0	0	0	0	0	0	-0.439679	0	0	0	0	0	0	0
ZNF543	-0.324398	0	0	0	0	0	0	0	0	0	0	0	0	0	0	0	0	0	0	0	0	0	0	0	0	0	0	0	-0.515	0	0	0.203	0	0	0	0	0	0	0	0	0	0	0
ZNF544	-0.326902	0	0	0	0	0	0	0	0	0	0	0	0	0	0	0	0	0	0	0	0	0	0	0	0	0	0	-0.422	0	0.882	0	-0.458	0	0	0	0	0	0	0	0	0	0	0
ZNF546	0.19976	0	0	0	0	0	0	0	0	0	0	0	0	0	0	0	0	0	0	0	0	0	0	0	0	0	0	0	-0.607	0.543	0	-0.335	0	0	0	0	0	0	0	0	0	0	0
ZNF547	0.308829	0	0	0	0	0	0	0	0	0	0	0	0	0	0	0	0	0	0	0	0	0	0	0	0	0	0	0	0	0	0	0	0	0	0	0	0	0	0	0	0	0	0
ZNF548	0	0	0	0	0	0	0	0	0	0	0	0	0	0	0	0	0	0	0	0	0	0	0	0	0	0	0	0.32	0	0.574	0	0	0	0	0	0	0	0	0	0	0	0	0
ZNF549	0	0	0	0	0	0	0	0	-0.155763	0	0	-0.206945	0	0	-0.198095	0	0	0	0	0	0	0	0	0	0	0	0	0	0	0	0	-0.743	0	0	0	0	0	0	0	0	0	0	0
ZNF550	0	0	0	0	0	0	0	0	0	0	0	0	0	0	0	0	0	0	0	-0.28576	0	0	0	0	0	0	0	0	0	0	0	0	0	0	0	0	0	0	0	0	0	0	0
ZNF551	0	0	0	0	0	0	0	0	0	0	0	0	0	0	0	0	0	0	0	0	0	0	0	0	0	0	0	0	-0.865	0	0	0	0	0	0	0.238245	0	0	0	0	0	0	0
ZNF552	0	0	0	0	0	0	0	0	0	0	0	0	0	0	0	0	0	0	0	0.26662	0	0	0	0	0	0	0	0	0	0	0	-0.534	0	0	0	0	0	0	0	0	0	0	0
ZNF554	-0.523898	0	0	0	-0.33363	-0.432027	0	0	0	0	0	0	0	0	0	0	0	0	0	0	0	0	0	0	0	0	0	0	-0.315	0	0	0	0	0	0	0	0	0	0	0	0	0	0
ZNF555	0	0	0	0	0	0	0	0	0	0	0	0	0	0	0	0	0	0	0	-0.369721	0	0	0	0	0	0	0	1.145	0	0	0	0	0	0	0	0	0	0	0	0	0	0	0
ZNF557	0	0	0	0	0	-0.439253	0	0	0	0	0	0	0	0	0	0	0	0	0	0	0	0	0	0	0	0	0	0	0	0	0	0	0	0	0	0	0	0	0	0	0	0	0
ZNF558	0.333908	0	0	0	0	0	-1.95606	0	0	0	0	0	0	0	0	0	0	0	0	-1.99076	0	0	-7.06681	0	-8.30557	-6.44091	0	0	0	0	0	0	0	0	0	0	0	0	0	0	0	0	0
ZNF559	0	0	0	0	0	-0.546415	0	0	0	0	0	0	0	0	0	0	0	0	0	0	0	0	0	0	0	0	0	0	0	0.685	0	0	0	0	0	0	0	0	0	0	0	0	0
ZNF560	0	0	0	0	0	0	0	0	0	0	0	0	0	0	0	0	0	0	0	0	0	0	-12.1572	0	0	-5.37531	0	0	0	0	0	0	0	0	0	0	0	0	0	0	0	0	0
ZNF561	0	0	0	0	0	0	0	0	0	0	0	0	0	0	0	0	0	0	0	0	0	0	0	0	0	0	0	-0.103	0	0	0	0	0	0	0	0	0	0	0	0	0	0	0
ZNF562	0	0	0	0	0	-0.531237	0	0	0	0	0	0	0	0	0	0	0	0	0	-0.161175	0	0	0	0	0	0	0	0	0	0	0	0	0	0	0.363566	0.478313	0	0	0	0	0	0	0
ZNF565	0	0	0	0	0	0	0	-0.118387	0	0	0	0	0	0	-0.101129	0	0	-0.218728	-0.130195	0	0	0	0	0	0	0	0	0	0.509	0	0	-0.726	0	0	0	0	0	0	0	0	0	0	0
ZNF566	0	0	0	0	0	0	0	0	0	0	0	0	0	0	0	0	0	0	0	0	0	0	0	0	0	0	0	0.221	0	0	0	0.302	0	0	0	0	0	0	0	0	0	0	0
ZNF568	0	0	0	0	0	-0.386991	0	0	0	0	0	0	0	0	0	0	0	0	0	0	0	0	0	0	0	0	0	0	0	1.092	0	-1.197	0	0	0	0	0	0	0	0	0	0	0
ZNF569	0	0	0	0	0	0	0	0	-0.10675	0	0	0	-0.109719	0	0	0	0	0	0	0	0	0	0	0	0	0	0	0	0	0	0.214	0	0	0	0	0	0	0	0	0	0	0	0
ZNF570	0	0	0	0	0	0	0	0	0	0	0	0	0	0	0	0	0	0	0	0	0	0	0	0	0	0	0	0.031	0	0	0	0	0	0	0	0	0	0	0	0	0	0	0
ZNF571	0.35504	0	0	0	0	0	0	0	0	0	0	0	0	0	0	0	0	0	0	0	0	0	0	0	0	0	0	0	0	0	0	0	0	0	0	0	0	0	0	0	0	0	0
ZNF572	0	0	0	0	0	0	0	0	0	0	0	0	0	0	0	0	0	0	0	-0.546644	0	0	0	0	0	0	0	0	0	0	0	0	0	1.53535	0	0	0	0	0	0	0	0	0
ZNF573	-0.602216	0	0	0	0	0	0	0	-0.118354	0	0	0	0	-0.295712	-0.146516	0	0	0	0	0	0	0	0	0	0	0	0	0.024	0	0	0	0	0	0	0	0	0	0	0	0	0	0	0
ZNF574	0	0	0	0	0	0	0	0	0	0	0	0	0	0	0	0	0	0	0	0	0	0	0	0	0	0	0	-2.241	0	0	0	-1.053	0	0	0	0	0	0	0	0	0	0	0
ZNF575	-0.436803	0	0	0	0	0	0	0	0	0	0	0	0	0	0	0	0	0	0	0	0	0	0	0	0	0	0	0	0	0	0	0	0	0	0	0	0	0	0	0	0	0	0
ZNF576	0	0	0	0	0	0	0	0	0	0	0	0	0	0	0	0	0	0	0	0	0	0	0	0	0	0	0	0.252	0	0	0	0	0	0	0	0	0	0	0	0	0	0	0
ZNF577	0.490751	0	0	0	0	0	0	0	-0.115133	0	0	0	-0.163678	0	0	0	0	0	0	-0.270929	0	0	0	0	0	0	0	0	0	0	0	-0.594	0	0	0	0	0	0	0	0	0	0	0
ZNF578	0	0	0	0	0	0	0	0	0	0	0	0	0	0	0	0	0	0	0	0	0	0	0	0	0	-3.81957	0	-1.649	0.628	0.792	0	0	0	0	0	0.520658	-2.82298	0	0	0	0	1.90807	0
ZNF580	0	0	0	0	0	0	0	0	0	0	0	0	0	0	0	0	0	0	0	0	0	0	0	0	0	0	0	0	0	0	0	0	0	0	0	0	0	0	0	-0.295729	0	0	0
ZNF581	0	0	0	0	0	0	0	0	0	0	0	0	0	0	0	0	0	0	0	-0.25259	0	0	0	0	0	0	0	0	0	0	0	0.752	0	0	0	-0.160905	0	0	0	0	0	0	0
ZNF582	0.246062	0	0	0	0	0	0	0	0	0	0	0	0	0	0	0	0	0	0	0	0	0	0	0	0	0	0	0	0	-0.725	0	0.576	0	0	0	0	0	0	0	0	0	0	0
ZNF583	0	0	0	0	0	-0.424166	0	0	0	0	0	0	0	0	0	0	0	0	0	0	0	0	0	0	0	0	0	0	0	0	0	-0.672	0	0	0	0	0	0	0	-0.359986	0	0	0
ZNF584	0	0	0	0	0	0	0	0	0	0	0	0	0	0	0	0	0	0	0	-0.234631	0	0	0	0	0	0	0	0	0	0	0	0	0	0	0	0	0	0	0	0	0	0	0
ZNF586	0	0	0	0	0	0	0	0	0	0.196539	0.229561	0	0	0	0	0	0	0	0.12586	0	0	0	0	0	0	0	0	0	0	0	0	0	0	0	0	0	0	0	0	0	0	0	0
ZNF587	-0.410003	0	0	0	-0.405259	-0.60135	0	0	0	0	0	0	0	0	0	0	0	0	0	0	0	0	0	0	0	0	0	0	-0.072	0	0	0	0	0	0	0	0	0	0	0	0	0	0
ZNF587B	0	0	0	0	0	0	0	0	0	0	0	0	0	0	0	0	0	0	0	0	0	0	0	0	0	0	0	-0.267	0	0	0	-1.015	0	0	0	0	0	0	0	0	0	0	0
ZNF589	0	0	0	0	0	-0.326916	0	0	0	0	0	0.254728	0	0	-0.101603	0	0	0	0	0	0	0	0	0	0	0	0	0.027	0	0	0	0	0	0	0	-0.167505	0	0	0	0	0	0	0
ZNF592	0	0	0	0	0	0	0	0	0	0	0.155325	0	0	0	0	0	0	0	0	0	0	0	0	0	0	0	0	0	0	0	0	0	0	0	0	0	0	0	0	0	0	0	0
ZNF594	0	0	0	0	0	0	0	0	-0.130085	0	0	0	0	0	-0.134174	0	0	0	0	0	0	0	0	0	0	0	0	-1.692	0	0	0	0	0	0	0	0	0	0	0	0	0	0	0
ZNF595	0	0	0	0	0	0	0	0	0	0	0	0	0	0	0	0	0	0	0	0	0	0	0	0	0	0	0	0	0	0	0	-0.626	0	0	0	0	0	0	0	0	0	0	0
ZNF596	-0.475815	0	0	0	0	0	0	0	0	0	0	0	0	0	0	0	0	0	0	1.2648	0	0	0	0	0	0	0	0.523	0	0	0	0	0	0	0	0	0	0	0	0	0	0	0
ZNF597	0	0	0	0	0	0	0	0	0	0	0	0	0	0	0	0	0	0	0	0	0	0	0	0	0	0	0	0	0	0	0	0	0	0	0.814098	0.953975	0	0	0	0	0	0	0
ZNF598	0	0	0	0	0	0	0	0	0	0	0	0	0	0	0	0	0	0	0	0	0	0	0	0	0	0	0	0	0.202	0	0	-0.746	0	0	0	0	0	0	0	0	0	0	0
ZNF600	0	0	0	0	0	0	0	0	0	0	0	0	0	0	0	0	0	0	0	-0.496409	0	0	0	0	0	0	0	0	0	0	0	-1.703	0	0	0	-0.398053	0	0	0	0	0	0	0
ZNF606	0	0	0	0	0	0	0	0	0	0	0	0	0	0	0	0	0	0	0	0	0	0	0	0	0	0	0	2.649	0	0	0	0	0	0	0	0	0	0	0	0	0	0	0
ZNF607	0	0	0	0	0	0	0	0	0	0	0	0	0	0	0	0	0	0	0	0	0	0	0	0	0	0	0	0	1.625	0	0	0.408	0	0	0	0	0	0	0	0	0	0	0
ZNF608	0	0	0	0	0	0	-1.05658	0	0.106789	0	0	0.786601	0	0	0	0	0	0	0.161178	0	0	0	0	0	0	0	0	-0.367	0	0	0	0	0	0	0	-0.134177	0	0	0	0	0	0	0
ZNF609	0	0	0	0	0	0	0	0	0	0.363864	0	0	0	0	0	0	0	0	0	0	0	0	0	0	0	0	0	-0.019	0	0	0	0	0	0	0	0	0	0	0	0	0	0	0
ZNF611	-0.279934	0	0	0	0	0	0	0	-0.107805	0	0.122909	0	0	0	0	0	0	0	0	0	0	0	0	0	0	0	0	0	0	0	0	0	0	0	0	0	0	0	0	0	0	0	0
ZNF614	0.262241	0	0	0	0	0	0	0	0	0	0	0	0	0	0	0	0	0	0	0	0	0	0	0	0	0	0	0	0	0	0	0.168	0	0	0	0.173568	0	0	0	0	0	0	0
ZNF615	0.21624	0	0	0	0	0	0	0	0	0	0	0	0	0	0	0	0	0	0	0	0	0	0	0	0	0	0	-0.06	0.947	0	0	0	0	0	0	0	0	0	0	0	0	0	0
ZNF616	0	0	0	0	0	0	0	0	0	0	0	0	0	0	0	0	0	0	0	0	0	0	0	0	0	0	0	0	0	0	0	-0.11	0	0	0	0	0	0	0	0	0	0	0
ZNF618	0	0	0	0	0	0	0	0	-0.115941	0	0	0.245882	0	0	-0.182856	0	0	0	0	0.346364	0	0	0	0	0	0	0	0.163	0	0	0	-0.67	0	0	0	0	0	0	0	0	0	0	0
ZNF619	0	0	0	0	0	0	0	0	0	0	0	0	0	0	0	0	0	0	0	0	0	0	0	0	0	0	0	0	0	0	0	-0.242	0	0	0.317877	0.287861	0	0	0	0	0	0	0
ZNF620	0	0	0	0	0	0	0	0	0	0	0	0	0	0	0	0	0	0	0	0	0	0	0	0	0	0	0	0.374	0	0	0	0	0	0	0	0	0	0	0	0	0	0	0
ZNF621	0	0	0	0	0	0	0	0	0	0	0	0	0	0	0	0	0	0	0	0	0	0	0	0	0	0	0	0	-0.306	-0.452	0	0.622	0	0	0	0	0	0	0	0	0	0	0
ZNF623	0	0	0	0	0	0	0	0	0	0	0	0	0	0	0	0	0	0	0	0	0	0	0	0	0	0	0	-0.47	-2.29	0	0	0	0	0	0	0	0	0	0	0	0	0	0
ZNF624	0	0	0	0	0	0	0	0	0	0	0	0	0	0	0	0	0	0	0	0	0	0	0	0	0	0	0	0.34	0	0.401	0	0.622	0	0	0	0	0	0	0	0	0	0	0
ZNF626	0	0	0	0	0	0	0	0	0	0	0	0	0	0	0	0	0	0	0	0	0	0	0	0	-1.31098	0	0	-0.228	-0.03	0	0	0	0	0	0	0	0	0	0	0	0	0	0
ZNF627	0	0	0	0	0	0	0	0	0	0	0	0	0	0	0	0	0	0	0	0	0	0	0	0	0	0	0	-0.964	0	0	0	0.78	0	0	0	0	0	0	0	0	0	0	0
ZNF628	0	0	0	0	0	0	0	0	0	0	0	0	0	0	0	0	0	0	0	0	0	0	0	0	0	0	0	-0.011	0	0	0	0.315	0	0	0	0	0	0	0	0	0	0	0
ZNF629	-0.358346	0	0	0	0	0	0	0	0	0	0	0	0	0	0	0	0	0	0	0	0	0	0	0	0	0	0	0	0	0	0	0	0	0	0	0	0	0	0	0	0	0	0
ZNF641	0	0	0	0	0	0	0	0	0	0	0	0.116728	0	0	0	0	0	0	0	0.442666	0	0	0	0	0	0	0	0	0	0	0	0	0	0	0	-0.657575	0	0	0	0	0	0	0
ZNF644	0.260896	0	0	0	0	0	0	0	-0.124829	0	0	0	0	0	-0.18903	0	0	0	0	0	0	0	0	0	0	0	0	0	0	0	0	0	0	0	0	0.106477	0	0	0	0	0	0	0
ZNF646	0	0	0	0	0	0	0	0	0	0	0	0	0	0	0	0	0	0	0	0	0	0	0	0	0	0	0	0	0	0.265	0	-0.537	0	0	0	0	0	0	0	0	0	0	0
ZNF649	0	0	0	0	0	0	0	0	0	0	0	0	0	0	0	0	0	0	0	0	0	0	0	0	0	0	0	0.081	0	0	0	0	0	0	0	0.156309	0	0	0	0	0	0	0
ZNF652	0.703607	0	0	0	0	0	0	0	0	0.229342	0	0.179596	0	0	-0.121592	0	0	0.315765	0	0	0	0	0	0	0	0	0	0	0	0	0	0	0	0	0	0	0	0	0	0	0	0	0
ZNF653	0	0	0	0	0	0	0	0	0	0	0	0	0	0	0	0	0	0	0	0	0	0	0	0	0	0	0	0	-0.026	-0.38	0	0	0	0	0	0	0	0	0	0	0	0	0
ZNF654	0.289957	0	0	0	0	0	0	-0.10514	-0.101111	0	0	0	0	-0.318746	-0.130082	0	0	0	0	0	0	0	0	0	0	0	0.266972	0	-1.121	-0.335	0	0	0	0	0	0	0	0	0	0	0	0	0
ZNF655	0	0	0	0	-0.405524	0	0	0	0	0	0	0	0	0	0	0	0	0	0	0	0	0	0	0	0	0	0	-0.133	0	0	0	0	0	0	0	0	0	0	0	0	0	0	0
ZNF658	0	0	0	0	0	0	0	0	-0.19207	0	0	-0.115304	0	-0.186409	-0.102445	0	0	0	0	0	0	0	0	0	0	0	0	0	0	0	0	0	0	0	0	0	0	0	0	0	0	0	0
ZNF660	0	0	0	0	0	0	0	0	0	0	0	0	0	0	0	0	0	0	0	0	0	0	0	0	0	0	0	0.268	0	0	0	0.557	0	0	0	0	0	0	0	0	0	0	0
ZNF662	0	0	0	0	-0.628809	-0.462745	0	0	0	0	0	0	0	0	0	0	0	0	0	0	0	0	0	0	0	0	0	0	0	0	0	0	0	0	0	0	0	0	0	0	0	-5.86398	0
ZNF664	0	0	0	0	0	0	0	0	0	0	0	0	0	0	0	0	0	0	0	0	0	0	0	0	0	0	0	-0.873	-0.371	0	0	0	0	0	0	0	0	0	0	0	0	0	0
ZNF667	-0.182801	0	0	0	0	0	3.24489	0	-0.283243	0	0	-0.328887	-0.175712	0	-0.310694	0	0	0	0	7.30769	0	0	0	0	0	0	0	0	0	0	0	0	0	0	0	-0.149585	0	0	0	0	0	0	0
ZNF669	0	0	0	0	0.404963	0	0	0	0	0	0	0	0	0	0	0	0	0	0	0	0	0	0	0	0	0	0	0	0	0.313	0	-0.723	0	0	0	0	0	0	0	0	0	0	0
ZNF671	0	0	0	0	0	0	0	0	0	0	0	0	0	0	0	0	0	0	0	0	0	0	0	0	0	0	0	0	0	0	0	1.201	0	0	0	0	0	0	0	0	0	0	0
ZNF672	0	0	0	0	0	0	0	0	0	0	0	0	0	0	0	0	0	0	0	0	0	0	0	0	0	0	0	0	0	0	0	0	0	0	0	-0.150511	0	0	0	0	0	0	0
ZNF674	0	0	0	0	0	0	0	0	0	0	0	0	0	0	0	0	0	0	0	0	0	0	0	0	0	0	0	-0.129	-0.26	0	0	0	0	0	0	0	0	0	0	0	0	0	0
ZNF675	0	0	0	0	0	0	0	0	0	0	0	0.38013	0	0	0	0	0	0	0	0	0	0	0	0	0	0	0	0.08	0	0	0	-0.141	0	0	0	0	0	0	0	0	0	0	0
ZNF676	0	0	0	0	0	0	0	0	0	0	0	0	0	0	0	0	0	0	0	15.564	0	0	0	0	0	0	0	0	0	0	0	0	0	0	0	0	0	0	0	0	0	0	0
ZNF677	0	0	0	0	0	0	0	0	0	0	0	0	0	0	0	0	0	0	0	0.45266	0	0	0	0	0	0	0	0	0	0	0	0	0	0	0	0	0	0	0	-0.311008	0	0	0
ZNF678	0.380424	0	0	0	0	0	0	-0.115817	0	0	0	0.142802	0	-0.216699	0	0	0	0	0	0	0	0	0	0	0	0	0	0	0	0	0	0	0	0	0	0.140779	0	0	0	0	0	0	0
ZNF680	0	0	0	0	0	0.714419	0	-0.136204	0.106254	0	0.114948	0.253999	0	0	0.146123	0	0	0	0	0	0	0	0	0	0	0	0	0	0	0	0	0	0	0	0	0	0	0	0	0	0	0	0
ZNF681	0	0	0	0	0	0	0	0	0	0	0	0	0	0	0	0	0	0	0	0.468132	0	0	0	0	0	0	0	0	0	0	0	0	0	0	0	0	0	0	0	0	0	0	0
ZNF682	0	0	0	0	0	0	0	0	0	0	0	0	0	0	-0.147696	0	0	0	0	0	0	0	0	0	0	0	0	0	0	0	0	-0.739	0	0	0	0	0	0	0	0	0	0	0
ZNF687	0	0	0	0	0	0	0	0	0	0	0	0	0	0	0	0	0	0	0	0	0	0	0	0	0	0	0	0	0	0	0	-0.708	0	0	0	0	0	0	0	0	0	0	0
ZNF688	0	0	0	0	0	0	0	0	0	0	0	0	0	0	0	0	0	0	0	0	0	0	0	0	0	0	0	0	0	0	0	0	0	0	0	-0.252182	0	0	0	0	0	0	0
ZNF689	0	0	0	0	0	0	0	0	0	0	0	0	0	0	0	0	0	0	0	0	0	0	0	0	0	0	0	0	0	0	0	2.653	0	0	0	0	0	0	0	0	0	0	0
ZNF69	0.404899	0	0	0	0	0	0	0	0	0	0.166874	0	0	0	-0.105859	0	0	0	0	0	0	0	0	0	0	0	0	-0.267	0	0	0	-0.555	0	0	0	0.481778	0	0	0	0	0	0	0
ZNF691	0	0	0	0	0	0	0	0	0	0	0	0	0	0	0	0	0	0	0	-0.320403	0	0	0	0	0	0	0	0	-0.016	0	0	0	0	0	0	0	0	0	0	0	0	0	0
ZNF692	0	0	0	0	0	0	0	0	0	0	0	0	0	0	-0.110002	0	0	0	0	0	0	0	0	0	0	0	0	0	0	0.122	0	-0.351	0	0	0	-0.394096	0	0	0	0	0	0	0
ZNF696	-0.266266	0	0	0	0	0	0	0	0	0	0	0	0	0	0	0	0	0	0	0	0	0	0	0	0	0	0	0	0	0	0	-0.94	0	0	0	0	0	0	0	0	0	0	0
ZNF697	0	0	0	0	0	0	-0.9855	0	0	0	0	0	0	0	0	0	0	0	0	-0.346133	0	0	0	0	0	0	0	0	0	0	0	0.522	0	0	0	0	0	0	0	0	0	0	0
ZNF699	0	0	0	0	0	0	0	0	0	0	0	0	0	0	0	0	0	0	0	0	0	0	0	0	0	0	0	-0.63	0	0	0	0	0	0	0	0	0	0	0	0	0	0	0
ZNF7	0	0	0	0	0	0	0	0	0	0	0	0	0	0	0	0	0	0	0	0	0	0	0	0	0	0	0	0.321	-0.21	0	0	-0.363	0	0	0	0	0	0	0	0	0	0	0
ZNF70	-0.433515	0	0	0	0	0	0	0	0	0	0	0	0	0	0	0	0	0	0	0	0	0	0	0	0	0	0	0	0	0	0	0	0	0	0	0	0	0	0	0	0	0	0
ZNF700	0	0	0	0	0	0	0	0	0	0	0	0	0	0	0	0	0	0	0	0	0	0	0	0	0	0	0	-0.203	0.514	0	0	0	0	0	0	0	0	0	0	0	0	0	0
ZNF703	0.388167	0	0	0	0	0	0	0	0	0	0	0	0	0	0	0	0	0	0	0	0	0	0	0	0	0	0	-0.066	0	0	0	0	0	0	0	0	0	0	0	0	0	0	0
ZNF704	0	0	0	0	0	0	0	0.163776	0	0	0	0	0	-0.847581	-0.251665	0	0	0	0.138654	0	0	0	0	0	0	0	0	1.091	0.172	0	0	0	0	0	0	0.157768	0	0	0	0	0	0	0
ZNF705D	0	0	0	0	0	0	0	0	0	0	0	0	0	0	0	0	0	0	0	0	0	0	0	0	0	0	0	0	0	-0.131	0	0	0	0	0	0	0	0	0	0	0	0	0
ZNF706	0	0	0	0	0	0	0	0	0	0	0.213169	0	0	0	0	0	0	0	0	0	0	0	0	0	0	0	0	0	0	0	0	0	0	0	0	0	0	0	0	0	0	0	0
ZNF707	-0.343339	0	0	0	0	-0.365237	0	0	0	0	0	0	0	0	0	0	0	0	0	0	0	0	0	0	0	0	0	0	0	0	0	0	0	0	0	0	0	0	0	0	0	0	0
ZNF708	0	0	0	0	0	0	0	-0.22653	-0.122989	0	0	0	-0.157404	0	-0.116485	0	0	0	-0.143914	0	0	0	0	0	0	0	0	0	0	0.845	0	-0.831	0	0	0	0.143449	0	0	0	0	0	0	0
ZNF709	0	0	0	0	0	0	0	0	0	0	0	0	0	0	0	0	0	0	0	0	0	0	0	0	0	0	0	-0.199	0	0	0	-1.293	0	0	0	0	0	0	0	0	0	0	0
ZNF71	-0.236386	0	0	0	0	0	0	0	0	0	0	0	0	0	0	0	0	0	0	0.410688	0	0	0	0	0	0	0	0	0	0	0	-0.069	0	0	0	0	0	0	0	0	0	0	0
ZNF710	0	0	0	0	0	0	0	0	0	0	0	0	0	0	-0.114327	0	0	0	0	0	0	0	0	0	0	0	0	0	0	0	0	0	0	0	0	0	0	0	0	0	0	0	0
ZNF711	0	0	0	0	0	-0.477844	0	0	0	0	0	0	0	0	0	0	0	0	0	0	0	0	0	0	0	0	0	0	0	0	0	0	0	0	0	0	0	0	0	0	0	0	0
ZNF714	0	0	0	0	0	0	0	-0.114113	-0.134837	0	0	0	-0.114484	0	0	0	0	0	0	0	0	0	0	0	0	0	0	0	0	0	0	0	0	0	0	0.164752	0	0	0	0	0	0	0
ZNF717	0	0	0	0	0	0	0	0	-0.115965	0	0.148132	0	0	0	0	0	0	0	0	-1.16894	0	0	0	0	-3.47218	0	0	3.531	0	0	0	0	0	0	1.00194	0.779775	-2.42593	0	0	0	0	0	0
ZNF718	0	0	0	0	0	0	0	0	0	0	0.180849	0	0	0	-0.127287	0	0	0	0	0.422859	0	0	0	0	0	0	0	0	0	-0.034	0	0	1.87783	1.23256	0	0	0	0	0	0	0	0	0
ZNF721	0	0	0	0	0	0	0	0	-0.260783	0	0	0	0	0	-0.300335	0	0	0	0	0	0	0	0	0	0	0	0	0	0	-1.498	0	0	0	0	0	0	0	0	0	0	0	0	0
ZNF724	0	0	0	0	0	0	0	0	0	0	0	0	0	0	0	0	0	0	0	0	0	0	0	0	0	0	0	0	-0.238	0	0	0	0	0	0	0	1.38162	0	0	0	0	0	0
ZNF727	0	0	0	0	0	0	0	0	-0.102895	0	0	0	0	0	0	0	0	0	0	0	0	0	0	0	0	0	0	0	0	0	0	0	0	0	0	0	0	0	0	0	0	0	0
ZNF728	0	0	0	0	0	0	0	0	0	0	0	0	0	0	0	0	0	0	0	0	0	0	0	0	0	0	0	0	0	0	0	0	0	0	0	0	0	0	0	0	0	9.01655	8.02944
ZNF729	0	0	0	0	0	0	0	0	0	0	0	0	0	0	0	0	0	0	0	13.818	0	0	0	0	0	0	0	0	0	0	0	0	0	0	0	0	0	0	0	0	0	0	0
ZNF730	0	0	0	0	0	0	0	0	0	0	0	0	0	0	0	0	0	0	0	-0.243157	0	0	0	0	0	0	0	0	0	0	0	0	0	0	0	0	0	0	0	0	0	0	0
ZNF732	0.615832	0	0	0	0	0	0	0	0	0	0	0	0	0	0	0	0	0	0	0	0	0	0	0	0	0	0	1.09	0	0	0	0	0	0	0	0	0	0	0	0	0	0	0
ZNF736	0	0	0	0	0	0	0	0	-0.141144	0	0	0	0	0	0	0	0	0	0	0	0	0	0	0	0	0	0	0	0	0	0	0	0	0	0	0	0	0	0	0	0	0	0
ZNF737	0	0	0	0	0	0	0	0	-0.199232	0	0	-0.133984	-0.140764	0	-0.148719	0	0	0	0	0	0	0	0	0	0	0	0	0.002	0.083	0	0	0	0	0	0	0	0	0	0	0	0	0	0
ZNF74	0	0	0	0	0	0	0	0	0	0	0	0	0	0	0	0	0	0	0	0	0	0	0	0	0	0	0	0	0	0	0	0.271	0	0	0	0	0	0	0	0	0	0	0
ZNF740	0	0	0	0	0	0	0	0	0	0	0	0	0	0	0	0	0	0	0	0	0	0	0	0	0	0	0	0	-0.002	-0.59	0	0	0	0	0	0	0	0	0	0	0	0	0
ZNF746	0	0	0	0	0	0	0	0	0	0	0	0	0	0	0	0	0	0	0	0	0	0	0	0	0	0	0	0	0	0	0	0.143	0	0	0	0	0	0	0	0	0	0	0
ZNF747	-0.156077	0	0	0	0	0	0	0	0	0	0	0	0	0	0	0	0	0	0	0	0	0	0	0	0	0	0	0	0	0	0	0.378	0	0	0	0	0	0	0	0	0	0	0
ZNF75A	0	0	0	0	0	0	0	0	-0.13818	0	0	0	0	0	-0.140451	0	0	0	0	0	0	0	0	0	0	0	0	0	0	0	0	0	0	0	0	0	0	0	0	0	0	0	0
ZNF75D	0	0	0	0	0	0	0	0	-0.162858	0	0	0	0	0	-0.200628	0	0	0	0	0	0	0	0	0	0	0	0	0	0	0	0	0.068	0	0	0	-0.203527	0	0	0	0	0	0	0
ZNF76	0	0	0	0	0	0	0	0	-0.170645	0	0	0	0	0	-0.202482	0	0	0	0	0	0	0	0	0	0	0	0	0	0	0	0	0	0	0	0	0	0	0	0	0	0	0	0
ZNF761	0.290317	0	0	0	0	0	0	0	0	0	0	0	0	0	0	0	0	0	0	-0.417212	0	0	0	0	0	0	0	-0.127	0	0	0	0.262	0	0	0	0	0	0	0	0	0	0	0
ZNF764	-0.252538	0	0	0	0	0	0	0	0	0	0	0	0	0	0	0	0	0	0	0	0	0	0	0	0	0	0	0	0	0	0	0	0	0	0	0	0	0	0	0	0	0	0
ZNF765	0	0	0	0	0	0	0	0	0	0	0	0	0	0	0	0	0	0	0	0	0	0	0	0	0	0	0	0	-0.034	-0.548	0	0	0	0	0	0	0	0	0	0	0	0	0
ZNF766	0.207815	0	0	0	0	0	0	0	0	0	0	0	0	0	0	0	0	0	0	0	0	0	0	0	0	0	0	0	0	0	0	0	0	0	0	0	0	0	0	0	0	0	0
ZNF768	0.350489	0	0	0	0	0	0	0	0	0	0	0	0	0	0	0	0	0	0	0	0	0	0	0	0	0	0	0	-0.336	0	0	0	0	0	0	0	0	0	0	0	0	0	0
ZNF77	-0.377503	0	0	0	0	0	0	0	0	0	0	0	0	0	0	0	0	0	0	0	0	0	0	0	0	0	0	0	0	0	0	0	0	0	0	0	0	0	0	0	0	0	0
ZNF770	0	0	0	0	0.281227	0	0	0	0	0	0	-0.194388	0	0	0	0	0	0	0	0	0	0	0	0	0	0	0	0	0	0	0	0	0	0	0	0.145912	0	0	0	0	0	0	0
ZNF771	0	0	0	0	0	0	0	0	0	0	0.122904	0	0	0	0	0	0	0	0	0	0	0	0	0	0	0	0	0	0	0	0	0	0	0	0	0	0	0	0	0	0	0	0
ZNF773	-0.220342	0	0	0	0	0	0	0	0	0	0	0	0	0	0	0	0	0	0	0	0	0	0	0	0	0	0	0	0	0	0	0.161	0	0	0	0	0	0	0	0	0	0	0
ZNF774	0	0	0	0	0	0	0	0	0	0	0	-0.150603	0	0	0	0	0	0	0	0	0	0	0	0	0	0	0	0	0	-0.103	0	0	0	0	0	0	0	0	0	0	0	0	0
ZNF775	0	0	0	0	0	0	0	0	0	0	0	0	0	0	0	0	0	0	0	0	0	0	0	0	0	0	0	0	0	0	0	0	0	0	0	-0.213415	0	0	0	0	0	0	0
ZNF777	0	0	0	0	0	0	0	0	0	0	0	0	0	0	0	0	0	0	0	0	0	0	0	0	0	0	0	0	0	0	0	0.13	0	0	0	0	0	0	0	0	0	0	0
ZNF778	-0.2623	0	0	0	0	0	0	0	0	0	0	0	0	0	0	0	0	0	0	0	0	0	0	0	-1.09044	0	0	0	0	0	0	0	0	0	0	0.178721	0	0	0	0	0	0	0
ZNF780A	0	0	0	0	0	0	0	0	0	0	0	0	0	0	0	0	0	0	0	-0.274812	0	0	0	0	0	0	0	0	0	0	0	0	0	0	0	0	0	0	0	0	0	0	0
ZNF780B	-0.285684	0	0	0	0	0	0	-0.158811	-0.48405	0	0	-0.447769	-0.371985	0	-0.487671	0	0	0	0	0	0	0	0	0	0	0	0	0	0	0	0	0	0	0	0	0	0	0	0	0	0	0	0
ZNF782	-0.477455	0	0	0	0	0	0	0	-0.224465	0	0	0	-0.169549	0	-0.280969	0	0	0	0	0	0	0	0	0	0	0	0	-0.019	-0.169	0	0	0	0	0	0	0	0	0	0	0	0	0	0
ZNF783	0	0	0	0	0	0	0	0	0	0	0	0	0	0	0	0	0	0	0	0	0	0	0	0	0	0	0	0	0	0	0	0.664	0	0	0	0	0	0	0	0	0	0	0
ZNF784	0	0	0	0	0	0	0	0	0	0	0	0	0	0	0	0	0	0	0	0	0	0	0	0	0	0	0	0.239	0	0.993	0	-1.487	0	0	0	0	0	0	0	0	0	0	0
ZNF785	0	0	0	0	0	0	0	0	0	0	0	0	0	0	0	0	0	0	0	0	0	0	0	0	0	0	0	0	0	0	0	0.33	0	0	0	0	0	0	0	0	0	0	0
ZNF786	-0.304852	0	0	0	0	0	0	0	0	0	0	0	0	0	0	0	0	0	0	0	0	0	0	0	0	0	0	0.37	0	0	0	0	0	0	0	0	0	0	0	0	0	0	0
ZNF787	0.313188	0	0	0	0	0	0	0	0	0	0.117996	0	0	0	0	0	0	0	0	0	0	0	0	0	0	0	0	0	0	0	0	0	0	0	0	0	0	0	0	0	0	0	0
ZNF788	0	0	0	0	0	0	0	0	0	0	0	0	0	0	0	0	0	0	0	0	0	0	0	0	0	0	0	0	-0.039	0	0	-0.615	0	0	0.205241	0.309021	0	0	0	0	0	0	0
ZNF789	-0.219018	0	0	0	0	0	0	0	0	0	0	0.25775	0	0	0	0	0	0	0	0	0	0	0	0	0	0	0	0	0	0	0	0	0	0	0	0	0	0	0	0	0	0	0
ZNF790	0	0	0	0	0	0	0	0	0	0	0	0	0	0	0	0	0	0	0	0	0	0	0	0	0	0	0	0.317	0	0	0	0.109	0	0	0	0	0	0	0	0	0	0	0
ZNF793	0	0	0	0	0	0	0	-0.104312	0	0	0	0	0	0	-0.131639	0	0	0	0	0	0	0	0	0	0	0	0	0	0	0	0	0	0	0	0	0	0	0	0	-0.410921	0	0	0
ZNF799	0	0	0	0	0	0	0	0	0	0	0	0	0	0	0	0	0	0	0	0	0	0	0	0	0	0	0	-0.097	0	0	0	0	0	0	0	0	0	0	0	0	0	0	0
ZNF800	0	0	0	0	0	0	0	0	0	0	0	-0.160262	0	0	0	0	0	0	0	0	0	0	0	0	0	0	0	1.216	0	0	0	0	0	0	0	0	0	0	0	0	0	0	0
ZNF804A	0	0	0	0	0	0	-2.17632	0	-0.105033	0	0	-1.4715	0	-0.774363	-0.546817	0.193293	0	0	0	0	0	0	0	0	0	0	0	-0.356	-0.737	0	0	0	0	0	0	0	0	0	0	-0.457422	0	0	0
ZNF804B	0	0	0	-2.35226	0	0	0	0	0	0	0	-1.77305	0.363877	-1.07278	0	0	0	0	0	0	0	0	0	0	0	0	0	0	0	0	0	0	0	0	0	3.13623	0	0	0	0	0	0	0
ZNF808	0	0	0	0	0	0	0	0	0	0	0.10701	0	0	0	0	0	0	0	0	0	0	0	0	0	0	0	0	0	0	0	0	0	0	0	0	0	0	0	0	0	0	0	0
ZNF81	0	0	0	0	0	0	0	0	0	0	0	0	0	-0.322134	0	0	0	0	0	0	0	0	0	0	0	0	0	0	0	0	0	0	0	0	0	0	0	0	0	0	0	0	0
ZNF813	0.440138	0	0	0	0	0	0	0	0	0	0	0	0	0	0	0	0	0	0	0	0	0	0	0	0	0	0	0	0	0	0	0.052	0	0	0	0	0	0	0	0	0	0	0
ZNF814	0	0	0	0	-0.399143	-0.475528	0	0	0	0	0	0	0	0	0	0	0	0	0	0	0	0	0	0	0	0	0	0	0	0	0	0	0	0	0	0	0	0	0	0	0	0	0
ZNF821	-0.316405	0	0	0	0	0	0	0	0	0	0	0	0	0	-0.11004	0	0	0	0	0	0	0	0	0	0	0	0	0	-0.28	0	0	0	0	0	0	0	0	0	0	-0.391256	0	0	0
ZNF823	0.325025	0	0	0	0	0	0	0	0	0	0	0	0	0	0	0	0	0	0	0	0	0	0	0	0	0	0	0	0	0.215	0	0	0	0	0	0	0	0	0	0	0	0	0
ZNF827	-0.263433	0	0	0	0	0	0	-0.138612	-0.128357	0	0	-0.6052	0	-0.482377	0	0	0	0	0	0	0	0	0	0	0	0	0	0.006	0	-0.604	0	0.188	0	0	0	0	0	0	0	0	0	0	0
ZNF829	0	0	0	0	0	0	0	0	0	0	0	0	0	0	0	0	0	0	0	0	0	0	0	0	0	0	0	0	-0.409	0	0	-0.409	0	0	0	0	0	0	0	0	0	0	0
ZNF83	0	0	0	0	0	0	0	0	-0.770976	0	0	-0.219445	0	0	0	0	0	0	0	-0.293108	0	0	0	0	0	0	0	0	0	0	0	0	0	0	0	-0.328193	0	0	0	0	0	0	0
ZNF831	0	0	0	0	0	0	0	0	0.12608	0	0	-0.362044	0	0	0	0	0	0	0	0	0.66842	0	0	0	0	0	0	-1.935	0	0	0	0	0	0	0	0	0	0	0	0	0	0	0
ZNF835	0	0	0	0	0	0	3.28983	0	0	0	0	0	0	0	0	0	0	0	0	2.50189	0	0	0	0	0	0	0	0	0	0	0	0	0	0	0	0	0	0	0	0	0	0	0
ZNF836	0	0	0	0	0	0	0	0	0	0	0	0	0	0	0	0	0	0	0	0	0	0	0	0	0	0	0	0.179	0	0	0	0	0	0	0	-0.277331	0	0	0	0	0	0	0
ZNF837	0	0	0	0	0	0	0	0	0	0	0	0	0	0	0	0	0	0	0	0	0	0	0	0	0	0	0	-0.627	0	0	0	0	0	0	0	0	0	0	0	0	0	0	0
ZNF84	0	0	0	0	0	0	0	0	-0.144425	0	0	0	0	0	-0.122658	0	0	0	0	0	0	0	0	0	0	0	0	-0.839	-0.913	0	0	-0.18	0	0	0	0	0	0	0	0	0	0	0
ZNF841	0	0	0	0	0	0	0	0	0	0	0	0	0	0	0	0	0	0	0	-0.188811	0	0	0	0	0	0	0	0	-0.43	-0.095	0	0	0	0	0	0	0	0	0	0	0	0	0
ZNF843	-0.307754	0	0	0	0	0	0	0	0	0	0	0	0	0	0	0	0	0	0	0	0	0	0	0	0	0	0	0	0	0	0	0	0	0	0	0	0	0	0	0	0	0	0
ZNF844	0	0	0	0	0	0	0	0	0	0	0	0	0	0	0	0	0	0	0	0	0	0	0	0	0	0	0	0	0	0	0	0.129	0	0	0	0	0	0	0	0	0	0	0
ZNF845	0	0	0	0	0	0	0	0	0	0	0	0	0	0	0	0	0	0	0	0	0	0	0	0	0	0	0	-1.325	0	-1.341	0	0	0	0	0	0	0	0	0	0	0	0	0
ZNF846	0	0	0	0	0	0	0	0	0	0	0	0	0	0	0	0	0	0	0	0	0	0	0	0	0	0	0	-0.037	0	0	0	0	0	0	0	0	0	0	0	0	0	0	0
ZNF85	0	0	0	0	0	0	0	0	0	0	0	0	0	0	0	0	0	0	0	0	0	0	0	0	0	0	0	0	0	0.679	0	-1.123	0	0	0	0	0	0	0	0	0	0	0
ZNF850	0	0	0	0	0	0	0	0	0	0	0	0	0	0	0	0	0	0	0	0.665685	0	0	0	0	0	0	0	0.408	0	0	0	0	0	0	0	0.246423	0	0	0	0	0	0	0
ZNF852	0	0	0	0	0	0	0	0	0	0	0	0	0	0	0	0	0	0	0	0	0	0	0	0	0	0	0	-0.571	0	0	0	0	0	0	0	0	0	0	0	0	0	0	0
ZNF860	-0.911692	0	0	-2.19626	0	0	0	0	0	0	0	0	0	0	0	0	0	0	0	0	0	0	0	0	0	0	0	0	0.733	-0.273	0	-0.717	0	0	0	0	0	0	0	0	0	0	0
ZNF865	0	0	0	0	0	0	0	0	0	0	0	0	0	0	0	0	0	0	0	0	0	0	0	0	0	0	0	0	0	0	0	-0.801	0	0	0	0	0	0	0	0	0	0	0
ZNF878	0	0	0	0	0	0	0	0	0	0	0	0	0	0	0	0	0	0	0	0	0	0	0	0	0	0	0	0	0	0	0	-0.619	0	0	0	0	0	0	0	0	0	0	0
ZNF880	0	0	0	0	0	-0.337373	0	0	0	0	0	0	0	0	0	0	0	0	0	0	0	0	0	0	0	0	0	0	0	0	0	0	0	0	0	0	0	0	0	0	0	0	0
ZNF883	0	0	0	0	0	0	0	0	-0.199911	0	0	-0.193319	-0.15338	0	-0.175348	0	0	0	0	0	0	0	0	0	0	0	0	0	0.481	0	0	-0.649	0	0	0	0.187368	0	0	0	0	0	0	0
ZNF888	0	0	0	0	0	0	0	0	0	0	0	0	0	0	0	0	0	0	0	0	0	0	0	0	0	0	0	1.538	0.807	0	0	0	0	0	0	0	0	0	0	0	0	0	0
ZNF891	0	0	0	0	0	0	0	0	-0.111031	0	0	0	0	0	-0.161551	0	0	0	0	0	0	0	0	0	0	0	0	0	0	0	0	0	0	0	0	0	0	0	0	0	0	0	0
ZNF90	0	0	0	0	0	0	0	0	0	-0.263212	0	0	0	0	0	0	0	0	0	0	0	0	0	0	0	0	0	0	0	0	0	-0.132	0	0	0	0	0	0	0	0	0	0	0
ZNF91	0	0	0	0	0	0	0	-0.15868	-0.144444	0	0.21874	0	0	0	0	0	0	0	0	0	0	0	0	0	0	0	0	0	0	-1.204	0	0	0	0	0	0	0	0	0	0	0	0	0
ZNF92	0.223361	0	0	0	0	0	0	0	0	0	0	0	0	0	0	0	0	0	0	0.462011	0	0	0	0	0	0	0	0	0	0	0	1.029	0	0	0	0	0	0	0	0	0	0	0
ZNF93	0	0	0	0	0	0	0	0	0	0	0	0	0	0	0	0	0	0	0	0	0	0	0	0	0	0	0	0	0	0	0	-0.691	0	0	0	0.200276	0	0	0	0	0	0	0
ZNF98	0	0	0	0	-0.701652	0	0	-0.552062	0	0	0	0	0	0	0	0	0	0	0	0	0	0	0	0	0	0	0	0	0	0	0	0	0	0	0	0	0	0	0	0	0	0	0
ZSCAN1	-0.787758	0	0	0	-0.337488	-0.334864	0	0	0	0	0	0	0	0	0	0	0	0	0	0	0	0	0	0	0	0	0	0	0	-0.127	0	0	2.29919	0	0	0	0	0	0	0	0	0	0
ZSCAN10	0	0	0	0	0	0	0	0	0	0	0	0	0	0	0	0	0	0	0	0	0	0	0	0	0	0	0	0	0	0	0	0	0	0	0	-0.881265	0	0	0	0	0	0	0
ZSCAN12	0	0	0	0	0	0	0	0	0	0	0	0	0	0	0	0	0	0	0	0	0	0	0	0	0	0	0	-1.251	0	0	0	1.113	0	0	0	0.132775	0	0	0	0	0	0	0
ZSCAN16	0	0	0	0	0	0	0	0	0	0	0	0	0	0	0	0	0	0	0	0	0	0	0	0	0	0	0	-0.087	0	0	0	0	0	0	0	0	0	0	0	0	0	0	0
ZSCAN18	0	0	0	0	0	0	0	-0.118494	-0.271698	0	0	0	-0.125899	0	-0.3024	0	0	0	0	0	0	0	0	0	0	0	0	0	0	0	0	0	0	0	0	0	0	0	0	-0.439129	0	0	0
ZSCAN22	0	0	0	0	0	0	0	0	0	0	0	0	0	0	0	0	0	0	0	0	0	0	0	0	0	0	0	0.114	0	0	0	0	0	0	0	0	0	0	0	0	0	0	0
ZSCAN25	0	0	0	0	0	0	0	0	0	0	0	0	0	0	0	0	0	0	0	0	0	0	0	0	0	0	0	0	0	0	0	-0.588	0	0	0	0	0	0	0	0	0	0	0
ZSCAN26	0	0	0	0	0	0	0	0	0	0	0	0	0	0	0	0	0	0	0	-0.245217	0	0	0	0	0	0	0	0	0	0	0	0.269	0	0	0	0	0	0	0	0	0	0	0
ZSCAN30	0	0	0	0	0	0	0	0	-0.204409	0	0	0	0	0	-0.20796	0	0	0	0	0	0	0	0	0	0	0	0	0	0	0	0	-0.118	0	0	0	-0.157478	0	0	0	0	0	0	0
ZSCAN31	0	0	0	0	0	0	0	0	0	0	0	-0.374663	0	0	-0.122121	0	0	0	0	0	0	0	0	0	0	0	0	0	0.797	0.473	0	-1.066	0	0	0	0	0	0	0	0	0	0	0
ZSCAN5A	0	0	0	0	0	0	0	-0.12612	-0.301299	0	0	-0.314106	0	0	-0.311408	0	0	0	0	0	0	0	0	0	0	0	0	-0.853	0	0	0	0	0	0	0	0	0	0	0	0	0	0	0
ZSCAN9	0.225191	0	0	0	0	0	0	0	0	0	0	0	0	0	0	0	0	0	0	0	0	0	0	0	0	0	0	0	0	0	0	0	0	0	0	0	0	0	0	0	0	0	0
ZUFSP	0	0	0	0	0	0	0	0	0	0	0	0	0	0	0	0	0	0	0	0	0	0	0	0	0	0	0	-0.401	0	0	0	0	0	0	0	0	0	0	0	0	0	0	0
ZXDB	0	0	0	0	0	0	0	0	0	0	0	0	0	0	0	0	0	0	0	0	0	0	0	0	0	0	0	0	0	0	0	0.375	0	0	0	0	0	0	0	0	0	0	0
ZXDC	0	0	0	0	-0.378652	0	0	0	0	0	0.3081	0	0	-0.460441	-0.162152	0	0	0	0	0	0	0	0	0	0	0	0	-1.206	-0.013	0	0	0	0	0	0	0	0	0	0	0	0	0	0
ZZZ3	0	0	0	0	0	0	0	0	0	0	0	0	0	0	0	0	0	0	0	0	0	0	0	0	0	0	0	0	0	0	0	0	0	0	0	0.135717	0	0	0	0	0	0	0

## Sheet: EM
	Agus_BA9	Al_CC	Al_CC_astro	Al_CC_neuronal	Consortium_hiPSC_neural	Lee_CN_astro	Lee_CN_dMSN	Lee_CN_endo	Lee_CN_epen	Lee_CN_FON	Lee_CN_IN_PT	Lee_CN_IN_SN	Lee_CN_iMSN	Lee_CN_micro	Lee_CN_mural	Lee_CN_oligo	Lee_CN_OPC	Lim_hiPSC_BBB	Lin_BA4	Mehta_hiPSC_CN_0	Mehta_hiPSC_CN_100	Mehta_hiPSC_CN_80	Ooi_hESC_hepatocyte	Ooi_hESC_myocyte	Ooi_hESC_neuron	Ooi_hESC_NPC	Ooi_hESC_PSC	Osipovitch_hESC_GPC	Ring_hiPSC_PSC	Smith_hiPSC_MSN_adult	Smith_hiPSC_MSN_NSC
ACTL6A	0.647644	0	0	0	0	0	0	0	0	0	0	0	0	0	0	0	0	0	0	0	0	0	0	0	0	0	0	0	0	1.55114	0.40189
ACTL6B	0	0	0	0	-2.63691	0	-0.220701	0	0	0	0	0	-0.245631	0	0	0	0	0	0	0	0	0	0	0	0	0	0	0	0	0	-0.837082
ACTR5	0	0	0	0	0	0	0	0	0	0	0	0	0	0	0	0	0	0	0	0	0	0	-0.275	0	0	0	0	0	0	0	0
ARID1A	0	0	-0.411413	0	0	0.124233	0	0	0.296007	0	0	0	0	0	0	0	0	0	0	0	0	0	0	0	0	0	0	0	0.180877	0	0
ARID1B	0	0	0	0	0	-0.170697	0	0.406827	0	0	0	0	0	0.196052	0	0.110239	0	0	0	0	0	0	0.114	0	0	0	0	0	0	0	0
ASH1L	0	0	0	0	0	0	0	0.388723	0.282042	0	0	0	-0.141761	0.110989	0	0.14359	0.144067	0	0	0	0	0	-0.006	0	0	0	0	0	0	0	-0.386899
CARM1	0	0	0	0	0	0	0	0	0	0	0	0	0	0	0	0	0	0	0	0	0	0	-0.247	0	0	0	-0.513	0	0	0	0
CDYL	0	0	0	0	0	0	-0.103304	0	0	0	0	0	0	0	0	0	0	0.175549	0	1.01886	0	0	0.23	0	0	0	0	0	0	0	0
CHD3	0	0	0	0	0	0	0	0.182482	0	0	0	0	0	0	0	0	0	0.161399	0	0	0	0	0	0	0	0	0	0	0	0	-0.374487
CHD4	0	0	-0.460713	0.31417	0	0	0	0	0.234204	0	0	0	0	0	0	0	0	0	0	0	0	0	0	0	-0.118	0	0.425	0	0	0	0
CHRAC1	0.45265	0	0	0	0	0	0	0	0	0	0	0	0	0	0	0	0	0.212223	0	0	0	0	0	0	0	0	0	0	0	0	0.260505
CREBBP	0	0	0	0.604359	0	0.113458	0	0.322208	0	0	0	0	-0.169982	0.10743	0	0.128758	0.111192	0	0	0	0	0	0.078	-0.347	0	0	0	0	0.176842	0	0
DNMT1	0	0	0	0	0	0	0	0	0	0	0	0	0	0	0	0	0	0	0	0	0	0	0	0	0	0	0	0	0.109371	0	0
DNMT3A	0	0	0	-0.390855	0	0.188509	-0.364711	0	0.431977	-0.474577	0	0	-0.463584	0	0	0	0	0	0	0	0	0	0	0	-0.305	0	0.393	0	0	0	0
DNMT3B	0	0	0	0	-1.71809	0	0	0	0	0.119405	0	0	0	0	0	0	0	0	0	0	0	0	0	-0.142	0	0	0	0	0	2.10641	0
DOT1L	0	0	0	0	0	0	0	0	0.162199	0	0	0	0	0	0	0	0	0	0	0	0	0	0	0	0	0	0	0	0	0	0
EHMT1	0.277719	0	0	0	0	-0.11726	-0.218654	0.287296	0.556963	0	0	0	-0.237837	0	0	0	0	0	0	0	0	0	0	0	0	0	0	0	0	0	0
EHMT2	0	0	-0.546857	0	0	0	0	0	0	0	0	0	0	0	0	0	0	0	0	0	0	0	-0.076	0	0	0	0	0	0	0	0
EP300	0	0	0	0	0	0	0	0	0	0	0	0	0	0	0	0	0	0	0	0	0	0	0	0	0	0	-0.188	0	0.183277	0	0
EZH1	0	0	0	0	0	0	0	0	0	0	0	0	0	0	0	0	0	0	0	0	0	0	-1.373	0	0	0	0	0	-0.304029	0	0
EZH2	0.326898	0	0	0	0	0	0	0	0	0	0	0	0	0	0	0	0	0	0	0	0	0	0	0	0	0	0	0	0	0	0.375335
FBXO10	0	0	0	0.387131	1.45418	0	0	0	0	0	0	0	0	0	0	0	0	0	0	0	0	0	0.281	0	0	0	0	0	0	0	0
GTF3C4	0	0	0	0	0	0	0	0	0	0	0	0	0	0	0	0	0	0	0	0	0	0	-0.246	0.088	0	0	-0.337	0	0.21796	0	0
HAT1	0.285673	0	0	0	0	0	0	0	0	0	0	0	0	0	0	0	0	0	0	0	0	0	0	0	0	0	-0.208	0.943825	0.230818	0	0
HDAC1	0.51262	1.5523	-0.433258	0	0	0	0	0	0	0.164146	0	0	0	0	0	0	0	0	0	0	0	0	0	0	0	0	0	0	-0.0821037	0	0.329102
HDAC10	0	0	0	0	0	0	0	0	0	0	0	0	0	0	0	0	0	-0.353335	0	0	0	0	0	0.404	0	0	0	0	-0.605035	0	0
HDAC11	0	0	0	0	0	0	0	0	0	0	0	0	0	0	0	0	0	-0.287639	0	0	0	0	0	0	0	0	0	0	-0.254361	0	0
HDAC2	0	0	0	0	0	0	0	0	0	0	0	0	0	0	0	0	0	0	0	0	0	0	0	0	0	0	0	0	0.100388	0	0
HDAC3	0	0	0	0	0	0	-0.138638	0	0	-0.281296	0	0	-0.160142	0	0	0	0	0	0	0	0	0	0	0	0	0	0	0	0	0	0
HDAC4	0	0	0	0	0	0.180211	0	0.320145	0.68934	0.329163	0	0	0	0	0	0	0.255221	0	0	0	0	0	0	0	0	0	-0.888	0	0.131255	0	0
HDAC5	0	0	0	0	-1.43829	0.153207	0	0	0.200021	0.319288	0	0	0	0	0	0	0	0	0	0	0	0	0.167	0	0	0	0.277	0	0	0	-0.3218
HDAC6	0	0	-0.581881	-0.326234	0	0	0	0	0	0	0	0	0	0	0	0	0	0	0	0	0	0	-0.536	0	0	0	0	0	0	0	0
HDAC7	0	0	0	0	0	0	0	0	0.188994	0.161517	0	0	0	0	0	0	0	0	0	0	0	0	0.062	-0.056	0	0	0	0	0	0	0
HDAC8	0.258788	0	0	0	0	-0.178187	-0.282153	0	0	0	0	-0.888332	-0.434207	0	0	0	0	0	0	0	0	0	0	0	0	0	0	0	-0.158862	0	0
HDAC9	0	0	0	0	-2.12763	0.136078	0	0	0	0.568424	-0.507172	0	0	-0.362616	0	0.312477	0.302878	0	0	0	0	0	0	0	0	0	0	0	0	0	0
HIF1AN	-0.190233	0	0	0	0.887525	0	0	0	0	0	0	0	0	0	0	0	0	0	0	0	0	0	0	0	0	0	-0.399	0	0	0	0
HINFP	0	0	-1.22058	0	0	0	-0.118072	0	0	0	-0.114251	0	0	0	0	0	0	0	0	0	0.568933	0	0	0	0	0	0	0	0	0	0
HR	-0.761057	0	0	0	0	0	0	0	0	0	0	0	0	0	0	0	0	0	-0.495184	0	0	0	2.086	0	0	0	0	0	0	0	0
HSPBAP1	0.411025	0	0	0	0	0	0	0	0	0	-0.140446	0	0	0	0	0	0	0	0	0	0	0	0	0	0	0	0	0	0	0	0
ING1	0.438774	0	0	0.481148	0	0	0	0	0	0	0	0	0	0	0	0	0	0	0	0	0	0	0	0	0	0	0	0	0	0	0
ING2	0	0	0	0	0	0	0	0	0	0	0	0	0	0	0	0	0	0	0	0	0	0	0	0	-0.756	0	0	0	0	0	0
ING3	0	0	-0.303565	0	0	0	0	0	0	0	0	0	0	0	0	0	0	0	0	0	0	0	0	0	0	0	0.892	0	0	0	0
ING4	0	0	0	0	0	0	-0.112731	0	0	0	0	0	-0.133499	0	0	0	0	0	0	0	0	0	0	0	-0.508	0.591	0	0	-0.180835	0	0
ING5	0	0	0	0	0	0	0	0	0.237409	0	0	0	0	0	0	0	0	0	0	0	0	0	0	0	0.435	0	-1.071	0	0	0	0
INO80	0	0	0	0	0	0	-0.115683	0	0	0	0	0	0	0	0	0	0	0	0	0	0	0	0	-0.031	0	0	0	0	0	0	0
INO80B	0	0	0	0	0	0	0	0	0	0	0	0	0	0	0	0	0	0	0	0	0	0	0	0.188	0	0	-0.522	0	0	0	0
INO80D	0	0	0	0.548387	0	1.20969	2.15554	1.30876	1.00429	0.537463	1.55618	2.29224	2.48945	1.27005	1.43187	0.820483	0.969752	0	0	0	0	0	-0.363	0.007	0.101	0	0.307	0	0	0	0
JARID2	0	0	0	0	-1.1635	-0.112765	0	0	0	0	0	0	0	0.21433	0	0	0	-0.254268	0	0	0	0	0	0	0	0	0	0	-0.123539	0	0
JMJD1C	0	0	0	0	0	-0.250751	-0.232582	0	0	0	0	-0.933073	-0.347446	-0.118275	0	-0.111403	0	0	0	0	0	0	0	0.254	0	0	0	0	0	0	0
JMJD4	-0.367085	0	0	0	0	0	0	0	0	0	0	0	0	0	0	0	0	0	0	0	0	0	0.178	0	0	0	0	0	0	0	0
JMJD6	0.643585	0	0.437554	0.673005	0	0	0	0	0	0	0	0	0	0	0	0	0	0	0	0	0	0	0	-0.478	0	0	-1.331	0	0	0	0
JMJD7	0	0	0	0	0	0	0	0	0	0	0	0	0	0	0	0	0	0	0	0	0	0	-1.202	0	0	0	0	0	-0.347401	0	0
KAT2A	0	0	-0.369241	0	0	0	0	0	0	0	0	0	0	0	0	0	0	0	0	0	0	0	-0.101	0	0	0	0	0	0	0	0
KAT2B	0.41574	0	-0.386686	0	0	-0.16531	0	0.353305	0	-0.418254	0	0	0.118296	0	0	0	0.216828	-0.443676	0	0	0	0	0	0	0	0	0.049	0	-0.311231	0	0
KAT6A	0	0	0	0	0	0	0	0.448401	0	0	0	0	-0.162867	0	0	0	0	0	0	0	0	0	0	0	-0.017	0	0	0	0	0	0
KAT6B	0	0	0	0.380738	0	0	-0.152633	0	0	0	0	0	-0.171041	0	0	0	0	0	0	0	0	0	-0.184	0	0	0	-0.003	0	0	0	0
KAT7	-0.179669	0	0	0	0	0	0	0	0	0	0	0	0	0	0	0	0	0	0	0	0	0	0.485	0	0	0	-1.536	0	0	0	0
KAT8	0.244406	0	0	0	0	0	0	0	0.132333	0	0	0	0	0	0	0	0	0	0	0	0	0	-1.064	0	-1.371	0	1.807	0	0	0	0
KDM1A	0	0	0	0	0	0	-0.140899	0	0	0	0	0	-0.150597	0	0	0	0	-0.106411	0	0	0	0	0	0	0	0	0	0	0	0	0
KDM1B	0.388913	0	0	0	0	0	-0.110188	0	0	0	0	0	-0.128251	0	0	0	0	0	0	0	0	0	0	0	0	0	-0.712	0	0	0	0
KDM2A	0	0	0	0.342286	0	0	0.109707	0.390405	0.210599	0	0	0	0	0.161476	0	0	0	0	0	0	0	0	0	0	0	0	-0.746	0	0	0	0
KDM2B	-0.157703	0	0	0	0	0	0	0	0.382072	0.220448	0	0	0	0	0	0	0	0	0	0	0	0	-0.061	0	0	0	0	0	0	0	0
KDM3A	0.258336	0	0.382705	0.39959	0	0	0	0	0	0	0	0	0	0	0	0	0	0	0	0	0	0	0	0	-0.097	0	-0.436	0	0	0	0
KDM3B	0	0	0	0	0	0	-0.13729	0	0	0	0	0	-0.190808	0	0	0	0	0	0	0	0	0	0	0	0	0	0	0	0	0	0
KDM4A	0	0	0	0	0	0	0	0	0	0	0	0	0	0	0	0	0	0	0	0	0	0	-0.067	0	0	0	0	0	0	0	0
KDM4B	0	0	0	0	0	0.234871	0	0.344557	0.4788	0.232493	0	0	-0.122796	0.25003	0	0	0.112002	0	0	0	0	0	0	0	0	0	0	0	0	0	0
KDM4C	0	0	0	0	0	0.100273	0	0.384603	0.233357	0	0	0	-0.164949	0	0	0.12473	0	-0.265671	0	0	0	0	0	0	-0.087	0	0	0	0	0	0
KDM4D	0	0	0	0	0	0	0	0	0	0	0	0	0	0	0	0	0	0	0	0	0	0	-0.477	0	0	0	0.183	0	0	0	0
KDM5A	0.262638	0	0	0	0	0	-0.259153	0	0	0	0	0	-0.332267	0	0	0	0	0	0	0	0	0	0.053	0	0	0	0	0	0	0	0
KDM5B	0	0	0	0	0	-0.181982	-0.183065	0	0	-0.238937	0	0	-0.271708	0	0	0	0	0	0	1.14158	0	0	0	0	0	0	0	0	0	0	0
KDM5C	0	0	0	0.419517	0	0	0	0	0	0	0	0	0	0	0	0	0	-0.556587	0	0	0	0	0	0	0	0	0	0	0	0	0
KDM6A	0	0	0	0	0	0	-0.106852	0	0	0	0	0	-0.165591	0	0	0	0	0	0	0	0	0	0	0	0	0	0	0	0.412798	0	0
KDM6B	0	0	0	0	0	0	0	0	0.117996	0	0	0	0	0	0	0	0	0	0	0	0	0	0	0	0	0	0.272	0	0	0	0
KDM7A	0	0	0	0.385159	0	0	0	0	0	0	0	0	0	0	0	0	0	0	0	0	0	0	0	0	0	0	0	0	0	0.783008	0
KDM8	-0.28864	0	0	0	0	0	0	0	0	0	0	0	0	0	0	0	0	0	0	0	0	0	0	0	0	0	0.131	0	0	0	0
KMT2A	0	0	-0.481484	0	0	0	-0.23294	0	0	0	0	0	-0.363054	0	0	0	0	0	0	0	0	0	0	0	0	0	0	0	0	0	0
KMT2B	0	0	0	0	0	0	0	0	0	0	0	0	0	0	0	0	0	0	0	0	0	0	0	-0.001	0	0	0	0	0	0	0
KMT2C	0	0	0	0	0	0	-0.175648	0.504814	0.268916	0	0	0	-0.299651	0	0	0.124614	0	0	0	0	0	0	0	0	3.728	0	0	0	0	0	0
KMT2D	0	0	0	0	0	0	0	0	0	0	0	0	0	0	0	0	0	0	0	0	0	0	0	0	-1.729	0	0	0	0	0	0
KMT2E	0	0	0.522118	0.465828	0	-0.104451	-0.192296	0.29675	0	0	0	0	-0.400303	0	0	0	0	0	0	0	0	0	0	0	0	0	0	0	0	0	-0.586371
MBD1	0	0	0	0	0	0	0	0	0	0	0	0	0	0	0	0	0	0	0	0	0	0	0.217	0	0	0	0	0	0	0	0
MBD2	0.220585	0	0	0	0	0	-0.108788	0	0	0	0	0	-0.130374	0	0	0	0	0	0	0	0	0	0.081	0.452	0	0	-0.464	0	0	0	0
MBD3	0	0	0	0	0	0	0	0.126186	0	0	0	0	0	0	0	0	0	0	0	0	0	0	0	0	0	0	-0.86	0	0	0	0
MBD4	0	0	0	0	0	0	-0.164791	0	0	-0.122167	0	0	-0.163838	0	0	0	0	0	0	0	0	0	0	0	0	0	0	0	0	0	0
MCRS1	0	0	0	0	0	0	0	0	0	0	0	0	0	0	0	0	0	0	0	0	0	0	0	0	0	0	0	0	0	0	0.264718
MECP2	0	0	0	0	0	0	0	0	0	0	0	0	-0.121994	0	0	0	0	0	0	0	0	0	0	0	0	0	0	0	0	0	0
MGEA5	0	0	0	0	0	0	0	0	0	0	0	0	0	0	0	0	0	0	0	0	0	0	-0.093	0	0	0	0.11	0	0	0	-0.251646
MINA	0	0	0	0	1.62293	0	0	0	0	0	0	0	0	0	0	0	0	0.307901	0	0	0	0	0	0	0	0	0	0	0.212705	0	0
MTA1	0	0	-0.286757	0	0	0	0	0	0	0	0	0	0	0	0	0	0	0	0	0	0	0	-0.102	0	0	0	0.329	0	0	0	0
MTA2	0.25151	0	0	0	0	0	0	0	0	0	0	0	0	0	0	0	0	0	0	0	0	0	0	0	0	0	0	0	0	0	0
MTA3	-0.255111	0	0	0	0	0	0	0	0	0	0	0	0	0	0	0	0	-0.197943	0	0	0	0	0	0.023	0	0	0.457	0	0	0	0
NAT10	0	0	0	0	0	0	0	0	0	0	0	0	-0.114203	0	0	0	0	0	0	0	0	0	0	0	-0.237	0	0.418	0	0	0	0
NCOA1	0	0	0	0.57444	1.5008	-0.193018	0	0	0.263329	0	0	0	-0.377888	0	0	0	0	0	0	0	0	0	0.198	0	0	0	0	0	0	0	0
NCOA3	0	0	0	0	0	0	0	0	0	0.308203	0	0	0	0	0	0	0	0	0	0	0	0	-0.364	0.054	0.25	0	0	0	0	0	0
NFRKB	0	0	0	0	0	0	-0.152257	0	0	0	0	-0.171563	-0.142763	0	0	0	0	0	0	0	0	0	0.396	0	0	0	0	0	0	0	0
NSD1	0	0	0	0	0	0	0	0	0	0	0	0	0	0	0	0	0	0	0	0	0	0	0	0	0	0	-0.731	0	0	0	0
PHF2	0	0	0	0	0	0	0	0.161212	0.388361	0	0	0	0	0	0	0	0	0	0	0	0	0	-0.273	0	0	0	0	0	0	0	0
PHF8	0	0	-0.320929	0	0	0	0	0	0	0	0	0	0	0	0	0	0	0	0	0	0	0	0	0	0	0	-0.64	0	0	0	0
PRDM2	-0.207815	0	0	0	0	0	0	0	0	0.257663	0	0	0	0	0	0	0	0	0	0	0	0	0	0	0	0	-0.268	0	0	0	0
PRMT1	0	0	0	-0.410766	0	0	0	0	0	0	0	0	0	0	0	0	0	0	0	0	0	0	0	0	0	0	-0.401	0	0	0	0
PRMT2	0	0	0	-0.475273	0	0	-0.173278	0	0	0	0	-0.453508	-0.180175	-0.18016	0	-0.121706	-0.133314	0	0	0	0	0	0	0.094	0	0	0	0	-0.108738	0	-0.441628
PRMT3	0	0	0	0	0	0	-0.14429	0	0	0	0	0	0	0	0	0	0	0	0	0	0	0	0	0	0	0	0	0	0	0	0
PRMT6	-0.382215	0	0	-0.360608	0	0	0	0	0	0	0	0	0	0	0	0	0	0	0	0	0	0	0.041	0	0	0	0.689	0	0.124612	0	0
PRMT7	0	0	0	0	0	0	-0.172075	0	0	-0.158902	0	0	-0.211241	0	0	0	0	0	0	0	0	0	0.063	0	0	0	0	0	0	0	0
PRMT8	-0.522048	-1.63504	0	-0.530812	0	0	-0.443811	0	0	0.325798	0	0	-0.575199	0	0	0	0	0	0	0	0	0	-0.151	0	0	0	0	0	-1.04311	0	0
PRMT9	0	0	-0.468961	0	0	0	-0.152187	0	0	0	-0.134636	0	-0.177486	0	0	0	0	0	0	0	0	0	0	0.436	0	0	0	0	0	0	0
RBBP4	0	0	0	0	0	0	0	0	0	0	0	0	0	0	0	0	0	0	0	0	0	0	0.389	0	0	0	-0.466	0	0	0	0
RBBP7	0.156202	0	0	0	0	0	-0.147529	0	0	0	0	0	-0.177983	0	0	0	0	0	0	0	0	0	-0.006	0	0	0	0	0	0	0	0
RING1	0	0	0	0	0	0	0	0	0	0	0	0	0	0	0	0	0	0	0	0	0	0	0	0	0	0	0	0	-0.191576	0	-0.25367
RUVBL1	0	0	0	0	0	0	0	0	0	0	0	-0.155674	0	0	0	0	0	0	0	0	0	0	0	0	0	0	0	0	0.106442	0	0.310039
RUVBL2	0	0	0	0	0	0.113247	0	0.157951	0.282489	0	0	0	0	0	0	0	0	0	0	0	0	0	0	0	0	0	-0.037	0	0	0	0
SETD1A	0	0	0	0	0	0	0	0	0	0	0	0	0	0	0	0	0	0	0	0	0	0	0.047	0	0.114	0	-0.567	0	0	0	0
SETD1B	0	0	0	0	0	0	0	0	0	0	0	0	0	0	0	0	0	0	0	0	0	0	0.024	0	0	0	0.394	0	0	0	0
SETD2	0	0	0	0	0	0	-0.126187	0.329568	0	0	0	-0.614804	-0.277903	0	0	0	0	0	0	0	0	0	0.222	0.151	0	0	0.349	0	0	0	0
SETD3	0.128478	0	0	0	0	-0.111949	0	0	0.192457	0	0	0	-0.12333	0	0	0	0	0	0	0	0	0	0	0	0	0	0	0	0	0	0
SETD4	0	0	0	0	0	-0.110001	0	0	-0.102382	0	0	0	0	0	0	0	0	0	0	0	0	0	0	0	-1.107	0	0.501	0	0	0	0
SETD5	0	0	0	0	0	-0.102447	-0.195425	0	0	0.266282	0	0	-0.423012	0	0	0	0	0	0	0	0	0	-0.061	0	0	0	0	0	0	0	0
SETD6	0	0	0	-0.324535	0	0	0	0	0	0	0	0	0	0	0	0	0	0	0	0	0	0	0	0	0	0	0.475	0	0	0	0
SETD7	0	0	0	0	1.67356	0	0	0	0	0	0	0	0	0	0	0	0	-0.568291	0	0	0	0	0	0	0	0	0	0	0.318638	0	0
SETD9	0	0	0	0	0	0	0	0	0	0	0	0	0	0	0	0	0	0	0	0	-1.22136	0	0	0	0.887	0	-0.791	0	0	0	0
SETDB1	0	0	0	0	0	0	-0.129027	0	0	0	0	0	-0.127714	0	0	0	0	0	0	0	0	0	0	0	0	0	0.456	0	-0.0902424	0	0
SETDB2	0	0	0	0	0	0	0	0	0	0	0	0	-0.109541	0	0	0	0	0	0	0	0	0	0	0	0	0.413	0	0	-0.214568	0	0
SETMAR	0	0	0	0	0	0	0	0	0	0	0	0	0	0	0	0	0	0	0	0	0	0	0	-0.441	0	0	0	0	0	0	0
SIRT1	0.425053	0	0	0	0	0	0	0	0	0	0	0	0	0	0	0	0	0	0	0	0	0	0.225	0	0	0	-0.504	0	0.132153	0	0
SIRT2	0	0	0	0.38764	0	0	0	0	0	0.174094	0	0	0	0	0	0	0	0	0	0	0	0	0	0	-0.398	0.648	0	-3.13773	-0.128759	0	-0.545673
SIRT3	0	0	0	0.31508	0	0	-0.100751	0	0	-0.186124	0	0	0	0	0	0	0	0	0	0	0	0	0	0	0	0	0	0	-0.128808	0	0
SIRT4	0.474639	0	0	0	0	0	0	0	0	0	0	0	0	0	0	0	0	0	0	0	0	0	0	0	0	0	0	0	0	0	0
SIRT5	-0.157031	0	0	0	0	0	-0.165219	0	0	0	0	0	-0.211837	0	0	0	0	0	0	0	0	0	0	0	0	0	0	0	-0.140882	0	0
SIRT6	0	0	0	0	0	0	0	0	0	0	0	0	0	0	0	0	0	0	0	0	0	0	0	0	0	0	-0.838	0	0	0	0
SIRT7	0.363914	0	0	0.505889	0	0	0	0	0	0	0	0	0	0	0	0	0	0	0	0	0	0	-0.382	0	0	0	0	0	0	0	0
SMARCA1	0.348086	0	0	0	0	0	-0.11964	0	0	0	0	0	-0.100431	0	0	0	0	-1.03509	0	0	0	0	-0.892	0	0	0	0	0	0	0	0
SMARCA4	-0.298513	0	-0.317905	0	0	0.143955	0	0.191195	0.414882	0.217411	0	0	0	0.113316	0	0	0	0	0	0	0	0	0	0	0	0	0	0	0	0	0
SMARCA5	0	0	0	0	0	0	-0.112048	0	0	0	0	0	0	0	0	0	0	0	0	0	0	0	0	0	0	0	0	0	0.120326	0	0
SMARCC1	0	0	0	0	0	0	-0.119466	0.408053	0	0	0	0	-0.197011	0	0	0	0	0	0	0	0	0	0	0	0	0	0	0	0	0	0.62307
SMARCC2	0	0	0	0	0	0	-0.169119	0	0	0	0	0	-0.224236	0	0	0	0	0	0	0	0	0	0.056	0.043	0	0	0	0	-0.228229	0	-0.361578
SMARCD1	0	0	0	0	0	0	0	0	0	-0.136647	0	0	0	0	0	0	0	0.283602	0	0	0	0	0.652	0	0.35	0	0.374	0	0	0	0
SMARCD2	0	0	-0.349534	0	0.799087	0	0	0	0	0	0	0	0	0	0	0	0	-0.103758	0	0	0	0	0	0	0	0	0.366	0	0	0	0
SMARCD3	0	0	-0.391051	0	0	0	0	0	0	0	0	0	0	0	0	0	0	0	0	0	0	0	0	0	0	0	0	0	-0.24436	0	-1.03935
SMYD2	-0.486408	-1.62407	0	-0.31336	0	0	0	0	0	0.251556	-0.125644	0	0	0	0	0	0	0	0	0	0	0	0	0	0	0	0.462	0	0	0	0
SMYD3	0	0	0	0	0	0	-0.293981	0	0	-0.204692	0.253566	-0.929687	-0.32738	0	0	0.138735	0.169256	0.281032	0	0	0	0	0	0	0	0	0	0	0	0	0
SMYD4	0	0	0	0	0	0	0	0	0	0	0	0	0	0	0	0	0	0	0	0	0	0	0.083	0	0	0	0	0	0	0	0
SMYD5	-0.163625	0	0	0	0	0	0	0	0	0	0	0	0	0	0	0	0	0	0	0	0	0	0	0	0	0	0	0	0	0	0
SUV39H1	0	0	0	0	0	0	0	0	0	0	0	0	0	0	0	0	0	0	0	0	0	0	0	0.661	0.623	0	-0.534	0	0	0	0
SUV39H2	0	0	0	0	0	0	0	0	0	0	0	0	0	0	0	0	0	0	0	0	0	0	0.168	0	0	0.653	0	0	0.17232	0	0
SUV420H1	0	0	0	0	0	0	0	0	0	0	0	0	0	0	0	0	0	0	0	0	0	0	0	0	0	0	0	0	0	0	-0.26315
SUV420H2	0	0	0	0	0	0	0	0	0	0	0	0	0	0	0	0	0	0	0	0	0	0	0	0	0	0	0	0	-0.286592	0	0
TAF1	0	0	0	0	0	0	-0.16744	0	0	-0.151707	0	0	-0.211753	0	0	0	0	0	0	0	0	0	0	-0.253	0	0	-0.971	0	0	0	0
TET1	0	0	0	0	-0.978196	0	0	0	0	0	0	0	0	0	0	0	0	0	0	0	0	0	0	-0.386	0	0	0	0	0	0	0
TET2	0	0	0	0	0	0	-0.193382	0	0	0	0	-0.529035	-0.311029	0	0	0	0	0	0	0	0	0	0	0	0	0	-0.978	0	0	0	0
TFPT	0	0	0	-0.321688	0	0	0	0	0	0	0	0	0	0	0	0	0	0	0	0	0	0	0.419	0.252	0	0	0	0	0	0	0
UCHL5	0	0	0	0	0	0	0	0	0	0	0	0	0	0	0	0	0	0	0	0	0	0	0	0	0	0	0	0	0.141602	0	0
UTY	0	0	0	0	0	0	0	0	0	0	0	0	0	0	0	0	0	0.256014	0	0	-6.38015	-6.50687	0	0	0	0	0	0	0	0	0
WHSC1	0	0	0	0	-0.910733	0	0	0	0	0	0	0	0	0	0	0	0	0	0	0	0	0	0	0	0	0	0	0	0	0	0
WHSC1L1	0	0	0	0	0	0	0	0	0	0	0	0	0	0	0	0	0	0	0	0	0	0	0	0	0	0	0	0	0	0	-0.559684
YY1	0.118191	0	0	0.46682	0	0	0	0.306991	0.216701	0	0	0	0	0	0	0	0	0	0	0	0	0	0.944	0	0	0	0	0	0	0	0

## Sheet: Regulator_check
TF	Overlap	Total.frequency	Up_reg	Down_reg	UpReg_datasets	DownReg_datasets	Agus_BA9	Agus_BA9_pre	Agus_CN_pre	Al_CC	Al_CC_astro	Al_CC_neuronal	Consortium_hiPSC_neural	Denis_blood	Lee_CN_astro	Lee_CN_dMSN	Lee_CN_endo	Lee_CN_epen	Lee_CN_FON	Lee_CN_IN_PT	Lee_CN_IN_SN	Lee_CN_iMSN	Lee_CN_micro	Lee_CN_mural	Lee_CN_oligo	Lee_CN_OPC	Lim_hiPSC_BBB	Lin_BA4	Mehta_hiPSC_CN_0	Mehta_hiPSC_CN_100	Mehta_hiPSC_CN_130	Mehta_hiPSC_CN_60	Mehta_hiPSC_CN_80	Miller_blood	Ooi_hESC_hepatocyte	Ooi_hESC_myocyte	Ooi_hESC_neuron	Ooi_hESC_NPC	Ooi_hESC_PSC	Osipovitch_hESC_APC	Osipovitch_hESC_GPC	Ring_hiPSC_NSC	Ring_hiPSC_PSC	Smith_hiPSC_MSN_adult	Smith_hiPSC_MSN_juvenile	Smith_hiPSC_MSN_MNS	Smith_hiPSC_MSN_NSC	Switonska_hiPSC_PSC_109Q	Switonska_hiPSC_PSC_71Q
TCF4	yes	14	12	2	Al_CC_neuronal;Lee_CN_dMSN;Lee_CN_endo;Lee_CN_FON;Lee_CN_IN_PT;Lee_CN_iMSN;Lee_CN_micro;Lee_CN_oligo;Lee_CN_OPC;Lim_hiPSC_BBB;Ring_hiPSC_PSC;Smith_hiPSC_MSN_NSC	Ooi_hESC_hepatocyte;Ooi_hESC_myocyte	0.17	0.513393	0.457143	0.194	0.488	0.43	0.334	0	0.376	0.34	0.58	0.446	0.302	0.302	0.302	0.34	0.608	0.49892	0.476	0.432	0.286	0.327273	0.353659	0.2875	0.272727	0.33432	0.252252	0.346154	0.238	0.316	0.328	0.411765	0.46	0.263158	0.277389	0.339181	0.266	0.424	0.359551	0.52	0	0.335714	0.31746
BCL6	yes	13	11	2	Agus_BA9;Al_CC_astro;Al_CC_neuronal;Lee_CN_astro;Lee_CN_endo;Lee_CN_epen;Lee_CN_FON;Lee_CN_IN_PT;Lee_CN_mural;Lee_CN_OPC;Lin_BA4	Ooi_hESC_PSC;Osipovitch_hESC_GPC	0.03	0.178571	0.1	0.036	0.132	0.114	0.074	0	0.118	0.108	0.232	0.158	0.092	0.12	0.12	0.104	0.246	0.164147	0.176	0.146	0.072	0.118182	0.231707	0.12	0.0909091	0.112426	0.112613	0.115385	0.076	0.096	0.07	0.134454	0.146	0.0526316	0.0536131	0.143275	0.042	0.112	0.157303	0.12	0.16	0.146429	0.126984
JUN	yes	11	7	4	Agus_BA9_pre;Agus_CN_pre;Al_CC_neuronal;Lee_CN_astro;Lee_CN_epen;Lim_hiPSC_BBB;Ring_hiPSC_PSC	Ooi_hESC_hepatocyte;Ooi_hESC_myocyte;Ring_hiPSC_NSC;Smith_hiPSC_MSN_NSC	0.286	0.642857	0.657143	0.284	0.674	0.632	0.464	0.571429	0.658	0.614	0.87	0.696	0.52	0.556	0.564	0.608	0.768	0.771058	0.752	0.67	0.432	0.531818	0.658537	0.48	0.363636	0.523669	0.432432	0.638462	0.356	0.474	0.468	0.616246	0.662	0.394737	0.41958	0.596491	0.396	0.66	0.516854	0.74	0.778	0.464286	0.460317
KLF12	yes	11	6	5	Lee_CN_dMSN;Lee_CN_FON;Lee_CN_IN_PT;Lee_CN_iMSN;Lee_CN_OPC;Ring_hiPSC_PSC	Lee_CN_astro;Lee_CN_IN_SN;Ooi_hESC_hepatocyte;Ooi_hESC_NPC;Ooi_hESC_PSC	0.058	0.334821	0.228571	0.088	0.342	0.314	0.19	0	0.308	0.344	0.45	0.338	0.232	0.288	0.336	0.354	0.362	0.403888	0.402	0.334	0.162	0.218182	0.329268	0.1875	0.121212	0.260355	0.148649	0.353846	0.152	0.228	0.244	0.322129	0.35	0.157895	0.174825	0.251462	0.122	0.306	0.191011	0.32	0.432	0.221429	0.18254
TCF7L2	yes	11	7	4	Agus_BA9;Lee_CN_endo;Lee_CN_epen;Lee_CN_oligo;Lim_hiPSC_BBB;Ring_hiPSC_PSC;Smith_hiPSC_MSN_NSC	Al_CC_astro;Lee_CN_astro;Lee_CN_iMSN;Osipovitch_hESC_GPC	0.006	0.0133929	0	0.004	0.042	0.02	0.006	0	0.018	0.018	0.038	0.024	0.016	0.012	0.01	0.024	0.036	0.0345572	0.034	0.032	0.016	0.0136364	0.0365854	0.0075	0	0.0266272	0	0.0307692	0.012	0.01	0.014	0.0140056	0.034	0	0.00932401	0.0233918	0	0	0	0	0.02	0.0214286	0.031746
ZBTB16	yes	11	10	1	Al_CC_astro;Lee_CN_astro;Lee_CN_endo;Lee_CN_epen;Lee_CN_FON;Lee_CN_micro;Lee_CN_mural;Lee_CN_oligo;Lee_CN_OPC;Smith_hiPSC_MSN_NSC	Consortium_hiPSC_neural	0	0.0223214	0.0428571	0.004	0.038	0.056	0.004	0	0.026	0.048	0.058	0.05	0.016	0.034	0.034	0.062	0.032	0.049676	0.042	0.028	0.004	0.00909091	0.0243902	0.015	0	0.0207101	0	0.0230769	0.016	0.012	0.024	0.0280112	0.04	0	0.004662	0.0146199	0	0.032	0	0	0	0.0214286	0.0119048
CREBBP	yes	10	8	2	Al_CC_neuronal;Lee_CN_astro;Lee_CN_endo;Lee_CN_micro;Lee_CN_oligo;Lee_CN_OPC;Ooi_hESC_hepatocyte;Ring_hiPSC_PSC	Lee_CN_iMSN;Ooi_hESC_myocyte	0.146	0.495536	0.428571	0.174	0.45	0.434	0.226	0.285714	0.426	0.496	0.706	0.506	0.33	0.43	0.424	0.496	0.692	0.563715	0.554	0.476	0.26	0.327273	0.439024	0.325	0.212121	0.366864	0.265766	0.438462	0.21	0.31	0.312	0.462185	0.488	0.254386	0.247086	0.362573	0.192	0.472	0.404494	0.6	0.554	0.353571	0.325397
FOSL2	yes	10	10	0	Agus_BA9;Al_CC_astro;Al_CC_neuronal;Consortium_hiPSC_neural;Lee_CN_astro;Lee_CN_endo;Lee_CN_epen;Lee_CN_micro;Lee_CN_mural;Ring_hiPSC_PSC		0.062	0.227679	0.257143	0.082	0	0.142	0.08	0	0.16	0.094	0.238	0.182	0.096	0.108	0.13	0.11	0.194	0.196544	0.166	0.144	0.092	0.127273	0.195122	0.1275	0.0909091	0.150888	0.0900901	0.146154	0.11	0.106	0.148	0.137255	0.17	0.0614035	0.0839161	0.163743	0.066	0.156	0.179775	0.18	0.198	0.114286	0.126984
FOXP1	yes	10	9	1	Al_CC_astro;Al_CC_neuronal;Lee_CN_dMSN;Lee_CN_endo;Lee_CN_IN_PT;Lee_CN_iMSN;Lee_CN_micro;Lee_CN_mural;Lee_CN_OPC	Ring_hiPSC_PSC	0.13	0.433036	0.371429	0.15	0.498	0.384	0	0.714286	0.474	0.378	0.666	0.49	0.346	0.362	0.386	0.394	0.59	0.559395	0.544	0.484	0.232	0.313636	0.426829	0.2625	0.212121	0.331361	0.216216	0.369231	0.234	0.312	0.298	0.394958	0.392	0.298246	0.251748	0.406433	0.208	0.422	0.426966	0.46	0.522	0.335714	0.321429
HIF1A	yes	10	6	4	Agus_BA9;Al_CC_neuronal;Lee_CN_endo;Lee_CN_micro;Ooi_hESC_neuron;Ring_hiPSC_PSC	Lee_CN_astro;Lee_CN_dMSN;Lee_CN_iMSN;Ooi_hESC_PSC	0.006	0.0669643	0.0285714	0.006	0.05	0.036	0.012	0	0.038	0.03	0.062	0.04	0.022	0.03	0.024	0.036	0.058	0.0475162	0.046	0.034	0.004	0.0409091	0	0.0275	0	0.0177515	0.018018	0.0461538	0.012	0.016	0.014	0.0336134	0.026	0.0175439	0.00932401	0.0380117	0.014	0.026	0	0	0.03	0.0107143	0.0436508
HMGN3	yes	10	4	6	Agus_BA9;Lee_CN_FON;Ring_hiPSC_PSC;Smith_hiPSC_MSN_NSC	Lee_CN_astro;Lee_CN_dMSN;Lee_CN_IN_SN;Lee_CN_iMSN;Mehta_hiPSC_CN_0;Ooi_hESC_PSC	0	0	0	0	0	0	0	0	0	0	0	0.004	0	0	0	0.004	0.004	0	0.01	0.004	0	0	0	0	0	0	0	0	0	0	0	0	0	0	0	0	0	0	0	0	0	0	0
KAT2B	yes	10	5	5	Agus_BA9;Lee_CN_endo;Lee_CN_iMSN;Lee_CN_OPC;Ooi_hESC_PSC	Al_CC_astro;Lee_CN_astro;Lee_CN_FON;Lim_hiPSC_BBB;Ring_hiPSC_PSC	0	0	0	0	0	0	0	0	0.004	0.006	0.004	0.006	0	0	0.004	0.004	0.004	0.00431965	0.004	0	0	0	0	0	0	0.00591716	0	0	0	0	0.004	0	0	0	0	0.00584795	0	0.006	0	0	0.008	0	0
NFIA	yes	10	8	2	Agus_BA9;Lee_CN_dMSN;Lee_CN_endo;Lee_CN_FON;Lee_CN_iMSN;Lee_CN_micro;Lee_CN_oligo;Lee_CN_OPC	Lee_CN_astro;Lee_CN_epen	0.116	0.375	0.385714	0.136	0.37	0.29	0.192	0	0.322	0.248	0.464	0.338	0.214	0.248	0.216	0.28	0.41	0.362851	0.388	0.344	0.196	0.245455	0.268293	0.23	0.181818	0.204142	0.202703	0.292308	0.166	0.218	0.228	0.252101	0.28	0.201754	0.202797	0.339181	0.208	0.334	0.292135	0.22	0.316	0.253571	0.261905
BCL11A	yes	9	2	7	Lee_CN_IN_PT;Lim_hiPSC_BBB	Consortium_hiPSC_neural;Lee_CN_dMSN;Lee_CN_FON;Lee_CN_IN_SN;Lee_CN_iMSN;Ooi_hESC_hepatocyte;Smith_hiPSC_MSN_NSC	0.02	0.160714	0.128571	0.026	0	0.07	0.034	0	0.102	0.054	0.178	0.096	0.068	0.078	0.078	0.062	0.196	0.105832	0.112	0.102	0.058	0.0863636	0.0853659	0.08	0	0.0739645	0.0720721	0.0538462	0.062	0.072	0.084	0.0728291	0.092	0.0350877	0.0582751	0.0614035	0.032	0.084	0.0674157	0.08	0.08	0.103571	0.0912698
CEBPB	yes	9	6	3	Agus_BA9;Agus_BA9_pre;Al_CC_astro;Al_CC_neuronal;Lin_BA4;Ooi_hESC_PSC	Lee_CN_micro;Lim_hiPSC_BBB;Ooi_hESC_hepatocyte	0.298	0.59375	0.657143	0.32	0.604	0.522	0.424	0.285714	0.668	0.576	0.842	0.63	0.486	0.55	0.57	0.594	0.836	0.736501	0.714	0.646	0.43	0.431818	0.54878	0.4675	0.484848	0.523669	0.382883	0.669231	0.294	0.408	0.388	0.535014	0.562	0.464912	0.393939	0.532164	0.366	0.632	0.449438	0.6	0.67	0.485714	0.47619
CEBPD	yes	9	5	4	Agus_BA9;Al_CC;Al_CC_astro;Al_CC_neuronal;Lin_BA4	Lee_CN_astro;Lee_CN_epen;Lee_CN_micro;Lee_CN_mural	0.114	0.375	0.4	0.136	0.356	0.314	0.15	0	0.396	0.318	0.558	0.366	0.302	0.314	0.35	0.336	0.49	0.410367	0.414	0.382	0.212	0.236364	0.317073	0.265	0.212121	0.322485	0.220721	0.315385	0.124	0.176	0.176	0.27451	0.31	0.236842	0.156177	0.315789	0.144	0.354	0.258427	0.46	0.386	0.260714	0.234127
EGR1	yes	9	2	7	Agus_BA9_pre;Ooi_hESC_PSC	Al_CC;Al_CC_neuronal;Lee_CN_endo;Lee_CN_FON;Lee_CN_mural;Mehta_hiPSC_CN_100;Smith_hiPSC_MSN_NSC	0.088	0.34375	0.3	0.102	0.302	0.214	0.192	0	0.186	0.09	0.324	0.242	0.114	0.092	0.09	0.11	0.272	0.233261	0.24	0.22	0.148	0.154545	0.182927	0.12	0.0909091	0.16568	0.0810811	0.184615	0.086	0.13	0.132	0.179272	0.198	0.149123	0.114219	0.190058	0.126	0.226	0.179775	0.28	0.282	0.164286	0.190476
ELF2	yes	9	6	3	Lee_CN_endo;Lee_CN_epen;Lee_CN_micro;Lee_CN_mural;Lee_CN_oligo;Ooi_hESC_hepatocyte	Lee_CN_dMSN;Lee_CN_IN_SN;Lee_CN_iMSN	0	0	0	0	0	0	0	0	0	0.004	0	0	0	0	0	0	0	0	0	0	0	0	0	0	0	0	0	0	0	0.004	0.004	0	0.004	0	0	0	0	0	0	0	0	0	0
ETV1	yes	9	5	4	Lee_CN_FON;Lee_CN_iMSN;Lee_CN_OPC;Ooi_hESC_hepatocyte;Ring_hiPSC_PSC	Agus_BA9;Lee_CN_astro;Lee_CN_dMSN;Ooi_hESC_PSC	0.038	0.1875	0.157143	0.054	0.182	0.136	0.08	0	0.144	0.102	0.262	0.182	0.098	0.098	0.084	0.11	0.22	0.209503	0.192	0.17	0.074	0.109091	0.109756	0.0925	0.0606061	0.115385	0.0720721	0.130769	0.044	0.08	0.094	0.140056	0.156	0.0614035	0.0722611	0.0906433	0.06	0.122	0.11236	0.14	0.184	0.125	0.123016
FOXG1	yes	9	2	7	Ooi_hESC_hepatocyte;Ooi_hESC_PSC	Al_CC_astro;Lee_CN_astro;Lee_CN_dMSN;Lee_CN_FON;Lee_CN_iMSN;Ooi_hESC_myocyte;Smith_hiPSC_MSN_NSC	0.006	0.0223214	0.0285714	0.006	0.028	0.016	0.01	0	0.012	0.004	0.012	0.018	0.01	0.008	0.008	0.006	0.016	0.0172786	0.024	0.006	0	0.0181818	0.0365854	0.005	0	0.0118343	0	0	0.016	0.02	0.014	0.0168067	0.012	0	0.004662	0	0	0.008	0	0	0	0.00714286	0.031746
JUND	yes	9	6	3	Agus_BA9_pre;Al_CC_neuronal;Lee_CN_dMSN;Lee_CN_iMSN;Ooi_hESC_PSC;Ring_hiPSC_PSC	Ooi_hESC_hepatocyte;Ooi_hESC_neuron;Smith_hiPSC_MSN_NSC	0.12	0.339286	0.4	0.118	0.296	0.292	0.17	0	0.256	0.188	0.39	0.266	0.174	0.174	0.194	0.176	0.302	0.352052	0.29	0.238	0.168	0.204545	0.243902	0.22	0.242424	0.210059	0.193694	0.161538	0.158	0.158	0.2	0.210084	0.258	0.219298	0.130536	0.254386	0.152	0.252	0.292135	0.4	0.402	0.210714	0.186508
KLF6	yes	9	5	4	Agus_BA9;Al_CC_astro;Lee_CN_astro;Ooi_hESC_myocyte;Ring_hiPSC_PSC	Ooi_hESC_hepatocyte;Ooi_hESC_neuron;Ring_hiPSC_NSC;Smith_hiPSC_MSN_NSC	0.14	0.495536	0.471429	0.176	0.476	0.472	0.246	0	0.402	0.482	0.64	0.528	0.278	0.42	0.406	0.458	0.548	0.522678	0.55	0.468	0.288	0.340909	0.5	0.3375	0.242424	0.37574	0.247748	0.507692	0.266	0.372	0.398	0.501401	0.532	0.298246	0.254079	0.450292	0.194	0.51	0.460674	0.64	0.622	0.378571	0.329365
MAX	yes	9	1	8	Agus_BA9	Lee_CN_dMSN;Lee_CN_IN_PT;Lee_CN_IN_SN;Lee_CN_iMSN;Ooi_hESC_hepatocyte;Ooi_hESC_myocyte;Ooi_hESC_PSC;Smith_hiPSC_MSN_NSC	0.132	0.508929	0.485714	0.172	0.514	0.522	0.318	0.714286	0.45	0.486	0.62	0.534	0.332	0.412	0.422	0.484	0.516	0.539957	0.538	0.46	0.286	0.35	0.45122	0.295	0.151515	0.357988	0.247748	0.415385	0.276	0.37	0.366	0.54902	0.562	0.298246	0.277389	0.400585	0.252	0.496	0.426966	0.56	0.674	0.367857	0.361111
POU3F2	yes	9	7	2	Agus_BA9;Al_CC_neuronal;Ooi_hESC_PSC;Osipovitch_hESC_GPC;Ring_hiPSC_PSC;Smith_hiPSC_MSN_adult;Smith_hiPSC_MSN_NSC	Lee_CN_astro;Ooi_hESC_myocyte	0.004	0.0803571	0.0428571	0.016	0.126	0	0.032	0	0.122	0.114	0.164	0.146	0.072	0.118	0.122	0.122	0.138	0.138229	0.158	0.158	0.04	0.0772727	0.109756	0.055	0	0.0769231	0.0540541	0.1	0.042	0.078	0.076	0.114846	0.122	0.0263158	0.0536131	0.0730994	0.016	0.066	0.0674157	0	0	0.0821429	0.0396825
RFX3	yes	9	7	2	Al_CC_neuronal;Lee_CN_astro;Lee_CN_dMSN;Lee_CN_endo;Lee_CN_IN_PT;Lee_CN_oligo;Lee_CN_OPC	Consortium_hiPSC_neural;Lee_CN_epen	0	0	0	0	0	0	0.004	0	0.004	0	0.004	0.004	0	0	0	0.004	0	0	0	0	0	0	0	0	0	0	0	0	0	0	0	0	0.004	0	0	0	0	0	0	0	0	0	0
RXRA	yes	9	8	1	Agus_BA9;Lee_CN_astro;Lee_CN_endo;Lee_CN_epen;Lee_CN_FON;Lee_CN_micro;Lee_CN_mural;Lee_CN_OPC	Ooi_hESC_PSC	0.016	0.0892857	0.0857143	0.022	0.08	0.054	0.032	0	0.038	0.018	0.058	0.054	0.014	0.016	0.022	0.018	0.05	0.0561555	0.054	0.036	0.028	0.0318182	0.0487805	0.035	0.0606061	0.0325444	0.0135135	0.0230769	0.018	0.02	0.036	0.0364146	0.042	0.0175439	0.016317	0.0321637	0.032	0.04	0.0561798	0.08	0.06	0.0285714	0.0515873
TP53	yes	9	2	7	Consortium_hiPSC_neural;Ooi_hESC_PSC	Lim_hiPSC_BBB;Mehta_hiPSC_CN_0;Mehta_hiPSC_CN_100;Mehta_hiPSC_CN_60;Mehta_hiPSC_CN_80;Ooi_hESC_neuron;Switonska_hiPSC_PSC_109Q	0.328	0.647321	0.714286	0.356	0.712	0.674	0.526	0.285714	0.674	0.678	0.878	0.718	0.52	0.61	0.616	0.674	0.788	0.781857	0.76	0.68	0.516	0.55	0.780488	0.5275	0.454545	0.585799	0.45045	0.738462	0.408	0.534	0.538	0.694678	0.732	0.491228	0.487179	0.634503	0.462	0.738	0.617978	0.78	0.806	0.542857	0.519841
ETV5	yes	8	3	5	Ooi_hESC_myocyte;Ooi_hESC_PSC;Ring_hiPSC_PSC	Agus_BA9;Al_CC_astro;Al_CC_neuronal;Lee_CN_iMSN;Lee_CN_micro	0.008	0.0178571	0	0.006	0.008	0.006	0	0	0.004	0.004	0.024	0.006	0.004	0	0.01	0	0.014	0.0107991	0.014	0.01	0	0	0	0	0	0.00591716	0	0	0	0	0	0.00840336	0.006	0	0	0.0116959	0	0.012	0	0.06	0	0.00714286	0.0119048
FOSL1	yes	8	4	4	Agus_BA9;Agus_CN_pre;Al_CC;Switonska_hiPSC_PSC_71Q	Mehta_hiPSC_CN_0;Mehta_hiPSC_CN_100;Mehta_hiPSC_CN_60;Switonska_hiPSC_PSC_109Q	0.142	0.357143	0.371429	0.162	0	0	0	0	0	0	0	0	0	0	0	0	0	0	0	0	0.23	0.281818	0.390244	0.2525	0.363636	0.278107	0.220721	0.261538	0.134	0.138	0.17	0.235294	0.272	0.219298	0.214452	0.263158	0.232	0.334	0.224719	0	0	0.2	0.218254
KLF15	yes	8	8	0	Agus_BA9;Al_CC_astro;Al_CC_neuronal;Lee_CN_mural;Lee_CN_OPC;Lin_BA4;Ooi_hESC_PSC;Ring_hiPSC_PSC		0.186	0.558036	0.471429	0.232	0.666	0.566	0.42	0	0.626	0.632	0.806	0.64	0.5	0.546	0.596	0.634	0.682	0.699784	0.678	0.63	0.406	0.477273	0.682927	0.415	0.30303	0.473373	0.328829	0.623077	0.344	0.45	0.482	0.62465	0.626	0.368421	0.39627	0.532164	0.348	0.612	0.561798	0.64	0	0.475	0.472222
MAFF	yes	8	7	1	Agus_BA9;Agus_BA9_pre;Agus_CN_pre;Al_CC;Lee_CN_astro;Lee_CN_endo;Ring_hiPSC_PSC	Consortium_hiPSC_neural	0.016	0.0446429	0.1	0.016	0.074	0.056	0.032	0	0.068	0.04	0.092	0.078	0.028	0.056	0.068	0.044	0.086	0.0669546	0.072	0.076	0.034	0.0409091	0.0487805	0.0425	0	0.0414201	0.018018	0.0615385	0.018	0.03	0.042	0.0448179	0.048	0.0175439	0.030303	0.0555556	0.018	0.06	0.0337079	0.08	0.084	0.0357143	0.047619
NFAT5	yes	8	4	4	Lee_CN_endo;Lee_CN_micro;Ooi_hESC_hepatocyte;Ooi_hESC_PSC	Lee_CN_astro;Lee_CN_dMSN;Lee_CN_FON;Lee_CN_iMSN	0.006	0.0714286	0.0714286	0.014	0.046	0.032	0.012	0	0.032	0.022	0.046	0.038	0.01	0.018	0.006	0.026	0.034	0.0367171	0.03	0.024	0.018	0.0272727	0.0487805	0.0175	0	0.0295858	0.0135135	0	0.01	0.014	0.018	0.0420168	0.036	0	0.011655	0.0116959	0.008	0.034	0.0224719	0.04	0.042	0.0214286	0.015873
NFE2L2	yes	8	2	6	Agus_BA9;Al_CC_astro	Lee_CN_astro;Lee_CN_dMSN;Lee_CN_epen;Lee_CN_IN_PT;Lee_CN_iMSN;Ooi_hESC_PSC	0.018	0.0357143	0.0857143	0.01	0.038	0.022	0.012	0	0.03	0.024	0.048	0.032	0.016	0.032	0.034	0.03	0.042	0.0259179	0.046	0.03	0.014	0.0227273	0	0.02	0	0.0236686	0.00900901	0.0230769	0.012	0	0.016	0.0112045	0.022	0	0	0.0175439	0.008	0.02	0	0.04	0.046	0.0142857	0.015873
NR3C1	yes	8	6	2	Al_CC_neuronal;Lee_CN_FON;Ooi_hESC_hepatocyte;Ooi_hESC_myocyte;Ooi_hESC_PSC;Ring_hiPSC_PSC	Lee_CN_iMSN;Ring_hiPSC_NSC	0.076	0.15625	0.2	0.066	0.184	0.112	0.078	0	0.19	0.098	0.26	0.184	0.144	0.108	0.15	0.09	0.234	0.222462	0.186	0.196	0.078	0.145455	0.109756	0.1025	0.181818	0.112426	0.0810811	0.138462	0.052	0.058	0.072	0.0952381	0.1	0.105263	0.0885781	0.146199	0.078	0.122	0.101124	0.1	0.098	0.0821429	0.0992063
PBX1	yes	8	6	2	Al_CC_neuronal;Lee_CN_dMSN;Lee_CN_IN_PT;Lim_hiPSC_BBB;Ooi_hESC_PSC;Ring_hiPSC_PSC	Lee_CN_astro;Lee_CN_FON	0.076	0.321429	0.214286	0.082	0.258	0.184	0.164	0	0.198	0.17	0.336	0.234	0.158	0.158	0.128	0.176	0.336	0.278618	0.276	0.248	0.17	0.177273	0.231707	0.14	0.151515	0.147929	0.103604	0.2	0.106	0.142	0.154	0.207283	0.218	0.184211	0.146853	0.190058	0.116	0.214	0.134831	0.22	0.26	0.2	0.166667
POU2F2	yes	8	2	6	Ooi_hESC_myocyte;Ooi_hESC_neuron	Consortium_hiPSC_neural;Lee_CN_dMSN;Lee_CN_iMSN;Ooi_hESC_hepatocyte;Ring_hiPSC_PSC;Smith_hiPSC_MSN_NSC	0.028	0.147321	0.114286	0.04	0.136	0.112	0.088	0	0.13	0.096	0.204	0.146	0.12	0.112	0.114	0.11	0.242	0.168467	0.182	0.17	0.08	0.0772727	0.0731707	0.1125	0.0606061	0.121302	0.0990991	0.146154	0.048	0.044	0.078	0.0840336	0.102	0.0614035	0.0722611	0.116959	0.026	0.108	0.0786517	0.22	0	0.0857143	0.0793651
STAT3	yes	8	5	3	Agus_BA9;Lee_CN_astro;Lee_CN_endo;Lee_CN_epen;Lee_CN_FON	Lee_CN_iMSN;Ooi_hESC_hepatocyte;Ooi_hESC_neuron	0.092	0.370536	0.4	0.098	0.29	0.232	0.13	0	0.252	0.168	0.452	0.274	0.146	0.174	0.194	0.184	0.378	0.356371	0.31	0.27	0.126	0.195455	0.268293	0.21	0.212121	0.254438	0.175676	0.215385	0.106	0.14	0.15	0.212885	0.222	0.175439	0.0909091	0.233918	0.116	0.232	0.157303	0.28	0.308	0.207143	0.202381
ZFX	yes	8	5	3	Agus_BA9;Al_CC_astro;Al_CC_neuronal;Ooi_hESC_hepatocyte;Ooi_hESC_PSC	Lee_CN_dMSN;Lee_CN_iMSN;Ooi_hESC_neuron	0.008	0.0580357	0.0571429	0.008	0.046	0.022	0.014	0	0.028	0.012	0.04	0.056	0.008	0.006	0.012	0.016	0.026	0.0302376	0.036	0.016	0.012	0.0363636	0	0.01	0	0.0325444	0	0	0.01	0.014	0.018	0.0364146	0.032	0	0.004662	0.0175439	0	0.042	0	0	0.048	0	0
ZKSCAN1	yes	8	0	8		Al_CC_astro;Al_CC_neuronal;Lee_CN_dMSN;Lee_CN_iMSN;Lee_CN_oligo;Ooi_hESC_hepatocyte;Ooi_hESC_myocyte;Ooi_hESC_neuron	0.006	0.0223214	0	0.008	0.032	0.024	0.01	0	0.012	0.012	0.018	0.028	0	0.006	0.008	0.016	0.012	0.0151188	0.014	0.01	0.014	0	0.0243902	0.015	0	0.0147929	0.00900901	0.0153846	0.004	0.016	0.01	0.00560224	0.01	0	0.004662	0.0146199	0.008	0.016	0	0	0.02	0.0214286	0.0357143
ZNF280D	yes	8	2	6	Lee_CN_FON;Lim_hiPSC_BBB	Al_CC_astro;Lee_CN_astro;Lee_CN_dMSN;Lee_CN_epen;Lee_CN_iMSN;Mehta_hiPSC_CN_100	0	0.00892857	0	0	0	0	0	0	0.006	0	0.004	0	0	0	0	0	0	0	0.006	0	0	0	0	0	0	0	0	0	0	0	0.006	0	0	0	0	0	0	0	0	0	0.006	0	0
ZNF667	yes	8	2	6	Consortium_hiPSC_neural;Lim_hiPSC_BBB	Agus_BA9;Lee_CN_dMSN;Lee_CN_FON;Lee_CN_IN_PT;Lee_CN_iMSN;Ring_hiPSC_PSC	0	0	0	0	0	0.008	0.006	0	0	0	0.004	0	0	0	0	0	0.004	0	0.008	0	0	0	0	0	0	0	0	0	0	0	0	0.00560224	0	0	0	0	0	0	0	0	0	0	0
ZNF708	yes	8	2	6	Ooi_hESC_neuron;Ring_hiPSC_PSC	Lee_CN_astro;Lee_CN_dMSN;Lee_CN_IN_PT;Lee_CN_iMSN;Lee_CN_OPC;Ooi_hESC_PSC	0	0	0	0	0	0	0	0	0.004	0.006	0	0.008	0.01	0	0.004	0.004	0.006	0	0.006	0.006	0	0	0	0.005	0	0	0	0	0	0	0	0.0112045	0	0	0	0	0	0.004	0	0	0.004	0	0
ARID3A	yes	7	5	2	Agus_BA9;Lee_CN_epen;Lee_CN_micro;Ooi_hESC_myocyte;Ring_hiPSC_PSC	Ooi_hESC_hepatocyte;Ooi_hESC_PSC	0.062	0.191964	0.2	0.074	0.202	0.172	0.088	0	0.218	0.174	0.362	0.258	0.118	0.202	0.19	0.192	0.284	0.295896	0.26	0.228	0.08	0.131818	0.121951	0.1175	0.0909091	0.147929	0.0900901	0.153846	0.08	0.092	0.09	0.156863	0.15	0.105263	0.111888	0.172515	0.074	0.198	0.179775	0.2	0.178	0.117857	0.15873
ATF5	yes	7	5	2	Consortium_hiPSC_neural;Mehta_hiPSC_CN_60;Mehta_hiPSC_CN_80;Ooi_hESC_PSC;Ring_hiPSC_PSC	Ooi_hESC_hepatocyte;Ooi_hESC_neuron	0	0	0	0	0	0	0	0	0	0	0.004	0	0	0	0	0	0	0	0	0	0	0	0	0	0	0	0	0	0	0	0	0	0	0	0	0	0	0	0	0	0	0	0
CEBPA	yes	7	5	2	Consortium_hiPSC_neural;Ooi_hESC_hepatocyte;Ooi_hESC_neuron;Ring_hiPSC_PSC;Switonska_hiPSC_PSC_71Q	Lee_CN_epen;Lim_hiPSC_BBB	0.246	0.638393	0.614286	0.3	0.638	0	0.422	0.285714	0.576	0.544	0.804	0.604	0.424	0.492	0.444	0.564	0.764	0.680346	0.678	0.58	0.41	0.427273	0.585366	0.405	0.363636	0.461538	0.346847	0.630769	0.344	0.424	0.45	0.560224	0.628	0.464912	0.393939	0.5	0.362	0.64	0.438202	0	0.708	0.528571	0.5
CUX1	yes	7	7	0	Lee_CN_astro;Lee_CN_endo;Lee_CN_epen;Lee_CN_micro;Lee_CN_mural;Lee_CN_oligo;Lim_hiPSC_BBB		0	0	0	0	0	0	0	0	0	0.006	0.008	0.008	0	0	0	0.004	0.012	0.00431965	0.006	0.004	0	0.00909091	0	0.005	0	0	0	0	0.04	0.038	0.038	0	0.014	0	0	0	0	0	0.0224719	0	0	0.0107143	0.0119048
ELK1	yes	7	5	2	Agus_BA9;Al_CC_neuronal;Lee_CN_dMSN;Lee_CN_iMSN;Lin_BA4	Ooi_hESC_hepatocyte;Ooi_hESC_neuron	0.006	0.0580357	0.0571429	0.006	0.048	0.03	0.008	0	0.024	0.004	0.024	0.04	0.004	0.014	0.008	0.01	0.026	0.0345572	0.03	0.024	0.012	0.00909091	0	0.015	0	0.0266272	0.0135135	0	0.006	0.016	0.024	0.0196078	0.024	0	0.00699301	0.0146199	0.006	0.018	0	0.08	0.04	0	0
FOXO1	yes	7	6	1	Agus_BA9;Consortium_hiPSC_neural;Lee_CN_FON;Lim_hiPSC_BBB;Ooi_hESC_PSC;Ring_hiPSC_PSC	Ooi_hESC_hepatocyte	0.298	0.665179	0.671429	0.344	0.732	0.668	0.482	0.714286	0.738	0.736	0.882	0.744	0.596	0.626	0.688	0.724	0.826	0.788337	0.782	0.714	0.48	0.531818	0.707317	0.4775	0.363636	0.538462	0.441441	0.730769	0.4	0.526	0.52	0.67507	0.702	0.5	0.491841	0.611111	0.444	0.694	0.606742	0.62	0.8	0.525	0.52381
GTF2I	yes	7	3	4	Ooi_hESC_neuron;Ooi_hESC_NPC;Ooi_hESC_PSC	Lee_CN_astro;Lee_CN_dMSN;Lee_CN_iMSN;Ooi_hESC_myocyte	0.034	0.15625	0.114286	0.044	0.108	0.054	0.078	0	0.08	0.046	0.09	0.096	0.028	0.026	0.026	0.038	0.08	0.0842333	0.088	0.07	0.052	0.0590909	0.121951	0.05	0	0.056213	0.0315315	0.0846154	0.024	0.054	0.062	0.0952381	0.08	0.0438596	0.037296	0.0643275	0.038	0	0.0674157	0.1	0.126	0.0714286	0.0595238
HMG20A	yes	7	1	6	Ooi_hESC_myocyte	Agus_BA9;Lee_CN_astro;Lee_CN_dMSN;Lee_CN_iMSN;Ooi_hESC_hepatocyte;Ring_hiPSC_PSC	0.022	0.0491071	0.0857143	0.018	0.054	0.032	0.02	0	0.066	0.056	0.096	0.05	0.06	0.076	0.084	0.07	0.128	0.075594	0.088	0.072	0.022	0.05	0.0365854	0.06	0	0.056213	0.0720721	0.0692308	0.026	0.028	0.032	0.0448179	0.058	0.0526316	0.027972	0.0497076	0.014	0.066	0.0337079	0.14	0.06	0.0357143	0.031746
IRF2	yes	7	4	3	Agus_BA9;Lee_CN_endo;Lee_CN_FON;Switonska_hiPSC_PSC_HD	Lim_hiPSC_BBB;Ooi_hESC_hepatocyte;Ooi_hESC_PSC	0.004	0.00892857	0	0.008	0.014	0.022	0.01	0	0.018	0.018	0.048	0.024	0.022	0.03	0.024	0.016	0.044	0.0367171	0.038	0.024	0.02	0.0181818	0	0.035	0	0.0266272	0.027027	0.0384615	0.006	0.024	0.014	0.022409	0.03	0	0.013986	0.0263158	0.008	0.034	0	0	0.018	0.0321429	0.015873
JMJD1C	yes	7	1	6	Ooi_hESC_myocyte	Lee_CN_astro;Lee_CN_dMSN;Lee_CN_IN_SN;Lee_CN_iMSN;Lee_CN_micro;Lee_CN_oligo	0.298	0.65625	0.714286	0.344	0.674	0.646	0.49	0.428571	0.612	0.65	0.824	0.664	0.462	0.544	0.544	0.65	0.84	0.7473	0.742	0.62	0.452	0.5	0.621951	0.485	0.393939	0.544379	0.436937	0.723077	0.362	0.498	0.508	0.677871	0.672	0.473684	0.414918	0.564327	0.39	0.716	0.561798	0.7	0.788	0.517857	0.519841
KDM4C	yes	7	4	3	Lee_CN_astro;Lee_CN_endo;Lee_CN_epen;Lee_CN_oligo	Lee_CN_iMSN;Lim_hiPSC_BBB;Ooi_hESC_neuron	0.108	0.401786	0.371429	0.124	0.382	0.278	0	0.285714	0.214	0.158	0.326	0.274	0.136	0.118	0.104	0.17	0.274	0.267819	0.28	0.214	0.202	0.227273	0.317073	0.175	0.0606061	0.201183	0.108108	0.323077	0.154	0.236	0.244	0.322129	0.34	0.157895	0.160839	0.236842	0.178	0.282	0.247191	0.4	0.396	0.210714	0.238095
MEF2A	yes	7	2	5	Consortium_hiPSC_neural;Ooi_hESC_hepatocyte	Lee_CN_dMSN;Lee_CN_FON;Lee_CN_iMSN;Lee_CN_micro;Lim_hiPSC_BBB	0.014	0.102679	0.114286	0.012	0.064	0.056	0.028	0	0.062	0.04	0.118	0.06	0.042	0.05	0.052	0.044	0.122	0.0863931	0.096	0.062	0.032	0.0454545	0.0609756	0.045	0.0606061	0.056213	0.036036	0.0153846	0.02	0.03	0.028	0.0364146	0.06	0.0175439	0.044289	0.0497076	0.02	0.036	0.0674157	0.04	0.056	0.0607143	0.047619
MEF2C	yes	7	4	3	Lee_CN_FON;Lim_hiPSC_BBB;Ooi_hESC_PSC;Ring_hiPSC_PSC	Lee_CN_astro;Lee_CN_micro;Smith_hiPSC_MSN_NSC	0	0.0223214	0	0	0.018	0.008	0.004	0	0	0.008	0.014	0	0.008	0.006	0.006	0	0.028	0.012959	0.014	0.012	0	0.0136364	0	0	0	0	0	0	0	0	0.004	0	0.006	0	0	0.00877193	0	0.004	0	0	0.006	0	0.00793651
MEIS1	yes	7	2	5	Ring_hiPSC_PSC;Smith_hiPSC_MSN_NSC	Al_CC_astro;Consortium_hiPSC_neural;Lee_CN_astro;Lim_hiPSC_BBB;Ooi_hESC_PSC	0.006	0	0	0	0.016	0.012	0.004	0	0.01	0.006	0.024	0.012	0.018	0.016	0.004	0.008	0.02	0.0237581	0.012	0.014	0.008	0	0	0.005	0	0.00591716	0	0	0.004	0.004	0.02	0.00560224	0.012	0	0	0.00584795	0	0.01	0	0	0	0	0
MYCN	yes	7	5	2	Ooi_hESC_myocyte;Ooi_hESC_neuron;Ooi_hESC_PSC;Ring_hiPSC_PSC;Smith_hiPSC_MSN_adult	Consortium_hiPSC_neural;Ooi_hESC_hepatocyte	0.116	0.450893	0.428571	0.134	0	0.54	0.258	0.285714	0	0	0	0	0	0	0	0	0	0	0	0	0.236	0.336364	0.439024	0.305	0.181818	0.369822	0.265766	0.453846	0.25	0.372	0.37	0.526611	0.582	0.254386	0.270396	0.388889	0.206	0.488	0.449438	0.6	0	0.35	0.353175
SIX1	yes	7	4	3	Agus_BA9;Consortium_hiPSC_neural;Lin_BA4;Ooi_hESC_hepatocyte	Mehta_hiPSC_CN_100;Ooi_hESC_myocyte;Ring_hiPSC_PSC	0.004	0.0178571	0	0.014	0	0	0.014	0	0	0	0	0	0	0	0	0	0	0	0	0	0.012	0.0181818	0.0365854	0.02	0	0.0118343	0.0135135	0.0153846	0.008	0.006	0.01	0.0140056	0.02	0.0175439	0.020979	0.0350877	0.014	0.022	0.0224719	0	0	0.0214286	0.015873
SMARCA4	yes	7	5	2	Lee_CN_astro;Lee_CN_endo;Lee_CN_epen;Lee_CN_FON;Lee_CN_micro	Agus_BA9;Al_CC_astro	0.038	0.196429	0.185714	0.042	0.166	0.138	0.098	0	0.134	0.108	0.202	0.196	0.068	0.102	0.082	0.106	0.172	0.209503	0.196	0.166	0.082	0.109091	0.121951	0.08	0.0909091	0.121302	0.036036	0.123077	0.096	0.116	0.12	0.151261	0.162	0.0614035	0.0536131	0.0935673	0.066	0.146	0.146067	0.1	0.2	0.0964286	0.126984
SOX2	yes	7	3	4	Agus_BA9;Lee_CN_FON;Smith_hiPSC_MSN_NSC	Al_CC_neuronal;Consortium_hiPSC_neural;Lee_CN_astro;Lim_hiPSC_BBB	0	0	0	0	0	0	0	0	0.004	0	0.004	0.004	0	0	0	0	0	0	0	0.008	0	0	0	0	0	0	0	0	0	0	0	0	0	0	0	0.00584795	0	0.004	0	0	0	0	0
TCF12	yes	7	6	1	Agus_BA9;Lee_CN_dMSN;Lee_CN_endo;Lee_CN_oligo;Lee_CN_OPC;Ooi_hESC_PSC	Lee_CN_micro	0.09	0.352679	0.314286	0.104	0.302	0.188	0.168	0	0.204	0.14	0.332	0.254	0.144	0.134	0.126	0.154	0.3	0.272138	0.258	0.22	0.156	0.195455	0.243902	0.1525	0.0909091	0.180473	0.0855856	0.215385	0.156	0.196	0.19	0.207283	0.256	0.140351	0.125874	0.21345	0.128	0.218	0.247191	0.26	0.284	0.185714	0.210317
ZEB1	yes	7	2	5	Lee_CN_FON;Ring_hiPSC_PSC	Al_CC_astro;Lee_CN_astro;Lee_CN_iMSN;Lee_CN_micro;Lee_CN_mural	0.074	0.267857	0.128571	0.09	0.25	0.18	0.18	0	0.184	0.168	0.27	0.226	0.142	0.136	0.128	0.184	0.244	0.209503	0.23	0.178	0.118	0.195455	0.195122	0.145	0.181818	0.168639	0.112613	0.230769	0.132	0.168	0.17	0.207283	0.248	0.131579	0.179487	0.187135	0.14	0.202	0.179775	0.28	0	0.175	0.206349
ATF3	yes	6	5	1	Agus_BA9_pre;Agus_CN_pre;Lee_CN_astro;Lee_CN_endo;Ring_hiPSC_PSC	Ooi_hESC_PSC	0.408	0.696429	0.742857	0.426	0.77	0.7	0.628	0.571429	0.764	0.754	0.922	0.778	0.656	0.696	0.704	0.76	0.84	0.840173	0.826	0.76	0.592	0.681818	0.792683	0.6725	0.606061	0.683432	0.617117	0.823077	0.708	0.788	0.78	0.817927	0.858	0.570175	0.585082	0.710526	0.564	0.782	0.674157	0.78	0.864	0.707143	0.690476
BACH1	yes	6	3	3	Agus_BA9;Lee_CN_FON;Ooi_hESC_hepatocyte	Lee_CN_IN_PT;Lee_CN_micro;Lee_CN_OPC	0.006	0.0223214	0.0714286	0.006	0.046	0.014	0.014	0	0.032	0.01	0.028	0.024	0.018	0.016	0.02	0.012	0.024	0.0172786	0.034	0.014	0.004	0.0181818	0.0365854	0.0125	0	0.0236686	0	0.0153846	0	0.006	0.016	0.0140056	0.012	0	0	0.0175439	0.006	0.016	0	0	0.046	0.00714286	0.015873
E2F3	yes	6	0	6		Lee_CN_astro;Lee_CN_dMSN;Lee_CN_FON;Lee_CN_IN_PT;Lee_CN_IN_SN;Lee_CN_iMSN	0.036	0.102679	0.0571429	0.028	0.072	0.07	0.028	0	0.016	0.024	0.048	0.038	0.016	0.02	0.008	0.018	0.032	0.0475162	0.03	0.024	0.02	0.05	0.0487805	0.055	0	0.0325444	0.0495495	0.0384615	0.088	0.078	0.08	0.0532213	0.058	0	0.011655	0.0350877	0.016	0.056	0.0786517	0.08	0.07	0.0428571	0.0753968
ETS1	yes	6	2	4	Consortium_hiPSC_neural;Lee_CN_FON	Al_CC_neuronal;Mehta_hiPSC_CN_60;Mehta_hiPSC_CN_80;Ring_hiPSC_PSC	0.21	0.580357	0.642857	0.236	0	0	0.374	0.428571	0.592	0.608	0.832	0.658	0.42	0.54	0.542	0.618	0.734	0.704104	0.678	0.62	0.398	0.445455	0.621951	0.435	0.363636	0.517751	0.351351	0.676923	0.33	0.476	0.482	0.638655	0.668	0.412281	0.354312	0.549708	0.294	0.642	0.483146	0	0.768	0.442857	0.464286
FOS	yes	6	3	3	Agus_BA9;Agus_CN_pre;Lee_CN_astro	Al_CC_neuronal;Smith_hiPSC_MSN_MNS;Smith_hiPSC_MSN_NSC	0.084	0.321429	0.314286	0.094	0.266	0.224	0.14	0	0.226	0.162	0.352	0.256	0.158	0.134	0.172	0.178	0.298	0.274298	0.308	0.224	0.13	0.222727	0.219512	0.16	0.181818	0.207101	0.13964	0.161538	0.156	0.184	0.198	0.190476	0.216	0.122807	0.111888	0.22807	0.092	0.228	0.224719	0.3	0.32	0.160714	0.202381
FOXK1	yes	6	3	3	Lee_CN_astro;Lee_CN_endo;Lee_CN_epen	Agus_BA9;Consortium_hiPSC_neural;Lim_hiPSC_BBB	0.022	0.107143	0.114286	0.022	0.162	0.16	0.024	0	0.102	0.106	0.162	0.13	0.084	0.1	0.078	0.114	0.15	0.142549	0.128	0.112	0.042	0.109091	0.109756	0.11	0.0909091	0.100592	0.045045	0.0692308	0.06	0.074	0.062	0.12605	0.146	0.0438596	0.0675991	0.0877193	0.028	0.14	0.0561798	0.16	0.19	0.075	0.047619
FOXP2	yes	6	2	4	Lee_CN_mural;Ring_hiPSC_PSC	Lee_CN_dMSN;Lee_CN_epen;Lee_CN_FON;Mehta_hiPSC_CN_60	0.012	0.0580357	0.0428571	0.018	0.056	0.038	0.024	0	0.028	0.014	0.056	0.03	0.014	0.008	0.014	0.014	0.038	0.0388769	0.03	0.04	0.022	0.0318182	0.0243902	0.015	0	0.0236686	0.018018	0.0153846	0.006	0.024	0.022	0.0364146	0.038	0.0175439	0.00932401	0.0233918	0.006	0.034	0.0224719	0.06	0.038	0.0178571	0.031746
GLI2	yes	6	6	0	Agus_BA9;Al_CC;Lim_hiPSC_BBB;Lin_BA4;Ring_hiPSC_PSC;Smith_hiPSC_MSN_adult		0.006	0.0491071	0	0.008	0	0	0.008	0	0.012	0.004	0.014	0.02	0.004	0.006	0.004	0.004	0.006	0.012959	0.02	0.008	0.006	0	0	0.01	0	0.00887574	0	0.0307692	0.006	0	0.018	0.0252101	0.016	0	0.00699301	0.0146199	0.006	0.016	0	0	0	0.00714286	0.00793651
HDAC1	yes	6	4	2	Agus_BA9;Al_CC;Lee_CN_FON;Smith_hiPSC_MSN_NSC	Al_CC_astro;Ring_hiPSC_PSC	0.29	0.6875	0.671429	0.356	0.716	0.676	0.506	0.714286	0.68	0.708	0.866	0.696	0.56	0.602	0.642	0.7	0.826	0.773218	0.76	0.674	0.452	0.559091	0.707317	0.505	0.363636	0.576923	0.427928	0.753846	0.378	0.554	0.536	0.705882	0.724	0.45614	0.452214	0.619883	0.438	0.738	0.617978	0.78	0.822	0.539286	0.571429
HES1	yes	6	2	4	Agus_BA9;Smith_hiPSC_MSN_adult	Al_CC_astro;Al_CC_neuronal;Lee_CN_endo;Lee_CN_epen	0.014	0.0357143	0.0428571	0.01	0.04	0.03	0.008	0	0.038	0.038	0.054	0.04	0.024	0.032	0.042	0.046	0.058	0.0388769	0.04	0.03	0.012	0.0272727	0.0731707	0.0225	0	0.0325444	0.0135135	0.0538462	0.008	0.02	0.008	0.0168067	0.028	0	0.025641	0.0292398	0.012	0.034	0	0.06	0.01	0.0178571	0.00793651
IRF3	yes	6	4	2	Agus_BA9;Al_CC_neuronal;Lee_CN_epen;Ooi_hESC_PSC	Ooi_hESC_myocyte;Ooi_hESC_neuron	0	0.0223214	0	0	0.01	0.008	0	0	0	0.004	0.014	0.008	0.008	0.01	0	0.004	0.012	0.0107991	0.008	0.006	0.008	0	0	0.015	0	0.0118343	0.00900901	0.0230769	0.004	0.01	0.008	0.0140056	0.004	0	0	0	0	0.004	0	0	0.004	0.0142857	0.0238095
JUNB	yes	6	2	4	Agus_BA9;Agus_BA9_pre	Al_CC_neuronal;Lee_CN_epen;Smith_hiPSC_MSN_MNS;Smith_hiPSC_MSN_NSC	0.152	0.433036	0.414286	0.172	0.366	0.292	0.248	0.285714	0.376	0.294	0.556	0.378	0.292	0.29	0.328	0.308	0.498	0.455724	0.422	0.384	0.252	0.309091	0.317073	0.2675	0.272727	0.286982	0.189189	0.323077	0.202	0.226	0.236	0.294118	0.324	0.219298	0.20979	0.327485	0.232	0.316	0.303371	0.4	0.344	0.3	0.27381
LEF1	yes	6	4	2	Agus_BA9;Al_CC;Ooi_hESC_hepatocyte;Ring_hiPSC_NSC	Ooi_hESC_PSC;Ring_hiPSC_PSC	0.006	0.00892857	0	0.004	0	0	0.004	0	0.022	0.012	0.032	0.032	0.008	0.014	0.014	0.014	0.02	0.0367171	0.024	0.024	0.006	0.0181818	0	0.01	0	0.0118343	0	0.0153846	0	0.01	0.014	0.0140056	0.02	0	0.004662	0.0233918	0	0.028	0	0	0	0.00714286	0.00793651
MBD2	yes	6	3	3	Agus_BA9;Ooi_hESC_hepatocyte;Ooi_hESC_myocyte	Lee_CN_dMSN;Lee_CN_iMSN;Ooi_hESC_PSC	0	0	0	0	0.006	0.004	0.006	0	0	0	0.006	0.008	0	0	0	0	0	0	0.006	0.004	0.006	0.00909091	0	0.005	0	0	0	0	0.004	0.004	0	0.00840336	0.01	0	0	0	0	0.006	0	0	0.008	0	0
MZF1	yes	6	1	5	Ooi_hESC_neuron	Al_CC_astro;Lee_CN_dMSN;Lee_CN_FON;Lee_CN_IN_PT;Lee_CN_iMSN	0.012	0.0223214	0	0.016	0.032	0.042	0.014	0	0.056	0.038	0.066	0.04	0.044	0.03	0.046	0.03	0.036	0.0475162	0.054	0.066	0.014	0.0409091	0	0.04	0	0.035503	0.027027	0.0230769	0.01	0.016	0.026	0.0392157	0.03	0	0.027972	0.0409357	0.028	0.026	0.0337079	0	0.038	0.0107143	0.0357143
NFIC	yes	6	6	0	Lee_CN_astro;Lee_CN_endo;Lee_CN_epen;Lee_CN_FON;Lee_CN_micro;Lee_CN_mural		0.11	0.357143	0.371429	0.116	0.394	0.302	0.182	0	0.312	0.238	0.474	0.314	0.268	0.264	0.262	0.266	0.428	0.38013	0.396	0.378	0.188	0.25	0.292683	0.245	0.242424	0.260355	0.189189	0.276923	0.158	0.21	0.216	0.246499	0.276	0.210526	0.191142	0.298246	0.176	0.298	0.258427	0.26	0.352	0.217857	0.246032
NR2F2	yes	6	4	2	Agus_BA9;Lee_CN_FON;Ring_hiPSC_NSC;Ring_hiPSC_PSC	Lim_hiPSC_BBB;Ooi_hESC_PSC	0.184	0.535714	0.5	0.194	0.548	0.434	0.39	0.714286	0.442	0.386	0.638	0.512	0.34	0.344	0.36	0.4	0.558	0.550756	0.536	0.472	0.332	0.381818	0.5	0.3125	0.30303	0.37574	0.261261	0.5	0.268	0.36	0.356	0.501401	0.486	0.315789	0.291375	0.421053	0.29	0.458	0.404494	0.54	0.59	0.385714	0.361111
NR3C2	yes	6	4	2	Consortium_hiPSC_neural;Lee_CN_endo;Lee_CN_FON;Ooi_hESC_PSC	Lee_CN_astro;Osipovitch_hESC_GPC	0.01	0.0848214	0.0714286	0.012	0.064	0.056	0.008	0	0.028	0.01	0.058	0.044	0.004	0.018	0.004	0.012	0.058	0.0539957	0.044	0.036	0.004	0.05	0	0.035	0	0.0325444	0.0585586	0	0.008	0.014	0.01	0.0196078	0.01	0	0.00932401	0.0233918	0.006	0.034	0	0.06	0.072	0.0392857	0.047619
RXRG	yes	6	2	4	Agus_BA9;Ooi_hESC_hepatocyte	Lee_CN_FON;Mehta_hiPSC_CN_130;Ooi_hESC_myocyte;Ooi_hESC_PSC	0.032	0.196429	0.157143	0.06	0.126	0.09	0.076	0	0.104	0.066	0.172	0.11	0.064	0.074	0.044	0.076	0.188	0.153348	0.124	0.112	0	0.0863636	0.0853659	0.0875	0.121212	0.121302	0.027027	0.146154	0.046	0.076	0.07	0.112045	0.136	0.0789474	0.0559441	0.0818713	0.046	0.108	0.0898876	0.16	0	0.107143	0.0793651
SMAD3	yes	6	3	3	Lim_hiPSC_BBB;Ooi_hESC_PSC;Ring_hiPSC_PSC	Lee_CN_dMSN;Lee_CN_FON;Lee_CN_iMSN	0.014	0.0714286	0.0714286	0.016	0.06	0.032	0.018	0	0.04	0.016	0.048	0.026	0.03	0.022	0.018	0.022	0.038	0.0561555	0.034	0.026	0.01	0.0272727	0.0609756	0.0325	0	0.0414201	0.027027	0.0230769	0.014	0.012	0.026	0.0196078	0.034	0.0175439	0	0.0321637	0.022	0.034	0.0449438	0.08	0.06	0.0285714	0.0436508
SMARCC2	yes	6	2	4	Ooi_hESC_hepatocyte;Ooi_hESC_myocyte	Lee_CN_dMSN;Lee_CN_iMSN;Ring_hiPSC_PSC;Smith_hiPSC_MSN_NSC	0.01	0.03125	0	0.006	0.018	0.004	0.014	0	0.012	0.01	0.02	0.016	0.008	0.006	0.01	0	0.014	0.0172786	0.012	0.012	0	0	0	0.01	0	0.00887574	0	0	0.004	0	0.01	0.0112045	0.01	0	0	0.00584795	0.006	0.012	0	0.04	0.016	0.0142857	0.015873
SREBF1	yes	6	4	2	Consortium_hiPSC_neural;Lee_CN_endo;Lee_CN_epen;Ring_hiPSC_PSC	Al_CC_astro;Lee_CN_oligo	0.004	0.0223214	0	0	0.02	0.01	0.004	0	0.008	0.012	0.012	0.012	0	0.006	0.004	0.01	0.014	0	0.01	0.006	0.004	0	0.0243902	0.0075	0	0.00591716	0	0.0153846	0.004	0.004	0.008	0.0168067	0.014	0	0	0	0	0.004	0	0	0.016	0.0142857	0.0119048
SREBF2	yes	6	4	2	Lee_CN_endo;Lee_CN_epen;Lee_CN_FON;Lee_CN_OPC	Agus_BA9;Al_CC_astro	0.004	0.0133929	0	0	0.028	0.004	0	0	0	0.004	0.008	0	0	0.004	0	0.004	0	0	0.004	0	0	0.0272727	0	0.0175	0	0.00591716	0	0	0	0.008	0.01	0.00560224	0.006	0	0	0.00877193	0	0.004	0	0.12	0.012	0	0.0119048
TCF3	yes	6	6	0	Agus_BA9;Lee_CN_epen;Lim_hiPSC_BBB;Ooi_hESC_NPC;Ooi_hESC_PSC;Smith_hiPSC_MSN_NSC		0.18	0.53125	0.442857	0.182	0.524	0.424	0.348	0.285714	0.41	0.416	0.632	0.46	0.324	0.334	0.336	0.404	0.626	0.550756	0.522	0.464	0.308	0.381818	0.390244	0.31	0.272727	0.366864	0.265766	0.446154	0.258	0.36	0.348	0.442577	0.462	0.289474	0.291375	0.394737	0.27	0.464	0.382022	0.5	0.586	0.4	0.400794
TEAD1	yes	6	4	2	Agus_BA9;Lee_CN_FON;Lim_hiPSC_BBB;Ring_hiPSC_PSC	Ooi_hESC_hepatocyte;Ooi_hESC_myocyte	0.014	0	0	0.008	0.024	0.026	0.018	0	0.03	0.024	0.062	0.024	0.042	0.026	0.032	0.022	0.046	0.0410367	0.046	0.05	0.012	0.0181818	0	0.015	0	0.0177515	0.018018	0	0.01	0.006	0.012	0.0280112	0.01	0.0263158	0.020979	0.0321637	0.02	0.038	0	0	0.012	0.0107143	0.0119048
ZC3H8	yes	6	2	4	Al_CC_neuronal;Ooi_hESC_hepatocyte	Lee_CN_astro;Lee_CN_dMSN;Lee_CN_IN_PT;Lee_CN_iMSN	0.008	0.0446429	0.0285714	0.01	0.034	0.032	0.016	0	0.02	0.014	0.042	0.032	0.012	0.012	0.012	0.014	0.04	0.0302376	0.024	0.018	0.012	0.0181818	0.0365854	0.03	0	0.0325444	0.0135135	0.0307692	0.016	0.018	0.024	0.0364146	0.032	0	0.011655	0.0233918	0.004	0.036	0	0	0.052	0.0321429	0.0277778
ZNF217	yes	6	4	2	Agus_BA9;Al_CC;Ooi_hESC_hepatocyte;Osipovitch_hESC_GPC	Lim_hiPSC_BBB;Ring_hiPSC_PSC	0	0	0	0	0	0	0	0	0.004	0.004	0	0.004	0	0	0	0.004	0.004	0	0	0	0	0	0	0	0	0	0	0	0	0	0.004	0	0	0	0	0	0	0	0	0	0	0	0
ZNF22	yes	6	4	2	Agus_BA9;Ooi_hESC_neuron;Ring_hiPSC_NSC;Ring_hiPSC_PSC	Lee_CN_endo;Ooi_hESC_PSC	0.038	0.111607	0.114286	0.032	0.132	0.12	0.054	0	0.154	0.174	0.282	0.19	0.1	0.148	0.134	0.16	0.248	0.215983	0.214	0.184	0.074	0.0818182	0.134146	0.095	0.0606061	0.142012	0.103604	0.123077	0.064	0.088	0.094	0.142857	0.144	0.105263	0.0792541	0.0877193	0.054	0.122	0.101124	0.24	0.17	0.114286	0.0952381
ZNF236	yes	6	2	4	Al_CC_neuronal;Lee_CN_epen	Agus_BA9;Lee_CN_dMSN;Lee_CN_FON;Lee_CN_iMSN	0	0	0	0	0.004	0	0	0	0	0	0	0	0	0.004	0	0	0	0.00431965	0.004	0	0	0	0	0	0	0	0	0	0	0.004	0.004	0	0	0	0	0	0	0	0	0	0.006	0	0
ZNF680	yes	6	5	1	Al_CC_neuronal;Lee_CN_dMSN;Lee_CN_epen;Lee_CN_FON;Lee_CN_iMSN	Lee_CN_astro	0.02	0.0357143	0.0571429	0.018	0.066	0.058	0.032	0	0.062	0.062	0.102	0.076	0.06	0.068	0.076	0.058	0.09	0.0863931	0.092	0.084	0.04	0.0409091	0.0487805	0.0575	0.0606061	0.0650888	0.0495495	0.0538462	0.032	0.042	0.04	0.0756303	0.06	0.0263158	0.0536131	0.0497076	0.032	0.064	0.0449438	0.04	0.062	0.0464286	0.047619
ZXDC	yes	6	1	5	Lee_CN_epen	Al_CC_astro;Lee_CN_IN_SN;Lee_CN_iMSN;Ooi_hESC_hepatocyte;Ooi_hESC_myocyte	0.082	0.294643	0.328571	0.092	0.304	0.286	0.15	0	0.296	0.242	0.412	0.304	0.172	0.248	0.252	0.252	0.33	0.349892	0.332	0.282	0.15	0.209091	0.280488	0.1925	0.181818	0.245562	0.157658	0.161538	0.118	0.168	0.188	0.257703	0.274	0.192982	0.149184	0.21345	0.136	0.282	0.213483	0.36	0.38	0.203571	0.214286
ARID1B	yes	5	4	1	Lee_CN_endo;Lee_CN_micro;Lee_CN_oligo;Ooi_hESC_hepatocyte	Lee_CN_astro	0.06	0.263393	0.214286	0.07	0.274	0.242	0.082	0	0.222	0.228	0.366	0.282	0.122	0.19	0.186	0.236	0.288	0.315335	0.256	0.228	0.08	0.140909	0.231707	0.1325	0.0909091	0.171598	0.0990991	0.192308	0.108	0.152	0.16	0.218487	0.242	0.0614035	0.0862471	0.152047	0.064	0.214	0.202247	0.26	0.268	0.160714	0.15873
BACH2	yes	5	2	3	Lee_CN_IN_PT;Ring_hiPSC_PSC	Consortium_hiPSC_neural;Lee_CN_dMSN;Lee_CN_FON	0.016	0.0848214	0.128571	0.03	0	0.082	0.044	0	0.096	0.072	0.156	0.11	0.074	0.09	0.11	0.084	0.21	0.12095	0.124	0.124	0.038	0.0636364	0.0487805	0.0575	0.0606061	0.0532544	0.0540541	0.0846154	0.04	0.052	0.052	0.0616246	0.08	0.0438596	0.0559441	0.0789474	0.036	0.068	0.0674157	0.08	0	0.0642857	0.0833333
CHD4	yes	5	3	2	Al_CC_neuronal;Lee_CN_epen;Ooi_hESC_PSC	Al_CC_astro;Ooi_hESC_neuron	0	0	0	0	0.006	0	0	0	0.004	0	0	0	0	0	0	0	0	0.00431965	0	0	0	0	0	0	0	0	0	0	0	0	0	0	0	0	0	0	0	0	0	0	0.004	0	0
CTCF	yes	5	3	2	Agus_BA9;Al_CC_neuronal;Lee_CN_epen	Ooi_hESC_myocyte;Ooi_hESC_PSC	0.254	0.629464	0.657143	0.334	0.656	0.55	0.522	0.571429	0.632	0.566	0.738	0.644	0.54	0.54	0.57	0.588	0.728	0.706263	0.68	0.636	0.462	0.495455	0.670732	0.4625	0.484848	0.547337	0.427928	0.653846	0.314	0.436	0.424	0.585434	0.574	0.421053	0.452214	0.622807	0.464	0.622	0.516854	0.64	0.7	0.475	0.488095
DPF1	yes	5	2	3	Al_CC_neuronal;Lim_hiPSC_BBB	Consortium_hiPSC_neural;Ooi_hESC_hepatocyte;Smith_hiPSC_MSN_NSC	0.032	0.165179	0.142857	0.046	0.16	0.15	0.07	0	0.138	0.152	0.21	0.154	0.082	0.12	0.128	0.162	0.194	0.151188	0.176	0.184	0.078	0.127273	0.0853659	0.1125	0	0.127219	0.0765766	0.107692	0.102	0.104	0.134	0.148459	0.18	0.0526316	0.0885781	0.111111	0.068	0.148	0.146067	0.1	0	0.132143	0.130952
ETV4	yes	5	3	2	Ooi_hESC_PSC;Ring_hiPSC_NSC;Ring_hiPSC_PSC	Lim_hiPSC_BBB;Ooi_hESC_hepatocyte	0.004	0.0178571	0	0.006	0.008	0.008	0.01	0	0.006	0	0.012	0.004	0	0	0	0	0	0.00863931	0	0	0	0	0	0	0	0.00591716	0	0	0	0	0	0.00840336	0	0	0	0.00877193	0.008	0.004	0	0	0.006	0	0.015873
ETV6	yes	5	3	2	Agus_BA9;Lee_CN_endo;Lee_CN_IN_PT	Lee_CN_dMSN;Lee_CN_FON	0.064	0.272321	0.228571	0.09	0.194	0.178	0.102	0	0.212	0.172	0.328	0.208	0.14	0.196	0.21	0.204	0.348	0.2527	0.256	0.226	0.114	0.113636	0.0731707	0.1325	0.0606061	0.180473	0.126126	0.2	0.084	0.112	0.104	0.19888	0.204	0.131579	0.125874	0.152047	0.09	0.174	0.134831	0.1	0.204	0.171429	0.119048
FOXO3	yes	5	5	0	Al_CC_neuronal;Lee_CN_dMSN;Lee_CN_endo;Lee_CN_micro;Ooi_hESC_PSC		0.112	0.40625	0.342857	0.12	0.39	0.332	0.252	0	0.266	0.254	0.408	0.32	0.162	0.222	0.218	0.248	0.338	0.354212	0.346	0.3	0.21	0.245455	0.45122	0.2	0.151515	0.227811	0.144144	0.307692	0.188	0.25	0.276	0.364146	0.324	0.166667	0.149184	0.280702	0.158	0.308	0.247191	0.48	0.45	0.275	0.269841
IKZF1	yes	5	3	2	Agus_BA9;Al_CC;Smith_hiPSC_MSN_adult	Lee_CN_micro;Ooi_hESC_PSC	0	0.00892857	0	0	0	0	0	0	0.004	0	0	0.006	0.004	0.004	0	0	0.006	0	0	0.004	0	0	0	0.005	0	0.00591716	0.00900901	0	0	0	0	0.00560224	0.006	0	0	0	0	0.004	0	0	0	0	0
JMJD6	yes	5	3	2	Agus_BA9;Al_CC_astro;Al_CC_neuronal	Ooi_hESC_myocyte;Ooi_hESC_PSC	0.02	0.0714286	0	0.018	0.096	0.072	0.05	0	0.084	0.06	0.116	0.094	0.048	0.064	0.042	0.074	0.11	0.110151	0.12	0.11	0.064	0.0590909	0.0365854	0.035	0.0606061	0.0473373	0.018018	0.0769231	0.042	0.046	0.042	0.0728291	0.076	0.0438596	0.04662	0.0584795	0.038	0.074	0.0449438	0.04	0.084	0.0607143	0.031746
KAT8	yes	5	3	2	Agus_BA9;Lee_CN_epen;Ooi_hESC_PSC	Ooi_hESC_hepatocyte;Ooi_hESC_neuron	0	0	0	0	0	0	0	0	0	0	0.006	0	0	0.004	0.004	0	0	0	0	0	0	0	0	0	0	0	0	0	0	0	0	0	0.004	0	0	0	0	0	0	0	0	0	0
KDM5B	yes	5	1	4	Mehta_hiPSC_CN_0	Lee_CN_astro;Lee_CN_dMSN;Lee_CN_FON;Lee_CN_iMSN	0.15	0.441964	0.385714	0.164	0.43	0.318	0	0.285714	0.334	0.23	0.444	0.362	0.206	0.224	0.19	0.256	0.396	0.410367	0.38	0.36	0.268	0.254545	0.378049	0.2275	0.212121	0.298817	0.184685	0.346154	0.23	0.262	0.266	0.344538	0.358	0.236842	0.216783	0.277778	0.22	0.354	0.325843	0.44	0.448	0.278571	0.277778
KLF5	yes	5	4	1	Agus_BA9;Consortium_hiPSC_neural;Lee_CN_dMSN;Lee_CN_iMSN	Lee_CN_FON	0.232	0.5625	0.614286	0.264	0	0.554	0.378	0.285714	0.552	0.57	0.792	0.678	0.39	0.512	0.502	0.562	0.674	0.650108	0.678	0.584	0.408	0.486364	0.682927	0.46	0.424242	0.514793	0.364865	0.638462	0.33	0.48	0.466	0.579832	0.652	0.438596	0.333333	0.526316	0.324	0.628	0.516854	0.74	0.73	0.5	0.468254
KLF9	yes	5	3	2	Al_CC_astro;Al_CC_neuronal;Lee_CN_oligo	Lee_CN_FON;Ooi_hESC_PSC	0.152	0.455357	0.4	0.17	0.552	0.42	0.32	0.714286	0.432	0.316	0.572	0.464	0.312	0.302	0.254	0.336	0.512	0.511879	0.49	0.458	0.272	0.368182	0.402439	0.2775	0.333333	0.313609	0.220721	0.4	0.214	0.3	0.294	0.386555	0.418	0.307018	0.272727	0.356725	0.246	0.422	0.382022	0.48	0.54	0.296429	0.313492
LHX2	yes	5	2	3	Agus_BA9;Ring_hiPSC_NSC	Lee_CN_astro;Ooi_hESC_PSC;Ring_hiPSC_PSC	0.006	0.0133929	0.0285714	0.004	0.012	0.012	0.006	0	0.02	0.008	0.016	0.01	0.01	0.004	0.012	0.008	0.018	0.0194384	0.006	0.014	0	0.0181818	0	0.0225	0	0.0118343	0.00900901	0	0.004	0	0.004	0.00560224	0	0	0.004662	0.0146199	0.004	0.01	0	0	0	0.00714286	0.00793651
MAF	yes	5	5	0	Agus_BA9;Al_CC_astro;Lee_CN_FON;Mehta_hiPSC_CN_0;Ring_hiPSC_PSC		0.192	0.616071	0.585714	0.228	0.638	0.62	0	0.428571	0.508	0.612	0.762	0.6	0.386	0.512	0.516	0.596	0.738	0.641469	0.662	0.554	0.362	0.409091	0.573171	0.4025	0.181818	0.482249	0.364865	0.569231	0.338	0.444	0.498	0.64986	0.658	0.342105	0.340326	0.497076	0.25	0.606	0.573034	0.76	0.766	0.507143	0.488095
MECOM	yes	5	5	0	Agus_BA9;Al_CC;Ooi_hESC_hepatocyte;Ooi_hESC_PSC;Ring_hiPSC_PSC		0.176	0.491071	0.442857	0.212	0	0	0	0	0.382	0.386	0.57	0.43	0.318	0.312	0.334	0.358	0.62	0.466523	0.488	0.428	0.246	0.331818	0.365854	0.3025	0.30303	0.357988	0.211712	0.384615	0.22	0.314	0.314	0.403361	0.396	0.245614	0.230769	0.309942	0.222	0.402	0.382022	0	0.452	0.342857	0.313492
MXI1	yes	5	3	2	Agus_BA9;Lee_CN_micro;Ooi_hESC_hepatocyte	Lee_CN_epen;Lim_hiPSC_BBB	0.052	0.258929	0.257143	0.076	0.21	0.174	0.104	0	0.114	0.062	0.208	0.184	0.056	0.066	0.066	0.078	0.194	0.168467	0.166	0.142	0.088	0.140909	0.146341	0.0775	0	0.109467	0.036036	0.146154	0.102	0.148	0.144	0.187675	0.194	0.0614035	0.0606061	0.111111	0.062	0.158	0.157303	0.24	0.246	0.135714	0.134921
MYBL2	yes	5	4	1	Ooi_hESC_NPC;Ring_hiPSC_PSC;Smith_hiPSC_MSN_adult;Smith_hiPSC_MSN_NSC	Ooi_hESC_hepatocyte	0	0.0267857	0	0	0	0	0	0	0	0	0	0	0	0	0	0	0	0	0	0	0.01	0.0227273	0	0.0375	0	0.0207101	0.0315315	0	0.008	0.014	0.022	0.0252101	0.016	0	0.016317	0.00584795	0.006	0.026	0	0	0.018	0.025	0.0198413
NFATC1	yes	5	3	2	Agus_BA9;Al_CC;Lee_CN_epen	Lim_hiPSC_BBB;Ooi_hESC_neuron	0.006	0.0133929	0.0428571	0.004	0.03	0	0.01	0	0.028	0.022	0.042	0.022	0.018	0.02	0.03	0.022	0.048	0.0367171	0.036	0.03	0.008	0.00909091	0	0.0125	0	0.00591716	0	0	0.008	0.01	0.008	0.0140056	0.01	0	0.011655	0.00877193	0.01	0.02	0.0224719	0	0	0.00714286	0.0119048
NFIL3	yes	5	5	0	Agus_BA9;Agus_BA9_pre;Agus_CN_pre;Lee_CN_endo;Ooi_hESC_PSC		0.02	0.0714286	0.0714286	0.026	0.076	0.088	0.032	0	0.094	0.062	0.122	0.074	0.06	0.048	0.1	0.078	0.11	0.12311	0.09	0.094	0.046	0.0636364	0.0609756	0.05	0	0.0769231	0.0405405	0.0307692	0.028	0.028	0.03	0.0588235	0.054	0.0701754	0.04662	0.0614035	0.034	0.066	0.0449438	0.08	0.07	0.0714286	0.0634921
NFKB1	yes	5	4	1	Agus_BA9;Lee_CN_oligo;Ooi_hESC_hepatocyte;Ring_hiPSC_PSC	Lee_CN_dMSN	0.28	0.660714	0.714286	0.318	0.726	0.692	0.48	0.428571	0.718	0.694	0.88	0.732	0.534	0.632	0.654	0.708	0.814	0.786177	0.79	0.714	0.47	0.522727	0.817073	0.4725	0.424242	0.556213	0.436937	0.792308	0.396	0.55	0.542	0.70028	0.722	0.508772	0.456876	0.640351	0.428	0.714	0.617978	0.86	0.814	0.525	0.519841
NRF1	yes	5	2	3	Lee_CN_endo;Ooi_hESC_hepatocyte	Lee_CN_astro;Lee_CN_iMSN;Ooi_hESC_neuron	0.244	0.602679	0.628571	0.236	0.672	0.628	0.452	0.571429	0.694	0.694	0.864	0.712	0.54	0.626	0.664	0.688	0.762	0.736501	0.748	0.69	0.426	0.513636	0.743902	0.46	0.30303	0.535503	0.418919	0.684615	0.368	0.476	0.488	0.658263	0.69	0.464912	0.480186	0.584795	0.378	0.63	0.561798	0.78	0.796	0.514286	0.539683
PAX6	yes	5	2	3	Agus_BA9;Ring_hiPSC_NSC	Ooi_hESC_PSC;Ring_hiPSC_PSC;Smith_hiPSC_MSN_NSC	0.014	0.0357143	0	0.006	0.034	0.024	0.014	0	0.032	0.032	0.052	0.044	0.04	0.04	0.056	0.036	0.056	0.0431965	0.056	0.048	0.008	0.0363636	0.0487805	0.035	0	0.0325444	0.018018	0.0153846	0.05	0.062	0.056	0.0420168	0.036	0.0350877	0.013986	0.0409357	0.006	0.028	0.0337079	0.08	0	0.0428571	0.0277778
PBX3	yes	5	1	4	Agus_BA9	Consortium_hiPSC_neural;Lee_CN_FON;Lee_CN_OPC;Smith_hiPSC_MSN_NSC	0.082	0.34375	0.342857	0.092	0.328	0.282	0.14	0	0.242	0.19	0.456	0.296	0.208	0.182	0.208	0.202	0.374	0.341253	0.308	0.278	0.15	0.218182	0.207317	0.1675	0.0909091	0.221893	0.153153	0.230769	0.148	0.198	0.202	0.238095	0.258	0.0877193	0.160839	0.219298	0.1	0.232	0.235955	0.3	0.358	0.185714	0.210317
POU2F1	yes	5	1	4	Ring_hiPSC_PSC	Al_CC_astro;Lee_CN_astro;Lee_CN_dMSN;Lee_CN_iMSN	0.03	0.223214	0.114286	0.05	0.162	0.134	0.07	0.285714	0.086	0.076	0.158	0.134	0.07	0.05	0.068	0.08	0.166	0.138229	0.14	0.114	0.082	0.109091	0.109756	0.09	0	0.109467	0.0585586	0.123077	0.096	0.102	0.144	0.142857	0.148	0.0614035	0.032634	0.111111	0.048	0.118	0.0674157	0.08	0.188	0.114286	0.103175
RFX2	yes	5	4	1	Agus_BA9;Lee_CN_astro;Lee_CN_epen;Ooi_hESC_hepatocyte	Ring_hiPSC_PSC	0.014	0.0625	0.114286	0.018	0.064	0.062	0.022	0	0.022	0.036	0.044	0.086	0.016	0.018	0.024	0.04	0.036	0.0431965	0.046	0.048	0.018	0.0227273	0.0731707	0.025	0	0.0325444	0.018018	0.0461538	0.012	0.04	0.04	0.0336134	0.054	0.0175439	0.013986	0.0175439	0.024	0.028	0.0449438	0.06	0.088	0.0285714	0.0277778
SOX3	yes	5	5	0	Ooi_hESC_neuron;Ooi_hESC_NPC;Ooi_hESC_PSC;Smith_hiPSC_MSN_adult;Smith_hiPSC_MSN_NSC		0	0	0	0	0	0	0	0	0	0	0	0	0	0	0	0	0	0	0	0	0	0	0	0	0	0	0	0	0	0	0	0.00560224	0	0	0	0	0	0	0	0	0	0	0
SP1	yes	5	2	3	Agus_BA9;Lee_CN_FON	Ooi_hESC_hepatocyte;Ooi_hESC_myocyte;Ooi_hESC_neuron	0.22	0.607143	0.542857	0.262	0.672	0.572	0.508	0.285714	0.65	0.622	0.81	0.638	0.538	0.542	0.608	0.626	0.694	0.717063	0.712	0.648	0.408	0.55	0.695122	0.455	0.393939	0.538462	0.396396	0.638462	0.34	0.466	0.462	0.613445	0.606	0.429825	0.452214	0.570175	0.436	0.612	0.516854	0.54	0.7	0.496429	0.456349
STAT4	yes	5	0	5		Lee_CN_dMSN;Lee_CN_IN_SN;Lee_CN_iMSN;Ooi_hESC_hepatocyte;Ooi_hESC_neuron	0.012	0.0401786	0.0714286	0.008	0	0.032	0.01	0	0.018	0.004	0.036	0.02	0.012	0.018	0.014	0.004	0.044	0.0367171	0.016	0.026	0.01	0.0181818	0.0487805	0.005	0	0.00887574	0	0.0230769	0.012	0.008	0.012	0.0168067	0.022	0	0.013986	0.0204678	0.006	0.022	0	0	0	0.0178571	0.00793651
TAF1	yes	5	0	5		Lee_CN_dMSN;Lee_CN_FON;Lee_CN_iMSN;Ooi_hESC_myocyte;Ooi_hESC_PSC	0.052	0.200893	0.185714	0.056	0.19	0.128	0.11	0	0.116	0.086	0.172	0.16	0.04	0.096	0.06	0.104	0.15	0.161987	0.142	0.14	0.07	0.0909091	0.219512	0.0925	0	0.106509	0.0630631	0	0.106	0.134	0.122	0.134454	0.154	0.0350877	0.0745921	0.146199	0.06	0.122	0.134831	0.12	0.234	0	0
TEAD4	yes	5	4	1	Agus_BA9;Consortium_hiPSC_neural;Ring_hiPSC_PSC;Smith_hiPSC_MSN_adult	Ooi_hESC_PSC	0.11	0.272321	0.385714	0.122	0	0	0.19	0.428571	0	0	0	0	0	0	0	0	0	0	0	0	0.168	0.213636	0.182927	0.205	0.121212	0.254438	0.193694	0.261538	0.158	0.158	0.146	0.235294	0.26	0.166667	0.167832	0.295322	0.17	0.308	0.202247	0	0.302	0.207143	0.198413
TFDP1	yes	5	1	4	Ring_hiPSC_PSC	Lee_CN_dMSN;Lee_CN_iMSN;Ooi_hESC_hepatocyte;Ooi_hESC_neuron	0.07	0.40625	0.357143	0.092	0.43	0.402	0.18	0.285714	0.416	0.49	0.578	0.446	0.322	0.43	0.428	0.494	0.5	0.481641	0.476	0.408	0.174	0.254545	0.426829	0.255	0.121212	0.307692	0.22973	0.346154	0.21	0.286	0.3	0.439776	0.44	0.175439	0.223776	0.318713	0.158	0.46	0.303371	0.36	0.53	0.317857	0.293651
TP63	yes	5	3	2	Agus_BA9;Ooi_hESC_hepatocyte;Ring_hiPSC_PSC	Lee_CN_epen;Ooi_hESC_myocyte	0.012	0.0714286	0.0571429	0.01	0	0	0	0	0.042	0.032	0.07	0.06	0.038	0.026	0.052	0.03	0.054	0.0604752	0.064	0.062	0.022	0.0272727	0.109756	0.045	0	0.0502959	0.0315315	0.0384615	0.018	0.018	0.026	0.0420168	0.048	0.0263158	0.027972	0.0672515	0.02	0.04	0.0224719	0	0	0.0571429	0.047619
TWIST1	yes	5	2	3	Agus_BA9;Consortium_hiPSC_neural	Mehta_hiPSC_CN_100;Ring_hiPSC_NSC;Ring_hiPSC_PSC	0.108	0.330357	0.314286	0.088	0	0	0.198	0	0	0	0	0	0	0	0	0	0	0	0	0	0.152	0.272727	0.268293	0.1875	0.181818	0.227811	0.13964	0.230769	0.13	0.178	0.172	0.235294	0.266	0.210526	0.240093	0.307018	0.174	0.268	0.202247	0	0	0.175	0.22619
YY1	yes	5	5	0	Agus_BA9;Al_CC_neuronal;Lee_CN_endo;Lee_CN_epen;Ooi_hESC_hepatocyte		0.08	0.3125	0.214286	0.084	0.366	0.316	0.158	0.285714	0.24	0.252	0.422	0.314	0.126	0.25	0.236	0.268	0.344	0.336933	0.342	0.288	0.16	0.159091	0.280488	0.17	0.0606061	0.215976	0.130631	0.238462	0.202	0.234	0.256	0.316527	0.346	0.131579	0.109557	0.207602	0.128	0.236	0.247191	0.4	0.426	0.228571	0.234127
ZNF30	yes	5	3	2	Agus_BA9;Ooi_hESC_hepatocyte;Ooi_hESC_PSC	Lee_CN_dMSN;Lee_CN_iMSN	0.04	0.120536	0.114286	0.044	0.116	0.098	0.044	0	0.098	0.092	0.136	0.104	0.068	0.064	0.096	0.08	0.106	0.12743	0.124	0.106	0.054	0.0772727	0.158537	0.085	0.151515	0.0769231	0.0405405	0.0769231	0.056	0.078	0.076	0.128852	0.102	0.0438596	0.0582751	0.0847953	0.03	0.082	0.101124	0.1	0.15	0.0785714	0.107143
ZNF528	yes	5	1	4	Ring_hiPSC_PSC	Al_CC_neuronal;Lee_CN_dMSN;Lee_CN_IN_PT;Lee_CN_iMSN	0.1	0.4375	0.371429	0.154	0.426	0.388	0.244	0	0.436	0.44	0.564	0.498	0.318	0.386	0.384	0.462	0.482	0.509719	0.496	0.406	0.228	0.263636	0.341463	0.2675	0.151515	0.33432	0.234234	0.330769	0.242	0	0.36	0.473389	0.448	0.333333	0.205128	0.362573	0.22	0.392	0.314607	0.52	0.514	0.314286	0.337302
ZSCAN31	yes	5	2	3	Ooi_hESC_myocyte;Ooi_hESC_neuron	Lee_CN_FON;Lee_CN_iMSN;Ooi_hESC_PSC	0.004	0.0178571	0	0	0.012	0.03	0	0	0.014	0.026	0.028	0.016	0.014	0.022	0.016	0.026	0.02	0.0302376	0.024	0.028	0.006	0.0227273	0	0.0175	0	0.0118343	0.00900901	0	0.008	0.018	0.028	0.0252101	0.026	0.0263158	0.018648	0	0	0.01	0.0224719	0	0.028	0.00714286	0.0198413
ZSCAN5A	yes	5	0	5		Lee_CN_astro;Lee_CN_dMSN;Lee_CN_FON;Lee_CN_iMSN;Ooi_hESC_hepatocyte	0.198	0.477679	0.385714	0.212	0.556	0.452	0.378	0.428571	0.398	0.426	0.604	0.464	0.29	0.378	0.324	0.394	0.57	0.526998	0.504	0.42	0.282	0.363636	0.5	0.3225	0.212121	0.340237	0.265766	0.430769	0.286	0.376	0.408	0.495798	0.502	0.298246	0.310023	0.368421	0.266	0.5	0.382022	0.54	0.562	0.364286	0.376984
ARID1A	yes	4	3	1	Lee_CN_astro;Lee_CN_epen;Ring_hiPSC_PSC	Al_CC_astro	0.112	0.450893	0.442857	0.134	0.5	0.464	0.202	0	0.422	0.466	0.696	0.464	0.238	0.372	0.402	0.472	0.54	0.557235	0.5	0.44	0.176	0.3	0.439024	0.2525	0.151515	0.322485	0.166667	0.392308	0.236	0.336	0.358	0.487395	0.504	0.184211	0.184149	0.295322	0.152	0.436	0.348315	0.56	0.602	0.328571	0.337302
ARID2	yes	4	2	2	Agus_BA9;Ooi_hESC_PSC	Lee_CN_dMSN;Lee_CN_iMSN	0.112	0.424107	0.371429	0.134	0.498	0.464	0.196	0.285714	0.446	0.464	0.696	0.488	0.266	0.39	0.426	0.474	0.558	0.535637	0.504	0.45	0.174	0.281818	0.353659	0.2525	0.121212	0.325444	0.162162	0.361538	0.23	0.314	0.326	0.445378	0.474	0.149123	0.193473	0.292398	0.146	0.442	0.348315	0.54	0.572	0.3	0.297619
ASCL1	yes	4	3	1	Agus_BA9;Al_CC_astro;Ooi_hESC_hepatocyte	Consortium_hiPSC_neural	0.156	0.352679	0.3	0.17	0.404	0.32	0.326	0	0.34	0.32	0.454	0.384	0.344	0.268	0.308	0.322	0.402	0.401728	0.412	0.38	0	0.295455	0.207317	0.2525	0.242424	0.272189	0.225225	0.3	0.198	0.258	0.274	0.32493	0.344	0.27193	0.300699	0.30117	0.252	0.352	0.292135	0.36	0	0.260714	0.27381
ATF1	yes	4	4	0	Agus_BA9;Lee_CN_epen;Lee_CN_FON;Lim_hiPSC_BBB		0.33	0.674107	0.685714	0.37	0.754	0.714	0.554	0.714286	0.672	0.672	0.882	0.718	0.514	0.592	0.64	0.676	0.764	0.768898	0.764	0.686	0.514	0.590909	0.804878	0.5525	0.484848	0.60355	0.468468	0.723077	0.678	0.764	0.778	0.806723	0.82	0.473684	0.491841	0.637427	0.434	0.736	0.662921	0.76	0.812	0.692857	0.65873
BPTF	yes	4	2	2	Lee_CN_OPC;Ooi_hESC_hepatocyte	Lee_CN_dMSN;Lee_CN_iMSN	0.174	0.611607	0.685714	0.22	0.622	0.624	0.338	0.571429	0.58	0.652	0.806	0.666	0.43	0.538	0.596	0.652	0.722	0.688985	0.692	0.602	0.358	0.440909	0.670732	0.3775	0.272727	0.47929	0.333333	0.607692	0.346	0.474	0.488	0.672269	0.666	0.368421	0.356643	0.491228	0.298	0.602	0.449438	0.7	0.762	0.496429	0.47619
E2F1	yes	4	1	3	Smith_hiPSC_MSN_adult	Agus_BA9;Ooi_hESC_myocyte;Ooi_hESC_PSC	0.126	0.495536	0.442857	0.136	0.534	0.478	0.24	0.285714	0	0	0	0	0	0	0	0	0	0	0	0	0.242	0.345455	0.439024	0.2975	0.181818	0.35503	0.252252	0.453846	0.216	0.33	0.346	0.529412	0.524	0.263158	0.237762	0.391813	0.196	0.53	0.370787	0.58	0.662	0.328571	0.353175
ELF1	yes	4	3	1	Agus_BA9;Ooi_hESC_PSC;Smith_hiPSC_MSN_adult	Ooi_hESC_hepatocyte	0.082	0.236607	0.257143	0.082	0.242	0.19	0.154	0	0.128	0.098	0.208	0.192	0.066	0.11	0.072	0.12	0.2	0.170626	0.186	0.158	0.12	0.154545	0.182927	0.1075	0	0.142012	0.0900901	0.153846	0.118	0.152	0.158	0.173669	0.196	0.0877193	0.0722611	0.131579	0.082	0.17	0.191011	0.24	0.244	0.157143	0.194444
ELF3	yes	4	3	1	Ooi_hESC_hepatocyte;Ring_hiPSC_NSC;Ring_hiPSC_PSC	Lim_hiPSC_BBB	0.3	0.651786	0.642857	0.334	0.672	0.63	0	0.285714	0	0	0	0	0	0	0	0	0	0	0	0	0.492	0.531818	0.695122	0.51	0.333333	0.556213	0.436937	0.692308	0.352	0.472	0.484	0.661064	0.694	0.482456	0.426573	0.646199	0.398	0.704	0.651685	0.76	0.768	0.5	0.5
ELK4	yes	4	2	2	Agus_BA9;Switonska_hiPSC_PSC_109Q	Al_CC_neuronal;Ooi_hESC_hepatocyte	0.016	0.116071	0.0857143	0.016	0.078	0.046	0	0	0.056	0.038	0.078	0.064	0.014	0.042	0.016	0.05	0.064	0.103672	0.082	0.064	0.02	0.0363636	0.0487805	0.0475	0	0.0414201	0.0225225	0.0230769	0.054	0.07	0.084	0.0532213	0.066	0.0175439	0.016317	0.0321637	0.016	0.054	0.0674157	0.08	0.094	0.0714286	0.0753968
ERG	yes	4	3	1	Agus_BA9;Ooi_hESC_myocyte;Ooi_hESC_PSC	Ring_hiPSC_PSC	0.226	0.616071	0.671429	0.28	0	0	0	0.428571	0.588	0.572	0.798	0.602	0.464	0.516	0.512	0.568	0.718	0.730022	0.662	0.602	0	0.454545	0.609756	0.475	0.363636	0.526627	0.387387	0.623077	0.336	0.456	0.482	0.613445	0.612	0.359649	0.412587	0.55848	0.338	0.632	0.539326	0	0	0.435714	0.460317
ETS2	yes	4	1	3	Al_CC_neuronal	Lim_hiPSC_BBB;Osipovitch_hESC_GPC;Ring_hiPSC_PSC	0.026	0.138393	0.114286	0.036	0.15	0.134	0.054	0	0.084	0.112	0.192	0.138	0.048	0.094	0.06	0.11	0.152	0.174946	0.136	0.122	0.04	0.0818182	0.097561	0.0875	0.0606061	0.0976331	0.0630631	0.0692308	0.098	0.124	0.12	0.134454	0.136	0.0789474	0.048951	0.0789474	0.028	0.13	0.101124	0.26	0.202	0.114286	0.142857
FEZF1	yes	4	3	1	Agus_BA9;Al_CC;Ooi_hESC_hepatocyte	Ooi_hESC_PSC	0.142	0.388393	0.414286	0.178	0	0	0	0	0	0	0	0	0	0	0	0	0	0	0	0	0.25	0.281818	0.414634	0.33	0.272727	0.340237	0.288288	0	0.184	0.284	0.256	0.428571	0.396	0.307018	0.265734	0.380117	0.208	0.414	0.292135	0	0	0.325	0.34127
FOXA1	yes	4	2	2	Agus_BA9;Lim_hiPSC_BBB	Mehta_hiPSC_CN_60;Ooi_hESC_hepatocyte	0.208	0.486607	0.485714	0.224	0	0	0	0.571429	0	0	0	0	0	0	0	0	0	0	0	0	0.344	0.427273	0.512195	0.4	0.333333	0.446746	0.378378	0.5	0.306	0.412	0.394	0.492997	0.516	0.377193	0.342657	0.48538	0.306	0.556	0.47191	0	0.562	0.414286	0.452381
FOXH1	yes	4	3	1	Agus_BA9;Ooi_hESC_PSC;Smith_hiPSC_MSN_adult	Ooi_hESC_NPC	0.006	0.00892857	0	0.006	0	0	0.016	0	0	0	0	0	0	0	0	0	0	0	0	0	0.014	0	0	0.005	0	0.0266272	0.00900901	0	0.008	0.008	0.008	0.0112045	0.01	0	0.00932401	0.0175439	0.01	0.014	0	0	0	0.0107143	0.0198413
GATA2	yes	4	2	2	Agus_BA9;Al_CC	Lim_hiPSC_BBB;Ring_hiPSC_PSC	0.01	0.0848214	0.0857143	0.022	0	0	0.038	0	0	0	0	0	0	0	0	0	0	0	0	0	0.042	0.0363636	0.0487805	0.0375	0	0.0502959	0.0405405	0.0923077	0.026	0.044	0.026	0.0672269	0.072	0.0350877	0.039627	0.0555556	0.018	0.05	0.0561798	0	0	0.0464286	0.0595238
HINFP	yes	4	1	3	Mehta_hiPSC_CN_100	Al_CC_astro;Lee_CN_dMSN;Lee_CN_IN_PT	0.014	0.0580357	0.0428571	0.008	0.072	0.034	0.026	0	0.022	0.012	0.036	0.04	0.01	0.01	0.006	0.01	0.034	0.0302376	0.032	0.02	0.024	0.0318182	0.0243902	0.02	0	0.0236686	0.018018	0.0692308	0.04	0	0	0	0.064	0.0175439	0.00932401	0.0204678	0.018	0.028	0.0337079	0.06	0.042	0.025	0.0436508
HOXB7	yes	4	2	2	Agus_BA9;Ooi_hESC_myocyte	Mehta_hiPSC_CN_100;Ooi_hESC_hepatocyte	0	0	0	0	0	0	0.008	0	0	0	0	0	0	0	0	0	0	0	0	0	0.004	0	0	0	0	0	0	0	0	0	0	0	0	0	0.00699301	0.00584795	0.004	0	0	0	0	0	0
IRF1	yes	4	1	3	Agus_BA9	Al_CC_neuronal;Lim_hiPSC_BBB;Ooi_hESC_hepatocyte	0.234	0.571429	0.6	0.26	0.558	0.546	0.336	0.428571	0.566	0.548	0.798	0.64	0.406	0.536	0.488	0.548	0.668	0.645788	0.664	0.568	0.39	0.436364	0.609756	0.45	0.333333	0.508876	0.351351	0.607692	0.318	0.438	0.43	0.57423	0.598	0.385965	0.340326	0.532164	0.294	0.604	0.539326	0.76	0.676	0.467857	0.424603
KDM2B	yes	4	2	2	Lee_CN_epen;Lee_CN_FON	Agus_BA9;Ooi_hESC_hepatocyte	0.29	0.65625	0.714286	0.342	0.794	0.752	0	0.714286	0.846	0.814	0.948	0.868	0.738	0.778	0.812	0.826	0.854	0.868251	0.874	0.824	0.586	0.622727	0.865854	0.5925	0.515152	0.692308	0.558559	0.846154	0.422	0.572	0.58	0.747899	0.79	0.614035	0.615385	0.754386	0.56	0.834	0.719101	0.88	0.924	0.628571	0.619048
KDM5A	yes	4	2	2	Agus_BA9;Ooi_hESC_hepatocyte	Lee_CN_dMSN;Lee_CN_iMSN	0	0	0	0	0	0	0	0	0	0	0	0	0	0	0	0	0	0	0	0	0	0.00909091	0	0.005	0	0	0	0	0.038	0.036	0.038	0	0.01	0	0	0	0	0	0.0224719	0	0	0.0107143	0.0119048
KLF3	yes	4	4	0	Agus_BA9;Al_CC_astro;Lee_CN_FON;Ring_hiPSC_PSC		0.026	0.133929	0.1	0.036	0.126	0.12	0.054	0	0.14	0.106	0.21	0.144	0.11	0.104	0.104	0.104	0.138	0.174946	0.166	0.126	0.04	0.0772727	0.097561	0.095	0.0606061	0.091716	0.0765766	0.0461538	0.046	0.068	0.062	0.103641	0.102	0.0701754	0.0722611	0.116959	0.04	0.116	0.0898876	0.22	0.172	0.0607143	0.111111
MITF	yes	4	2	2	Lee_CN_dMSN;Lee_CN_micro	Ooi_hESC_neuron;Ring_hiPSC_PSC	0.008	0.0580357	0.1	0.014	0	0.046	0.02	0	0.038	0.03	0.054	0.062	0.022	0.018	0.028	0.024	0.052	0.0431965	0.052	0.04	0.012	0.0272727	0	0.0175	0	0.0325444	0.018018	0.0307692	0.05	0.046	0.064	0.0392157	0.036	0.0175439	0.020979	0.0233918	0.01	0.02	0.0674157	0.06	0	0.0321429	0.047619
MTA3	yes	4	2	2	Ooi_hESC_myocyte;Ooi_hESC_PSC	Agus_BA9;Lim_hiPSC_BBB	0.006	0.0625	0.0428571	0.018	0	0	0.01	0	0.042	0.038	0.072	0.052	0.02	0.048	0.03	0.04	0.092	0.0777538	0.07	0.06	0.026	0.0181818	0.0609756	0.05	0	0.0295858	0.045045	0.0307692	0.046	0.054	0.058	0.0252101	0.034	0	0.032634	0.0350877	0.01	0.03	0.0449438	0	0.04	0.0535714	0.0634921
MYB	yes	4	2	2	Ooi_hESC_PSC;Smith_hiPSC_MSN_adult	Lee_CN_dMSN;Lee_CN_epen	0.23	0.602679	0.642857	0.25	0.602	0	0	0.285714	0.534	0.616	0.762	0.618	0.422	0.518	0.518	0.602	0.764	0.654428	0.662	0.566	0.356	0.395455	0.585366	0.4075	0.242424	0.452663	0.36036	0.515385	0.34	0.452	0.468	0.616246	0.638	0.394737	0.335664	0.482456	0.29	0.606	0.516854	0	0.716	0.467857	0.440476
MYC	yes	4	2	2	Agus_BA9;Consortium_hiPSC_neural	Osipovitch_hESC_GPC;Ring_hiPSC_PSC	0.106	0.522321	0.414286	0.118	0.53	0	0.218	0.714286	0	0	0	0	0	0	0	0	0	0	0	0	0.226	0.331818	0.45122	0.2925	0.121212	0.340237	0.211712	0.446154	0.266	0.384	0.404	0.521008	0.59	0.219298	0.249417	0.371345	0.178	0.454	0.438202	0	0.68	0.403571	0.357143
NFATC3	yes	4	4	0	Lee_CN_endo;Lee_CN_epen;Lee_CN_micro;Ooi_hESC_hepatocyte		0.026	0.0580357	0.1	0.022	0.074	0.04	0.05	0	0.052	0.066	0.078	0.06	0.032	0.07	0.052	0.076	0.08	0.062635	0.066	0.058	0.04	0.0409091	0.0243902	0.0475	0	0.0473373	0.036036	0.0538462	0.036	0.064	0.046	0.0504202	0.078	0.0350877	0.020979	0.0584795	0.048	0.082	0.0561798	0	0.064	0.0714286	0.0674603
NFKB2	yes	4	4	0	Agus_BA9;Agus_BA9_pre;Al_CC;Smith_hiPSC_MSN_adult		0.194	0.602679	0.542857	0.254	0.612	0.558	0.358	0.428571	0.546	0.586	0.782	0.626	0.41	0.502	0.524	0.588	0.746	0.637149	0.664	0.58	0.34	0.404545	0.573171	0.3725	0.272727	0.452663	0.315315	0.615385	0.33	0.466	0.458	0.588235	0.636	0.359649	0.337995	0.494152	0.288	0.596	0.483146	0.62	0.722	0.485714	0.456349
NFYB	yes	4	3	1	Al_CC_astro;Al_CC_neuronal;Ooi_hESC_neuron	Ooi_hESC_myocyte	0.042	0.196429	0.157143	0.074	0.17	0.134	0.084	0.285714	0.11	0.076	0.174	0.156	0.06	0.06	0.056	0.088	0.13	0.12959	0.132	0.122	0.076	0.0863636	0.170732	0.11	0	0.100592	0.0810811	0.1	0.058	0.112	0.088	0.145658	0.148	0.0614035	0.0536131	0.0964912	0.044	0.158	0.134831	0.1	0.188	0.125	0.111111
NKX2-1	yes	4	0	4		Lee_CN_IN_PT;Mehta_hiPSC_CN_130;Mehta_hiPSC_CN_60;Mehta_hiPSC_CN_80	0.264	0.5625	0.628571	0.282	0	0	0	0	0.66	0.578	0.858	0.668	0.502	0.544	0.548	0.596	0.782	0.75594	0.712	0.642	0	0.459091	0.560976	0.4875	0.484848	0.511834	0.432432	0	0.364	0.484	0.464	0.602241	0.634	0.526316	0.445221	0	0	0.684	0.550562	0	0	0	0
OTX2	yes	4	2	2	Ooi_hESC_PSC;Smith_hiPSC_MSN_adult	Ooi_hESC_hepatocyte;Ooi_hESC_neuron	0	0	0.557143	0	0.588	0.552	0.358	0	0	0	0	0	0	0	0	0	0	0	0	0	0.336	0.395455	0.5	0.4225	0.30303	0.5	0.36036	0.492308	0.348	0.464	0.45	0.579832	0.566	0.394737	0.356643	0.526316	0.306	0.584	0.438202	0.62	0	0.45	0.436508
PLAG1	yes	4	0	4		Agus_BA9;Lim_hiPSC_BBB;Ooi_hESC_neuron;Ring_hiPSC_PSC	0.216	0.620536	0.628571	0.254	0.658	0.582	0.44	0.428571	0.594	0.646	0.816	0.626	0.396	0.538	0.53	0.608	0.704	0.701944	0.71	0.6	0.396	0.468182	0.621951	0.395	0.212121	0.461538	0.301802	0.607692	0.362	0.508	0.49	0.652661	0.662	0.403509	0.368298	0.532164	0.34	0.646	0.539326	0.62	0.774	0.446429	0.47619
PRDM1	yes	4	1	3	Lee_CN_micro	Al_CC_neuronal;Mehta_hiPSC_CN_100;Ooi_hESC_neuron	0.05	0.183036	0.2	0.054	0	0.15	0	0	0.242	0.152	0.348	0.252	0.192	0.168	0.224	0.152	0.268	0.235421	0.244	0.25	0.11	0.122727	0.182927	0.1775	0.0606061	0.159763	0.121622	0.138462	0.098	0.12	0.098	0.215686	0.18	0.105263	0.142191	0.187135	0.096	0.21	0.235955	0.22	0.22	0.135714	0.115079
RARG	yes	4	3	1	Consortium_hiPSC_neural;Lee_CN_epen;Ooi_hESC_PSC	Ring_hiPSC_PSC	0.012	0.0446429	0.0285714	0.008	0.046	0.034	0.028	0	0.03	0.02	0.05	0.034	0.02	0.012	0.026	0.026	0.042	0.0410367	0.042	0.026	0.016	0.0272727	0	0.015	0.0606061	0.0384615	0	0	0.01	0.016	0.02	0.0392157	0.028	0.0263158	0.020979	0.0292398	0.014	0.03	0.0224719	0.06	0.032	0.0285714	0.0357143
REL	yes	4	1	3	Lee_CN_endo	Lee_CN_dMSN;Lee_CN_FON;Lee_CN_IN_PT	0.214	0.607143	0.557143	0.26	0.626	0.602	0	0.428571	0.538	0.594	0.77	0.626	0.382	0.518	0.506	0.6	0.724	0.637149	0.664	0.586	0.36	0.486364	0.658537	0.435	0.272727	0.467456	0.382883	0.584615	0.61	0.67	0.688	0.717087	0.744	0.307018	0.321678	0.494152	0.28	0.584	0.52809	0.78	0.762	0.585714	0.559524
REPIN1	yes	4	3	1	Ooi_hESC_NPC;Ooi_hESC_PSC;Smith_hiPSC_MSN_NSC	Ooi_hESC_hepatocyte	0.018	0.0580357	0.0571429	0.018	0.066	0.058	0	0	0	0	0	0	0	0	0	0	0	0	0	0	0.024	0.0272727	0.0609756	0.035	0.0606061	0.0473373	0.0225225	0.0307692	0.012	0.026	0.028	0.047619	0.05	0.0526316	0.025641	0.0672515	0.022	0.058	0.0786517	0.1	0.044	0.0535714	0.0515873
REST	yes	4	2	2	Agus_BA9;Smith_hiPSC_MSN_NSC	Ooi_hESC_PSC;Smith_hiPSC_MSN_juvenile	0.062	0.299107	0.328571	0.092	0.29	0.248	0.168	0.571429	0.21	0.234	0.308	0.22	0.134	0.194	0.204	0.242	0.272	0.25486	0.25	0.214	0.112	0.168182	0.231707	0.1475	0.181818	0.201183	0.121622	0.184615	0.118	0.172	0.172	0.266106	0.246	0.0964912	0.0979021	0.157895	0.074	0.2	0.213483	0.26	0.402	0.160714	0.174603
RUNX1	yes	4	4	0	Agus_BA9;Consortium_hiPSC_neural;Lee_CN_astro;Lim_hiPSC_BBB		0.308	0.674107	0.757143	0.356	0	0.672	0.488	0.428571	0.676	0.72	0.886	0.75	0.554	0.624	0.618	0.704	0.848	0.786177	0.764	0.692	0.488	0.518182	0.682927	0.49	0.393939	0.585799	0.45045	0.738462	0.402	0.528	0.524	0.683473	0.706	0.473684	0.470862	0.616959	0.44	0.73	0.651685	0.76	0.818	0.528571	0.539683
RUNX2	yes	4	2	2	Agus_BA9;Lee_CN_FON	Ooi_hESC_neuron;Ring_hiPSC_PSC	0.022	0.0535714	0.0571429	0.006	0	0	0	0	0.072	0.054	0.088	0.082	0.052	0.052	0.036	0.064	0.104	0.105832	0.082	0.07	0.04	0.0454545	0.0365854	0.0275	0	0.0295858	0.0135135	0.0538462	0.016	0.036	0.028	0.0448179	0.052	0.0263158	0.025641	0.0497076	0.032	0.046	0.0224719	0	0	0.05	0.0515873
SETDB1	yes	4	1	3	Ooi_hESC_PSC	Lee_CN_dMSN;Lee_CN_iMSN;Ring_hiPSC_PSC	0.014	0.0491071	0.0571429	0.012	0.064	0.048	0.026	0	0.036	0.04	0.054	0.056	0.038	0.03	0.028	0.042	0.05	0.062635	0.056	0.056	0.03	0.0272727	0.0365854	0.03	0	0.0473373	0.0225225	0.0538462	0.014	0.04	0.04	0.0588235	0.054	0.0438596	0.025641	0.0497076	0.014	0.052	0.0337079	0.04	0.08	0.0392857	0.0277778
SIX5	yes	4	4	0	Agus_BA9;Al_CC;Consortium_hiPSC_neural;Smith_hiPSC_MSN_adult		0.018	0.125	0.0714286	0.028	0.096	0.06	0.046	0	0	0	0	0	0	0	0	0	0	0	0	0	0.028	0.0409091	0.0853659	0.065	0	0.0621302	0.036036	0.0461538	0.054	0	0.084	0	0.082	0.0263158	0.013986	0.0350877	0.02	0.04	0.0674157	0.1	0.138	0.0678571	0.0793651
SKI	yes	4	4	0	Lee_CN_astro;Lee_CN_endo;Lee_CN_epen;Ring_hiPSC_PSC		0.22	0.611607	0.6	0.274	0.618	0.56	0.396	0.428571	0.58	0.6	0.798	0.576	0.42	0.514	0.54	0.576	0.788	0.686825	0.676	0.606	0.35	0.454545	0.54878	0.42	0.181818	0.497041	0.355856	0.661538	0.316	0.456	0.474	0.593838	0.626	0.385965	0.386946	0.505848	0.306	0.596	0.460674	0.58	0.712	0.457143	0.420635
SMARCC1	yes	4	2	2	Lee_CN_endo;Smith_hiPSC_MSN_NSC	Lee_CN_dMSN;Lee_CN_iMSN	0.076	0.200893	0.271429	0.092	0.248	0.162	0.148	0	0.23	0.188	0.348	0.254	0.206	0.198	0.226	0.186	0.312	0.291577	0.282	0.254	0.128	0.186364	0.219512	0.19	0.181818	0.204142	0.130631	0.2	0.108	0.118	0.12	0.19888	0.198	0.184211	0.128205	0.210526	0.122	0.228	0.213483	0.18	0.238	0.132143	0.178571
SOX10	yes	4	1	3	Ooi_hESC_hepatocyte	Ooi_hESC_myocyte;Osipovitch_hESC_GPC;Ring_hiPSC_PSC	0	0	0	0	0	0	0	0	0	0	0.004	0	0	0	0	0	0.004	0.00431965	0.004	0.004	0	0	0	0	0	0	0	0	0	0	0	0	0	0	0	0	0	0	0	0	0	0	0
SOX4	yes	4	1	3	Al_CC_astro	Consortium_hiPSC_neural;Lee_CN_OPC;Smith_hiPSC_MSN_NSC	0.11	0.419643	0.5	0.152	0.484	0.458	0.23	0	0.504	0.45	0.698	0.518	0.392	0.43	0.472	0.488	0.58	0.611231	0.58	0.53	0.24	0.3	0.487805	0.2925	0.242424	0.378698	0.283784	0.453846	0.21	0.258	0.28	0.414566	0.418	0.245614	0.223776	0.385965	0.19	0.402	0.382022	0.5	0.58	0.307143	0.246032
STAT5B	yes	4	4	0	Agus_BA9;Lee_CN_endo;Lee_CN_FON;Lee_CN_mural		0.148	0.433036	0.4	0.172	0.446	0.444	0.198	0.571429	0.394	0.446	0.658	0.482	0.284	0.404	0.386	0.442	0.612	0.542117	0.534	0.442	0.252	0.25	0.463415	0.3	0.151515	0.340237	0.261261	0.407692	0.196	0.27	0.332	0.439776	0.488	0.254386	0.216783	0.342105	0.168	0.404	0.382022	0.52	0.536	0.35	0.321429
TET2	yes	4	0	4		Lee_CN_dMSN;Lee_CN_IN_SN;Lee_CN_iMSN;Ooi_hESC_PSC	0.18	0.4375	0.428571	0.238	0.49	0.358	0.394	0.285714	0.4	0.348	0.466	0.45	0.37	0.316	0.296	0.348	0.454	0.451404	0.444	0.448	0.338	0.309091	0.365854	0.2975	0.272727	0.408284	0.216216	0.446154	0.276	0.324	0.36	0.40056	0.418	0.324561	0.296037	0.415205	0.302	0.466	0.359551	0.4	0.486	0.35	0.337302
TFAP2A	yes	4	2	2	Ooi_hESC_hepatocyte;Ring_hiPSC_NSC	Mehta_hiPSC_CN_100;Ring_hiPSC_PSC	0.084	0.272321	0.257143	0.08	0.266	0.166	0.138	0	0	0	0	0	0	0	0	0	0	0	0	0	0.118	0.159091	0.219512	0.1025	0.121212	0.159763	0.121622	0.153846	0.086	0.102	0.126	0.168067	0.198	0.140351	0.109557	0.187135	0.086	0.174	0.146067	0.2	0	0.121429	0.15873
XBP1	yes	4	2	2	Agus_BA9;Ring_hiPSC_PSC	Ooi_hESC_hepatocyte;Ooi_hESC_myocyte	0.01	0.0669643	0.0571429	0.006	0.034	0.034	0.006	0	0.024	0.026	0.052	0.04	0.022	0.022	0.02	0.022	0.044	0.0237581	0.032	0.018	0.008	0.0181818	0.0243902	0.015	0	0.0236686	0	0.0230769	0.008	0.006	0.026	0.0196078	0.018	0.0175439	0.00699301	0.0175439	0.012	0.012	0.0224719	0.06	0.038	0.0107143	0.0277778
ZNF146	yes	4	0	4		Lee_CN_IN_PT;Lee_CN_iMSN;Ooi_hESC_hepatocyte;Ring_hiPSC_PSC	0.014	0.0178571	0.0285714	0.004	0.076	0.06	0.02	0	0.074	0.076	0.104	0.086	0.04	0.044	0.062	0.078	0.092	0.075594	0.096	0.084	0.016	0.0318182	0.0853659	0.035	0.0606061	0.0591716	0.018018	0.0384615	0.034	0.034	0.046	0.0896359	0.06	0	0.027972	0.0321637	0.032	0.048	0.0449438	0.1	0.078	0.0392857	0.0634921
ZNF418	yes	4	2	2	Ooi_hESC_hepatocyte;Ooi_hESC_neuron	Agus_BA9;Ooi_hESC_PSC	0	0	0	0	0	0	0	0	0	0	0.004	0	0.004	0	0	0	0	0	0.004	0	0	0	0	0	0	0	0	0	0	0	0	0.00560224	0	0	0.004662	0	0	0	0	0	0	0	0
ZNF419	yes	4	2	2	Ooi_hESC_hepatocyte;Ooi_hESC_PSC	Al_CC;Ooi_hESC_myocyte	0	0	0	0	0	0	0.004	0	0	0	0	0	0	0	0	0	0	0	0	0	0	0	0	0	0	0	0	0	0	0	0	0	0	0	0	0	0	0	0	0	0	0	0
ZNF467	yes	4	1	3	Mehta_hiPSC_CN_100	Lim_hiPSC_BBB;Ring_hiPSC_PSC;Smith_hiPSC_MSN_NSC	0.192	0.575893	0.542857	0.244	0.624	0.538	0.442	0.285714	0.622	0.566	0.794	0.648	0.534	0.52	0.594	0.596	0.656	0.682505	0.662	0.634	0.436	0.445455	0.560976	0.4	0.30303	0.446746	0.31982	0.592308	0.316	0.412	0.428	0.568627	0.592	0.421053	0.39627	0.532164	0.372	0.55	0.494382	0.6	0	0.432143	0.456349
ZNF549	yes	4	0	4		Lee_CN_dMSN;Lee_CN_FON;Lee_CN_iMSN;Ooi_hESC_PSC	0.014	0.0446429	0.0428571	0.018	0.078	0.084	0.036	0	0.084	0.07	0.086	0.072	0.06	0.056	0.074	0.074	0.084	0.0842333	0.074	0.09	0.038	0.0772727	0.0487805	0.055	0	0.0591716	0.036036	0.1	0.034	0.06	0.058	0.0728291	0.076	0.0350877	0.037296	0.0847953	0.03	0.048	0.0561798	0.06	0	0.0392857	0.0515873
ZNF554	yes	4	0	4		Agus_BA9;Al_CC_astro;Al_CC_neuronal;Ooi_hESC_myocyte	0.188	0.459821	0.442857	0.248	0.436	0.41	0.328	0	0.418	0.372	0.594	0.464	0.348	0.364	0.394	0.366	0.48	0.481641	0.492	0.438	0.294	0.327273	0.47561	0.31	0.30303	0.363905	0.247748	0.453846	0.216	0.322	0.308	0.467787	0.452	0.333333	0.296037	0.365497	0.248	0.432	0.370787	0.46	0.522	0.325	0.380952
ZNF83	yes	4	0	4		Lee_CN_dMSN;Lee_CN_FON;Lim_hiPSC_BBB;Ring_hiPSC_PSC	0.008	0.0580357	0.0285714	0.01	0.044	0.022	0.026	0	0.034	0.008	0.04	0.03	0.008	0.01	0.006	0.006	0.034	0.0215983	0.03	0.018	0.014	0.0363636	0.0487805	0.0275	0	0.0266272	0.0135135	0.0153846	0.012	0	0.016	0.022409	0.022	0	0.004662	0.0263158	0.02	0.028	0.0224719	0	0.034	0.0214286	0.031746
AHRR	yes	3	1	2	Osipovitch_hESC_APC	Al_CC;Lim_hiPSC_BBB	0.02	0.0625	0.0714286	0.018	0	0	0.024	0	0.07	0.07	0.09	0.062	0.056	0.054	0.072	0.058	0.086	0.0885529	0.074	0.07	0.028	0.0318182	0.0731707	0.0475	0.0606061	0.0591716	0.036036	0	0.024	0.034	0.034	0.047619	0.074	0.0175439	0.04662	0.0233918	0.022	0.05	0.0786517	0	0	0.0535714	0.0515873
AR	yes	3	3	0	Lee_CN_astro;Ring_hiPSC_PSC;Smith_hiPSC_MSN_adult		0.068	0.142857	0.2	0.076	0	0	0.088	0	0.302	0.276	0.422	0.246	0.244	0.242	0.328	0.27	0.352	0.298056	0.348	0.336	0.112	0.190909	0.109756	0.14	0.0909091	0.139053	0.108108	0	0.08	0.112	0.124	0.162465	0.172	0.131579	0.130536	0.192982	0.102	0.17	0.157303	0	0	0	0
ARNT	yes	3	1	2	Lee_CN_FON	Ooi_hESC_PSC;Ring_hiPSC_PSC	0.088	0.330357	0.342857	0.084	0.348	0.24	0.172	0	0.238	0.17	0.366	0.272	0.152	0.154	0.158	0.186	0.3	0.326134	0.29	0.264	0.148	0.231818	0.207317	0.15	0.151515	0.201183	0.126126	0.230769	0.124	0.206	0.198	0.246499	0.26	0.140351	0.13986	0.207602	0.136	0.208	0.247191	0.34	0.282	0.178571	0.202381
ARNTL	yes	3	3	0	Al_CC_neuronal;Lee_CN_epen;Ooi_hESC_hepatocyte		0.012	0.0446429	0.0428571	0.014	0.04	0.042	0.012	0	0.046	0.036	0.05	0.042	0.03	0.038	0.032	0.036	0.044	0.0388769	0.046	0.042	0.018	0.0318182	0.0243902	0.03	0	0.0384615	0.018018	0.0230769	0.008	0.02	0.02	0.022409	0.026	0.0263158	0.013986	0.0292398	0.01	0.036	0	0.04	0.036	0.0178571	0.015873
ATF2	yes	3	2	1	Al_CC_neuronal;Lee_CN_endo	Lee_CN_iMSN	0.026	0.151786	0.114286	0.032	0.126	0.132	0.058	0	0.124	0.122	0.234	0.152	0.102	0.128	0.104	0.134	0.256	0.194384	0.202	0.156	0.056	0.0772727	0.121951	0.11	0.0606061	0.10355	0.0720721	0.0769231	0.062	0.086	0.074	0.112045	0.118	0	0.0559441	0.102339	0.036	0.114	0.0674157	0.12	0.176	0.103571	0.111111
BHLHE40	yes	3	1	2	Ooi_hESC_neuron	Consortium_hiPSC_neural;Ring_hiPSC_PSC	0.102	0.392857	0.314286	0.098	0.346	0.26	0.198	0.571429	0.194	0.152	0.348	0.262	0.13	0.14	0.12	0.18	0.314	0.274298	0.294	0.24	0.182	0.209091	0.231707	0.145	0.0909091	0.192308	0.0900901	0.261538	0.158	0.218	0.216	0.268908	0.29	0.184211	0.165501	0.225146	0.138	0.256	0.247191	0.26	0.37	0.192857	0.194444
CAMTA2	yes	3	0	3		Agus_BA9;Lim_hiPSC_BBB;Ooi_hESC_hepatocyte	0	0.0133929	0	0.004	0.006	0	0	0	0.004	0	0	0	0	0	0.006	0.004	0.006	0.00431965	0.014	0	0	0	0	0	0	0	0	0	0	0.004	0	0.00560224	0.004	0	0	0.00584795	0	0	0	0	0.008	0.0142857	0.00793651
CHD3	yes	3	2	1	Lee_CN_endo;Lim_hiPSC_BBB	Smith_hiPSC_MSN_NSC	0	0	0	0	0.006	0	0	0	0.004	0	0	0	0	0	0	0	0	0.00431965	0	0	0	0	0	0	0	0	0	0	0	0	0	0	0	0	0	0	0	0	0	0	0.004	0	0
CLOCK	yes	3	0	3		Lee_CN_dMSN;Lee_CN_IN_SN;Lee_CN_iMSN	0.028	0.160714	0.114286	0.026	0.176	0.162	0.048	0	0.114	0.13	0.216	0.172	0.08	0.092	0.102	0.142	0.174	0.187905	0.18	0.144	0.058	0.104545	0.158537	0.085	0	0.118343	0.0405405	0.0769231	0.08	0.108	0.114	0.148459	0.15	0.0438596	0.0536131	0.0672515	0.024	0.11	0.0898876	0.14	0.186	0.121429	0.115079
CREB1	yes	3	2	1	Ooi_hESC_hepatocyte;Ooi_hESC_myocyte	Lee_CN_iMSN	0.332	0.683036	0.657143	0.382	0.744	0.73	0.546	0.714286	0.702	0.72	0.878	0.764	0.534	0.638	0.664	0.704	0.792	0.794816	0.812	0.72	0.556	0.572727	0.853659	0.5175	0.515152	0.627219	0.477477	0.815385	0.42	0.566	0.586	0.761905	0.742	0.491228	0.550117	0.628655	0.458	0.752	0.674157	0.76	0.846	0.589286	0.583333
DBP	yes	3	1	2	Mehta_hiPSC_CN_60	Lim_hiPSC_BBB;Ooi_hESC_myocyte	0	0	0.0285714	0	0	0	0	0	0	0	0	0	0	0	0	0	0	0.00431965	0	0	0	0	0	0.005	0	0	0	0	0	0	0	0	0	0	0	0	0	0	0	0	0.004	0	0.00793651
E2F4	yes	3	3	0	Agus_BA9;Al_CC_neuronal;Smith_hiPSC_MSN_NSC		0.01	0.0401786	0.0571429	0.012	0.034	0.032	0.02	0	0	0.008	0.024	0.018	0.012	0.01	0	0.004	0.018	0.0259179	0.028	0.016	0.016	0.00909091	0.0365854	0.035	0	0.0207101	0.018018	0	0.016	0.014	0.018	0.0308123	0.032	0	0.013986	0.0175439	0.004	0.024	0	0	0.036	0.0285714	0.031746
EGR2	yes	3	3	0	Agus_BA9_pre;Ooi_hESC_neuron;Smith_hiPSC_MSN_adult		0.314	0.669643	0.671429	0.374	0.75	0	0.574	0.428571	0	0	0	0	0	0	0	0	0	0	0	0	0.536	0.563636	0.756098	0.5325	0.424242	0.653846	0.472973	0.807692	0.434	0.58	0.584	0.731092	0.748	0.578947	0.538462	0.725146	0.538	0.768	0.719101	0	0.858	0.582143	0.579365
ESRRA	yes	3	1	2	Consortium_hiPSC_neural	Lim_hiPSC_BBB;Ooi_hESC_hepatocyte	0.004	0.0223214	0	0.006	0.036	0.028	0.014	0	0.016	0.018	0.018	0.026	0.004	0.004	0.01	0.012	0.024	0.0215983	0.016	0.016	0.01	0.0272727	0	0.0075	0	0.00887574	0	0.0230769	0.042	0.044	0.054	0.0252101	0.024	0	0	0.00877193	0.004	0.008	0.0337079	0	0.024	0.0285714	0.0396825
FLI1	yes	3	2	1	Agus_BA9;Lee_CN_micro	Mehta_hiPSC_CN_60	0.29	0.660714	0.728571	0.346	0	0	0	0.714286	0.724	0.734	0.894	0.738	0.61	0.646	0.684	0.724	0.826	0.788337	0.774	0.714	0.468	0.531818	0.707317	0.52	0.363636	0.600592	0.45045	0.776923	0.404	0.536	0.56	0.697479	0.718	0.464912	0.501166	0.637427	0.438	0.738	0.617978	0	0	0.539286	0.547619
FOXM1	yes	3	3	0	Ooi_hESC_neuron;Smith_hiPSC_MSN_adult;Smith_hiPSC_MSN_NSC		0.018	0.0803571	0.1	0.034	0	0.062	0.024	0	0	0	0	0	0	0	0	0	0	0	0	0	0.038	0.0454545	0.097561	0.0775	0	0.0710059	0.036036	0.0230769	0.036	0.032	0.032	0.0392157	0.04	0.0526316	0.034965	0.0584795	0.018	0.148	0.0674157	0.2	0.078	0.0392857	0.0753968
GABPA	yes	3	2	1	Agus_BA9;Lim_hiPSC_BBB	Lee_CN_FON	0.328	0.678571	0.7	0.38	0.744	0.712	0.564	0.571429	0.676	0.684	0.868	0.74	0.5	0.628	0.63	0.692	0.786	0.790497	0.77	0.68	0.532	0.572727	0.792683	0.5125	0.454545	0.58284	0.441441	0.738462	0.414	0.56	0.584	0.711485	0.74	0.473684	0.475524	0.614035	0.432	0.74	0.651685	0.78	0.82	0.567857	0.56746
GTF2B	yes	3	2	1	Ooi_hESC_hepatocyte;Ring_hiPSC_PSC	Ooi_hESC_PSC	0.124	0.455357	0.528571	0.124	0.524	0.522	0.156	0.571429	0.488	0.51	0.714	0.544	0.29	0.446	0.468	0.522	0.578	0.611231	0.552	0.502	0.222	0.3	0.5	0.3075	0.151515	0.426036	0.265766	0.453846	0.212	0.314	0.344	0.501401	0.524	0.245614	0.184149	0.371345	0.15	0.506	0.404494	0.64	0.636	0.342857	0.337302
HBP1	yes	3	2	1	Agus_BA9;Lee_CN_endo	Lee_CN_epen	0	0	0	0	0.008	0.004	0.004	0	0	0.004	0	0	0	0	0	0	0	0	0	0	0	0	0	0	0	0	0	0	0	0	0	0	0	0	0	0	0	0	0	0	0	0	0
HDAC3	yes	3	0	3		Lee_CN_dMSN;Lee_CN_FON;Lee_CN_iMSN	0.004	0.0133929	0	0	0.014	0.004	0	0	0.004	0	0.012	0	0.004	0.008	0	0	0.01	0.00863931	0.008	0.01	0	0.0227273	0	0	0	0	0	0	0	0	0	0.00560224	0	0	0	0.00584795	0	0	0	0	0	0	0
HDAC6	yes	3	0	3		Al_CC_astro;Al_CC_neuronal;Ooi_hESC_hepatocyte	0	0.03125	0.0285714	0.006	0.014	0.01	0.008	0	0.004	0.006	0.016	0.012	0.006	0.01	0.004	0	0.02	0.00431965	0.008	0.006	0.004	0.0227273	0	0.015	0	0.0118343	0	0	0.042	0.038	0.04	0.0112045	0.02	0	0.004662	0.00584795	0.006	0.004	0.0224719	0	0.014	0	0
HEY1	yes	3	0	3		Lee_CN_FON;Ooi_hESC_myocyte;Ring_hiPSC_PSC	0.01	0.0401786	0.0428571	0.006	0.034	0.036	0.006	0	0.03	0.016	0.056	0.046	0.006	0.012	0.016	0.016	0.04	0.0431965	0.046	0.026	0.008	0.0181818	0.0365854	0.0325	0	0.0266272	0.0315315	0.0230769	0.054	0.052	0.066	0.0392157	0.04	0.0175439	0.00932401	0.0292398	0.006	0.026	0.0337079	0.06	0.052	0.0321429	0.0357143
HOXA4	yes	3	1	2	Lin_BA4	Ooi_hESC_myocyte;Osipovitch_hESC_GPC	0	0	0	0	0	0	0.014	0	0	0	0	0	0	0	0	0	0	0	0	0	0	0	0.0243902	0.005	0	0	0	0	0	0.006	0.004	0.00840336	0	0	0.004662	0.00877193	0.008	0.012	0	0	0.018	0	0
HOXA9	yes	3	0	3		Mehta_hiPSC_CN_100;Ooi_hESC_hepatocyte;Ooi_hESC_myocyte	0	0	0	0	0	0	0	0	0	0	0	0	0	0	0	0	0	0	0	0	0.004	0	0	0	0	0	0	0	0	0	0	0	0	0	0	0	0	0	0	0	0.006	0	0
HOXC6	yes	3	1	2	Lin_BA4	Mehta_hiPSC_CN_100;Ooi_hESC_myocyte	0	0	0	0	0	0	0.008	0	0	0	0	0	0	0	0	0	0	0	0	0	0.004	0	0	0	0	0	0	0	0	0.004	0.004	0	0	0	0	0.00877193	0.012	0.004	0	0	0	0	0
HSF1	yes	3	2	1	Al_CC_astro;Ooi_hESC_myocyte	Ooi_hESC_PSC	0	0.0401786	0.0857143	0.006	0.038	0.026	0.004	0	0.018	0.006	0.048	0.026	0.008	0.012	0.008	0.008	0.034	0.049676	0.028	0.022	0.006	0.00909091	0	0.005	0	0.0118343	0	0	0.004	0.004	0.006	0.0168067	0.004	0	0.004662	0.0116959	0	0	0	0.04	0.03	0.00714286	0.015873
KDM1A	yes	3	0	3		Lee_CN_dMSN;Lee_CN_iMSN;Lim_hiPSC_BBB	0.024	0.107143	0.128571	0.038	0.098	0.07	0	0	0.086	0.056	0.134	0.086	0.056	0.058	0.056	0.056	0.126	0.0950324	0.1	0.084	0.044	0.0590909	0.0487805	0.05	0.0606061	0.056213	0.045045	0.0692308	0.038	0.042	0.05	0.0504202	0.064	0.0614035	0.0652681	0.0643275	0.04	0.076	0.0674157	0.1	0.092	0.0714286	0.0634921
KLF4	yes	3	2	1	Agus_BA9;Consortium_hiPSC_neural	Ooi_hESC_hepatocyte	0.26	0.625	0.657143	0.284	0.652	0.604	0.426	0.428571	0	0	0	0	0	0	0	0	0	0	0	0	0.464	0.495455	0.743902	0.465	0.393939	0.538462	0.396396	0.692308	0.36	0.462	0.472	0.610644	0.664	0.473684	0.386946	0.573099	0.372	0.626	0.595506	0.78	0.756	0.521429	0.52381
KLF7	yes	3	2	1	Lee_CN_FON;Lee_CN_IN_PT	Consortium_hiPSC_neural	0	0	0	0	0.014	0.016	0	0	0	0	0.008	0.004	0	0.004	0.008	0.004	0.006	0.00863931	0.018	0.006	0	0.00909091	0	0	0	0.00887574	0	0	0.006	0.008	0.006	0.0112045	0.006	0	0	0	0	0.006	0	0	0	0	0
KMT2A	yes	3	0	3		Al_CC_astro;Lee_CN_dMSN;Lee_CN_iMSN	0.004	0	0	0.004	0.01	0.02	0	0	0.02	0.012	0.046	0.022	0.016	0.02	0.014	0.02	0.044	0.0323974	0.04	0.038	0.006	0	0	0.01	0	0.0147929	0.0135135	0	0.01	0.008	0.012	0.0140056	0.012	0.0175439	0.011655	0	0	0.014	0.0224719	0	0.014	0.0214286	0.0119048
MAFK	yes	3	1	2	Ooi_hESC_hepatocyte	Lee_CN_mural;Ooi_hESC_PSC	0.012	0.0535714	0.114286	0.01	0.064	0.052	0.024	0	0.052	0.038	0.08	0.066	0.026	0.046	0.048	0.042	0.06	0.0410367	0.048	0.052	0.018	0.0454545	0.0487805	0.0275	0	0.0414201	0.0225225	0.0615385	0.016	0.022	0.026	0.0336134	0.044	0.0175439	0.027972	0.0438596	0.018	0.044	0.0224719	0.06	0.074	0.0321429	0.047619
MNT	yes	3	2	1	Lee_CN_epen;Ooi_hESC_PSC	Lee_CN_IN_SN	0.006	0.0669643	0.0428571	0.012	0.074	0.05	0.026	0	0.028	0.032	0.06	0.034	0.022	0.024	0.032	0.042	0.044	0.0453564	0.044	0.028	0.022	0.0545455	0	0.0425	0	0.0325444	0.0135135	0.0307692	0.064	0.08	0.074	0.0532213	0.062	0.0175439	0.011655	0.0321637	0.012	0.042	0.0674157	0.06	0.052	0.0535714	0.0436508
MYOG	yes	3	1	2	Ring_hiPSC_PSC	Agus_BA9;Mehta_hiPSC_CN_100	0.036	0.0848214	0.114286	0.056	0	0	0.094	0	0	0	0	0	0	0	0	0	0	0	0	0	0	0.0863636	0.0365854	0.11	0.0909091	0.10355	0.0720721	0.107692	0.068	0.062	0.06	0.106443	0.12	0.0964912	0.111888	0.160819	0.082	0.146	0.0898876	0	0	0	0
NEUROD1	yes	3	2	1	Al_CC_neuronal;Lin_BA4	Consortium_hiPSC_neural	0.154	0.522321	0.542857	0.184	0.57	0.574	0.296	0	0	0	0	0	0	0	0	0	0	0	0	0	0.326	0.413636	0.536585	0.34	0.242424	0.384615	0.310811	0.492308	0	0	0	0	0.586	0.298246	0.30303	0.461988	0.248	0.538	0.47191	0.72	0	0	0
NFE2	yes	3	1	2	Agus_BA9	Ooi_hESC_hepatocyte;Ooi_hESC_myocyte	0.284	0.678571	0.742857	0.336	0	0	0	0.428571	0	0	0	0	0	0	0	0	0	0	0	0	0.492	0.527273	0.707317	0.525	0.393939	0.60355	0.445946	0.776923	0.412	0.548	0.562	0.739496	0.724	0.54386	0.468531	0.646199	0.43	0.756	0.606742	0	0	0.575	0.571429
NR1H3	yes	3	3	0	Agus_BA9;Lee_CN_epen;Ooi_hESC_hepatocyte		0.19	0.53125	0.614286	0.248	0.532	0.506	0.33	0	0.506	0.458	0.746	0.542	0.394	0.442	0.476	0.452	0.64	0.647948	0.6	0.524	0.358	0.409091	0.536585	0.3825	0.424242	0.461538	0.31982	0.492308	0.272	0.35	0.352	0.484594	0.502	0.377193	0.310023	0.473684	0.308	0.52	0.370787	0.62	0.628	0.396429	0.424603
NR2C2	yes	3	1	2	Lee_CN_endo	Lee_CN_dMSN;Lee_CN_iMSN	0.004	0.0267857	0	0.004	0.02	0.008	0	0	0.004	0	0.01	0.012	0	0	0	0.004	0.01	0.0107991	0.01	0.008	0.004	0	0	0	0	0	0	0	0	0.008	0.004	0	0.008	0	0	0	0	0	0	0	0.004	0.0107143	0.00793651
NR4A1	yes	3	3	0	Agus_BA9_pre;Lee_CN_astro;Ooi_hESC_PSC		0.256	0.589286	0.642857	0.286	0.596	0.568	0.356	0	0.57	0.594	0.778	0.59	0.444	0.494	0.526	0.568	0.774	0.691145	0.652	0.57	0.384	0.404545	0.54878	0.435	0.393939	0.482249	0.342342	0.623077	0.268	0.398	0.378	0.602241	0.57	0.368421	0.375291	0.447368	0.322	0.58	0.47191	0.64	0.706	0.414286	0.369048
ONECUT1	yes	3	2	1	Smith_hiPSC_MSN_adult;Switonska_hiPSC_PSC_71Q	Consortium_hiPSC_neural	0.008	0.0223214	0.0571429	0.006	0.034	0.03	0	0	0	0	0	0	0	0	0	0	0	0	0	0	0	0.00909091	0.0243902	0.01	0	0.0147929	0.00900901	0.0153846	0	0.014	0.016	0.0140056	0.018	0.0175439	0.00699301	0.0146199	0.01	0.008	0.0337079	0.04	0	0.00714286	0.0119048
RBCK1	yes	3	2	1	Consortium_hiPSC_neural;Smith_hiPSC_MSN_MNS	Al_CC_astro	0.01	0.0446429	0	0.004	0.02	0.028	0.008	0	0.012	0.012	0.016	0.014	0.01	0.008	0.004	0.016	0.012	0.0215983	0.012	0.01	0.01	0.00909091	0.0365854	0.01	0	0.0147929	0	0.0230769	0.01	0.01	0.01	0.0308123	0.016	0	0	0.00877193	0.01	0.016	0.0337079	0.06	0.034	0.0142857	0.00793651
RBPJ	yes	3	1	2	Lee_CN_endo	Lee_CN_iMSN;Lee_CN_oligo	0.024	0.223214	0.157143	0.044	0.218	0.158	0.056	0	0.11	0.104	0.242	0.174	0.074	0.116	0.1	0.116	0.204	0.181425	0.176	0.14	0.058	0.104545	0.158537	0.1075	0.0909091	0.142012	0.117117	0.169231	0.058	0.086	0.106	0.148459	0.16	0.0614035	0.04662	0.0906433	0.044	0.162	0.123596	0.24	0.258	0.107143	0.0833333
RELA	yes	3	2	1	Agus_BA9;Al_CC_neuronal	Ring_hiPSC_PSC	0.098	0.334821	0.371429	0.106	0.274	0.208	0.104	0	0.262	0.206	0.45	0.272	0.176	0.222	0.222	0.234	0.39	0.352052	0.312	0.302	0.118	0.186364	0.256098	0.1875	0.242424	0.213018	0.148649	0.261538	0.11	0.144	0.146	0.190476	0.206	0.175439	0.128205	0.225146	0.132	0.216	0.179775	0.22	0.246	0.192857	0.218254
SIX2	yes	3	3	0	Agus_BA9;Consortium_hiPSC_neural;Mehta_hiPSC_CN_100		0.148	0.28125	0.357143	0.184	0	0	0.238	0	0	0	0	0	0	0	0	0	0	0	0	0	0.238	0.254545	0.304878	0.3225	0.212121	0.33432	0.243243	0.330769	0.164	0.19	0.258	0.305322	0.338	0.236842	0.284382	0.409357	0.256	0.388	0.325843	0	0	0.25	0.265873
SMAD4	yes	3	1	2	Agus_BA9	Al_CC_astro;Ooi_hESC_myocyte	0.052	0.120536	0.128571	0.048	0.098	0.06	0.078	0	0.09	0.094	0.112	0.086	0.056	0.08	0.07	0.104	0.106	0.0993521	0.102	0.078	0.072	0.0818182	0.0731707	0.0575	0	0.0680473	0.0495495	0.115385	0.044	0.08	0.062	0.0728291	0.116	0.0614035	0.0606061	0.0760234	0.08	0.134	0.0674157	0.04	0.084	0.1	0.0952381
SNAI2	yes	3	2	1	Agus_BA9;Consortium_hiPSC_neural	Ring_hiPSC_PSC	0.004	0.0133929	0.0285714	0.006	0	0.004	0.014	0	0	0	0	0	0	0	0	0	0	0	0	0	0	0	0	0	0	0.0118343	0	0	0.004	0	0.004	0	0.004	0	0.004662	0	0	0.01	0	0	0	0.00714286	0.00793651
SP4	yes	3	2	1	Agus_BA9;Lim_hiPSC_BBB	Lee_CN_dMSN	0.226	0.620536	0.585714	0.276	0.738	0.658	0.478	0.428571	0.738	0.698	0.856	0.728	0.572	0.644	0.672	0.698	0.75	0.775378	0.756	0.702	0.454	0.55	0.743902	0.475	0.333333	0.550296	0.418919	0.746154	0.342	0.492	0.524	0.680672	0.702	0.447368	0.517483	0.602339	0.416	0.73	0.606742	0.74	0.82	0.517857	0.539683
SPI1	yes	3	2	1	Agus_BA9;Ooi_hESC_myocyte	Ooi_hESC_neuron	0.378	0.691964	0.7	0.404	0.75	0.702	0	0.857143	0.716	0.686	0.902	0.742	0.562	0.624	0.64	0.694	0.874	0.790497	0.798	0.698	0	0.677273	0.768293	0.6075	0.606061	0.612426	0.540541	0.776923	0.72	0.78	0.784	0.809524	0.824	0.5	0.508159	0.654971	0.502	0.758	0.651685	0.86	0	0.696429	0.670635
STAT1	yes	3	2	1	Ring_hiPSC_NSC;Ring_hiPSC_PSC	Ooi_hESC_hepatocyte	0.106	0.339286	0.314286	0.128	0.386	0.342	0.136	0	0.34	0.282	0.532	0.368	0.284	0.264	0.328	0.292	0.43	0.453564	0.416	0.362	0.16	0.254545	0.426829	0.2425	0.212121	0.307692	0.18018	0.407692	0.144	0.222	0.212	0.322129	0.348	0.149123	0.149184	0.318713	0.176	0.3	0.292135	0.48	0.394	0.232143	0.218254
STAT2	yes	3	1	2	Ooi_hESC_PSC	Al_CC_astro;Ooi_hESC_hepatocyte	0.016	0.09375	0.0857143	0.018	0.066	0.066	0.012	0	0.026	0.022	0.104	0.058	0.02	0.036	0.036	0.044	0.106	0.0907127	0.086	0.052	0.028	0.0409091	0.0853659	0.07	0	0.0591716	0.0810811	0.0461538	0.032	0.038	0.044	0.047619	0.04	0	0.020979	0.0380117	0.012	0.062	0.0561798	0.12	0.098	0.0678571	0.0436508
STAT5A	yes	3	1	2	Agus_BA9	Lim_hiPSC_BBB;Ring_hiPSC_PSC	0.062	0.200893	0.2	0.06	0.132	0.1	0	0	0.14	0.11	0.222	0.184	0.088	0.12	0.13	0.11	0.24	0.183585	0.172	0.14	0.086	0.1	0.097561	0.1125	0	0.136095	0.108108	0.0923077	0.052	0.078	0.094	0.12605	0.134	0.0701754	0.0652681	0.122807	0.052	0.11	0.0898876	0.16	0.142	0.110714	0.107143
STAT6	yes	3	1	2	Consortium_hiPSC_neural	Lim_hiPSC_BBB;Ring_hiPSC_PSC	0	0	0	0	0.004	0	0	0	0	0	0	0	0.004	0	0	0.004	0.004	0.00431965	0.008	0.004	0	0	0	0	0	0	0	0	0	0	0	0	0.004	0	0.00699301	0	0	0	0	0	0	0.00714286	0.0119048
TBP	yes	3	0	3		Al_CC_neuronal;Ooi_hESC_hepatocyte;Ooi_hESC_myocyte	0.09	0.290179	0.228571	0.086	0.278	0.222	0.13	0	0.132	0.094	0.234	0.182	0.056	0.074	0.08	0.108	0.174	0.181425	0.19	0.142	0.112	0.145455	0.243902	0.1225	0.0606061	0.133136	0.108108	0.153846	0.114	0.152	0.132	0.182073	0.196	0.0701754	0.0792541	0.19883	0.09	0.174	0.168539	0.18	0.284	0.160714	0.174603
TBX5	yes	3	3	0	Agus_BA9;Al_CC;Lin_BA4		0.038	0.200893	0.3	0.078	0.23	0.2	0	0	0	0	0	0	0	0	0	0	0	0	0	0	0.1	0.163636	0.207317	0.145	0.151515	0.156805	0.108108	0.123077	0.07	0.106	0.122	0.159664	0.182	0.0964912	0.11655	0	0	0.164	0.179775	0.18	0	0.171429	0.162698
TFAP2C	yes	3	3	0	Agus_BA9;Al_CC;Ring_hiPSC_PSC		0.178	0.5	0.442857	0.194	0	0	0	0	0	0	0	0	0	0	0	0	0	0	0	0	0.286	0.340909	0.414634	0.2675	0.333333	0.310651	0.234234	0.4	0.224	0.286	0.312	0.383754	0.412	0.236842	0.249417	0.342105	0.248	0.39	0	0	0.456	0.292857	0.333333
TP73	yes	3	0	3		Agus_BA9;Lim_hiPSC_BBB;Ooi_hESC_PSC	0.016	0.03125	0.0285714	0.016	0	0	0	0	0	0	0	0	0	0	0	0	0	0	0	0	0.024	0.0181818	0.0731707	0.0425	0	0.0295858	0.0540541	0.0307692	0.018	0.026	0.018	0.0280112	0.03	0.0350877	0.016317	0.0409357	0.016	0.018	0	0	0	0.0357143	0.0436508
USF2	yes	3	3	0	Agus_BA9;Al_CC_astro;Al_CC_neuronal		0.164	0.526786	0.471429	0.198	0.514	0.468	0.284	0.285714	0.428	0.448	0.614	0.478	0.29	0.356	0.406	0.446	0.562	0.518359	0.518	0.448	0.284	0.363636	0.47561	0.2775	0.212121	0.352071	0.247748	0.469231	0.24	0.362	0.368	0.487395	0.486	0.236842	0.282051	0.377193	0.25	0.47	0.382022	0.46	0.642	0.378571	0.40873
ZBTB2	yes	3	3	0	Agus_BA9;Al_CC_neuronal;Ooi_hESC_PSC		0.26	0.553571	0.6	0.312	0.608	0.492	0.462	0.714286	0.544	0.504	0.692	0.568	0.494	0.46	0.484	0.51	0.644	0.62851	0.628	0.572	0.436	0.427273	0.597561	0.38	0.454545	0.467456	0.355856	0.561538	0.252	0.372	0.364	0.529412	0.508	0.438596	0.426573	0.517544	0.428	0.556	0.505618	0.56	0.602	0.407143	0.428571
ZBTB33	yes	3	1	2	Agus_BA9	Lim_hiPSC_BBB;Ooi_hESC_hepatocyte	0.006	0.0178571	0	0	0.012	0.004	0.008	0	0	0	0.006	0	0	0.004	0	0	0	0.00647948	0.004	0.004	0.006	0	0	0.0175	0	0.00591716	0.0135135	0	0	0.006	0.006	0.00840336	0.006	0	0	0	0.006	0.006	0.0224719	0	0.022	0	0
ZBTB42	yes	3	2	1	Agus_BA9;Ooi_hESC_myocyte	Ooi_hESC_hepatocyte	0.166	0.428571	0.385714	0.154	0.42	0	0	0.285714	0	0	0	0	0	0	0	0	0	0	0	0	0.284	0.313636	0.304878	0.335	0.272727	0.35503	0.27027	0.407692	0.212	0.318	0.314	0.392157	0.4	0.307018	0.331002	0.391813	0.27	0	0.393258	0	0.526	0.278571	0.301587
ZBTB7A	yes	3	3	0	Al_CC_neuronal;Lee_CN_epen;Ooi_hESC_hepatocyte		0.264	0.651786	0.642857	0.29	0.716	0.66	0.5	0.714286	0.63	0.654	0.864	0.704	0.472	0.562	0.606	0.668	0.762	0.74946	0.712	0.63	0.442	0.545455	0.756098	0.455	0.454545	0.511834	0.400901	0.653846	0.378	0.532	0.532	0.67507	0.708	0.438596	0.440559	0.576023	0.402	0.684	0.539326	0.7	0.816	0.560714	0.507937
ZBTB7B	yes	3	2	1	Agus_BA9;Smith_hiPSC_MSN_adult	Ooi_hESC_PSC	0.016	0.0758929	0.0857143	0.02	0.064	0.052	0.028	0	0.02	0.026	0.048	0.072	0.016	0.024	0.016	0.03	0.038	0.0388769	0.048	0.034	0.028	0.0181818	0.097561	0.025	0	0.0443787	0.018018	0	0.02	0.032	0.042	0.047619	0.056	0.0438596	0.020979	0.0263158	0.03	0.042	0.0449438	0.06	0.072	0.0464286	0.047619
ZNF257	yes	3	3	0	Switonska_hiPSC_PSC_109Q;Switonska_hiPSC_PSC_71Q;Switonska_hiPSC_PSC_HD		0.008	0.0267857	0.0285714	0.02	0	0.032	0	0	0.028	0.034	0.046	0.03	0.026	0.02	0.026	0.038	0.04	0.0453564	0.04	0.026	0.026	0.00909091	0	0.0425	0	0.0207101	0.0135135	0	0	0	0	0	0	0.0350877	0.018648	0	0	0	0	0	0	0.025	0.031746
ZNF281	yes	3	3	0	Al_CC_astro;Al_CC_neuronal;Ooi_hESC_PSC		0.026	0.129464	0.114286	0.034	0.162	0.106	0.056	0	0.122	0.1	0.204	0.156	0.076	0.082	0.112	0.122	0.152	0.133909	0.148	0.144	0.062	0.0727273	0.0731707	0.0525	0	0.0946746	0.045045	0.107692	0.03	0.076	0.062	0.134454	0.12	0.0350877	0.0699301	0.111111	0.038	0.108	0.0561798	0.08	0.174	0.0535714	0.0436508
ZNF331	yes	3	3	0	Agus_BA9_pre;Lee_CN_micro;Ooi_hESC_neuron		0.004	0.0178571	0	0.006	0.032	0.022	0.018	0	0.032	0.016	0.034	0.024	0.02	0.018	0.022	0.02	0.038	0.0237581	0.03	0.024	0.012	0.0136364	0	0.0075	0	0.0118343	0	0	0.012	0.006	0.008	0.0308123	0.018	0	0.00932401	0.00584795	0.014	0.016	0	0	0.02	0.0107143	0.0198413
ZNF335	yes	3	0	3		Lee_CN_dMSN;Lee_CN_iMSN;Ooi_hESC_hepatocyte	0.006	0.0133929	0.0428571	0	0.028	0.046	0	0	0.024	0.026	0.03	0.04	0.006	0.028	0.02	0.026	0.022	0.0431965	0.024	0.028	0.004	0	0	0	0	0.0236686	0	0.0153846	0.016	0.014	0.022	0.0140056	0.04	0	0.004662	0.0146199	0.004	0.008	0.0449438	0	0.04	0.0142857	0.00793651
ZNF350	yes	3	2	1	Ooi_hESC_NPC;Ooi_hESC_PSC	Ooi_hESC_hepatocyte	0.006	0.0535714	0.0428571	0.016	0.082	0.108	0.028	0	0.066	0.062	0.128	0.072	0.074	0.068	0.07	0.082	0.122	0.0993521	0.102	0.09	0.03	0.0318182	0.0853659	0.085	0.0606061	0.0798817	0.0405405	0.0461538	0.036	0.052	0.062	0.0840336	0.09	0.0877193	0.0536131	0.0789474	0.028	0.13	0.0674157	0.08	0.124	0.05	0.0436508
ZNF382	yes	3	0	3		Agus_BA9;Lee_CN_dMSN;Lee_CN_iMSN	0.302	0.665179	0.657143	0.368	0.7	0.67	0.494	0.571429	0.674	0.672	0.864	0.696	0.526	0.584	0.608	0.652	0.808	0.764579	0.754	0.678	0.478	0.509091	0.682927	0.4725	0.30303	0.547337	0.423423	0.684615	0.4	0.532	0.548	0.711485	0.706	0.45614	0.468531	0.593567	0.398	0.708	0.629213	0.78	0	0.542857	0.555556
ZNF449	yes	3	0	3		Agus_BA9;Al_CC_neuronal;Ring_hiPSC_PSC	0.01	0.0357143	0	0.01	0.026	0.022	0.028	0	0.032	0.046	0.054	0.05	0.042	0.038	0.042	0.036	0.052	0.0583153	0.044	0.04	0.024	0.0136364	0.0731707	0.04	0	0.0414201	0.0225225	0	0.016	0.018	0.026	0.0252101	0.036	0.0438596	0.02331	0.0263158	0.03	0.052	0.0224719	0.04	0	0	0
ZNF582	yes	3	2	1	Agus_BA9;Ooi_hESC_PSC	Ooi_hESC_neuron	0	0	0	0	0	0	0	0	0	0.004	0.006	0	0	0	0.004	0.004	0.004	0	0.004	0.004	0	0	0	0	0	0	0	0	0	0.004	0	0	0.004	0	0	0	0	0	0	0	0	0.00714286	0
ZNF586	yes	3	3	0	Lee_CN_endo;Lee_CN_epen;Lee_CN_OPC		0	0	0	0	0.006	0	0.008	0	0.004	0.004	0.01	0.012	0.004	0	0.012	0.004	0.006	0.012959	0.016	0.004	0	0	0	0	0	0.00887574	0	0.0230769	0	0.006	0	0	0.006	0	0.004662	0.00584795	0	0.004	0	0	0.006	0	0
ZNF596	yes	3	2	1	Lim_hiPSC_BBB;Ooi_hESC_hepatocyte	Agus_BA9	0	0	0	0.004	0.016	0.01	0	0	0.012	0.012	0.038	0.016	0.02	0.018	0.02	0.01	0.024	0.00863931	0.026	0.034	0.01	0	0	0.0125	0	0.00887574	0	0	0.006	0.004	0	0.0140056	0.004	0	0.00699301	0.0263158	0.008	0.004	0	0	0.01	0.0178571	0.0238095
ZNF669	yes	3	2	1	Al_CC_astro;Ooi_hESC_neuron	Ooi_hESC_PSC	0	0	0	0	0.004	0.008	0	0	0	0	0	0	0	0	0	0	0	0	0	0	0	0.00909091	0.0243902	0.005	0	0	0	0	0	0.008	0.004	0.022409	0	0	0	0	0	0	0	0	0.01	0	0
ZNF770	yes	3	2	1	Al_CC_astro;Ring_hiPSC_PSC	Lee_CN_FON	0.228	0.571429	0.542857	0.264	0.57	0.54	0.39	0.285714	0.522	0.532	0.756	0.598	0.42	0.472	0.472	0.518	0.674	0.658747	0.632	0.564	0.374	0.427273	0.54878	0.355	0.242424	0.411243	0.301802	0.530769	0.344	0.454	0.46	0.596639	0.578	0.298246	0.37296	0.479532	0.31	0.588	0.494382	0.5	0.684	0.442857	0.448413
ZNF778	yes	3	1	2	Ring_hiPSC_PSC	Agus_BA9;Mehta_hiPSC_CN_60	0.024	0.0758929	0.0428571	0.028	0.11	0.096	0.05	0	0.098	0.092	0.162	0.13	0.09	0.078	0.096	0.096	0.12	0.146868	0.136	0.094	0.062	0.0590909	0.0731707	0.0875	0	0.0739645	0.0630631	0.0461538	0.042	0.076	0.064	0.106443	0.128	0.0263158	0.0815851	0.128655	0.032	0.092	0.0674157	0.14	0.124	0.0821429	0.0515873
ZNF784	yes	3	2	1	Ooi_hESC_hepatocyte;Ooi_hESC_neuron	Ooi_hESC_PSC	0	0	0	0	0.02	0.012	0.006	0	0	0	0	0	0	0	0	0	0	0	0	0	0.006	0	0.0365854	0.0075	0	0.0118343	0	0	0.006	0.014	0.02	0.0196078	0.008	0	0	0.00584795	0	0.012	0	0	0.026	0	0.0198413
ZNF92	yes	3	3	0	Agus_BA9;Lim_hiPSC_BBB;Ooi_hESC_PSC		0.022	0.125	0.0285714	0.038	0.094	0.066	0.054	0	0.078	0.064	0.094	0.096	0.028	0.052	0.026	0.06	0.08	0.0993521	0.078	0.07	0.044	0.0681818	0.0609756	0.0275	0	0.0591716	0.027027	0.0769231	0.026	0.038	0.046	0.0560224	0.068	0.0350877	0.037296	0.0467836	0.044	0.082	0.0337079	0.04	0.088	0.0571429	0.0674603
BARX2	yes	2	1	1	Ring_hiPSC_PSC	Al_CC	0	0.0223214	0	0	0	0	0	0	0	0	0	0	0	0	0	0	0	0	0	0	0.006	0.00909091	0.0243902	0.015	0	0	0	0	0.004	0.014	0.008	0.0112045	0	0	0	0	0.004	0.02	0	0	0.014	0	0.015873
CBX2	yes	2	1	1	Smith_hiPSC_MSN_adult	Ooi_hESC_PSC	0.012	0.0133929	0	0.014	0.032	0.018	0.028	0	0	0	0	0	0	0	0	0	0	0	0	0	0.028	0.0363636	0	0.045	0	0.0295858	0.018018	0.0461538	0.01	0.012	0.018	0.022409	0.028	0.0438596	0.04662	0.0555556	0.03	0.036	0.0224719	0.06	0	0.0321429	0.015873
CDX2	yes	2	1	1	Lim_hiPSC_BBB	Ooi_hESC_hepatocyte	0.004	0	0	0	0	0	0	0	0	0	0	0	0	0	0	0	0	0	0	0	0	0.00909091	0	0.0175	0	0.00887574	0.00900901	0	0	0	0.006	0	0.006	0	0	0	0	0.014	0	0	0.006	0	0.015873
DRAP1	yes	2	0	2		Ooi_hESC_hepatocyte;Smith_hiPSC_MSN_NSC	0.038	0.133929	0.242857	0.064	0.15	0.13	0.082	0	0.134	0.102	0.232	0.154	0.108	0.128	0.116	0.114	0.262	0.185745	0.198	0.158	0.082	0.0727273	0.146341	0.1175	0.181818	0.16568	0.121622	0.115385	0.06	0.076	0.08	0.0980392	0.094	0.0964912	0.0839161	0.131579	0.056	0.122	0.11236	0.18	0.206	0.132143	0.0793651
E2F2	yes	2	1	1	Smith_hiPSC_MSN_adult	Ooi_hESC_myocyte	0.008	0.03125	0.0285714	0.012	0	0	0	0	0	0	0	0	0	0	0	0	0	0	0	0	0.008	0	0	0.01	0	0.0118343	0.00900901	0	0.006	0.012	0.006	0.0112045	0.018	0	0	0.0233918	0.012	0.014	0	0	0.012	0.0142857	0.00793651
E2F7	yes	2	2	0	Ooi_hESC_PSC;Smith_hiPSC_MSN_adult		0.056	0.214286	0.242857	0.064	0.188	0	0	0.285714	0	0	0	0	0	0	0	0	0	0	0	0	0.064	0.15	0.207317	0.095	0.0606061	0.10355	0.0585586	0.123077	0.114	0.152	0.154	0.156863	0.166	0.0701754	0.0652681	0.128655	0.056	0.224	0.146067	0	0	0.167857	0.174603
E2F8	yes	2	2	0	Consortium_hiPSC_neural;Smith_hiPSC_MSN_adult		0.012	0.120536	0.0714286	0	0	0	0.022	0	0	0	0	0	0	0	0	0	0	0	0	0	0.028	0.05	0.182927	0.0725	0.0606061	0.0976331	0.0630631	0.107692	0.046	0.062	0.064	0.120448	0.13	0.0614035	0.039627	0.0789474	0.022	0.184	0.0561798	0	0.184	0.0857143	0.0833333
EBF1	yes	2	1	1	Ring_hiPSC_PSC	Lee_CN_dMSN	0.148	0.522321	0.471429	0.174	0.502	0.42	0.312	0.285714	0.39	0.404	0.592	0.436	0.3	0.33	0.328	0.404	0.598	0.5054	0.502	0.442	0.28	0.322727	0.439024	0.28	0.151515	0.35503	0.265766	0.423077	0.212	0.294	0.302	0.422969	0.42	0.27193	0.244755	0.374269	0.286	0.414	0.393258	0.38	0	0.332143	0.31746
EBF3	yes	2	0	2		Mehta_hiPSC_CN_100;Ring_hiPSC_PSC	0.116	0.375	0.457143	0.148	0	0	0.288	0.285714	0	0	0	0	0	0	0	0	0	0	0	0	0.232	0.236364	0.402439	0.2675	0.181818	0.295858	0.265766	0.392308	0.246	0.28	0.32	0.389356	0.384	0.307018	0.27972	0.339181	0.218	0.38	0.348315	0	0	0.285714	0.253968
EHMT2	yes	2	0	2		Al_CC_astro;Ooi_hESC_hepatocyte	0.186	0.598214	0.585714	0.23	0.62	0.524	0.422	0.285714	0.616	0.556	0.806	0.594	0.518	0.516	0.554	0.54	0.714	0.701944	0.688	0.626	0.39	0.468182	0.573171	0.3675	0.242424	0.461538	0.36036	0.553846	0.314	0.418	0.426	0.521008	0.57	0.394737	0.438228	0.532164	0.388	0.6	0.460674	0.48	0.67	0.442857	0.440476
EP300	yes	2	1	1	Ring_hiPSC_PSC	Ooi_hESC_PSC	0.266	0.629464	0.642857	0.278	0.68	0.628	0.426	0.714286	0.64	0.63	0.86	0.718	0.496	0.584	0.586	0.632	0.774	0.779698	0.72	0.64	0.44	0.513636	0.658537	0.495	0.454545	0.568047	0.391892	0.646154	0.346	0.466	0.456	0.658263	0.656	0.491228	0.393939	0.593567	0.352	0.708	0.573034	0.72	0.758	0.478571	0.480159
EPAS1	yes	2	0	2		Consortium_hiPSC_neural;Ooi_hESC_hepatocyte	0.022	0.147321	0.142857	0.018	0.08	0.068	0.046	0	0.074	0.05	0.13	0.07	0.054	0.05	0.04	0.044	0.118	0.103672	0.078	0.08	0.028	0.0772727	0.109756	0.0325	0.0606061	0.0532544	0.027027	0.1	0.012	0.044	0.036	0.0644258	0.066	0.0350877	0.025641	0.0672515	0.026	0.072	0.0224719	0	0.066	0.0607143	0.0555556
ERF	yes	2	1	1	Agus_BA9_pre	Al_CC_astro	0.016	0.0535714	0.0571429	0.016	0.084	0.074	0.022	0	0	0	0	0	0	0	0	0	0	0	0	0	0.026	0.0545455	0.0487805	0.045	0.0909091	0.056213	0.036036	0.0615385	0.028	0.046	0.046	0.10084	0.058	0	0.034965	0.0409357	0.02	0.042	0.0561798	0.1	0.104	0.0464286	0.0833333
EZH1	yes	2	0	2		Ooi_hESC_hepatocyte;Ring_hiPSC_PSC	0.156	0.424107	0.414286	0.178	0.538	0.45	0.332	0.428571	0.6	0.528	0.724	0.588	0.49	0.498	0.56	0.54	0.65	0.639309	0.638	0.57	0.316	0.404545	0.52439	0.34	0.333333	0.452663	0.306306	0.592308	0.292	0	0.372	0.509804	0.556	0.368421	0.400932	0.459064	0.316	0.524	0.449438	0.44	0.536	0.371429	0.380952
EZH2	yes	2	2	0	Agus_BA9;Smith_hiPSC_MSN_NSC		0.018	0.0848214	0.0285714	0.028	0.08	0.082	0.044	0	0.1	0.108	0.094	0.076	0.088	0.116	0.114	0.12	0.086	0.0885529	0.094	0.1	0.038	0.0363636	0.0853659	0.0475	0.0606061	0.0857988	0.0495495	0.0615385	0.05	0.03	0.044	0.10084	0.08	0.0438596	0.048951	0.0730994	0.066	0.06	0.157303	0.18	0.12	0.0642857	0.047619
FOXA2	yes	2	0	2		Mehta_hiPSC_CN_100;Mehta_hiPSC_CN_80	0	0	0	0	0	0	0	0	0	0	0	0	0	0	0	0	0	0	0	0	0.32	0	0.47561	0.3675	0.30303	0.446746	0.337838	0	0.304	0.412	0.394	0.52381	0.54	0.377193	0.358974	0.535088	0.284	0.55	0.47191	0	0.592	0.403571	0.440476
FOXD2	yes	2	1	1	Agus_BA9	Ring_hiPSC_PSC	0.006	0.0803571	0	0.012	0.064	0	0	0	0	0	0	0	0	0	0	0	0	0	0	0	0.02	0.0272727	0.0731707	0.025	0	0.0295858	0.0225225	0.0307692	0	0	0	0.0308123	0.06	0.0175439	0.00932401	0.0497076	0.024	0.048	0.0337079	0	0.056	0.0392857	0.0595238
GATA3	yes	2	1	1	Agus_BA9	Lim_hiPSC_BBB	0.076	0.178571	0.314286	0	0	0	0.122	0	0	0	0	0	0	0	0	0	0	0	0	0	0.122	0.190909	0.146341	0.1825	0.181818	0.204142	0.162162	0.269231	0.092	0.128	0.14	0.165266	0.21	0.149123	0.144522	0.219298	0.106	0.222	0.168539	0	0	0.167857	0.150794
GATA4	yes	2	0	2		Ring_hiPSC_NSC;Ring_hiPSC_PSC	0.03	0.0625	0.114286	0	0	0	0	0	0	0	0	0	0	0	0	0	0	0	0	0	0.042	0.0863636	0.0487805	0.0775	0.0606061	0.121302	0.0675676	0.107692	0.042	0.06	0.074	0.0896359	0.108	0	0	0.122807	0.06	0.1	0.123596	0	0	0.0964286	0.0952381
GLI4	yes	2	0	2		Al_CC_astro;Ring_hiPSC_PSC	0	0	0	0	0.032	0.024	0.004	0	0.012	0.008	0.02	0.03	0.004	0.01	0.012	0.008	0.024	0.0259179	0.022	0.014	0.004	0	0	0.01	0	0.0147929	0.00900901	0	0.012	0.014	0.026	0.022409	0.016	0	0.004662	0	0.006	0.014	0	0.04	0.018	0.0142857	0.0119048
GMEB1	yes	2	0	2		Al_CC_astro;Ooi_hESC_PSC	0	0.0223214	0	0	0	0.004	0	0	0.006	0	0.008	0.004	0	0	0	0	0.008	0.00431965	0.012	0	0	0	0	0	0	0	0	0	0.004	0.012	0	0	0.004	0	0	0	0	0	0	0	0.016	0.0142857	0
HNF4G	yes	2	0	2		Lee_CN_astro;Lee_CN_epen	0.026	0.09375	0.0428571	0.03	0	0	0	0	0.06	0.048	0.106	0.098	0.034	0.034	0.04	0.046	0.098	0.0820734	0.09	0.078	0.04	0.0363636	0.0487805	0.0625	0	0.056213	0.027027	0.0692308	0.028	0.044	0.046	0.0588235	0.07	0.0350877	0.034965	0.0672515	0.042	0.07	0.0561798	0	0.072	0.0678571	0.0634921
HOXA1	yes	2	1	1	Smith_hiPSC_MSN_adult	Osipovitch_hESC_GPC	0	0	0.0428571	0	0	0	0	0	0	0	0	0	0	0	0	0	0	0	0	0	0.022	0.0318182	0.0365854	0.0175	0	0.0295858	0	0.0461538	0.052	0.052	0.08	0.0420168	0.052	0.0263158	0.016317	0.0204678	0.02	0.03	0.0561798	0	0	0	0
INO80	yes	2	0	2		Lee_CN_dMSN;Ooi_hESC_myocyte	0.068	0.236607	0.271429	0.078	0.294	0.284	0.094	0	0.28	0.268	0.42	0.304	0.154	0.27	0.252	0.288	0.342	0.36933	0.362	0.322	0.114	0.136364	0.304878	0.2	0.121212	0.221893	0.153153	0.161538	0.114	0.188	0.164	0.282913	0.296	0.105263	0.125874	0.222222	0.094	0.256	0.179775	0.36	0.39	0.192857	0.178571
KLF10	yes	2	0	2		Ooi_hESC_PSC;Ring_hiPSC_PSC	0.114	0.415179	0.314286	0.12	0.424	0.43	0.164	0	0	0	0	0	0	0	0	0	0	0	0	0	0.182	0.254545	0.463415	0.225	0.181818	0.313609	0.166667	0.276923	0.22	0.344	0.332	0.481793	0.466	0.210526	0.172494	0.254386	0.122	0.398	0.325843	0.6	0.568	0.267857	0.297619
MAFB	yes	2	1	1	Ring_hiPSC_PSC	Lee_CN_micro	0	0	0	0	0	0	0	0	0	0	0.004	0.004	0	0	0	0	0.004	0.00431965	0	0	0	0	0	0	0	0	0	0	0	0.004	0	0	0.004	0	0	0	0.004	0	0	0	0.004	0	0
MAZ	yes	2	0	2		Ooi_hESC_hepatocyte;Smith_hiPSC_MSN_NSC	0.386	0.723214	0.771429	0.432	0.824	0.758	0.678	0.857143	0.858	0.804	0.94	0.852	0.71	0.758	0.794	0.816	0.88	0.887689	0.882	0.834	0.638	0.645455	0.841463	0.615	0.545455	0.721893	0.576577	0.853846	0.49	0.616	0.626	0.784314	0.802	0.649123	0.648019	0.807018	0.618	0.848	0.775281	0.84	0.912	0.628571	0.626984
MBD3	yes	2	1	1	Lee_CN_endo	Ooi_hESC_PSC	0.008	0.0357143	0.0428571	0	0.038	0.024	0.016	0	0.02	0.012	0.036	0.034	0.008	0.004	0.01	0.014	0.032	0.0431965	0.03	0.028	0.022	0.0136364	0.0365854	0.0225	0.0606061	0.0236686	0.00900901	0.0153846	0.01	0.01	0.016	0.0280112	0.026	0.0175439	0.016317	0.0350877	0.01	0.024	0.0449438	0.06	0.028	0.0178571	0.0238095
NANOG	yes	2	1	1	Al_CC	Lee_CN_iMSN	0.044	0.178571	0.157143	0.062	0.234	0.178	0	0	0.222	0.202	0.306	0.258	0.196	0.172	0.22	0.194	0.272	0.261339	0.252	0.238	0.08	0.181818	0.134146	0.1175	0	0.162722	0.0765766	0.169231	0.084	0.122	0.116	0.162465	0.198	0	0	0.19883	0.066	0.206	0.134831	0.28	0	0.132143	0.126984
NEUROG2	yes	2	0	2		Agus_BA9;Consortium_hiPSC_neural	0.206	0.419643	0.542857	0.24	0.494	0	0.356	0	0	0	0	0	0	0	0	0	0	0	0	0	0	0.427273	0.402439	0.3475	0.363636	0.405325	0.301802	0.484615	0.262	0.342	0.332	0.434174	0.424	0.333333	0.354312	0.426901	0.304	0.45	0.359551	0	0	0.353571	0.353175
NR5A2	yes	2	2	0	Ooi_hESC_hepatocyte;Ooi_hESC_neuron		0	0.00892857	0	0.01	0	0	0	0	0	0	0	0	0	0	0	0	0	0	0	0	0	0.00909091	0	0.005	0	0	0	0	0	0	0	0	0.004	0.0175439	0	0	0	0.006	0	0	0.004	0	0.00793651
OSR2	yes	2	2	0	Agus_BA9;Consortium_hiPSC_neural		0.132	0.366071	0.342857	0	0	0	0.2	0.285714	0	0	0	0	0	0	0	0	0	0	0	0	0.228	0.231818	0.341463	0.265	0.0909091	0.316568	0.247748	0.376923	0.156	0.228	0.242	0.32493	0.376	0.254386	0.284382	0.359649	0.222	0.36	0.325843	0	0.402	0.257143	0.27381
PATZ1	yes	2	2	0	Ooi_hESC_PSC;Ring_hiPSC_PSC		0.028	0.147321	0.0714286	0.034	0.176	0.132	0.058	0	0.142	0.14	0.196	0.17	0.084	0.126	0.14	0.164	0.16	0.177106	0.172	0.148	0.054	0.0954545	0.207317	0.0725	0.0606061	0.121302	0.0630631	0.1	0.03	0.08	0.072	0.103641	0.106	0.0701754	0.0792541	0.114035	0.042	0.15	0.0786517	0.1	0.17	0.0571429	0.0634921
PAX5	yes	2	1	1	Smith_hiPSC_MSN_adult	Consortium_hiPSC_neural	0.084	0.348214	0.285714	0.086	0	0	0.14	0	0	0	0	0	0	0	0	0	0	0	0	0	0.164	0.204545	0.207317	0.1525	0.0909091	0.153846	0.108108	0.192308	0	0.172	0	0	0.282	0.122807	0.121212	0.166667	0.102	0.232	0.179775	0	0	0.214286	0.170635
PHF8	yes	2	0	2		Al_CC_astro;Ooi_hESC_PSC	0.086	0.3125	0.242857	0.09	0.302	0.24	0.174	0	0.158	0.15	0.256	0.22	0.054	0.128	0.088	0.164	0.228	0.222462	0.238	0.176	0.148	0.172727	0.268293	0.11	0.121212	0.16568	0.0945946	0	0.158	0.214	0.208	0.266106	0.27	0.0964912	0.102564	0.19883	0.118	0.238	0.202247	0.24	0.366	0	0
RARA	yes	2	2	0	Consortium_hiPSC_neural;Ooi_hESC_PSC		0.008	0.0178571	0	0.008	0.016	0.016	0.008	0	0.01	0.004	0.03	0.018	0.02	0.016	0.014	0.008	0.028	0.0172786	0.034	0.026	0.008	0	0	0.01	0	0.00887574	0	0	0.006	0.006	0.008	0.0168067	0.012	0.0175439	0.004662	0.0116959	0.006	0.014	0	0	0.024	0.0178571	0.0198413
RELB	yes	2	0	2		Ooi_hESC_hepatocyte;Ring_hiPSC_PSC	0.194	0.620536	0.585714	0.24	0	0.566	0.366	0.571429	0.508	0.54	0.744	0.592	0.364	0.456	0.48	0.546	0.722	0.609071	0.642	0.55	0.358	0.413636	0.597561	0.375	0.242424	0.434911	0.310811	0.569231	0.332	0.416	0.45	0.593838	0.598	0.324561	0.296037	0.479532	0.31	0.57	0.47191	0.68	0.694	0.471429	0.424603
RFX5	yes	2	1	1	Ooi_hESC_neuron	Ring_hiPSC_PSC	0.026	0.0758929	0.0714286	0.032	0.066	0.042	0.016	0	0.046	0.034	0.066	0.052	0.014	0.03	0.008	0.03	0.074	0.0712743	0.054	0.052	0.02	0.0272727	0.097561	0.035	0	0.0325444	0.018018	0.0153846	0.034	0.03	0.036	0.0392157	0.028	0	0.025641	0.0409357	0.008	0.028	0.0674157	0.06	0.042	0.0321429	0.0674603
RING1	yes	2	0	2		Ring_hiPSC_PSC;Smith_hiPSC_MSN_NSC	0.03	0.138393	0.157143	0.026	0.178	0.132	0.114	0.428571	0.174	0.168	0.206	0.198	0.146	0.148	0.172	0.194	0.206	0.181425	0.2	0.184	0.084	0.136364	0.097561	0.0825	0.0606061	0.100592	0.0495495	0.184615	0.07	0.122	0.088	0.142857	0.18	0.0877193	0.114219	0.128655	0.072	0.134	0.101124	0.14	0.158	0.0678571	0.119048
RUNX3	yes	2	2	0	Agus_BA9;Al_CC		0.054	0.299107	0.228571	0.088	0	0	0.132	0.285714	0	0	0	0	0	0	0	0	0	0	0	0	0.14	0.168182	0.243902	0.19	0	0.204142	0.117117	0.184615	0.11	0.138	0.15	0.22409	0.218	0.105263	0.135198	0.201754	0.1	0.218	0.146067	0	0	0.182143	0.202381
SCRT1	yes	2	0	2		Agus_BA9;Consortium_hiPSC_neural	0.24	0.526786	0.471429	0.294	0.61	0.516	0.4	0	0.53	0.542	0.738	0.574	0.456	0.434	0.514	0.534	0.648	0.61987	0.618	0.538	0	0.440909	0.573171	0.3875	0.363636	0.473373	0.373874	0.553846	0.306	0.464	0.438	0.563025	0.574	0.333333	0.414918	0.491228	0.366	0	0.550562	0.6	0	0.471429	0.40873
SOX17	yes	2	0	2		Ring_hiPSC_NSC;Ring_hiPSC_PSC	0	0	0	0	0	0	0	0	0	0	0	0	0	0	0	0	0	0	0	0	0	0	0.0243902	0	0	0	0	0	0.004	0.004	0.004	0	0.01	0	0	0	0	0	0	0	0	0	0.00793651
SP2	yes	2	1	1	Ooi_hESC_PSC	Ooi_hESC_hepatocyte	0.228	0.616071	0.557143	0.284	0.732	0.694	0.502	0.285714	0.752	0.74	0.878	0.754	0.572	0.664	0.692	0.732	0.778	0.781857	0.776	0.704	0.486	0.563636	0.768293	0.495	0.393939	0.606509	0.45045	0.761538	0.382	0.514	0.542	0.70028	0.75	0.517544	0.487179	0.649123	0.432	0.75	0.651685	0.76	0.868	0.557143	0.563492
SPDEF	yes	2	1	1	Ooi_hESC_hepatocyte	Al_CC	0.022	0.0714286	0.0714286	0.044	0	0	0	0	0	0	0	0	0	0	0	0	0	0	0	0	0.038	0.0545455	0.109756	0.085	0.0606061	0.0857988	0.0585586	0.115385	0.088	0.112	0.112	0.117647	0.122	0.0877193	0.0536131	0.0818713	0.038	0.088	0.123596	0	0.1	0.0642857	0.0714286
SPIB	yes	2	1	1	Ooi_hESC_PSC	Ooi_hESC_hepatocyte	0.03	0.138393	0.114286	0	0	0.074	0	0	0	0	0	0	0	0	0	0	0	0	0	0	0.072	0.0636364	0.097561	0.085	0	0.0887574	0.0630631	0.0692308	0.046	0.052	0.064	0.0812325	0.088	0	0	0.0730994	0.026	0.076	0.0674157	0.08	0.116	0.0857143	0.0753968
SRF	yes	2	2	0	Lim_hiPSC_BBB;Ring_hiPSC_PSC		0.092	0.290179	0.2	0.104	0.286	0.218	0.204	0	0.206	0.148	0.274	0.224	0.13	0.156	0.142	0.178	0.264	0.269978	0.27	0.226	0.18	0.186364	0.231707	0.1325	0.151515	0.189349	0.0810811	0.246154	0.11	0.138	0.142	0.229692	0.24	0.175439	0.151515	0.19883	0.148	0.254	0.179775	0.26	0.298	0.178571	0.162698
TAL1	yes	2	2	0	Agus_BA9;Smith_hiPSC_MSN_adult		0.172	0.513393	0.542857	0.196	0	0	0.244	0	0.512	0.556	0.72	0.586	0.364	0.49	0.52	0.548	0.676	0.606911	0.62	0.528	0.286	0.345455	0.560976	0.3725	0.333333	0.428994	0.328829	0.476923	0.294	0.39	0.406	0.521008	0.54	0	0	0.453216	0.248	0.502	0.449438	0	0	0.403571	0.392857
TCF21	yes	2	1	1	Ooi_hESC_hepatocyte	Ring_hiPSC_PSC	0	0	0.214286	0	0	0	0	0	0	0	0	0	0	0	0	0	0	0	0	0	0.074	0.0909091	0.109756	0.0775	0.0606061	0.0976331	0.0540541	0	0.052	0.088	0.092	0.112045	0.122	0.0877193	0.0629371	0.111111	0.048	0	0	0	0	0.103571	0.0952381
TFAP4	yes	2	1	1	Smith_hiPSC_MSN_adult	Ooi_hESC_hepatocyte	0.084	0.303571	0.342857	0.106	0.31	0.246	0.174	0	0.204	0.212	0.376	0.268	0.142	0.198	0.184	0.21	0.36	0.315335	0.326	0.264	0.164	0.177273	0.231707	0.1725	0.151515	0.218935	0.108108	0.207692	0.122	0.192	0.192	0.285714	0.244	0.157895	0.142191	0.201754	0.112	0.27	0.168539	0.2	0.314	0.225	0.206349
THAP11	yes	2	1	1	Al_CC_neuronal	Ooi_hESC_hepatocyte	0.008	0.0401786	0	0.008	0.012	0.014	0.024	0	0.01	0	0.024	0.022	0.004	0.004	0.01	0.004	0.02	0.0259179	0.024	0.01	0.01	0.0272727	0.0365854	0.01	0	0.0177515	0	0	0.004	0.016	0.022	0.0364146	0.018	0	0	0.0116959	0.006	0.018	0	0	0.038	0.0214286	0.0238095
ZBTB10	yes	2	1	1	Agus_BA9	Lee_CN_FON	0	0.0357143	0	0.004	0.014	0.006	0.006	0	0.01	0.006	0.018	0.01	0.014	0.006	0.004	0.006	0.02	0.0107991	0.012	0.01	0	0	0.0243902	0.01	0	0.00591716	0	0	0.004	0.012	0.01	0.0140056	0.01	0	0	0.00584795	0	0.01	0	0	0.024	0	0.0119048
ZBTB17	yes	2	0	2		Ooi_hESC_hepatocyte;Ooi_hESC_myocyte	0.016	0.0491071	0.0428571	0.01	0.044	0.034	0.004	0	0.03	0.02	0.05	0.032	0.01	0.014	0.014	0.018	0.042	0.0215983	0.032	0.024	0.014	0.0227273	0.0487805	0.0275	0	0.0177515	0	0	0.006	0.026	0.018	0.0364146	0.032	0.0263158	0.004662	0.0233918	0.01	0.024	0	0.06	0.058	0.0214286	0.0119048
ZBTB6	yes	2	1	1	Ooi_hESC_neuron	Ooi_hESC_PSC	0.136	0.392857	0.4	0.164	0.462	0.348	0.262	0.285714	0.408	0.394	0.58	0.454	0.338	0.372	0.386	0.408	0.498	0.488121	0.46	0.444	0.256	0.336364	0.341463	0.2975	0.121212	0.313609	0.256757	0.4	0.23	0.314	0.328	0.414566	0.426	0.210526	0.291375	0.383041	0.244	0.406	0.325843	0.5	0.498	0.310714	0.309524
ZFP28	yes	2	1	1	Ooi_hESC_PSC	Agus_BA9	0.004	0.00892857	0	0.004	0.008	0.006	0.008	0	0.012	0.01	0.026	0.014	0.02	0.01	0.012	0.01	0.03	0.012959	0.004	0.008	0.004	0	0	0.0075	0	0.00887574	0	0	0	0.01	0.008	0.0140056	0.004	0	0.00699301	0	0.01	0.01	0	0	0	0	0
ZFP64	yes	2	1	1	Ring_hiPSC_PSC	Agus_BA9	0.232	0.607143	0.642857	0.28	0.704	0.642	0.474	0.428571	0.724	0.734	0.908	0.746	0.6	0.652	0.7	0.73	0.788	0.805616	0.766	0.712	0.432	0.509091	0.731707	0.505	0.393939	0.585799	0.463964	0.753846	0.37	0.528	0.526	0.669468	0.698	0.535088	0.491841	0.649123	0.39	0.714	0.696629	0.66	0.79	0.553571	0.527778
ZNF12	yes	2	1	1	Al_CC_neuronal	Ooi_hESC_hepatocyte	0	0	0	0	0	0	0	0	0	0	0	0	0	0	0	0	0	0	0	0	0	0	0	0	0	0	0	0	0	0	0	0	0	0	0	0	0	0	0	0	0.008	0	0
ZNF121	yes	2	1	1	Al_CC_astro	Al_CC_neuronal	0.144	0.433036	0.414286	0.15	0.446	0.366	0.254	0	0.37	0.346	0.622	0.44	0.24	0.31	0.314	0.352	0.482	0.440605	0.462	0.392	0.212	0.25	0.402439	0.2725	0.212121	0.310651	0.225225	0.407692	0.234	0.308	0.356	0.45098	0.418	0.236842	0.237762	0.289474	0.196	0.416	0.359551	0.44	0.522	0.310714	0.321429
ZNF143	yes	2	1	1	Agus_BA9	Ooi_hESC_PSC	0.016	0.09375	0.0714286	0.022	0.078	0.064	0.052	0	0.05	0.048	0.078	0.098	0.024	0.054	0.042	0.048	0.07	0.0691145	0.086	0.056	0.038	0.0454545	0.0853659	0.035	0	0.0650888	0.0225225	0.0461538	0.034	0.068	0.066	0.103641	0.072	0.0438596	0.027972	0.0497076	0.032	0.056	0.0449438	0.08	0.112	0.0571429	0.0793651
ZNF214	yes	2	0	2		Lee_CN_epen;Lim_hiPSC_BBB	0	0	0	0	0	0	0	0	0	0	0.006	0	0	0	0	0	0.004	0.00647948	0	0	0.004	0	0	0	0	0	0	0	0	0	0	0	0	0	0	0	0	0	0	0	0	0	0
ZNF224	yes	2	0	2		Lee_CN_IN_PT;Lim_hiPSC_BBB	0	0	0	0	0	0	0	0	0	0	0.006	0.004	0.006	0	0	0.004	0.008	0.00431965	0.004	0.004	0	0	0	0	0	0	0	0	0	0	0	0.00560224	0	0	0	0	0	0.004	0	0	0	0	0
ZNF250	yes	2	2	0	Lee_CN_FON;Ooi_hESC_hepatocyte		0	0.0178571	0	0	0.008	0.006	0.004	0	0.008	0.004	0.006	0.008	0.004	0.008	0.004	0.004	0.006	0.0107991	0.004	0.006	0	0	0	0	0	0	0	0.0230769	0.004	0.004	0.008	0.00840336	0	0	0	0	0.004	0.006	0	0	0.012	0	0.0119048
ZNF263	yes	2	1	1	Mehta_hiPSC_CN_60	Ooi_hESC_hepatocyte	0.228	0.575893	0.528571	0.236	0.606	0.514	0.446	0.285714	0.502	0.414	0.69	0.524	0.398	0.37	0.398	0.432	0.608	0.593952	0.55	0.52	0.364	0.427273	0.536585	0.345	0.333333	0.423077	0.27027	0.5	0.326	0.418	0.406	0.490196	0.528	0.350877	0.34965	0.508772	0.322	0.51	0.47191	0.56	0.666	0.417857	0.43254
ZNF266	yes	2	0	2		Al_CC_astro;Ooi_hESC_hepatocyte	0	0	0	0	0	0	0	0	0	0	0	0	0	0	0	0	0	0	0	0	0	0	0	0	0	0	0	0	0	0	0	0	0.004	0	0	0	0	0	0	0	0	0	0
ZNF322	yes	2	2	0	Agus_BA9;Al_CC_neuronal		0.01	0.0401786	0.0714286	0.014	0.046	0.03	0	0	0.046	0.036	0.062	0.052	0.024	0.044	0.044	0.034	0.05	0.0604752	0.054	0.044	0.024	0.0227273	0.0365854	0.0225	0	0.0295858	0.018018	0.0538462	0.02	0.016	0.022	0.0364146	0.048	0	0.034965	0	0	0.044	0.0224719	0.04	0.048	0.0142857	0.0357143
ZNF324	yes	2	1	1	Ooi_hESC_neuron	Ooi_hESC_PSC	0.038	0.133929	0.128571	0.054	0.184	0.144	0.08	0	0.136	0.172	0.218	0.178	0.104	0.126	0.14	0.164	0.166	0.181425	0.202	0.164	0.078	0.0909091	0.170732	0.115	0.121212	0.156805	0.0900901	0.115385	0.082	0.136	0.154	0.19888	0.184	0.0789474	0.0839161	0.140351	0.064	0.142	0.123596	0.22	0.228	0.103571	0.170635
ZNF33A	yes	2	0	2		Lee_CN_dMSN;Lee_CN_iMSN	0	0	0	0	0.004	0	0	0	0	0	0	0	0	0.004	0	0	0	0	0	0	0	0	0	0	0	0	0	0	0	0	0	0	0	0	0	0	0	0	0	0	0	0	0
ZNF341	yes	2	2	0	Ooi_hESC_hepatocyte;Ooi_hESC_PSC		0.158	0.5	0.514286	0.204	0	0.468	0	0.571429	0.582	0.524	0.736	0.574	0.472	0.528	0.564	0.544	0.622	0.606911	0.612	0.58	0.342	0.390909	0.5	0.405	0.333333	0.470414	0.328829	0.553846	0.244	0.378	0.392	0.537815	0.534	0.342105	0.403263	0.505848	0.326	0.55	0.47191	0.46	0.604	0.367857	0.376984
ZNF37A	yes	2	2	0	Ooi_hESC_PSC;Smith_hiPSC_MSN_juvenile		0	0	0	0	0	0	0	0	0	0	0	0	0	0	0	0	0	0	0	0	0	0	0	0	0	0	0	0	0	0	0	0.00560224	0	0	0	0	0	0	0	0	0	0	0
ZNF410	yes	2	1	1	Ooi_hESC_PSC	Al_CC_neuronal	0.024	0.0758929	0.1	0.018	0	0.05	0.036	0	0	0	0	0	0	0	0	0	0	0	0	0	0.034	0.0318182	0.0731707	0.0375	0.0606061	0.0325444	0.0495495	0.0461538	0.03	0.04	0.024	0.0504202	0.056	0.0175439	0.034965	0.0789474	0.024	0.052	0.0561798	0.06	0	0.0428571	0.0515873
ZNF502	yes	2	2	0	Consortium_hiPSC_neural;Ring_hiPSC_PSC		0	0	0	0	0	0	0	0	0	0	0.004	0.006	0.004	0	0	0	0.006	0.00431965	0	0.004	0	0	0	0	0	0	0	0	0	0	0	0	0	0	0	0	0	0	0	0	0	0	0
ZNF574	yes	2	0	2		Ooi_hESC_hepatocyte;Ooi_hESC_PSC	0.116	0.379464	0.4	0.168	0.454	0.49	0.244	0.428571	0.434	0.472	0.622	0.544	0.278	0.426	0.424	0.458	0.48	0.518359	0.524	0.444	0.26	0.263636	0.439024	0.29	0.242424	0.384615	0.247748	0.330769	0.276	0.398	0.382	0.529412	0.518	0.27193	0.25641	0.371345	0.198	0.45	0.426966	0.58	0.628	0.353571	0.365079
ZNF597	yes	2	2	0	Ring_hiPSC_NSC;Ring_hiPSC_PSC		0.048	0.200893	0.185714	0.062	0.11	0.084	0	0	0.138	0.12	0.224	0.138	0.1	0.102	0.112	0.13	0.276	0.177106	0.198	0.168	0.082	0.109091	0.097561	0.1	0.121212	0.10355	0.117117	0.107692	0.066	0.072	0.066	0.0784314	0.13	0.0526316	0.0745921	0.0847953	0.044	0.118	0.0674157	0.14	0.126	0.146429	0.126984
ZNF75A	yes	2	0	2		Lee_CN_dMSN;Lee_CN_iMSN	0.02	0.0892857	0.0857143	0.018	0.136	0.184	0.03	0	0.098	0.134	0.156	0.132	0.03	0.13	0.096	0.136	0.128	0.187905	0.104	0.1	0.066	0.0454545	0.109756	0.065	0.0606061	0.142012	0.0630631	0.0769231	0.072	0.114	0.118	0.187675	0.196	0.0526316	0.027972	0.0701754	0.02	0.104	0.0786517	0.4	0.232	0.0857143	0.107143
ZNF76	yes	2	0	2		Lee_CN_dMSN;Lee_CN_iMSN	0.036	0.1875	0.157143	0.038	0.23	0.214	0.092	0	0.208	0.23	0.268	0.27	0.118	0.192	0.168	0.238	0.232	0.269978	0.252	0.224	0.09	0.113636	0.231707	0.125	0.0909091	0.156805	0.0720721	0.161538	0.14	0.186	0.214	0.2493	0.23	0.0964912	0.0979021	0.169591	0.06	0.196	0.157303	0.24	0.322	0.164286	0.178571
ZNF768	yes	2	1	1	Agus_BA9	Ooi_hESC_myocyte	0.018	0.0714286	0.0571429	0.008	0.058	0.048	0.038	0	0.036	0.018	0.036	0.042	0.014	0.01	0.016	0.02	0.062	0.0367171	0.052	0.03	0.022	0.0227273	0.0243902	0.0225	0	0.0443787	0.027027	0.0538462	0.02	0.022	0.028	0.0364146	0.044	0.0438596	0.027972	0.0409357	0.042	0.058	0.0449438	0	0.042	0.05	0.0357143
ZNF774	yes	2	0	2		Lee_CN_FON;Ooi_hESC_neuron	0	0	0	0	0	0	0	0	0	0	0	0	0	0	0	0	0	0.00431965	0	0	0	0	0	0	0	0	0	0	0	0	0	0	0	0	0	0	0	0	0	0	0	0	0
ZNF85	yes	2	1	1	Ooi_hESC_neuron	Ooi_hESC_PSC	0.004	0	0	0	0.018	0.014	0	0	0.018	0.008	0.02	0.008	0.01	0.01	0.012	0.008	0.014	0.0172786	0.008	0.014	0.012	0	0	0.005	0	0.0177515	0.00900901	0	0.008	0.01	0.004	0.022409	0.01	0	0	0.00584795	0.004	0.012	0	0	0.03	0.0142857	0.00793651
AHR	yes	1	1	0	Consortium_hiPSC_neural		0.068	0.191964	0.171429	0.072	0	0.188	0.112	0	0.252	0.226	0.312	0.26	0.176	0.174	0.22	0.218	0.27	0.282937	0.254	0.24	0.108	0.172727	0.146341	0.1475	0.181818	0.189349	0.112613	0.146154	0.09	0.102	0.118	0.196078	0.176	0.131579	0.128205	0.134503	0.084	0.162	0.157303	0.22	0.214	0.121429	0.174603
BATF	yes	1	1	0	Agus_BA9		0.048	0.214286	0.185714	0.06	0	0	0	0	0	0	0	0	0	0	0	0	0	0	0	0	0.152	0.131818	0.256098	0.1225	0.121212	0.16568	0.0765766	0.153846	0	0	0	0	0.204	0	0	0	0	0	0	0	0	0	0
BRF2	yes	1	1	0	Ooi_hESC_hepatocyte		0	0	0	0	0	0	0	0	0	0	0	0.006	0	0	0	0	0.004	0	0	0	0	0	0	0	0	0	0	0	0	0	0	0	0	0	0	0	0	0	0	0	0.004	0	0
CENPA	yes	1	1	0	Smith_hiPSC_MSN_adult		0	0	0	0	0	0	0	0	0.022	0.024	0.018	0.022	0.004	0.024	0	0.026	0.03	0.0323974	0.022	0.026	0	0	0	0.005	0	0	0	0	0.004	0	0.004	0	0.008	0	0	0	0	0.004	0	0	0.004	0.0107143	0.015873
CTCFL	yes	1	1	0	Smith_hiPSC_MSN_adult		0.06	0.1875	0.0857143	0	0	0	0	0	0	0	0	0	0	0	0	0	0	0	0	0	0.094	0.118182	0.158537	0.075	0.0606061	0.115385	0.0405405	0.153846	0.054	0.102	0.098	0.154062	0.15	0.0789474	0.0745921	0.0906433	0.094	0.144	0.0674157	0	0	0.125	0.119048
E2F6	yes	1	1	0	Ooi_hESC_hepatocyte		0.168	0.508929	0.442857	0.184	0.534	0.406	0.386	0.571429	0.404	0.302	0.546	0.456	0.282	0.284	0.248	0.334	0.508	0.511879	0.472	0.424	0.304	0.377273	0.463415	0.275	0.212121	0.304734	0.189189	0.453846	0.248	0.342	0.328	0.408964	0.462	0.280702	0.275058	0.394737	0.302	0.434	0.426966	0.44	0.532	0.335714	0.31746
ELK3	yes	1	0	1		Mehta_hiPSC_CN_100	0.036	0.209821	0.228571	0.042	0.164	0.128	0.074	0	0.096	0.04	0.152	0.134	0.05	0.052	0.018	0.05	0.114	0.12311	0.106	0.082	0.076	0.0772727	0.121951	0.055	0.0909091	0.100592	0.036036	0.123077	0.046	0.06	0.052	0.112045	0.114	0.0350877	0.044289	0.102339	0.038	0.124	0	0.2	0.176	0.0821429	0.0952381
EOMES	yes	1	1	0	Ooi_hESC_PSC		0	0	0	0	0	0	0	0	0	0	0	0	0	0	0	0	0	0	0	0	0	0	0	0	0	0	0	0	0	0	0.004	0	0.004	0	0	0	0	0	0	0	0	0	0
ESR1	yes	1	1	0	Lee_CN_epen		0.086	0.3125	0.271429	0.09	0.314	0.19	0	0	0.284	0.202	0.41	0.304	0.204	0.184	0.216	0.2	0.346	0.352052	0.312	0.288	0	0.227273	0.207317	0.1475	0.181818	0.245562	0.166667	0.2	0.106	0.12	0.126	0.207283	0.224	0.201754	0.151515	0.222222	0.16	0.208	0.191011	0.28	0	0.196429	0.230159
ETV7	yes	1	1	0	Ooi_hESC_neuron		0.008	0.03125	0	0.004	0.012	0	0	0	0	0	0	0	0	0	0	0	0	0	0	0	0	0	0.0243902	0.0075	0	0	0	0	0.006	0.014	0.01	0.0112045	0.014	0	0.004662	0	0	0.01	0	0	0.016	0.0214286	0.015873
FOXP3	yes	1	0	1		Ooi_hESC_hepatocyte	0	0.00892857	0	0	0	0.01	0	0	0	0	0	0	0	0	0	0	0	0	0	0	0.006	0.0136364	0	0	0	0	0	0	0.008	0.006	0.008	0.00840336	0.016	0	0.00699301	0.0146199	0	0	0	0	0	0	0
GATA6	yes	1	0	1		Lim_hiPSC_BBB	0	0	0	0	0	0	0	0	0	0	0	0	0	0	0	0	0	0	0	0	0.004	0	0	0	0	0.00887574	0	0	0	0	0.006	0	0	0	0	0.0116959	0	0	0	0	0	0	0
GFI1B	yes	1	0	1		Ooi_hESC_neuron	0	0	0	0	0	0	0	0	0	0	0	0	0	0	0	0	0	0	0	0	0	0	0	0	0	0.0118343	0	0	0	0	0	0.00560224	0.006	0	0	0	0	0.004	0	0	0	0	0
GLIS1	yes	1	0	1		Lee_CN_dMSN	0.344	0.6875	0.728571	0.418	0	0	0.57	0	0.772	0.754	0.914	0.788	0.65	0.68	0.714	0.76	0.846	0.829374	0.83	0.754	0	0.595455	0.756098	0.5525	0.454545	0.662722	0.495495	0.769231	0.44	0.592	0.594	0.742297	0.748	0.570175	0.554779	0.707602	0.524	0.776	0.707865	0	0	0.589286	0.611111
GRHL2	yes	1	1	0	Lim_hiPSC_BBB		0.216	0.553571	0.542857	0.252	0	0	0	0	0	0	0	0	0	0	0	0	0	0	0	0	0.352	0.377273	0.52439	0.35	0.30303	0.467456	0.315315	0.576923	0.29	0.36	0.362	0.470588	0.522	0.394737	0.382284	0.473684	0.362	0.544	0.426966	0	0.592	0.4	0.373016
GRHL3	yes	1	0	1		Mehta_hiPSC_CN_100	0.252	0.59375	0.628571	0.274	0	0	0	0	0	0	0	0	0	0	0	0	0	0	0	0	0.468	0.481818	0.621951	0.4175	0.242424	0.514793	0.36036	0.630769	0.39	0.494	0.5	0.647059	0.658	0.403509	0.435897	0.602339	0.396	0.672	0.561798	0	0	0.507143	0.488095
HDAC2	yes	1	1	0	Ring_hiPSC_PSC		0.324	0.683036	0.757143	0.386	0.746	0.686	0.542	0.714286	0.7	0.708	0.874	0.702	0.59	0.608	0.632	0.698	0.82	0.799136	0.772	0.686	0.468	0.540909	0.743902	0.5325	0.363636	0.600592	0.441441	0.807692	0.394	0.568	0.56	0.722689	0.706	0.491228	0.498834	0.640351	0.46	0.752	0.629213	0.78	0.828	0.532143	0.579365
HNF4A	yes	1	0	1		Consortium_hiPSC_neural	0.02	0.107143	0.0571429	0.03	0	0	0.058	0	0	0	0	0	0	0	0	0	0	0	0	0	0.02	0.0409091	0.0487805	0.0475	0	0.0502959	0.027027	0	0.018	0.042	0.042	0.0560224	0.058	0	0	0.0526316	0.028	0	0	0	0.066	0.0464286	0.0634921
HOXA6	yes	1	0	1		Ooi_hESC_myocyte	0.02	0.0848214	0.0571429	0	0	0	0.03	0	0	0	0	0	0	0	0	0	0	0	0	0	0	0	0.0609756	0.0275	0	0.0443787	0.018018	0.0538462	0.028	0.032	0.026	0	0	0.0263158	0.011655	0	0	0.05	0.0224719	0	0.068	0	0
HOXB13	yes	1	1	0	Consortium_hiPSC_neural		0.166	0.352679	0.442857	0	0	0	0.214	0	0	0	0	0	0	0	0	0	0	0	0	0	0.238	0.377273	0.353659	0.335	0.181818	0.322485	0.252252	0.384615	0.254	0.33	0.354	0.414566	0.454	0	0	0	0	0.404	0.370787	0	0.468	0.321429	0.325397
IRF4	yes	1	0	1		Ooi_hESC_hepatocyte	0.046	0.196429	0.2	0.058	0	0	0	0	0	0	0	0	0	0	0	0	0	0	0	0	0.084	0.0863636	0.182927	0.0875	0	0.109467	0.0630631	0.0923077	0.062	0.072	0.066	0.10084	0.13	0.0438596	0.0606061	0.0964912	0.048	0	0.0786517	0	0	0.117857	0.107143
KDM4A	yes	1	0	1		Ooi_hESC_hepatocyte	0.028	0.133929	0.128571	0.046	0.154	0.1	0	0	0	0	0	0	0	0	0	0	0	0	0	0	0.058	0.113636	0.097561	0.055	0.0909091	0.0680473	0.0540541	0.0692308	0.092	0.12	0.112	0.123249	0.132	0.0438596	0.0745921	0.0701754	0.058	0.084	0.0898876	0.1	0.132	0.0678571	0.0833333
KMT2B	yes	1	0	1		Ooi_hESC_myocyte	0.014	0.0446429	0.0571429	0.01	0.026	0.012	0	0	0.014	0.004	0.03	0.016	0.006	0.01	0.006	0.006	0.014	0.0280778	0.006	0.012	0.004	0	0.0365854	0.02	0	0.0207101	0.0135135	0	0.01	0.006	0.018	0.0112045	0.014	0.0175439	0	0	0	0.012	0	0.04	0.024	0.00714286	0.0119048
KMT2D	yes	1	0	1		Ooi_hESC_neuron	0.018	0.0535714	0.0571429	0.022	0.074	0.036	0	0	0.04	0.04	0.044	0.05	0.042	0.028	0.05	0.044	0.048	0.0518359	0.058	0.04	0.076	0	0	0.04	0	0.0532544	0.0135135	0	0.048	0.066	0.038	0.0812325	0.062	0.0263158	0.039627	0	0	0.042	0.134831	0.14	0.068	0.0357143	0.0515873
MECP2	yes	1	0	1		Lee_CN_iMSN	0	0	0	0	0	0	0	0	0	0	0	0	0.004	0	0	0	0	0	0	0	0	0	0	0	0	0	0	0	0	0	0	0	0	0	0	0	0	0	0	0	0	0	0
MYF5	yes	1	1	0	Consortium_hiPSC_neural		0	0	0	0	0	0	0.29	0	0	0	0	0	0	0	0	0	0	0	0	0	0	0.318182	0.402439	0.3225	0.242424	0.357988	0.256757	0	0.256	0.352	0.342	0.431373	0.45	0	0	0	0	0	0	0	0	0	0
MYNN	yes	1	1	0	Ooi_hESC_hepatocyte		0.008	0.0357143	0.0285714	0.018	0.058	0.048	0.028	0	0.056	0.05	0.086	0.082	0.062	0.058	0.066	0.052	0.078	0.0669546	0.068	0.068	0.034	0.0409091	0.0243902	0.0575	0	0.0384615	0.045045	0.0769231	0.022	0.036	0.032	0.047619	0.052	0.0263158	0.037296	0.0380117	0.028	0.044	0.0224719	0.04	0.078	0.0357143	0.031746
NFYC	yes	1	0	1		Ooi_hESC_PSC	0	0	0	0	0	0	0	0	0	0	0	0	0	0	0	0	0	0	0	0	0	0.00909091	0	0	0	0	0	0	0.018	0.018	0.008	0.00560224	0.006	0	0	0	0	0	0	0	0	0	0.00793651
NR1H2	yes	1	1	0	Ooi_hESC_neuron		0.11	0.325893	0.414286	0.128	0.342	0.29	0.168	0	0.274	0.21	0.432	0.306	0.18	0.218	0.222	0.226	0.346	0.382289	0.332	0.28	0.158	0.209091	0.256098	0.225	0.272727	0.242604	0.184685	0.261538	0.158	0.198	0.236	0.288515	0.286	0.245614	0.158508	0.289474	0.156	0	0.247191	0.48	0.398	0.221429	0.218254
PGR	yes	1	1	0	Agus_BA9		0.206	0.522321	0.514286	0.23	0	0.496	0	0.285714	0	0	0	0	0	0	0	0	0	0	0	0	0.326	0.436364	0.414634	0.365	0.424242	0.434911	0.324324	0	0.302	0.366	0.406	0.495798	0.504	0.377193	0.34965	0.435673	0.28	0.528	0.47191	0.6	0	0.403571	0.404762
POU2AF1	yes	1	1	0	Lee_CN_epen		0.008	0.0178571	0	0	0	0	0	0	0.024	0.02	0.038	0.03	0.022	0.022	0.018	0.012	0.048	0.0237581	0.038	0.036	0.012	0.00909091	0	0.0075	0	0.0177515	0	0	0.012	0.008	0.022	0.0196078	0.028	0	0	0.0146199	0.008	0	0	0	0	0	0
POU5F1	yes	1	1	0	Smith_hiPSC_MSN_adult		0.004	0	0	0.004	0	0	0	0	0	0	0	0	0	0	0	0	0	0	0	0	0	0.00909091	0	0	0	0	0	0	0	0	0.004	0	0.004	0	0	0.0175439	0.004	0.014	0	0	0	0	0
PPARG	yes	1	1	0	Ooi_hESC_hepatocyte		0.326	0.638393	0.714286	0.366	0	0	0.538	0.428571	0.674	0.672	0.884	0.736	0.528	0.6	0.614	0.652	0.784	0.768898	0.76	0.664	0.484	0.609091	0.743902	0.54	0.454545	0.609467	0.477477	0.753846	0.666	0.734	0.74	0.756303	0.81	0.5	0.440559	0.619883	0.448	0.726	0.606742	0	0.796	0.639286	0.630952
PRDM14	yes	1	0	1		Ooi_hESC_PSC	0	0.0178571	0	0	0	0	0	0	0	0	0	0	0	0	0	0	0	0	0	0	0	0	0.0487805	0	0	0.00591716	0	0	0	0.012	0.004	0	0.008	0	0	0.00584795	0	0.012	0	0	0	0	0.00793651
PRDM6	yes	1	1	0	Agus_BA9		0.062	0.133929	0.128571	0.08	0	0.214	0	0	0.316	0.278	0.544	0.302	0.296	0.258	0.386	0.3	0.394	0.354212	0.38	0.328	0.118	0.172727	0.121951	0.22	0.0909091	0.171598	0.198198	0.169231	0	0	0	0	0.208	0.122807	0.174825	0.230994	0.09	0.24	0.213483	0.12	0	0.117857	0.142857
SIRT6	yes	1	0	1		Ooi_hESC_PSC	0	0	0	0	0.014	0.004	0	0	0	0	0.004	0.006	0	0	0	0.004	0.004	0.00431965	0.012	0.004	0	0.00909091	0	0	0	0.00591716	0	0	0.004	0	0	0.00560224	0.004	0	0	0	0	0.004	0	0	0.012	0	0
THAP1	yes	1	1	0	Agus_BA9		0.014	0.0580357	0.0428571	0.012	0.064	0.034	0.034	0	0.018	0.01	0.046	0.056	0.014	0.006	0	0.02	0.042	0.0410367	0.026	0.02	0.012	0.0545455	0.0365854	0.025	0	0.0236686	0.00900901	0.0307692	0.056	0.056	0.064	0.0420168	0.042	0.0175439	0.011655	0.0146199	0.006	0.034	0.0674157	0.06	0.05	0.0321429	0.0357143
VDR	yes	1	1	0	Consortium_hiPSC_neural		0.01	0.0535714	0	0.01	0	0	0.014	0	0	0	0	0	0	0	0	0	0	0	0	0	0.022	0.0227273	0	0.02	0	0.0207101	0.00900901	0.0153846	0.016	0.014	0.016	0.0168067	0.016	0.0263158	0.011655	0.0292398	0.018	0.032	0	0	0.04	0.0214286	0.0198413
VEZF1	yes	1	1	0	Agus_BA9		0.028	0.120536	0.0857143	0.028	0.102	0.07	0.048	0	0.088	0.076	0.16	0.114	0.054	0.066	0.028	0.076	0.124	0.146868	0.118	0.1	0.032	0.0590909	0.0731707	0.0375	0	0.0591716	0.018018	0.0692308	0.028	0.042	0.066	0.0672269	0.092	0.0438596	0.039627	0.0584795	0.03	0.082	0.0449438	0.12	0.104	0.0607143	0.0555556
WHSC1	yes	1	0	1		Consortium_hiPSC_neural	0	0	0	0	0	0	0	0	0	0	0	0	0	0	0	0	0	0	0	0	0	0	0	0	0	0	0	0	0	0	0	0	0	0	0	0.00584795	0	0	0	0	0	0	0
ZBTB12	yes	1	0	1		Ooi_hESC_hepatocyte	0	0.0223214	0	0	0	0.004	0	0	0	0	0	0	0	0	0	0	0	0	0	0	0	0	0	0	0	0	0	0	0	0	0.006	0	0	0	0	0	0	0.006	0	0	0	0	0.00793651
ZBTB14	yes	1	0	1		Ooi_hESC_PSC	0.124	0.450893	0.428571	0.176	0.542	0.48	0	0.571429	0.62	0.59	0.77	0.606	0.562	0.542	0.602	0.606	0.642	0.658747	0.68	0.602	0.306	0.418182	0.573171	0.3525	0.30303	0.443787	0.333333	0.546154	0.228	0.342	0.338	0.515406	0.548	0.324561	0.403263	0	0	0.49	0.449438	0.44	0.606	0.371429	0.337302
ZBTB18	yes	1	1	0	Al_CC_neuronal		0.014	0.0758929	0.0571429	0.018	0.046	0.054	0	0	0.036	0.034	0.052	0.03	0.038	0.05	0.046	0.044	0.06	0.0539957	0.058	0.04	0.02	0.0318182	0.0487805	0.0375	0.0606061	0.0473373	0.0225225	0.0307692	0.014	0.024	0.034	0.0560224	0.058	0	0.041958	0	0	0.042	0.0561798	0.04	0.056	0.025	0.0357143
ZBTB26	yes	1	1	0	Ooi_hESC_hepatocyte		0.106	0.40625	0.357143	0.158	0.484	0.45	0.248	0.285714	0.558	0.552	0.718	0.556	0.464	0.496	0.538	0.53	0.59	0.585313	0.61	0.536	0.246	0.386364	0.414634	0.3175	0.30303	0.363905	0.315315	0.5	0.242	0.364	0.354	0.47619	0.524	0.342105	0.358974	0.391813	0.238	0.486	0.449438	0.46	0.576	0.335714	0.353175
ZBTB48	yes	1	0	1		Al_CC_astro	0.32	0.651786	0.742857	0.414	0.742	0.69	0.544	0.714286	0.736	0.704	0.908	0.77	0.61	0.628	0.678	0.722	0.844	0.822894	0.804	0.726	0.546	0.590909	0.792683	0.5425	0.393939	0.62426	0.481982	0.8	0	0	0.588	0	0.736	0.535088	0.543124	0.687135	0.512	0.78	0.674157	0.8	0.846	0.567857	0.563492
ZFP82	yes	1	1	0	Agus_BA9		0	0	0	0	0	0	0	0	0	0	0	0	0.004	0	0	0	0	0	0.004	0	0	0	0	0	0	0	0	0	0	0	0	0	0	0	0	0	0	0	0	0	0.004	0	0
ZNF134	yes	1	1	0	Ooi_hESC_myocyte		0.016	0.0714286	0	0.02	0.07	0.05	0.026	0	0.068	0.048	0.078	0.07	0.066	0.044	0.07	0.066	0.076	0.0604752	0.076	0.07	0.034	0.0318182	0.0609756	0.0525	0.0606061	0.0769231	0.045045	0.0769231	0.022	0.046	0.05	0.0756303	0.08	0	0.04662	0.0584795	0.038	0.062	0.0224719	0.06	0.068	0.0642857	0.0753968
ZNF140	yes	1	1	0	Ooi_hESC_PSC		0.012	0.0133929	0	0.018	0.02	0.038	0.03	0	0.044	0.034	0.048	0.054	0.028	0.03	0.032	0.04	0.04	0.0475162	0.048	0.022	0.018	0.0636364	0.0243902	0.035	0	0.0414201	0.0225225	0.0461538	0.024	0.034	0.026	0.0420168	0.044	0.0263158	0.02331	0.0233918	0.018	0.03	0.0449438	0.08	0.05	0.025	0.031746
ZNF18	yes	1	0	1		Al_CC_neuronal	0.078	0.294643	0.3	0.092	0.318	0.308	0.166	0.428571	0.308	0.322	0.462	0.348	0.208	0.318	0.278	0.332	0.366	0.388769	0.362	0.332	0.14	0.2	0.353659	0.2175	0.151515	0.251479	0.207207	0.253846	0.168	0.216	0.238	0.372549	0.342	0.149123	0.146853	0.254386	0.126	0.322	0.213483	0.4	0.442	0.207143	0.25
ZNF264	yes	1	1	0	Ooi_hESC_hepatocyte		0.01	0.0133929	0	0.008	0.014	0.014	0.012	0	0.012	0.016	0.016	0.012	0.016	0.012	0.016	0.012	0.012	0.0194384	0.016	0.01	0.006	0.0181818	0.0243902	0.005	0	0.0118343	0.00900901	0.0153846	0.01	0.006	0.01	0.022409	0.018	0	0.011655	0.0146199	0.008	0.016	0.0224719	0	0.022	0.00714286	0.0198413
ZNF320	yes	1	1	0	Ring_hiPSC_PSC		0.028	0.116071	0.0571429	0.034	0.12	0.092	0.07	0	0.092	0.112	0.158	0.122	0.118	0.094	0.108	0.106	0.144	0.151188	0.138	0.11	0.064	0.0727273	0.121951	0.0675	0	0.0769231	0.0675676	0.0615385	0.04	0.082	0.078	0.117647	0.104	0.0701754	0.0862471	0.0818713	0.036	0.08	0.123596	0.1	0.14	0.0785714	0.123016
ZNF329	yes	1	0	1		Ooi_hESC_hepatocyte	0	0.03125	0	0.006	0.04	0.03	0.006	0	0.008	0.014	0.02	0.014	0.014	0.014	0.022	0.012	0.022	0.0280778	0.018	0.014	0.014	0.0181818	0	0.0125	0	0.0177515	0	0.0230769	0.014	0.022	0.022	0.0420168	0.026	0.0175439	0.013986	0.0116959	0.012	0.026	0	0	0.026	0.0178571	0.0238095
ZNF34	yes	1	1	0	Ooi_hESC_hepatocyte		0	0	0	0	0.006	0.006	0	0	0.01	0.004	0	0.006	0	0.004	0.004	0.008	0.004	0	0	0	0	0	0	0	0	0	0.0135135	0	0	0	0	0.0140056	0.004	0	0	0	0	0.004	0	0	0.006	0	0
ZNF35	yes	1	0	1		Ooi_hESC_PSC	0.206	0.486607	0.614286	0.262	0.546	0.548	0.368	0.571429	0.568	0.57	0.782	0.636	0.454	0.522	0.532	0.59	0.694	0.665227	0.64	0.592	0.372	0.386364	0.573171	0.4175	0.30303	0.497041	0.378378	0.530769	0.308	0.452	0.452	0.593838	0.588	0.403509	0.375291	0.532164	0.31	0.578	0.516854	0.68	0.684	0.428571	0.488095
ZNF436	yes	1	0	1		Ooi_hESC_hepatocyte	0.01	0.0669643	0.0428571	0.026	0.062	0.036	0.052	0	0.032	0.028	0.068	0.046	0.032	0.024	0.014	0.03	0.05	0.0431965	0.036	0.028	0.04	0.0363636	0.0365854	0.0275	0	0.0147929	0.018018	0.0538462	0.024	0.028	0.028	0.0308123	0.064	0.0614035	0.0559441	0.0380117	0.054	0.052	0.0449438	0	0.05	0.0285714	0.0396825
ZNF513	yes	1	1	0	Lim_hiPSC_BBB		0	0	0	0	0.004	0	0	0	0	0	0	0.004	0	0	0	0	0	0	0	0.004	0	0	0	0	0	0	0	0	0	0	0	0	0	0	0	0	0	0	0	0	0	0	0
ZNF547	yes	1	1	0	Agus_BA9		0.006	0.0133929	0	0.004	0.008	0.014	0.004	0	0	0	0	0	0	0	0	0	0	0	0	0	0.012	0.0181818	0	0.005	0	0	0	0	0	0	0.006	0.0168067	0.004	0	0.004662	0.0175439	0.008	0.006	0	0	0	0	0.00793651
ZNF595	yes	1	0	1		Ooi_hESC_PSC	0	0	0	0	0.004	0	0.004	0	0.006	0	0.008	0	0	0	0	0	0.004	0.00431965	0.004	0.004	0	0	0	0	0	0.00591716	0	0	0	0	0.004	0	0	0	0	0	0	0	0	0	0	0	0
ZNF711	yes	1	0	1		Al_CC_neuronal	0	0	0	0	0	0	0	0	0	0	0	0	0	0	0	0	0	0	0	0	0	0	0	0	0	0	0	0	0	0	0	0	0.006	0	0	0	0	0	0	0	0	0	0
ZSCAN16	yes	1	0	1		Ooi_hESC_hepatocyte	0.124	0.3125	0.4	0.144	0.372	0.312	0.168	0.428571	0	0	0	0	0	0	0	0	0	0	0	0	0.19	0.204545	0.292683	0.2575	0.212121	0.278107	0.207207	0.284615	0.218	0.27	0.264	0.369748	0.318	0.210526	0.184149	0.245614	0.164	0.32	0.325843	0.3	0.382	0.253571	0.313492
ZSCAN22	yes	1	1	0	Ooi_hESC_hepatocyte		0.214	0.584821	0.657143	0.262	0	0.648	0.382	0.285714	0.724	0.71	0.878	0.754	0.56	0.664	0.696	0.716	0.776	0.75594	0.774	0.698	0.41	0.495455	0.743902	0.4425	0.333333	0.532544	0.373874	0.723077	0.362	0.522	0.51	0.677871	0.714	0.447368	0.440559	0.576023	0.356	0.672	0.662921	0.82	0	0.528571	0.492063
APC	no						0.17	0.580357	0.557143	0.214	0.582	0.546	0.332	0.428571	0.532	0.532	0.722	0.572	0.346	0.438	0.478	0.528	0.628	0.62203	0.596	0.49	0.308	0.418182	0.54878	0.3525	0.212121	0.420118	0.301802	0.546154	0.26	0.42	0.44	0.546218	0.596	0.298246	0.335664	0.461988	0.27	0.548	0.494382	0.7	0.704	0.421429	0.388889
ARRB1	no						0	0.00892857	0	0	0	0	0	0	0.006	0	0.01	0.006	0	0	0	0	0.008	0.00431965	0.006	0.004	0	0.00909091	0	0	0	0	0	0	0	0	0.004	0	0	0	0	0	0	0	0	0	0.008	0	0
ASCL2	no						0.028	0.0714286	0.0714286	0.028	0	0	0	0	0	0	0	0	0	0	0	0	0	0	0	0	0.038	0.0636364	0.0609756	0.045	0	0.0621302	0.0225225	0.0615385	0.036	0.04	0.058	0.0756303	0.068	0.0701754	0.044289	0.0555556	0.02	0.054	0.0898876	0	0.1	0.0535714	0.0515873
ASXL1	no						0.108	0.40625	0.428571	0.122	0.448	0.458	0.144	0.285714	0.428	0.452	0.608	0.464	0.302	0.42	0.402	0.456	0.466	0.520518	0.472	0.432	0.192	0.268182	0.463415	0.305	0.181818	0.357988	0.261261	0.353846	0.202	0.29	0.304	0.464986	0.484	0.245614	0.275058	0.347953	0.144	0.508	0.348315	0.62	0.636	0.310714	0.285714
ATRX	no						0.006	0	0	0	0.006	0.004	0.004	0	0	0.004	0	0.006	0	0	0	0	0	0	0	0	0.008	0	0	0	0	0	0	0	0	0	0	0	0.004	0	0	0	0	0.004	0	0	0	0	0
BATF3	no						0.018	0.0535714	0.0571429	0.032	0	0	0.036	0	0.074	0.058	0.114	0.082	0.074	0.088	0.094	0.084	0.16	0.0971922	0.12	0.1	0.036	0.0454545	0.0487805	0.045	0	0.0443787	0.0405405	0.123077	0.032	0.03	0.024	0.0280112	0.054	0.0526316	0.041958	0.0526316	0.032	0.048	0.0224719	0	0	0.0535714	0.0634921
BCL3	no						0.058	0.241071	0.185714	0.052	0.196	0.126	0.084	0	0	0	0	0	0	0	0	0	0	0	0	0	0.064	0.113636	0.121951	0.07	0	0.0976331	0.045045	0.0846154	0.088	0.108	0.108	0.117647	0.144	0.0701754	0.048951	0.119883	0.046	0.11	0.123596	0.2	0.19	0.121429	0.123016
BCOR	no						0.266	0.642857	0.728571	0.324	0.774	0.718	0.538	0.428571	0.824	0.782	0.934	0.83	0.696	0.748	0.782	0.794	0.838	0.850972	0.852	0.796	0.534	0.609091	0.768293	0.5225	0.484848	0.653846	0.531532	0	0.386	0.556	0.562	0.736695	0.774	0.561404	0.578089	0.69883	0.472	0.798	0.674157	0.84	0.896	0	0
BDP1	no						0	0.0133929	0	0.006	0	0	0	0	0	0	0	0	0	0	0	0	0.004	0	0	0	0	0	0	0	0	0	0	0	0	0	0	0	0	0	0	0	0	0	0	0	0.004	0	0
BMI1	no						0.03	0.0892857	0.0428571	0.028	0.064	0.066	0.038	0	0.06	0.032	0.084	0.076	0.036	0.032	0.032	0.036	0.08	0.0863931	0.072	0.054	0.046	0.0227273	0.0853659	0.0525	0	0.0502959	0.027027	0	0.024	0.044	0.034	0.0616246	0.066	0.0263158	0.037296	0.0526316	0.024	0.062	0.101124	0.1	0.094	0.0535714	0.0357143
BRCA1	no						0.022	0.1875	0.114286	0.028	0.188	0.186	0.06	0	0.136	0.174	0.202	0.188	0.054	0.134	0.102	0.176	0.142	0.177106	0.18	0.16	0.052	0.0909091	0.109756	0.0575	0	0.0857988	0.0495495	0.115385	0.08	0.106	0.122	0.156863	0.19	0.0526316	0.0606061	0.0994152	0.058	0.1	0.0898876	0.22	0.236	0.125	0.115079
BRD2	no						0.198	0.558036	0.471429	0.232	0.594	0.522	0.362	0.571429	0.484	0.45	0.706	0.55	0.378	0.402	0.424	0.47	0.594	0.61987	0.576	0.538	0.334	0.427273	0.512195	0.3625	0.272727	0.39645	0.301802	0.507692	0.298	0.39	0.398	0.537815	0.556	0.289474	0.331002	0.476608	0.276	0.534	0.483146	0.62	0.68	0.435714	0.444444
BRD3	no						0.026	0.183036	0.1	0.03	0.164	0.112	0.06	0.285714	0.086	0.078	0.158	0.164	0.068	0.058	0.064	0.088	0.14	0.138229	0.126	0.134	0.05	0.0863636	0.0853659	0.06	0	0.091716	0.027027	0.123077	0.08	0.084	0.12	0.123249	0.154	0.0263158	0.044289	0.0701754	0.046	0.096	0.0898876	0.12	0.178	0.0892857	0.0912698
BRD4	no						0.256	0.602679	0.685714	0.292	0.7	0.672	0.412	0.428571	0.678	0.674	0.89	0.732	0.516	0.614	0.638	0.678	0.806	0.786177	0.764	0.684	0.432	0.527273	0.670732	0.4975	0.424242	0.56213	0.418919	0.753846	0.362	0.494	0.498	0.680672	0.712	0.508772	0.424242	0.608187	0.368	0.72	0.58427	0.76	0.806	0.507143	0.511905
BRD7	no						0	0.0133929	0	0	0.008	0.004	0.004	0	0.014	0.006	0.008	0.014	0.008	0.004	0.01	0.008	0.01	0.00863931	0.018	0.008	0	0	0	0.0125	0	0.0118343	0	0	0.008	0	0	0	0	0	0.004662	0	0.006	0.008	0	0	0.004	0.0142857	0
BRF1	no						0	0.00892857	0	0	0	0	0	0	0	0	0	0	0	0	0	0	0	0	0	0	0	0	0	0	0	0	0	0	0	0	0	0	0	0	0	0	0	0	0	0	0.004	0	0
BTAF1	no						0	0.0223214	0	0	0.008	0.004	0	0	0	0.006	0.018	0.008	0	0.006	0	0	0.008	0.00431965	0.004	0.006	0	0	0	0.01	0	0.0118343	0	0	0	0.006	0	0	0.004	0	0	0.00584795	0.004	0.004	0	0	0.006	0	0.015873
CASP8AP2	no						0	0	0	0	0	0	0	0	0	0	0	0	0	0	0	0.004	0	0	0	0	0	0	0	0.02	0	0.00591716	0.018018	0	0	0.004	0	0	0	0	0	0	0	0	0	0	0	0	0.0119048
CBFA2T3	no						0	0.0223214	0	0.004	0	0.01	0.016	0	0.024	0.008	0.014	0.026	0.006	0.01	0.008	0.008	0.036	0.0215983	0.02	0.006	0.008	0	0	0.005	0	0	0	0	0	0.006	0.012	0.0140056	0.016	0	0	0.0116959	0	0.01	0	0	0	0.00714286	0.00793651
CBFB	no						0.088	0.316964	0.228571	0.082	0.284	0.204	0.21	0.571429	0.158	0.118	0.254	0.214	0.098	0.104	0.092	0.134	0.22	0.209503	0.226	0.174	0.182	0.168182	0.268293	0.14	0.0909091	0.14497	0.0900901	0.176923	0.094	0.136	0.13	0.184874	0.224	0.149123	0.114219	0.163743	0.146	0.196	0.191011	0.26	0.282	0.157143	0.166667
CBX3	no						0.074	0.303571	0.185714	0.078	0.228	0.176	0.134	0.285714	0.178	0.122	0.294	0.23	0.108	0.13	0.112	0.146	0.258	0.237581	0.236	0.184	0.106	0.154545	0.182927	0.1375	0	0.115385	0.0990991	0.223077	0.132	0.184	0.17	0.232493	0.234	0.0964912	0.0792541	0.190058	0.084	0.18	0.179775	0.18	0.276	0.182143	0.178571
CBX8	no						0.134	0.446429	0.357143	0.142	0.444	0.382	0.25	0.714286	0	0	0	0	0	0	0	0	0	0	0	0	0.208	0.254545	0.365854	0.245	0.0909091	0.263314	0.18018	0.323077	0.212	0	0.32	0.397759	0.394	0.166667	0.181818	0.30117	0.174	0.376	0.258427	0.46	0.496	0.321429	0.301587
CCNT2	no						0	0.0223214	0.0428571	0.006	0.012	0.01	0.004	0	0.006	0.012	0.018	0.018	0.004	0.008	0.01	0.014	0.014	0.0107991	0.02	0.012	0	0	0	0	0	0	0	0.0153846	0.006	0.006	0	0.0112045	0.006	0	0.00699301	0.00877193	0	0	0	0	0.014	0	0.0119048
CDK12	no						0.106	0.428571	0.371429	0.122	0.428	0.422	0	0	0.35	0.4	0.554	0.406	0.218	0.346	0.318	0.394	0.484	0.475162	0.45	0.348	0.174	0.240909	0.402439	0.2725	0.151515	0.301775	0.184685	0.338462	0.22	0.362	0.326	0.467787	0.46	0.201754	0.184149	0.283626	0.178	0.402	0.348315	0.62	0.558	0.321429	0.293651
CDK7	no						0.022	0.125	0.142857	0.024	0.112	0.076	0.042	0	0.05	0.052	0.12	0.084	0.026	0.046	0.03	0.058	0.116	0.0928726	0.082	0.066	0.036	0.0590909	0.0365854	0.07	0	0.0769231	0.0630631	0.0384615	0.076	0.074	0.096	0.0812325	0.092	0.0175439	0.032634	0.0526316	0.014	0.08	0.0561798	0.14	0.108	0.0678571	0.0753968
CDK8	no						0.058	0.205357	0.271429	0.068	0.188	0.104	0.07	0	0.122	0.072	0.21	0.144	0.08	0.066	0.07	0.068	0.178	0.177106	0.138	0.134	0.076	0.136364	0.134146	0.1175	0.0606061	0.12426	0.0810811	0.1	0.088	0.11	0.11	0.092437	0.146	0.0438596	0.0606061	0.119883	0.058	0.136	0.123596	0.18	0.162	0.0857143	0.111111
CDK9	no						0.23	0.616071	0.542857	0.274	0.668	0.598	0.484	0.428571	0.688	0.698	0.858	0.702	0.594	0.614	0.634	0.69	0.768	0.781857	0.766	0.678	0.448	0.490909	0.621951	0.4625	0.363636	0.56213	0.418919	0.661538	0.378	0.494	0.48	0.633053	0.678	0.491228	0.461538	0.608187	0.45	0.646	0.550562	0.66	0.76	0.525	0.531746
CHD1	no						0.036	0.169643	0.228571	0.036	0.118	0.09	0.044	0	0.094	0.042	0.122	0.102	0.044	0.042	0.038	0.05	0.114	0.110151	0.082	0.076	0.05	0.0863636	0.109756	0.0725	0.0606061	0.0680473	0.0630631	0.1	0.034	0.046	0.054	0.0728291	0.08	0.0526316	0.039627	0.0701754	0.028	0.086	0.101124	0.14	0.112	0.0464286	0.0793651
CHD7	no						0	0	0	0	0	0.004	0	0	0.004	0.004	0.008	0.004	0.014	0.006	0.004	0	0.014	0.00863931	0.004	0.008	0	0	0	0	0	0.00887574	0	0	0	0	0	0.00560224	0	0	0.004662	0.00877193	0	0.01	0	0	0.004	0	0
CIITA	no						0.012	0.0178571	0	0.022	0	0	0	0	0.006	0	0.01	0.012	0	0	0	0	0.01	0.0107991	0.01	0	0.006	0.00909091	0	0.0075	0	0	0.00900901	0	0.014	0.016	0.012	0.0168067	0.01	0	0.013986	0.0116959	0	0	0	0	0	0	0
CRY1	no						0.018	0.0535714	0.0285714	0.02	0.094	0.072	0.048	0	0.086	0.082	0.116	0.108	0.064	0.07	0.096	0.092	0.104	0.0971922	0.094	0.086	0.042	0.05	0.0243902	0.0225	0.0606061	0.0710059	0.018018	0.0538462	0.038	0.032	0.034	0.0364146	0.074	0.0614035	0.0629371	0.0497076	0.022	0.068	0	0.06	0.072	0.0464286	0.0555556
CTBP2	no						0.038	0.116071	0.114286	0.052	0.124	0.08	0.062	0	0.09	0.038	0.154	0.12	0.098	0.052	0.07	0.048	0.14	0.12311	0.116	0.116	0.052	0.0681818	0.0853659	0.065	0.0606061	0.0710059	0.0540541	0.0692308	0.048	0.058	0.058	0.103641	0.092	0.0350877	0.0512821	0.108187	0.042	0.106	0.0786517	0.1	0.142	0.0714286	0.0595238
CTNNB1	no						0	0	0	0	0.014	0.012	0.004	0	0.014	0.006	0.014	0.022	0.012	0.006	0.01	0.012	0.014	0.0172786	0.012	0.02	0.008	0	0	0.0075	0	0.0177515	0	0	0.006	0.006	0.008	0.0140056	0.012	0	0.00699301	0.0116959	0	0.018	0	0	0.006	0.00714286	0
DDX5	no						0.07	0.258929	0.257143	0.086	0.226	0.184	0.144	0.285714	0.12	0.106	0.282	0.206	0.078	0.098	0.09	0.114	0.216	0.190065	0.212	0.158	0.138	0.109091	0.304878	0.1275	0.0909091	0.142012	0.0810811	0	0.136	0.166	0.196	0.210084	0.22	0.140351	0.102564	0.166667	0.102	0.182	0.224719	0.34	0.278	0.192857	0.138889
DUX4	no						0.016	0.0446429	0.0714286	0	0	0	0	0	0	0	0	0	0	0	0	0	0	0	0	0	0	0.0227273	0.0487805	0.045	0	0.0384615	0.036036	0	0.032	0.034	0	0.0504202	0	0	0	0	0	0	0	0	0	0	0
EED	no						0	0	0	0	0	0.006	0	0	0	0.004	0.004	0.004	0.006	0	0	0	0.004	0.00647948	0	0.004	0	0	0	0	0	0	0	0	0	0.004	0	0	0.004	0	0	0	0	0.006	0	0	0	0	0
EGLN2	no						0.018	0.0892857	0.0857143	0.02	0.074	0.046	0.044	0	0	0	0	0	0	0	0	0	0	0	0	0	0.036	0.0363636	0.0731707	0.0275	0	0.0443787	0.0135135	0.0384615	0.008	0.03	0.024	0.0532213	0.05	0.0175439	0.00932401	0.0526316	0.02	0.044	0.0337079	0.06	0.074	0.0214286	0.047619
EGR3	no						0.338	0.683036	0.728571	0.41	0.778	0.712	0	0.714286	0.776	0.748	0.904	0.798	0.654	0.678	0.738	0.758	0.842	0.835853	0.822	0.752	0.558	0.572727	0.792683	0.5375	0.454545	0.647929	0.486486	0.846154	0.454	0.598	0.586	0.761905	0.762	0.570175	0.524476	0.736842	0.542	0.788	0.752809	0.86	0.87	0.603571	0.587302
EHF	no						0.056	0.15625	0.128571	0.052	0.142	0	0	0	0	0	0	0	0	0	0	0	0	0	0	0	0.058	0.0863636	0.109756	0.075	0.0606061	0.130178	0.0495495	0.146154	0.058	0	0.086	0.196078	0.122	0.0614035	0.0582751	0.0964912	0.068	0.122	0.11236	0	0.204	0.128571	0.0912698
ELL2	no						0.006	0.0535714	0	0	0.016	0	0	0	0	0.004	0.018	0.008	0	0	0	0.004	0.006	0.0107991	0.004	0.004	0	0.00909091	0	0.0075	0	0.0147929	0	0	0	0	0	0	0	0	0	0	0	0.008	0	0	0.014	0.0214286	0.015873
ERMAP	no						0.004	0	0	0	0.006	0.004	0	0	0	0	0.006	0.004	0	0	0	0	0	0	0.004	0.004	0.008	0	0.0243902	0.005	0	0.00591716	0	0	0	0	0.004	0.00560224	0.006	0	0	0.00584795	0	0.004	0	0	0	0.0107143	0.0119048
ESR2	no						0.012	0.0669643	0.0857143	0.014	0.062	0.04	0	0	0.036	0.024	0.078	0.048	0.024	0.024	0.016	0.028	0.054	0.0583153	0.04	0.038	0.036	0.0454545	0.0487805	0.0225	0.0909091	0.0266272	0.0135135	0.0615385	0.014	0.026	0.022	0.0364146	0.032	0.0350877	0.00932401	0.0292398	0.028	0.038	0.0337079	0.08	0	0.0321429	0.0555556
EWSR1	no						0.058	0.258929	0.242857	0.064	0.208	0.16	0.098	0	0.172	0.1	0.254	0.156	0.138	0.108	0.104	0.11	0.232	0.215983	0.186	0.168	0.126	0.118182	0.182927	0.1575	0.0909091	0.142012	0.126126	0.1	0.108	0.134	0.144	0.165266	0.142	0.0614035	0.109557	0.172515	0.084	0.164	0.191011	0.26	0.22	0.167857	0.138889
FOXR2	no						0	0	0	0	0	0	0	0	0	0	0	0	0	0	0	0	0	0	0	0	0	0.0136364	0	0.0075	0	0.0384615	0.00900901	0	0.01	0	0	0	0	0	0	0	0	0.012	0	0	0	0	0
GATA1	no						0.204	0.495536	0.528571	0.234	0	0	0	0.285714	0	0	0	0	0	0	0	0	0	0	0	0	0.298	0.322727	0.402439	0.365	0.30303	0.39645	0.306306	0	0.264	0.364	0.332	0.478992	0.498	0	0	0.467836	0.262	0.48	0.382022	0	0	0	0
GATAD1	no						0.006	0.0491071	0	0.004	0.02	0.02	0.008	0	0.006	0	0.008	0.008	0	0	0	0.004	0.004	0.00863931	0.01	0.006	0.008	0.0181818	0	0.02	0	0.00887574	0	0	0.042	0.046	0.048	0.0280112	0.022	0	0	0.00877193	0.004	0.02	0.0224719	0.04	0.02	0.0321429	0.0357143
GMEB2	no						0.022	0.15625	0.142857	0.032	0.1	0.094	0.04	0	0.032	0.038	0.1	0.072	0.03	0.034	0.028	0.038	0.078	0.0885529	0.096	0.052	0.028	0.0727273	0.0609756	0.045	0	0.0443787	0.0225225	0.0307692	0.056	0.062	0.066	0.0980392	0.088	0.0350877	0.018648	0.0584795	0.03	0.072	0.0561798	0.14	0.134	0.0428571	0.0873016
GTF3C1	no						0	0.0133929	0	0	0	0	0	0	0	0	0	0.006	0	0	0	0	0.004	0	0.004	0	0	0	0	0	0	0	0	0	0	0	0	0	0.004	0	0	0	0	0	0	0	0	0	0
GTF3C2	no						0.022	0.0982143	0.114286	0.012	0.066	0.072	0.026	0	0.04	0.036	0.078	0.086	0.014	0.028	0.032	0.036	0.068	0.0583153	0.056	0.044	0.022	0.0272727	0	0.03	0	0.0414201	0.027027	0.0692308	0.02	0.046	0.026	0.0784314	0.066	0.0175439	0.016317	0.0380117	0.018	0.062	0.0337079	0.04	0.074	0.0357143	0.0515873
GTF3C5	no						0.048	0.129464	0.242857	0.06	0.194	0.176	0.09	0.428571	0.172	0.142	0.224	0.198	0.128	0.164	0.15	0.15	0.234	0.207343	0.182	0.18	0.066	0.127273	0.134146	0.1425	0	0.159763	0.117117	0.161538	0.072	0.13	0.118	0.179272	0.174	0.114035	0.0979021	0.0994152	0.088	0.16	0.157303	0.2	0.188	0.107143	0.103175
HCFC1	no						0.048	0.258929	0.157143	0.052	0.194	0.118	0.104	0	0.076	0.038	0.162	0.152	0.032	0.054	0.05	0.054	0.132	0.12959	0.132	0.086	0.084	0.104545	0.121951	0.08	0	0.118343	0.0495495	0	0.084	0.14	0.146	0.168067	0.18	0.0789474	0.039627	0.0964912	0.058	0.142	0.146067	0.16	0.24	0	0
HEXIM1	no						0.274	0.65625	0.685714	0.332	0.718	0.672	0.516	0.857143	0.76	0.742	0.886	0.79	0.654	0.682	0.74	0.754	0.8	0.825054	0.792	0.744	0.532	0.536364	0.670732	0.49	0.393939	0.594675	0.427928	0.8	0.42	0.552	0.54	0.722689	0.736	0.5	0.494172	0.692982	0.464	0.72	0.696629	0.76	0.834	0.55	0.579365
HIRA	no						0	0	0	0.004	0.004	0.006	0	0	0	0	0.006	0	0.004	0	0.004	0	0	0.00431965	0.004	0.004	0	0	0	0.0075	0.0606061	0.00887574	0	0	0	0.004	0	0	0	0	0	0.00584795	0	0	0.0224719	0	0.006	0	0.00793651
HNF1B	no						0.066	0.120536	0.1	0.1	0	0	0	0	0	0	0	0	0	0	0	0	0	0	0	0	0.118	0.168182	0.170732	0.1225	0.121212	0.192308	0.126126	0.192308	0	0.102	0.11	0.142857	0.156	0.122807	0.130536	0.190058	0.1	0	0.179775	0	0.158	0.128571	0.123016
HSF2	no						0.004	0.0357143	0.0428571	0.004	0.018	0.014	0	0	0.006	0	0.016	0.01	0	0	0.006	0.004	0.012	0.0107991	0.004	0.008	0	0.00909091	0	0	0	0	0	0	0	0.004	0.008	0.00840336	0.004	0	0	0.00584795	0	0	0	0	0.016	0	0.00793651
ICE1	no						0	0	0	0	0	0	0	0	0	0	0	0	0	0	0	0	0	0	0.004	0	0	0	0	0	0	0	0	0	0	0	0	0	0	0	0	0	0	0.006	0	0	0.004	0.0107143	0
ICE2	no						0.004	0	0	0	0.004	0.004	0	0	0	0	0.004	0.006	0	0.004	0	0	0	0.00431965	0.006	0	0.004	0	0	0	0	0	0	0	0.006	0.004	0.006	0.00560224	0.008	0	0.00699301	0	0	0.004	0	0	0.004	0.00714286	0
ILF3	no						0.202	0.607143	0.685714	0.226	0.618	0.59	0.356	0	0.48	0.58	0.692	0.552	0.334	0.454	0.462	0.554	0.592	0.587473	0.602	0.5	0.332	0.386364	0.646341	0.3625	0.272727	0.402367	0.279279	0.561538	0.33	0.478	0.48	0.607843	0.638	0.359649	0.307692	0.467836	0.28	0.568	0.483146	0.7	0.736	0.457143	0.448413
KAT5	no						0.016	0.133929	0.0714286	0.016	0.1	0.072	0.062	0	0.05	0.036	0.076	0.078	0.03	0.046	0.034	0.05	0.078	0.0691145	0.074	0.06	0.036	0.0636364	0.0487805	0.0425	0	0.0591716	0.0225225	0.0692308	0.066	0.082	0.09	0.0784314	0.102	0.0175439	0.025641	0.0321637	0.028	0.046	0.0898876	0.12	0.112	0.0535714	0.0436508
KLF1	no						0.088	0.419643	0.328571	0.09	0	0	0	0.428571	0	0	0	0	0	0	0	0	0	0	0	0	0.192	0.254545	0.378049	0.22	0.181818	0.254438	0.157658	0.330769	0.172	0.27	0.282	0.372549	0.376	0.122807	0.174825	0.274854	0.144	0.312	0.280899	0	0	0.260714	0.230159
L3MBTL2	no						0.004	0.0133929	0	0.004	0.006	0.01	0.004	0	0	0	0.004	0.004	0.004	0	0	0.004	0.004	0	0	0	0	0.00909091	0	0	0	0.00887574	0.00900901	0	0	0.004	0	0	0.004	0	0	0.00877193	0	0.004	0	0	0	0	0.00793651
LARP7	no						0.25	0.647321	0.642857	0.308	0.694	0.62	0.508	0.428571	0.742	0.696	0.864	0.752	0.632	0.66	0.686	0.7	0.79	0.799136	0.792	0.724	0.488	0.518182	0.634146	0.4625	0.363636	0.559172	0.405405	0.692308	0.386	0.528	0.508	0.680672	0.672	0.482456	0.503497	0.669591	0.442	0.684	0.640449	0.74	0.786	0.539286	0.559524
LMNB1	no						0.206	0.580357	0.485714	0.242	0.584	0.47	0.406	0.428571	0.45	0.408	0.648	0.484	0.32	0.34	0.318	0.406	0.562	0.548596	0.52	0.448	0.332	0.395455	0.5	0.315	0.30303	0.384615	0.261261	0.484615	0.316	0.402	0.408	0.529412	0.49	0.333333	0.307692	0.44152	0.298	0.492	0.404494	0.5	0.636	0.392857	0.424603
LMO2	no						0.036	0.169643	0.0857143	0.06	0.152	0.112	0.072	0	0.118	0.12	0.22	0.164	0.08	0.104	0.104	0.122	0.25	0.177106	0.17	0.16	0.064	0.131818	0.134146	0.0875	0	0.0798817	0.0405405	0.0923077	0.086	0.102	0.09	0.137255	0.148	0.0526316	0.0955711	0.108187	0.056	0.124	0.134831	0.04	0	0.117857	0.123016
LYL1	no						0.09	0.254464	0.171429	0.098	0.206	0	0	0	0	0	0	0	0	0	0	0	0	0	0	0	0.122	0.15	0.146341	0.1775	0.121212	0.174556	0.13964	0.238462	0.084	0.136	0.138	0.151261	0.2	0.105263	0.146853	0.166667	0.124	0.176	0.146067	0	0	0.157143	0.15873
MAML3	no						0.006	0.0133929	0	0.018	0.014	0.022	0.018	0	0.042	0.046	0.072	0.036	0.076	0.046	0.06	0.042	0.074	0.0453564	0.056	0.056	0.02	0.0136364	0	0.025	0	0.0325444	0.027027	0.0153846	0.018	0.012	0.016	0.0308123	0.024	0.0175439	0.041958	0.0467836	0.024	0.032	0	0	0.022	0.0214286	0.0198413
MED1	no						0.108	0.397321	0.442857	0.1	0.464	0.388	0.168	0	0.454	0.362	0.678	0.444	0.28	0.36	0.374	0.368	0.562	0.574514	0.514	0.458	0.172	0.295455	0.329268	0.2825	0.212121	0.357988	0.243243	0.346154	0.196	0.242	0.268	0.338936	0.366	0.219298	0.167832	0.315789	0.13	0.37	0.292135	0.34	0.508	0.289286	0.27381
MED12	no						0.094	0.370536	0.271429	0.102	0.376	0.264	0.198	0.428571	0.24	0.2	0.42	0.28	0.19	0.17	0.162	0.202	0.356	0.321814	0.316	0.272	0.184	0.227273	0.256098	0.1875	0.121212	0.227811	0.148649	0	0.176	0.252	0.228	0.282913	0.326	0.166667	0.151515	0.24269	0.152	0.26	0.292135	0.42	0.388	0	0
MEF2B	no						0.004	0.0714286	0	0.014	0	0	0	0	0	0	0	0	0	0	0	0	0	0	0	0	0.036	0.0454545	0	0.035	0	0.035503	0.027027	0	0.012	0.014	0.028	0.0308123	0.04	0	0	0.0380117	0.02	0	0.0449438	0	0	0.0321429	0.0277778
MIXL1	no						0.004	0.0133929	0.0285714	0.004	0	0	0	0	0	0	0	0	0	0	0	0	0	0	0	0	0	0	0.0243902	0	0	0	0	0	0	0.008	0	0.00840336	0.008	0	0	0.00877193	0	0.004	0	0	0	0	0
MRE11A	no						0	0	0	0	0	0	0.022	0	0	0	0	0	0	0	0	0	0	0	0	0	0.028	0.0181818	0.0609756	0.02	0	0.0473373	0.0135135	0.0307692	0	0	0	0	0	0	0.011655	0.0146199	0.02	0	0.0561798	0	0	0	0
MYH11	no						0.166	0.5	0.385714	0.178	0	0.398	0	0.428571	0.414	0.35	0.626	0.43	0.302	0.31	0.32	0.36	0.618	0.531317	0.52	0.446	0.29	0.35	0.365854	0.2925	0.242424	0.322485	0.234234	0.415385	0.244	0.314	0.332	0.380952	0.422	0.254386	0.272727	0.368421	0.238	0.402	0.41573	0.48	0	0.35	0.369048
MYOD1	no						0.256	0.513393	0.557143	0.248	0	0	0.43	0	0	0	0	0	0	0	0	0	0	0	0	0	0	0.409091	0.487805	0.4	0.333333	0.43787	0.351351	0	0	0	0.382	0	0.524	0	0	0.51462	0.36	0.596	0	0	0	0	0
NCOR1	no						0.004	0.0223214	0.0428571	0	0.016	0.01	0.004	0	0.006	0.018	0.006	0.012	0.004	0.008	0	0.014	0.006	0.0107991	0.012	0.022	0.004	0.0136364	0	0	0	0.00591716	0	0	0.022	0.02	0.02	0.00560224	0.024	0	0	0.00584795	0	0.008	0	0	0.02	0.00714286	0.0198413
NCOR2	no						0.008	0.0267857	0.0428571	0	0.03	0.016	0.004	0	0.03	0.02	0.056	0.038	0.034	0.032	0.028	0.018	0.074	0.0410367	0.038	0.026	0.014	0.0318182	0	0.0175	0	0.0295858	0.0135135	0	0.01	0.016	0.024	0.0196078	0.028	0	0.018648	0.0204678	0.008	0.018	0.0224719	0.04	0.024	0.0142857	0.0238095
NFYA	no						0.042	0.245536	0.128571	0.046	0.214	0.164	0.116	0.285714	0.142	0.102	0.218	0.172	0.064	0.082	0.068	0.106	0.182	0.164147	0.166	0.152	0.092	0.113636	0.182927	0.105	0	0.112426	0.0945946	0.161538	0.062	0.108	0.104	0.156863	0.188	0.0701754	0.0675991	0.122807	0.06	0.184	0.146067	0.1	0.248	0.135714	0.142857
NIPBL	no						0.064	0.200893	0.242857	0.088	0.272	0.238	0.088	0.285714	0.242	0.204	0.366	0.274	0.184	0.21	0.208	0.23	0.304	0.321814	0.298	0.278	0.084	0.177273	0.365854	0.1725	0.121212	0.198225	0.135135	0.184615	0.138	0.164	0.188	0.240896	0.262	0.122807	0.144522	0.222222	0.06	0.334	0.235955	0.36	0.328	0.178571	0.15873
NOTCH1	no						0.114	0.464286	0.4	0.122	0.422	0.346	0.256	0.285714	0.31	0.286	0.534	0.368	0.25	0.236	0.236	0.298	0.486	0.416847	0.406	0.374	0.234	0.268182	0.414634	0.23	0.181818	0.275148	0.189189	0.346154	0.174	0.282	0.288	0.35014	0.398	0.254386	0.212121	0.324561	0.18	0.34	0.359551	0.4	0.498	0.346429	0.289683
NPAT	no						0	0	0	0.004	0	0.006	0	0	0	0	0	0	0	0	0	0	0	0	0	0	0	0	0	0.0225	0	0.00591716	0.027027	0	0.004	0.004	0	0	0	0	0	0	0	0.014	0	0	0	0.00714286	0.0119048
NRIP1	no						0.066	0.183036	0.142857	0.06	0.224	0.128	0.112	0	0.166	0.102	0.262	0.18	0.106	0.088	0.098	0.11	0.19	0.190065	0.212	0.156	0.128	0.145455	0.158537	0.0975	0.121212	0.12426	0.0765766	0.153846	0.062	0.088	0.1	0.131653	0.146	0.131579	0.0815851	0.116959	0.1	0.166	0.0674157	0.22	0.172	0.128571	0.138889
OGT	no						0.018	0.125	0.114286	0.024	0.156	0.178	0.054	0	0.108	0.134	0.164	0.148	0.06	0.102	0.112	0.134	0.132	0.164147	0.154	0.108	0.052	0.0772727	0.134146	0.09	0.0909091	0.130178	0.0540541	0	0.126	0.152	0.18	0.215686	0.21	0.0438596	0.039627	0.0760234	0.036	0.114	0.134831	0.3	0.272	0	0
ORC1	no						0	0	0	0	0	0	0	0	0	0	0	0	0	0	0	0	0	0	0	0	0	0	0	0	0	0	0	0	0	0.006	0.004	0.00560224	0.004	0	0.004662	0	0	0	0	0	0.004	0	0
PCGF1	no						0.206	0.638393	0.671429	0.26	0.732	0.688	0.486	0.714286	0	0	0	0	0	0	0	0	0	0	0	0	0.524	0.536364	0.756098	0.495	0.454545	0.615385	0.468468	0.769231	0.386	0.552	0.552	0.714286	0.752	0.535088	0.531469	0.660819	0.416	0.776	0.662921	0.84	0.862	0.575	0.563492
PCGF2	no						0.014	0.03125	0.0285714	0.014	0.044	0.03	0.016	0	0.03	0.048	0.08	0.06	0.056	0.034	0.058	0.042	0.07	0.0583153	0.054	0.05	0.016	0.0227273	0	0.025	0	0.0295858	0.0225225	0.0153846	0.036	0.034	0.02	0.0280112	0.052	0.0175439	0.034965	0.0292398	0.01	0	0.0224719	0.06	0.054	0.0107143	0.0238095
PIAS1	no						0.21	0.401786	0.528571	0.204	0.498	0.47	0.29	0	0.532	0.512	0.764	0.548	0.438	0.48	0.526	0.532	0.662	0.611231	0.614	0.526	0.286	0.4	0.45122	0.3925	0.393939	0.449704	0.342342	0.415385	0.244	0.342	0.36	0.478992	0.5	0.289474	0.310023	0.438596	0.278	0.47	0.370787	0.52	0.558	0.360714	0.376984
PIAS4	no						0	0	0	0	0	0	0	0	0	0	0	0	0	0	0	0	0	0	0	0	0	0	0	0	0	0	0	0	0	0.004	0	0	0	0	0	0	0	0	0	0	0	0	0.00793651
PML	no						0.016	0.107143	0.0857143	0.016	0.056	0.03	0.024	0	0.044	0.034	0.06	0.05	0.016	0.038	0.018	0.044	0.084	0.0604752	0.062	0.046	0.024	0.0409091	0.0243902	0.04	0	0.035503	0.00900901	0.0153846	0.058	0.052	0.054	0.0308123	0.054	0	0.00699301	0.0233918	0.014	0.036	0.0561798	0.04	0.046	0.0535714	0.0555556
POLR2A	no						0.118	0.348214	0.3	0.124	0.338	0.254	0.202	0.571429	0.182	0.15	0.264	0.234	0.058	0.11	0.082	0.156	0.232	0.261339	0.224	0.2	0.152	0.186364	0.292683	0.13	0.0909091	0.150888	0.13964	0.230769	0.148	0.198	0.218	0.266106	0.27	0.0877193	0.111888	0.222222	0.126	0.24	0.213483	0.32	0.376	0.203571	0.22619
POLR3A	no						0.006	0.0223214	0.0428571	0.012	0.008	0.012	0	0	0.008	0	0.016	0.012	0.004	0	0.006	0	0.008	0.00863931	0.006	0.012	0	0	0	0.0075	0	0.00591716	0.0135135	0	0.004	0.004	0.004	0.0112045	0.016	0	0	0	0	0.004	0	0.04	0.02	0	0
POLR3G	no						0	0.00892857	0	0	0	0	0	0	0	0	0	0	0	0	0	0	0	0	0	0	0	0	0	0	0	0	0	0	0	0	0	0	0	0	0	0	0	0	0	0	0	0	0
PPARGC1A	no						0	0	0	0	0.01	0.004	0	0	0.006	0.004	0.008	0.008	0	0	0	0.008	0.008	0.0107991	0.01	0.006	0	0	0	0	0	0.00591716	0	0	0	0	0.004	0	0	0	0	0	0	0.004	0	0	0.008	0	0
PRAME	no						0	0	0.0571429	0	0	0.04	0	0	0	0	0	0	0	0	0	0	0	0	0	0	0	0.0272727	0.0609756	0.0225	0	0.0266272	0.00900901	0.0230769	0.02	0.038	0.026	0.022409	0.044	0	0.004662	0.0263158	0.01	0.02	0.0337079	0.08	0	0.0392857	0.0515873
PRKDC	no						0	0.0223214	0	0	0.008	0.006	0	0	0	0.004	0.006	0.004	0	0.004	0	0.004	0.008	0.00863931	0.004	0	0	0.00909091	0	0.0075	0	0	0	0	0	0	0	0	0	0	0	0.00584795	0	0.004	0	0	0.004	0	0.00793651
RAC3	no						0	0	0	0	0.006	0.008	0.004	0	0.01	0.006	0.016	0.01	0.006	0	0.006	0.006	0.01	0.00647948	0.01	0	0.004	0	0	0	0	0	0	0	0.008	0.006	0	0.0140056	0.006	0.0175439	0	0.00877193	0	0	0	0	0.008	0	0.00793651
RAD21	no						0.372	0.683036	0.757143	0.446	0.764	0.724	0.604	0.714286	0.746	0.712	0.91	0.76	0.626	0.644	0.678	0.736	0.85	0.833693	0.824	0.736	0.536	0.609091	0.792683	0.5375	0.515152	0.618343	0.490991	0	0.454	0.582	0.59	0.739496	0.742	0.561404	0.538462	0.695906	0.536	0.782	0.674157	0.76	0.832	0.567857	0.611111
RB1	no						0.008	0.0133929	0	0.006	0.014	0.016	0.01	0	0.006	0	0.012	0.01	0.004	0.006	0	0	0.01	0.00647948	0.008	0.012	0.01	0	0.0365854	0.0275	0	0.0118343	0.0135135	0	0.004	0.02	0.006	0.0168067	0.024	0	0	0.00584795	0	0.016	0	0	0.026	0.0142857	0.0119048
RBBP5	no						0.072	0.285714	0.271429	0.078	0.274	0.2	0.162	0.571429	0.172	0.132	0.274	0.214	0.086	0.1	0.114	0.152	0.226	0.192225	0.232	0.178	0.122	0.154545	0.243902	0.1225	0.0606061	0.112426	0.0945946	0.238462	0	0	0.182	0.238095	0.234	0.0877193	0.0979021	0.128655	0.104	0.198	0.168539	0.16	0.31	0.15	0.174603
RBL2	no						0.004	0.0267857	0	0.008	0.034	0.024	0.012	0	0.01	0.004	0.02	0.016	0.006	0.008	0	0.006	0.02	0.0194384	0.026	0.014	0.012	0.0181818	0.0487805	0.0325	0	0.0177515	0.0315315	0.0153846	0.016	0.024	0.018	0.0280112	0.034	0	0.00699301	0.0116959	0.006	0.032	0	0	0.038	0.0357143	0.0357143
RCOR1	no						0.01	0.0267857	0	0.008	0.03	0.012	0.022	0	0.01	0.006	0.02	0.018	0.004	0	0.004	0.006	0.02	0.012959	0.02	0.01	0.004	0	0.0243902	0.01	0	0.00887574	0	0.0153846	0.016	0.014	0.012	0.0196078	0.016	0	0.00699301	0.00584795	0	0.022	0	0	0.04	0.0142857	0.00793651
RNF2	no						0.172	0.571429	0.471429	0.186	0.592	0.512	0.414	0.428571	0.59	0.564	0.756	0.618	0.48	0.512	0.534	0.57	0.674	0.669546	0.666	0.614	0.334	0.481818	0.573171	0.385	0.181818	0.443787	0.283784	0.576923	0.26	0.402	0.4	0.540616	0.58	0.394737	0.398601	0.505848	0.346	0.578	0.460674	0.56	0.69	0.439286	0.420635
RUNX1T1	no						0.074	0.258929	0.2	0.06	0.19	0.146	0.094	0	0.152	0.134	0.244	0.18	0.094	0.112	0.108	0.126	0.262	0.209503	0.196	0.15	0.106	0.122727	0.182927	0.1375	0.0606061	0.127219	0.0810811	0.169231	0.068	0.1	0.114	0.142857	0.166	0.0526316	0.0885781	0.131579	0.066	0.144	0.157303	0.18	0	0.160714	0.146825
RYBP	no						0.254	0.629464	0.628571	0.276	0.734	0.674	0.516	0.428571	0.76	0.736	0.906	0.782	0.618	0.684	0.712	0.736	0.806	0.822894	0.806	0.74	0.51	0.559091	0.707317	0.47	0.393939	0.609467	0.45045	0.8	0.38	0.532	0.532	0.70028	0.722	0.561404	0.526807	0.672515	0.444	0.75	0.640449	0.74	0.856	0.546429	0.547619
SAP30	no						0.032	0.236607	0.185714	0.054	0.204	0.174	0.106	0.285714	0.126	0.09	0.184	0.18	0.07	0.09	0.068	0.11	0.17	0.149028	0.152	0.13	0.076	0.113636	0.158537	0.12	0.121212	0.106509	0.0675676	0.138462	0.11	0.154	0.154	0.190476	0.182	0.0350877	0.0606061	0.128655	0.052	0.164	0.191011	0.2	0.256	0.132143	0.150794
SFMBT1	no						0.01	0.0401786	0.1	0.01	0.052	0.034	0.012	0	0.014	0.01	0.028	0.032	0.012	0.006	0.01	0.02	0.024	0.0388769	0.022	0.018	0.01	0.0363636	0.0365854	0.0125	0	0.0147929	0.0135135	0.0230769	0.006	0.006	0.01	0.0252101	0.02	0	0.004662	0.0116959	0.008	0.02	0	0.04	0.028	0.0178571	0.0238095
SIN3A	no						0.056	0.205357	0.2	0.068	0.216	0.14	0.102	0	0.096	0.068	0.174	0.156	0.044	0.058	0.048	0.072	0.132	0.146868	0.148	0.11	0.072	0.122727	0.158537	0.105	0.0909091	0.136095	0.0765766	0.123077	0.102	0.14	0.14	0.137255	0.168	0.0438596	0.041958	0.0964912	0.058	0.136	0.0898876	0.26	0.22	0.110714	0.15873
SMAD2	no						0.006	0.03125	0	0.01	0.03	0.028	0.008	0	0.046	0.024	0.054	0.038	0.03	0.03	0.04	0.028	0.046	0.0561555	0.058	0.046	0.018	0.0272727	0	0.0125	0	0.0384615	0.00900901	0.0230769	0.018	0.01	0.022	0.0308123	0.024	0.0175439	0.037296	0.0292398	0.016	0.048	0.0449438	0	0.028	0.0214286	0.0277778
SMARCB1	no						0.138	0.486607	0.5	0.156	0.546	0.492	0.216	0	0.476	0.46	0.722	0.5	0.272	0.386	0.416	0.468	0.556	0.589633	0.532	0.472	0.214	0.304545	0.487805	0.26	0.121212	0.35503	0.216216	0.423077	0.258	0.348	0.378	0.464986	0.496	0.201754	0.195804	0.330409	0.18	0.448	0.337079	0.54	0.604	0.353571	0.373016
SMARCE1	no						0	0	0	0	0.004	0	0.004	0	0	0	0	0	0	0	0	0	0	0	0	0	0	0	0	0	0	0	0	0	0	0	0	0	0.006	0	0.004662	0.00584795	0	0	0	0	0.004	0	0
SMC1A	no						0.398	0.678571	0.742857	0.454	0.734	0.67	0.586	0.714286	0.706	0.67	0.882	0.716	0.628	0.634	0.654	0.668	0.88	0.814255	0.798	0.724	0.538	0.604545	0.731707	0.5625	0.545455	0.618343	0.481982	0	0.418	0.53	0.536	0.672269	0.686	0.508772	0.550117	0.672515	0.55	0.734	0.640449	0.72	0.79	0	0
SMC3	no						0.12	0.361607	0.357143	0.134	0.342	0.232	0.208	0.285714	0.238	0.18	0.352	0.314	0.15	0.18	0.15	0.186	0.338	0.352052	0.32	0.236	0.208	0.177273	0.219512	0.1575	0.121212	0.186391	0.126126	0.284615	0.118	0.168	0.17	0.240896	0.284	0.192982	0.156177	0.269006	0.164	0.262	0.134831	0.32	0.37	0.235714	0.210317
SRC	no						0.028	0.120536	0.0428571	0.022	0.112	0.066	0.042	0.285714	0.098	0.062	0.126	0.128	0.05	0.074	0.052	0.068	0.124	0.11879	0.104	0.104	0.044	0.0590909	0.0609756	0.035	0	0.0769231	0.018018	0.0461538	0.026	0.056	0.058	0.0840336	0.078	0.0614035	0.0512821	0.0409357	0.024	0.058	0.0898876	0.14	0.098	0.0642857	0.0714286
STAG1	no						0.132	0.419643	0.385714	0.164	0.392	0.29	0.238	0.428571	0.278	0.244	0.47	0.38	0.202	0.216	0.22	0.254	0.444	0.416847	0.402	0.336	0.252	0.227273	0.341463	0.2	0.181818	0.263314	0.162162	0.407692	0.186	0	0.216	0.308123	0.354	0.192982	0.207459	0.304094	0.2	0.356	0.280899	0.32	0.442	0.289286	0.253968
SUMO1	no						0	0.0223214	0	0.004	0.012	0.008	0.004	0	0.006	0	0.004	0.01	0.004	0	0	0.004	0.006	0.012959	0.01	0.006	0.01	0	0	0.0075	0	0.00887574	0	0	0	0.004	0.006	0.00560224	0.006	0	0.00699301	0	0.008	0	0.0224719	0	0.006	0.00714286	0.00793651
SUMO2	no						0.084	0.294643	0.271429	0.084	0.288	0.234	0.14	0	0.262	0.166	0.392	0.282	0.202	0.172	0.19	0.164	0.336	0.304536	0.318	0.274	0.146	0.218182	0.219512	0.15	0.212121	0.180473	0.103604	0.169231	0.108	0.168	0.152	0.212885	0.216	0.175439	0.142191	0.236842	0.116	0.228	0.258427	0.26	0.288	0.160714	0.174603
SUPT5H	no						0.114	0.455357	0.357143	0.134	0.504	0.542	0.2	0.428571	0.376	0.516	0.66	0.476	0.246	0.438	0.412	0.51	0.596	0.548596	0.532	0.45	0.234	0.281818	0.414634	0.3225	0.0909091	0.340237	0.283784	0.4	0.28	0.4	0.414	0.591036	0.564	0.254386	0.191142	0.342105	0.132	0.474	0.460674	0.64	0.654	0.432143	0.384921
SUZ12	no						0.008	0.00892857	0.0428571	0.006	0.012	0.01	0.008	0	0.006	0	0.006	0.008	0	0	0	0	0.01	0.00647948	0.008	0.012	0.01	0	0.0243902	0.0175	0	0.00591716	0.0135135	0	0.006	0.01	0	0	0.008	0	0.004662	0.00584795	0	0.012	0.0224719	0	0.01	0.00714286	0
T	no						0	0	0	0	0	0	0	0	0	0	0	0	0	0	0	0	0	0	0	0	0	0	0	0	0	0	0	0	0	0	0	0	0.006	0	0	0	0	0	0	0	0	0	0
TAF3	no						0.082	0.321429	0.271429	0.094	0.32	0.25	0.134	0.428571	0.184	0.156	0.284	0.242	0.088	0.126	0.116	0.162	0.262	0.269978	0.238	0.204	0.14	0.172727	0.268293	0.1425	0.0909091	0.183432	0.103604	0.230769	0.132	0.192	0.188	0.2493	0.252	0.0789474	0.107226	0.184211	0.098	0.224	0.247191	0.32	0.372	0.189286	0.210317
TAF7	no						0	0.0223214	0	0.008	0.014	0.022	0.008	0	0.01	0.008	0.024	0.01	0	0.01	0.006	0.01	0.022	0.0194384	0.01	0.012	0.01	0.0136364	0	0.0275	0	0.0118343	0.0225225	0	0.006	0.008	0.008	0.0112045	0.01	0	0	0.0146199	0.008	0.016	0.0224719	0.04	0.02	0.025	0.0238095
TAZ	no						0.172	0.491071	0.557143	0.186	0.476	0.436	0.308	0.285714	0.472	0.432	0.65	0.512	0.362	0.398	0.364	0.43	0.6	0.611231	0.544	0.466	0.286	0.363636	0.512195	0.3275	0.363636	0.41716	0.261261	0	0.294	0.366	0.342	0.459384	0.468	0.315789	0.275058	0.438596	0.252	0.488	0.449438	0.58	0.57	0	0
TBL1X	no						0.038	0.165179	0.114286	0.048	0.176	0.148	0.08	0	0.138	0.092	0.214	0.176	0.122	0.096	0.096	0.11	0.196	0.183585	0.19	0.18	0.092	0.0863636	0.158537	0.1025	0.121212	0.10355	0.0720721	0	0.06	0.092	0.086	0.159664	0.14	0.0701754	0.0839161	0.116959	0.062	0.124	0.202247	0.08	0.212	0	0
TBL1XR1	no						0.004	0.0848214	0.0714286	0.01	0.032	0.02	0.012	0	0.028	0.032	0.062	0.06	0.014	0.042	0.008	0.04	0.056	0.0539957	0.044	0.044	0.012	0.0181818	0	0.0075	0	0.0207101	0	0.0307692	0.014	0.024	0.02	0.022409	0.034	0	0.00699301	0.0116959	0.006	0.02	0	0.06	0.03	0.0357143	0.031746
TBX21	no						0.276	0.65625	0.685714	0.316	0	0	0	0.571429	0	0	0	0	0	0	0	0	0	0	0	0	0	0.477273	0.682927	0.46	0.30303	0.559172	0.414414	0.653846	0.394	0.512	0.528	0.666667	0.686	0.429825	0.384615	0.555556	0.348	0.662	0.606742	0	0	0.528571	0.515873
TLX1	no						0	0	0	0	0	0	0	0	0	0	0	0	0	0	0	0	0	0	0	0	0	0.118182	0.146341	0.1525	0.0606061	0.14497	0.108108	0.184615	0.098	0.126	0.14	0	0	0	0	0	0	0.222	0.179775	0	0	0.203571	0.138889
TOP1	no						0	0	0	0	0.008	0.004	0	0	0.004	0	0.008	0	0.004	0	0	0	0.004	0	0.004	0.006	0	0	0	0	0	0	0	0	0	0	0	0	0	0	0	0	0	0	0	0	0	0.00714286	0
TRIM24	no						0	0.00892857	0	0	0.004	0.004	0	0	0.004	0	0	0	0	0	0	0	0	0.00431965	0	0.004	0	0	0	0	0	0	0	0	0	0	0.004	0	0	0	0	0	0	0	0	0	0.004	0	0
TRIM28	no						0.224	0.589286	0.528571	0.248	0.65	0.564	0.474	0.428571	0.68	0.648	0.848	0.686	0.608	0.59	0.65	0.644	0.722	0.738661	0.744	0.65	0.442	0.513636	0.634146	0.4325	0.363636	0.535503	0.369369	0.692308	0.356	0.478	0.47	0.593838	0.636	0.438596	0.459207	0.599415	0.446	0.622	0.539326	0.62	0.728	0.482143	0.515873
TSC22D4	no						0.068	0.191964	0.185714	0.07	0.162	0.13	0.048	0	0.114	0.07	0.222	0.15	0.06	0.072	0.102	0.08	0.196	0.194384	0.16	0.122	0.076	0.1	0.146341	0.085	0.0606061	0.112426	0.0540541	0.1	0.042	0.07	0.048	0.0896359	0.098	0.0701754	0.0769231	0.105263	0.058	0.126	0.11236	0.1	0.138	0.114286	0.130952
TTF2	no						0	0	0	0	0	0	0	0	0	0	0.004	0	0	0	0	0	0	0	0	0	0	0	0	0	0	0	0	0	0	0	0	0	0	0	0	0	0	0	0	0	0	0	0
UBN1	no						0.01	0.0223214	0.0428571	0.008	0.026	0.024	0.006	0	0.01	0.018	0.034	0.02	0.022	0.01	0.022	0.02	0.032	0.0280778	0.03	0.04	0.008	0.0136364	0	0.01	0	0.00887574	0	0	0	0.006	0.01	0.00840336	0.008	0	0	0.0233918	0.01	0.004	0.0224719	0	0.016	0.0107143	0.00793651
UBTF	no						0.04	0.165179	0.142857	0.036	0.174	0.098	0.072	0	0.118	0.08	0.23	0.178	0.062	0.082	0.062	0.086	0.194	0.161987	0.152	0.148	0.06	0.0954545	0.097561	0.0575	0	0.0887574	0.045045	0.138462	0.044	0.052	0.082	0.106443	0.124	0.0701754	0.048951	0.0935673	0.048	0.094	0.0674157	0	0.138	0.0964286	0.0952381
USF1	no						0.256	0.65625	0.7	0.316	0.702	0.666	0.492	0.714286	0.654	0.688	0.862	0.752	0.522	0.618	0.64	0.7	0.778	0.764579	0.762	0.65	0.464	0.531818	0.719512	0.47	0.363636	0.54142	0.373874	0.769231	0	0	0	0	0.732	0.517544	0.475524	0.622807	0.442	0.692	0.550562	0.74	0.832	0.553571	0.543651
WDHD1	no						0.042	0.160714	0.0857143	0.046	0.168	0.144	0.058	0	0.148	0.132	0.214	0.178	0.102	0.104	0.134	0.13	0.162	0.187905	0.174	0.142	0.042	0.109091	0.158537	0.0875	0.121212	0.0946746	0.0495495	0.0769231	0.054	0.094	0.088	0.148459	0.136	0.0789474	0.0582751	0.102339	0.056	0.118	0.134831	0.18	0.212	0.103571	0.123016
WDR5	no						0.096	0.379464	0.271429	0.128	0.384	0.28	0.25	0.571429	0.222	0.168	0.33	0.282	0.158	0.134	0.128	0.18	0.29	0.306695	0.3	0.252	0.198	0.254545	0.329268	0.175	0.151515	0.224852	0.130631	0.353846	0.172	0.248	0.214	0.291317	0.324	0.184211	0.18648	0.236842	0.188	0.274	0.303371	0.36	0.382	0.228571	0.261905
XRN2	no						0	0	0	0	0.008	0	0.004	0	0	0	0.004	0.004	0	0	0	0	0.004	0	0	0	0	0	0	0	0	0	0	0	0	0	0	0.00560224	0	0	0	0.00584795	0	0.004	0	0	0.008	0.00714286	0
YAP1	no						0.138	0.388393	0.428571	0.152	0.424	0.378	0.248	0	0.414	0.37	0.55	0.446	0.294	0.342	0.33	0.378	0.506	0.522678	0.484	0.432	0.24	0.281818	0.402439	0.2575	0.272727	0.349112	0.198198	0.369231	0.25	0.322	0.29	0.42577	0.406	0.254386	0.244755	0.342105	0.208	0.426	0.303371	0.56	0.502	0.289286	0.289683
ZFP42	no						0.01	0.0401786	0	0	0	0	0	0	0	0	0	0	0	0	0	0	0	0	0	0	0.016	0	0.097561	0.06	0	0.0502959	0.036036	0	0.07	0.062	0.08	0.0784314	0.084	0	0	0.0350877	0.016	0.044	0.0674157	0	0	0.075	0.0555556
ZIM3	no						0.022	0.0491071	0	0	0	0	0	0	0	0	0	0	0	0	0	0	0	0	0	0	0	0.0863636	0.109756	0.0725	0.121212	0.100592	0.0630631	0	0	0	0	0	0	0	0	0	0	0	0	0	0	0	0
ZMIZ1	no						0.004	0.0223214	0	0.004	0.02	0.004	0.006	0	0.02	0.022	0.022	0.028	0	0.03	0.004	0.03	0.036	0.0345572	0.032	0.028	0.008	0.0181818	0	0.005	0	0	0	0	0.006	0.006	0.012	0.00560224	0	0	0	0.00584795	0	0	0	0	0.012	0.0178571	0.0277778
ZMYM3	no						0.1	0.361607	0.342857	0.14	0.324	0.254	0.194	0.285714	0.25	0.188	0.408	0.268	0.142	0.152	0.158	0.188	0.382	0.347732	0.31	0.28	0.162	0.218182	0.219512	0.1925	0.151515	0.201183	0.166667	0	0.116	0.164	0.192	0.246499	0.272	0.184211	0.170163	0.195906	0.192	0.29	0.269663	0.22	0.296	0	0
ZNF184	no						0	0	0	0	0	0	0	0	0	0	0	0.004	0	0	0	0	0	0	0	0	0	0	0	0	0	0	0	0	0	0	0	0	0	0	0	0	0	0	0	0	0	0	0
ZNF260	no						0.008	0.00892857	0	0	0.038	0.032	0.006	0	0.04	0.036	0.034	0.024	0.018	0.028	0.034	0.032	0.042	0.0518359	0.05	0.048	0.01	0.00909091	0.0365854	0.02	0.0606061	0.0266272	0.018018	0	0.022	0.014	0.038	0.0336134	0.032	0.0175439	0.032634	0.0204678	0.008	0.018	0.0224719	0.04	0.048	0.0285714	0.031746
ZNF280A	no						0	0	0	0.038	0	0	0	0	0	0	0	0	0	0	0	0	0	0	0	0	0	0.0590909	0.109756	0.06	0.0606061	0.0680473	0.0315315	0.0461538	0.074	0.11	0.108	0.137255	0.102	0	0	0.0672515	0.032	0.082	0	0	0	0.1	0.0833333
ZNF317	no						0.1	0.165179	0.2	0.092	0.272	0.234	0.154	0	0.312	0.29	0.49	0.3	0.286	0.274	0.326	0.336	0.392	0.358531	0.376	0.312	0.152	0.2	0.207317	0.175	0.151515	0.204142	0.162162	0.253846	0.18	0.22	0.236	0.268908	0.242	0.166667	0.149184	0.25731	0.108	0.256	0.258427	0.16	0.274	0.221429	0.190476
ZNF384	no						0.286	0.598214	0.557143	0.296	0.636	0.588	0.426	0.857143	0.578	0.572	0.816	0.626	0.43	0.488	0.518	0.562	0.764	0.688985	0.668	0.602	0.386	0.463636	0.573171	0.4475	0.272727	0.482249	0.382883	0.615385	0.406	0.518	0.504	0.655462	0.64	0.359649	0.356643	0.532164	0.352	0.66	0.539326	0.6	0.716	0.507143	0.492063
ZNF41	no						0	0	0	0.014	0.01	0.004	0.006	0	0.016	0.016	0.02	0.012	0.02	0.018	0.01	0.018	0.014	0.00647948	0.01	0.012	0.008	0.00909091	0	0.0075	0	0.0207101	0.00900901	0	0	0.01	0.006	0.00840336	0	0.0175439	0.00932401	0.00877193	0.01	0	0	0	0.008	0	0
ZNF490	no						0.004	0.03125	0.0428571	0.028	0	0	0.016	0	0.042	0.044	0.084	0.06	0.05	0.04	0.04	0.056	0.054	0.0604752	0.064	0.066	0.038	0.0363636	0	0.0225	0	0.0207101	0.018018	0.0461538	0.016	0.024	0.036	0.0168067	0.044	0.0614035	0.025641	0.0233918	0.02	0.05	0.0449438	0	0	0.0142857	0.031746
ZNF563	no						0.008	0.0491071	0	0	0.036	0.034	0	0	0.032	0.032	0.05	0.036	0.032	0.03	0.04	0.036	0.042	0.0323974	0.032	0.022	0.038	0.0318182	0.0365854	0.0275	0	0.0384615	0.0315315	0.0307692	0.02	0.03	0.026	0.0364146	0.04	0.0438596	0.027972	0.0380117	0.022	0.038	0.0224719	0.06	0.032	0.0285714	0.0198413
ZNF639	no						0.136	0.459821	0.4	0.132	0.416	0.386	0.26	0.428571	0.326	0.35	0.458	0.386	0.214	0.264	0.288	0.31	0.404	0.384449	0.408	0.33	0.258	0.25	0.45122	0.23	0.181818	0.281065	0.18018	0.330769	0.226	0	0.332	0	0.394	0.201754	0.181818	0.327485	0.156	0.35	0.314607	0.58	0.51	0.271429	0.293651
ZNF8	no						0.006	0.00892857	0	0	0.03	0.024	0.006	0	0	0	0	0	0	0	0	0	0	0	0	0	0.008	0.00909091	0.0243902	0.0175	0	0.0325444	0.018018	0	0.01	0.022	0.02	0.0280112	0.018	0	0.00932401	0.0350877	0.01	0	0	0	0.03	0.0214286	0.0436508
ZNF816	no						0.004	0.0223214	0	0.008	0.03	0.022	0	0	0	0	0	0	0	0	0	0	0	0	0	0	0.022	0.0181818	0	0.0175	0.0606061	0.0207101	0	0.0153846	0.01	0.016	0.014	0.0252101	0.03	0	0.011655	0.0204678	0.02	0.032	0	0	0.038	0.0142857	0.015873
ZSCAN2	no						0.008	0.0267857	0.0714286	0.016	0.03	0.046	0.012	0	0.028	0.03	0.034	0.016	0.012	0.028	0.032	0.032	0.034	0.0367171	0.022	0.028	0	0	0	0.0425	0	0.0236686	0.0405405	0	0.016	0.018	0.012	0.0140056	0.028	0	0.013986	0.0233918	0.01	0.03	0.0224719	0.04	0.026	0.0285714	0.0238095
ZSCAN29	no						0	0.00892857	0.0285714	0	0.008	0.01	0	0	0.004	0.004	0.012	0.01	0.01	0.006	0.008	0.006	0.012	0.00431965	0.018	0.008	0.004	0.0136364	0	0	0	0.00887574	0	0	0	0.004	0.004	0.0196078	0.006	0	0.016317	0.00877193	0.006	0.004	0	0	0.01	0	0.0119048
ZSCAN5B	no						0	0.0133929	0	0.006	0	0	0	0	0	0	0	0	0	0	0	0	0	0	0	0	0	0	0	0	0	0	0	0	0	0	0	0	0.008	0	0	0	0	0.004	0	0	0	0	0
ZSCAN5DP	no						0.14	0.401786	0.428571	0.152	0	0	0	0	0	0	0	0	0	0	0	0	0	0	0	0	0	0	0	0	0	0	0	0	0	0	0.348	0	0.406	0	0	0	0	0	0	0	0	0	0
[truncated: 1 more columns]

## Sheet: Top_20_up
TF	Total.frequency	Up_reg	Down_reg	Up-Down	TF score	UpReg_datasets	DownReg_datasets	UpReg_category	DownReg_category
TCF4	14	12	2	10	15.1278	Al_CC_neuronal;Lee_CN_dMSN;Lee_CN_endo;Lee_CN_FON;Lee_CN_IN_PT;Lee_CN_iMSN;Lee_CN_micro;Lee_CN_oligo;Lee_CN_OPC;Lim_hiPSC_BBB;Ring_hiPSC_PSC;Smith_hiPSC_MSN_NSC	Ooi_hESC_hepatocyte;Ooi_hESC_myocyte		in vitro
FOSL2	10	10	0	10	5.77215	Agus_BA9;Al_CC_astro;Al_CC_neuronal;Consortium_hiPSC_neural;Lee_CN_astro;Lee_CN_endo;Lee_CN_epen;Lee_CN_micro;Lee_CN_mural;Ring_hiPSC_PSC
BCL6	13	11	2	9	5.1253	Agus_BA9;Al_CC_astro;Al_CC_neuronal;Lee_CN_astro;Lee_CN_endo;Lee_CN_epen;Lee_CN_FON;Lee_CN_IN_PT;Lee_CN_mural;Lee_CN_OPC;Lin_BA4	Ooi_hESC_PSC;Osipovitch_hESC_GPC	in vivo	in vitro
ZBTB16	11	10	1	9	0.947749	Al_CC_astro;Lee_CN_astro;Lee_CN_endo;Lee_CN_epen;Lee_CN_FON;Lee_CN_micro;Lee_CN_mural;Lee_CN_oligo;Lee_CN_OPC;Smith_hiPSC_MSN_NSC	Consortium_hiPSC_neural
FOXP1	10	9	1	8	21.8039	Al_CC_astro;Al_CC_neuronal;Lee_CN_dMSN;Lee_CN_endo;Lee_CN_IN_PT;Lee_CN_iMSN;Lee_CN_micro;Lee_CN_mural;Lee_CN_OPC	Ring_hiPSC_PSC	in vivo	in vitro
KLF15	8	8	0	8	16.2608	Agus_BA9;Al_CC_astro;Al_CC_neuronal;Lee_CN_mural;Lee_CN_OPC;Lin_BA4;Ooi_hESC_PSC;Ring_hiPSC_PSC
RXRA	9	8	1	7	1.69772	Agus_BA9;Lee_CN_astro;Lee_CN_endo;Lee_CN_epen;Lee_CN_FON;Lee_CN_micro;Lee_CN_mural;Lee_CN_OPC	Ooi_hESC_PSC	in vivo	in vitro
CUX1	7	7	0	7	0.241502	Lee_CN_astro;Lee_CN_endo;Lee_CN_epen;Lee_CN_micro;Lee_CN_mural;Lee_CN_oligo;Lim_hiPSC_BBB
CREBBP	10	8	2	6	17.3056	Al_CC_neuronal;Lee_CN_astro;Lee_CN_endo;Lee_CN_micro;Lee_CN_oligo;Lee_CN_OPC;Ooi_hESC_hepatocyte;Ring_hiPSC_PSC	Lee_CN_iMSN;Ooi_hESC_myocyte		iMSN
NFIA	10	8	2	6	17.181	Agus_BA9;Lee_CN_dMSN;Lee_CN_endo;Lee_CN_FON;Lee_CN_iMSN;Lee_CN_micro;Lee_CN_oligo;Lee_CN_OPC	Lee_CN_astro;Lee_CN_epen	in vivo	in vivo
MAFF	8	7	1	6	11.5646	Agus_BA9;Agus_BA9_pre;Agus_CN_pre;Al_CC;Lee_CN_astro;Lee_CN_endo;Ring_hiPSC_PSC	Consortium_hiPSC_neural
GLI2	6	6	0	6	11.5456	Agus_BA9;Al_CC;Lim_hiPSC_BBB;Lin_BA4;Ring_hiPSC_PSC;Smith_hiPSC_MSN_adult
NFIC	6	6	0	6	2.08306	Lee_CN_astro;Lee_CN_endo;Lee_CN_epen;Lee_CN_FON;Lee_CN_micro;Lee_CN_mural		in vivo	none
TCF3	6	6	0	6	0.365613	Agus_BA9;Lee_CN_epen;Lim_hiPSC_BBB;Ooi_hESC_NPC;Ooi_hESC_PSC;Smith_hiPSC_MSN_NSC
POU3F2	9	7	2	5	26.826	Agus_BA9;Al_CC_neuronal;Ooi_hESC_PSC;Osipovitch_hESC_GPC;Ring_hiPSC_PSC;Smith_hiPSC_MSN_adult;Smith_hiPSC_MSN_NSC	Lee_CN_astro;Ooi_hESC_myocyte
RFX3	9	7	2	5	21.8584	Al_CC_neuronal;Lee_CN_astro;Lee_CN_dMSN;Lee_CN_endo;Lee_CN_IN_PT;Lee_CN_oligo;Lee_CN_OPC	Consortium_hiPSC_neural;Lee_CN_epen	in vivo
FOXO1	7	6	1	5	13.7771	Agus_BA9;Consortium_hiPSC_neural;Lee_CN_FON;Lim_hiPSC_BBB;Ooi_hESC_PSC;Ring_hiPSC_PSC	Ooi_hESC_hepatocyte
TCF12	7	6	1	5	11.7455	Agus_BA9;Lee_CN_dMSN;Lee_CN_endo;Lee_CN_oligo;Lee_CN_OPC;Ooi_hESC_PSC	Lee_CN_micro
FOXO3	5	5	0	5	10.539	Al_CC_neuronal;Lee_CN_dMSN;Lee_CN_endo;Lee_CN_micro;Ooi_hESC_PSC
MAF	5	5	0	5	8.53623	Agus_BA9;Al_CC_astro;Lee_CN_FON;Mehta_hiPSC_CN_0;Ring_hiPSC_PSC

## Sheet: Top_20_down
TF	Total.frequency	Up_reg	Down_reg	Up-Down	TF score	UpReg_datasets	DownReg_datasets	UpReg_category	DownReg_category
ZKSCAN1	8	0	8	-8	0.526859		Al_CC_astro;Al_CC_neuronal;Lee_CN_dMSN;Lee_CN_iMSN;Lee_CN_oligo;Ooi_hESC_hepatocyte;Ooi_hESC_myocyte;Ooi_hESC_neuron
MAX	9	1	8	-7	18.2418	Agus_BA9	Lee_CN_dMSN;Lee_CN_IN_PT;Lee_CN_IN_SN;Lee_CN_iMSN;Ooi_hESC_hepatocyte;Ooi_hESC_myocyte;Ooi_hESC_PSC;Smith_hiPSC_MSN_NSC
E2F3	6	0	6	-6	1.87699		Lee_CN_astro;Lee_CN_dMSN;Lee_CN_FON;Lee_CN_IN_PT;Lee_CN_IN_SN;Lee_CN_iMSN	none	in vivo
BCL11A	9	2	7	-5	26.6625	Lee_CN_IN_PT;Lim_hiPSC_BBB	Consortium_hiPSC_neural;Lee_CN_dMSN;Lee_CN_FON;Lee_CN_IN_SN;Lee_CN_iMSN;Ooi_hESC_hepatocyte;Smith_hiPSC_MSN_NSC
EGR1	9	2	7	-5	25.1238	Agus_BA9_pre;Ooi_hESC_PSC	Al_CC;Al_CC_neuronal;Lee_CN_endo;Lee_CN_FON;Lee_CN_mural;Mehta_hiPSC_CN_100;Smith_hiPSC_MSN_NSC
FOXG1	9	2	7	-5	17.4435	Ooi_hESC_hepatocyte;Ooi_hESC_PSC	Al_CC_astro;Lee_CN_astro;Lee_CN_dMSN;Lee_CN_FON;Lee_CN_iMSN;Ooi_hESC_myocyte;Smith_hiPSC_MSN_NSC
TP53	9	2	7	-5	7.63591	Consortium_hiPSC_neural;Ooi_hESC_PSC	Lim_hiPSC_BBB;Mehta_hiPSC_CN_0;Mehta_hiPSC_CN_100;Mehta_hiPSC_CN_60;Mehta_hiPSC_CN_80;Ooi_hESC_neuron;Switonska_hiPSC_PSC_109Q	in vitro	in vitro
HMG20A	7	1	6	-5	4.57025	Ooi_hESC_myocyte	Agus_BA9;Lee_CN_astro;Lee_CN_dMSN;Lee_CN_iMSN;Ooi_hESC_hepatocyte;Ring_hiPSC_PSC
JMJD1C	7	1	6	-5	3.32325	Ooi_hESC_myocyte	Lee_CN_astro;Lee_CN_dMSN;Lee_CN_IN_SN;Lee_CN_iMSN;Lee_CN_micro;Lee_CN_oligo	in vitro	in vivo
STAT4	5	0	5	-5	2.26881		Lee_CN_dMSN;Lee_CN_IN_SN;Lee_CN_iMSN;Ooi_hESC_hepatocyte;Ooi_hESC_neuron
TAF1	5	0	5	-5	0.710108		Lee_CN_dMSN;Lee_CN_FON;Lee_CN_iMSN;Ooi_hESC_myocyte;Ooi_hESC_PSC
ZSCAN5A	5	0	5	-5	0.460131		Lee_CN_astro;Lee_CN_dMSN;Lee_CN_FON;Lee_CN_iMSN;Ooi_hESC_hepatocyte
NFE2L2	8	2	6	-4	23.0195	Agus_BA9;Al_CC_astro	Lee_CN_astro;Lee_CN_dMSN;Lee_CN_epen;Lee_CN_IN_PT;Lee_CN_iMSN;Ooi_hESC_PSC
POU2F2	8	2	6	-4	17.274	Ooi_hESC_myocyte;Ooi_hESC_neuron	Consortium_hiPSC_neural;Lee_CN_dMSN;Lee_CN_iMSN;Ooi_hESC_hepatocyte;Ring_hiPSC_PSC;Smith_hiPSC_MSN_NSC
ZNF280D	8	2	6	-4	16.2362	Lee_CN_FON;Lim_hiPSC_BBB	Al_CC_astro;Lee_CN_astro;Lee_CN_dMSN;Lee_CN_epen;Lee_CN_iMSN;Mehta_hiPSC_CN_100
ZNF667	8	2	6	-4	16.0537	Consortium_hiPSC_neural;Lim_hiPSC_BBB	Agus_BA9;Lee_CN_dMSN;Lee_CN_FON;Lee_CN_IN_PT;Lee_CN_iMSN;Ring_hiPSC_PSC
ZNF708	8	2	6	-4	10.0866	Ooi_hESC_neuron;Ring_hiPSC_PSC	Lee_CN_astro;Lee_CN_dMSN;Lee_CN_IN_PT;Lee_CN_iMSN;Lee_CN_OPC;Ooi_hESC_PSC
MZF1	6	1	5	-4	4.50864	Ooi_hESC_neuron	Al_CC_astro;Lee_CN_dMSN;Lee_CN_FON;Lee_CN_IN_PT;Lee_CN_iMSN	in vitro	in vivo
ZXDC	6	1	5	-4	2.41269	Lee_CN_epen	Al_CC_astro;Lee_CN_IN_SN;Lee_CN_iMSN;Ooi_hESC_hepatocyte;Ooi_hESC_myocyte
NKX2-1	4	0	4	-4	2.28003		Lee_CN_IN_PT;Mehta_hiPSC_CN_130;Mehta_hiPSC_CN_60;Mehta_hiPSC_CN_80
