# Supplementary material for: A Systematic Review of Transcriptional Dysregulation in Huntington’s Disease Studied by RNA Sequencing
Source: Front Genet. 2021 Oct 15;12:751033. doi: 10.3389/fgene.2021.751033 (PMC8554124; doi:10.3389/fgene.2021.751033)
Supplement: Supplementary file 10 [file DataSheet10.xlsx]

## Sheet: Info
Sheet	Content
1	DEG frequency in mouse early HD
2	DEG frequency in mouse intermediate HD
3	DEG frequency in mouse late HD
4	Overlap between mouse early, intermediate and late HD
5	Overlap between mouse early and intermediate HD excluding 3-way overlap
6	Overlap between mouse early and late HD excluding 3-way overlap
7	Overlap between mouse intermediate and late HD excluding 3-way overlap
8	Unique DEGs in mouse early HD
9	Unique DEGs in mouse intermediate HD
10	Unique DEGs in mouse late HD
11	Comparison between mouse_interm-late_striatal_bulk and mouse_interm-late_striatal_MSN
12	Comparison between mouse_interm-late_striatal_bulk and mouse_interm-late_striatal_IN
13	Comparison between mouse_early_striatal and human_presymp_striatal
14	Comparison between mouse_early_cortical and human_presymp_cortical
15	Comparison between mouse_interm-late_striatal_MSN and human_symp_striatal_MSN
16	Comparison between mouse_interm-late_striatal_IN and human_symp_striatal_IN
17	Comparison between mouse_interm-late_cortical and human_symp_cortical
18	Mouse dataset top DEGs

## Sheet: 1
genes	Freq	datasets	Avg.pvalue
Plk5	3	Langfelder_Hdh_Q175_CPu_2m;Yildirim_R6-1_CPu_4w;Yildirim_R6-1_CPu_8w	0.00537907
Krt9	3	Langfelder_Hdh_Q175_CPu_2m;Yildirim_R6-1_CPu_4w;Yildirim_R6-1_CPu_8w	0.00537907
Clspn	3	Langfelder_Hdh_Q175_CPu_2m;Yildirim_R6-1_CPu_4w;Yildirim_R6-1_CPu_8w	0.0053799
Gpx6	3	Langfelder_Hdh_Q175_CPu_2m;Yildirim_R6-1_CPu_4w;Yildirim_R6-1_CPu_8w	0.00548974
Penk	3	Langfelder_Hdh_Q175_CPu_2m;Yildirim_R6-1_CPu_4w;Yildirim_R6-1_CPu_8w	0.01573
Gpr153	3	Langfelder_Hdh_Q175_Co_2m;Langfelder_Hdh_Q175_CPu_2m;Yildirim_R6-1_CPu_8w	0.0174541
Pomc	2	Langfelder_Hdh_Q175_Co_2m;Langfelder_Hdh_Q175_CPu_2m	0.0003725
Tmprss6	2	Langfelder_Hdh_Q175_CPu_2m;Yildirim_R6-1_CPu_8w	0.000799785
Gpd1	2	Langfelder_Hdh_Q175_CPu_2m;Yildirim_R6-1_CPu_8w	0.000806905
Neto2	2	Langfelder_Hdh_Q175_CPu_2m;Yildirim_R6-1_CPu_8w	0.000812505
Rgs4	2	Langfelder_Hdh_Q175_CPu_2m;Yildirim_R6-1_CPu_8w	0.000817755
Cnr1	2	Langfelder_Hdh_Q175_CPu_2m;Yildirim_R6-1_CPu_8w	0.000860605
Ddit4l	2	Langfelder_Hdh_Q175_CPu_2m;Yildirim_R6-1_CPu_8w	0.00145411
Wnt4	2	Langfelder_Hdh_Q175_CPu_2m;Yildirim_R6-1_CPu_8w	0.00163555
Ppp4r4	2	Langfelder_Hdh_Q175_CPu_2m;Yildirim_R6-1_CPu_8w	0.0023141
Adora2a	2	Langfelder_Hdh_Q175_CPu_2m;Yildirim_R6-1_CPu_8w	0.0038991
Aqp1	2	Langfelder_Hdh_Q175_CPu_2m;Yildirim_R6-1_CPu_8w	0.0056291
Traip	2	Langfelder_Hdh_Q175_CPu_2m;Yildirim_R6-1_CPu_8w	0.0056291
Sec14l3	2	Langfelder_Hdh_Q175_CPu_2m;Yildirim_R6-1_CPu_8w	0.00691788
Plekhg5	2	Bardile_BACHD_97Q_cc_1m;Yildirim_R6-1_CPu_8w	0.00709023
Id4	2	Langfelder_Hdh_Q175_CPu_2m;Yildirim_R6-1_CPu_8w	0.0070991
Prkcd	2	Bardile_BACHD_97Q_cc_1m;Yildirim_R6-1_CPu_4w	0.00730272
Slc4a11	2	Langfelder_Hdh_Q175_CPu_2m;Yildirim_R6-1_CPu_8w	0.00744911
Egr2	2	Yildirim_R6-1_CPu_4w;Yildirim_R6-1_CPu_8w	0.0080686
Peg10	2	Yildirim_R6-1_CPu_4w;Yildirim_R6-1_CPu_8w	0.0080686
Il17rc	2	Langfelder_Hdh_Q175_CPu_2m;Yildirim_R6-1_CPu_8w	0.00894911
Ankrd35	2	Langfelder_Hdh_Q175_CPu_2m;Yildirim_R6-1_CPu_8w	0.0092312
Calb2	2	Langfelder_Hdh_Q175_Co_2m;Yildirim_R6-1_CPu_8w	0.00929911
Kcnab1	2	Langfelder_Hdh_Q175_CPu_2m;Yildirim_R6-1_CPu_8w	0.0093991
Kcnh4	2	Langfelder_Hdh_Q175_CPu_2m;Yildirim_R6-1_CPu_8w	0.00989911
Phex	2	Langfelder_Hdh_Q175_CPu_2m;Yildirim_R6-1_CPu_8w	0.0104991
Arpp21	2	Langfelder_Hdh_Q175_CPu_2m;Yildirim_R6-1_CPu_8w	0.0106991
1700001O22Rik	2	Langfelder_Hdh_Q175_CPu_2m;Yildirim_R6-1_CPu_8w	0.0109306
Sbsn	2	Langfelder_Hdh_Q175_CPu_2m;Yildirim_R6-1_CPu_8w	0.0110499
Rbp4	2	Langfelder_Hdh_Q175_CPu_2m;Yildirim_R6-1_CPu_8w	0.0118991
Magel2	2	Yildirim_R6-1_CPu_4w;Yildirim_R6-1_CPu_8w	0.0123295
Fgf3	2	Langfelder_Hdh_Q175_CPu_2m;Yildirim_R6-1_CPu_8w	0.0135491
Upb1	2	Langfelder_Hdh_Q175_CPu_2m;Yildirim_R6-1_CPu_8w	0.0152647
Cga	2	Langfelder_Hdh_Q175_Co_2m;Langfelder_Hdh_Q175_CPu_2m	0.016195
Rgs14	2	Langfelder_Hdh_Q175_CPu_2m;Yildirim_R6-1_CPu_8w	0.0167491
Cacnb3	2	Langfelder_Hdh_Q175_CPu_2m;Yildirim_R6-1_CPu_8w	0.0168491
St8sia3	2	Langfelder_Hdh_Q175_CPu_2m;Yildirim_R6-1_CPu_8w	0.0177491
Pwwp2b	2	Langfelder_Hdh_Q175_CPu_2m;Yildirim_R6-1_CPu_8w	0.0186491
Htr2a	2	Yildirim_R6-1_CPu_4w;Yildirim_R6-1_CPu_8w	0.0187535
Tmem72	2	Langfelder_Hdh_Q175_CPu_2m;Yildirim_R6-1_CPu_8w	0.0189991
Gpr149	2	Yildirim_R6-1_CPu_4w;Yildirim_R6-1_CPu_8w	0.0194963
Gng4	2	Langfelder_Hdh_Q175_Co_2m;Yildirim_R6-1_CPu_8w	0.0197991
Abi3bp	2	Langfelder_Hdh_Q175_CPu_2m;Yildirim_R6-1_CPu_8w	0.0215491
Scn4b	2	Langfelder_Hdh_Q175_CPu_2m;Yildirim_R6-1_CPu_8w	0.0215491
Cldn26	2	Langfelder_Hdh_Q175_CPu_2m;Yildirim_R6-1_CPu_4w	0.0218479
Grk4	2	Langfelder_Hdh_Q175_Co_2m;Langfelder_Hdh_Q175_CPu_2m	0.022058
A230065H16Rik	2	Langfelder_Hdh_Q175_Co_2m;Yildirim_R6-1_CPu_4w	0.0227695
Dbp	2	Langfelder_Hdh_Q175_CPu_2m;Yildirim_R6-1_CPu_8w	0.0229491
Baiap2	2	Bardile_BACHD_97Q_cc_1m;Yildirim_R6-1_CPu_8w	0.02327
Klhl1	2	Langfelder_Hdh_Q175_CPu_2m;Yildirim_R6-1_CPu_8w	0.0233929
Rasl10a	2	Langfelder_Hdh_Q175_CPu_2m;Yildirim_R6-1_CPu_8w	0.0246556
9530036O11Rik	2	Langfelder_Hdh_Q175_Co_2m;Langfelder_Hdh_Q175_CPu_2m	0.02985
Asl	2	Langfelder_Hdh_Q175_CPu_2m;Yildirim_R6-1_CPu_8w	0.0410039
Ifi27l2b	1	Langfelder_Hdh_Q175_CPu_2m	3.03e-07
Odf4	1	Langfelder_Hdh_Q175_CPu_2m	3.61e-06
Serpina1c	1	Langfelder_Hdh_Q175_Co_2m	7.63e-06
Alb	1	Langfelder_Hdh_Q175_Co_2m	7.79e-06
Sohlh1	1	Langfelder_Hdh_Q175_CPu_2m	3.71e-05
Mup3	1	Langfelder_Hdh_Q175_Co_2m	7.99e-05
Mas1	1	Langfelder_Hdh_Q175_CPu_2m	0.000123
Pipox	1	Langfelder_Hdh_Q175_CPu_2m	0.000123
Prl	1	Langfelder_Hdh_Q175_CPu_2m	0.000161
Gc	1	Langfelder_Hdh_Q175_Co_2m	0.000365
Enpp5	1	Langfelder_Hdh_Q175_CPu_2m	0.000545
Fgg	1	Langfelder_Hdh_Q175_Co_2m	0.000669
Ifi27l2a	1	Langfelder_Hdh_Q175_CPu_2m	0.000763
Apob	1	Langfelder_Hdh_Q175_Co_2m	0.00122
1110012J17Rik	1	Yildirim_R6-1_CPu_8w	0.00159821
1500015O10Rik	1	Yildirim_R6-1_CPu_8w	0.00159821
1700037H04Rik	1	Yildirim_R6-1_CPu_8w	0.00159821
1700086L19Rik	1	Yildirim_R6-1_CPu_8w	0.00159821
2010300C02Rik	1	Yildirim_R6-1_CPu_8w	0.00159821
3110035E14Rik	1	Yildirim_R6-1_CPu_8w	0.00159821
38596	1	Yildirim_R6-1_CPu_8w	0.00159821
4930572J05Rik	1	Yildirim_R6-1_CPu_8w	0.00159821
6030419C18Rik	1	Yildirim_R6-1_CPu_8w	0.00159821
6530418L21Rik	1	Yildirim_R6-1_CPu_8w	0.00159821
9430020K01Rik	1	Yildirim_R6-1_CPu_8w	0.00159821
Abca4	1	Yildirim_R6-1_CPu_8w	0.00159821
Ablim2	1	Yildirim_R6-1_CPu_8w	0.00159821
Accn4	1	Yildirim_R6-1_CPu_8w	0.00159821
Ace	1	Yildirim_R6-1_CPu_8w	0.00159821
Acta2	1	Yildirim_R6-1_CPu_8w	0.00159821
Actn1	1	Yildirim_R6-1_CPu_8w	0.00159821
Actn2	1	Yildirim_R6-1_CPu_8w	0.00159821
Acvr1c	1	Yildirim_R6-1_CPu_8w	0.00159821
Acvrl1	1	Yildirim_R6-1_CPu_8w	0.00159821
Adamts3	1	Yildirim_R6-1_CPu_8w	0.00159821
Adcy5	1	Yildirim_R6-1_CPu_8w	0.00159821
Adra2c	1	Yildirim_R6-1_CPu_8w	0.00159821
Agt	1	Yildirim_R6-1_CPu_8w	0.00159821
AI593442	1	Yildirim_R6-1_CPu_8w	0.00159821
Akap5	1	Yildirim_R6-1_CPu_8w	0.00159821
Akap9	1	Yildirim_R6-1_CPu_8w	0.00159821
Amz1	1	Yildirim_R6-1_CPu_8w	0.00159821
Ankk1	1	Yildirim_R6-1_CPu_8w	0.00159821
Ankrd33b	1	Yildirim_R6-1_CPu_8w	0.00159821
Anks1b	1	Yildirim_R6-1_CPu_8w	0.00159821
Ano3	1	Yildirim_R6-1_CPu_8w	0.00159821
Ap1s1	1	Yildirim_R6-1_CPu_8w	0.00159821
Arc	1	Yildirim_R6-1_CPu_8w	0.00159821
Arhgap10	1	Yildirim_R6-1_CPu_8w	0.00159821
Arhgap33	1	Yildirim_R6-1_CPu_8w	0.00159821
Arhgap36	1	Yildirim_R6-1_CPu_8w	0.00159821
Arl4d	1	Yildirim_R6-1_CPu_8w	0.00159821
Arpp19	1	Yildirim_R6-1_CPu_8w	0.00159821
Atad2b	1	Yildirim_R6-1_CPu_8w	0.00159821
Atf6	1	Yildirim_R6-1_CPu_8w	0.00159821
Atp2b1	1	Yildirim_R6-1_CPu_8w	0.00159821
AW551984	1	Yildirim_R6-1_CPu_8w	0.00159821
B3gnt2	1	Yildirim_R6-1_CPu_8w	0.00159821
Baz1a	1	Yildirim_R6-1_CPu_8w	0.00159821
Bcl11b	1	Yildirim_R6-1_CPu_8w	0.00159821
Bcr	1	Yildirim_R6-1_CPu_8w	0.00159821
Bhlhe40	1	Yildirim_R6-1_CPu_8w	0.00159821
C130074G19Rik	1	Yildirim_R6-1_CPu_8w	0.00159821
Cacna2d3	1	Yildirim_R6-1_CPu_8w	0.00159821
Cacnb1	1	Yildirim_R6-1_CPu_8w	0.00159821
Cacng3	1	Yildirim_R6-1_CPu_8w	0.00159821
Cacng4	1	Yildirim_R6-1_CPu_8w	0.00159821
Caln1	1	Yildirim_R6-1_CPu_8w	0.00159821
Camk1g	1	Yildirim_R6-1_CPu_8w	0.00159821
Camk2n1	1	Yildirim_R6-1_CPu_8w	0.00159821
Camk4	1	Yildirim_R6-1_CPu_8w	0.00159821
Camkk1	1	Yildirim_R6-1_CPu_8w	0.00159821
Camkk2	1	Yildirim_R6-1_CPu_8w	0.00159821
Camkv	1	Yildirim_R6-1_CPu_8w	0.00159821
Cap1	1	Yildirim_R6-1_CPu_8w	0.00159821
Car11	1	Yildirim_R6-1_CPu_8w	0.00159821
Car12	1	Yildirim_R6-1_CPu_8w	0.00159821
Cbr3	1	Yildirim_R6-1_CPu_8w	0.00159821
Ccdc135	1	Yildirim_R6-1_CPu_8w	0.00159821
Ccdc3	1	Yildirim_R6-1_CPu_8w	0.00159821
Ccdc88c	1	Yildirim_R6-1_CPu_8w	0.00159821
Cck	1	Yildirim_R6-1_CPu_8w	0.00159821
Cckbr	1	Yildirim_R6-1_CPu_8w	0.00159821
Ccm2	1	Yildirim_R6-1_CPu_8w	0.00159821
Ccnd2	1	Yildirim_R6-1_CPu_8w	0.00159821
Cd4	1	Yildirim_R6-1_CPu_8w	0.00159821
Cdc42ep3	1	Yildirim_R6-1_CPu_8w	0.00159821
Cdkn1a	1	Yildirim_R6-1_CPu_8w	0.00159821
Cecr6	1	Yildirim_R6-1_CPu_8w	0.00159821
Celsr1	1	Yildirim_R6-1_CPu_8w	0.00159821
Cgnl1	1	Yildirim_R6-1_CPu_8w	0.00159821
Chrm4	1	Yildirim_R6-1_CPu_8w	0.00159821
Cldn2	1	Yildirim_R6-1_CPu_8w	0.00159821
Clic6	1	Yildirim_R6-1_CPu_8w	0.00159821
Cntnap3	1	Yildirim_R6-1_CPu_8w	0.00159821
Coch	1	Yildirim_R6-1_CPu_8w	0.00159821
Col11a1	1	Yildirim_R6-1_CPu_8w	0.00159821
Col5a1	1	Yildirim_R6-1_CPu_8w	0.00159821
Col6a1	1	Yildirim_R6-1_CPu_8w	0.00159821
Col6a4	1	Yildirim_R6-1_CPu_8w	0.00159821
Col8a1	1	Yildirim_R6-1_CPu_8w	0.00159821
Col8a2	1	Yildirim_R6-1_CPu_8w	0.00159821
Col9a3	1	Yildirim_R6-1_CPu_8w	0.00159821
Cplx3	1	Yildirim_R6-1_CPu_8w	0.00159821
Cpne9	1	Yildirim_R6-1_CPu_8w	0.00159821
Crip2	1	Yildirim_R6-1_CPu_8w	0.00159821
Crocc	1	Yildirim_R6-1_CPu_8w	0.00159821
Crym	1	Yildirim_R6-1_CPu_8w	0.00159821
Ctgf	1	Yildirim_R6-1_CPu_8w	0.00159821
Ctxn1	1	Yildirim_R6-1_CPu_8w	0.00159821
Cyld	1	Yildirim_R6-1_CPu_8w	0.00159821
Cyp26b1	1	Yildirim_R6-1_CPu_8w	0.00159821
D0H4S114	1	Yildirim_R6-1_CPu_8w	0.00159821
D18Ertd653e	1	Yildirim_R6-1_CPu_8w	0.00159821
D430041D05Rik	1	Yildirim_R6-1_CPu_8w	0.00159821
Dach1	1	Yildirim_R6-1_CPu_8w	0.00159821
Dagla	1	Yildirim_R6-1_CPu_8w	0.00159821
Dbpht2	1	Yildirim_R6-1_CPu_8w	0.00159821
Dclk3	1	Yildirim_R6-1_CPu_8w	0.00159821
Ddn	1	Yildirim_R6-1_CPu_8w	0.00159821
Dgkb	1	Yildirim_R6-1_CPu_8w	0.00159821
Dgkz	1	Yildirim_R6-1_CPu_8w	0.00159821
Dio2	1	Yildirim_R6-1_CPu_8w	0.00159821
Diras2	1	Yildirim_R6-1_CPu_8w	0.00159821
Dkk3	1	Yildirim_R6-1_CPu_8w	0.00159821
Dlgap2	1	Yildirim_R6-1_CPu_8w	0.00159821
Dlgap3	1	Yildirim_R6-1_CPu_8w	0.00159821
Dmkn	1	Yildirim_R6-1_CPu_8w	0.00159821
Dnahc1	1	Yildirim_R6-1_CPu_8w	0.00159821
Dnahc6	1	Yildirim_R6-1_CPu_8w	0.00159821
Dpf1	1	Yildirim_R6-1_CPu_8w	0.00159821
Dpy19l3	1	Yildirim_R6-1_CPu_8w	0.00159821
Drd1a	1	Yildirim_R6-1_CPu_8w	0.00159821
Drd2	1	Yildirim_R6-1_CPu_8w	0.00159821
Dusp1	1	Yildirim_R6-1_CPu_8w	0.00159821
Dusp14	1	Yildirim_R6-1_CPu_8w	0.00159821
Dusp18	1	Yildirim_R6-1_CPu_8w	0.00159821
Dusp6	1	Yildirim_R6-1_CPu_8w	0.00159821
E130012A19Rik	1	Yildirim_R6-1_CPu_8w	0.00159821
Egr1	1	Yildirim_R6-1_CPu_8w	0.00159821
Egr3	1	Yildirim_R6-1_CPu_8w	0.00159821
Egr4	1	Yildirim_R6-1_CPu_8w	0.00159821
Eif2c4	1	Yildirim_R6-1_CPu_8w	0.00159821
Erf	1	Yildirim_R6-1_CPu_8w	0.00159821
Etl4	1	Yildirim_R6-1_CPu_8w	0.00159821
Etv5	1	Yildirim_R6-1_CPu_8w	0.00159821
F5	1	Yildirim_R6-1_CPu_8w	0.00159821
Fam102b	1	Yildirim_R6-1_CPu_8w	0.00159821
Fam184b	1	Yildirim_R6-1_CPu_8w	0.00159821
Fam198b	1	Yildirim_R6-1_CPu_8w	0.00159821
Fam59a	1	Yildirim_R6-1_CPu_8w	0.00159821
Fam70a	1	Yildirim_R6-1_CPu_8w	0.00159821
Fam84b	1	Yildirim_R6-1_CPu_8w	0.00159821
Fbxo32	1	Yildirim_R6-1_CPu_8w	0.00159821
Fcho1	1	Yildirim_R6-1_CPu_8w	0.00159821
Fmnl1	1	Yildirim_R6-1_CPu_8w	0.00159821
Folr1	1	Yildirim_R6-1_CPu_8w	0.00159821
Fosb	1	Yildirim_R6-1_CPu_8w	0.00159821
Fosl2	1	Yildirim_R6-1_CPu_8w	0.00159821
Foxo1	1	Yildirim_R6-1_CPu_8w	0.00159821
Foxp1	1	Yildirim_R6-1_CPu_8w	0.00159821
Fst	1	Yildirim_R6-1_CPu_8w	0.00159821
Gabrd	1	Yildirim_R6-1_CPu_8w	0.00159821
Gcnt2	1	Yildirim_R6-1_CPu_8w	0.00159821
Gdpd5	1	Yildirim_R6-1_CPu_8w	0.00159821
Gfod1	1	Yildirim_R6-1_CPu_8w	0.00159821
Gfra2	1	Yildirim_R6-1_CPu_8w	0.00159821
Git1	1	Yildirim_R6-1_CPu_8w	0.00159821
Gm10754	1	Yildirim_R6-1_CPu_8w	0.00159821
Gm11549	1	Yildirim_R6-1_CPu_8w	0.00159821
Gm1337	1	Yildirim_R6-1_CPu_8w	0.00159821
Gm6682	1	Yildirim_R6-1_CPu_8w	0.00159821
Gpr139	1	Yildirim_R6-1_CPu_8w	0.00159821
Gpr155	1	Yildirim_R6-1_CPu_8w	0.00159821
Gpr6	1	Yildirim_R6-1_CPu_8w	0.00159821
Gpr83	1	Yildirim_R6-1_CPu_8w	0.00159821
Gpr88	1	Yildirim_R6-1_CPu_8w	0.00159821
Gprasp2	1	Yildirim_R6-1_CPu_8w	0.00159821
Gprin3	1	Yildirim_R6-1_CPu_8w	0.00159821
Grasp	1	Yildirim_R6-1_CPu_8w	0.00159821
Grik2	1	Yildirim_R6-1_CPu_8w	0.00159821
Grm3	1	Yildirim_R6-1_CPu_8w	0.00159821
Grm4	1	Yildirim_R6-1_CPu_8w	0.00159821
Gsg1l	1	Yildirim_R6-1_CPu_8w	0.00159821
H2-D1	1	Yildirim_R6-1_CPu_8w	0.00159821
Hbegf	1	Yildirim_R6-1_CPu_8w	0.00159821
Hipk4	1	Yildirim_R6-1_CPu_8w	0.00159821
Hlf	1	Yildirim_R6-1_CPu_8w	0.00159821
Homer1	1	Yildirim_R6-1_CPu_8w	0.00159821
Hpca	1	Yildirim_R6-1_CPu_8w	0.00159821
Hras1	1	Yildirim_R6-1_CPu_8w	0.00159821
Hrh3	1	Yildirim_R6-1_CPu_8w	0.00159821
Hrk	1	Yildirim_R6-1_CPu_8w	0.00159821
Hs3st2	1	Yildirim_R6-1_CPu_8w	0.00159821
Hs3st4	1	Yildirim_R6-1_CPu_8w	0.00159821
Htr1d	1	Yildirim_R6-1_CPu_8w	0.00159821
Ido1	1	Yildirim_R6-1_CPu_8w	0.00159821
Ier5	1	Yildirim_R6-1_CPu_8w	0.00159821
Ier5l	1	Yildirim_R6-1_CPu_8w	0.00159821
Igfbp2	1	Yildirim_R6-1_CPu_8w	0.00159821
Igfbp4	1	Yildirim_R6-1_CPu_8w	0.00159821
Igfbp5	1	Yildirim_R6-1_CPu_8w	0.00159821
Igsf21	1	Yildirim_R6-1_CPu_8w	0.00159821
Impg1	1	Yildirim_R6-1_CPu_8w	0.00159821
Inf2	1	Yildirim_R6-1_CPu_8w	0.00159821
Inhba	1	Yildirim_R6-1_CPu_8w	0.00159821
Inpp5j	1	Yildirim_R6-1_CPu_8w	0.00159821
Iqgap2	1	Yildirim_R6-1_CPu_8w	0.00159821
Itga5	1	Yildirim_R6-1_CPu_8w	0.00159821
Itga9	1	Yildirim_R6-1_CPu_8w	0.00159821
Itpka	1	Yildirim_R6-1_CPu_8w	0.00159821
Itpr1	1	Yildirim_R6-1_CPu_8w	0.00159821
Ivns1abp	1	Yildirim_R6-1_CPu_8w	0.00159821
Junb	1	Yildirim_R6-1_CPu_8w	0.00159821
Kalrn	1	Yildirim_R6-1_CPu_8w	0.00159821
Kcne2	1	Yildirim_R6-1_CPu_8w	0.00159821
Kcnh3	1	Yildirim_R6-1_CPu_8w	0.00159821
Kcnip2	1	Yildirim_R6-1_CPu_8w	0.00159821
Kcnip3	1	Yildirim_R6-1_CPu_8w	0.00159821
Kcnj4	1	Yildirim_R6-1_CPu_8w	0.00159821
Kcnk2	1	Yildirim_R6-1_CPu_8w	0.00159821
Kcnq5	1	Yildirim_R6-1_CPu_8w	0.00159821
Kctd1	1	Yildirim_R6-1_CPu_8w	0.00159821
Kctd17	1	Yildirim_R6-1_CPu_8w	0.00159821
Kdm4b	1	Yildirim_R6-1_CPu_8w	0.00159821
Kif17	1	Yildirim_R6-1_CPu_8w	0.00159821
Kif27	1	Yildirim_R6-1_CPu_8w	0.00159821
Kl	1	Yildirim_R6-1_CPu_8w	0.00159821
Klf10	1	Yildirim_R6-1_CPu_8w	0.00159821
Klf16	1	Yildirim_R6-1_CPu_8w	0.00159821
Kremen1	1	Yildirim_R6-1_CPu_8w	0.00159821
Krt10	1	Yildirim_R6-1_CPu_8w	0.00159821
Krt18	1	Yildirim_R6-1_CPu_8w	0.00159821
Lbp	1	Yildirim_R6-1_CPu_8w	0.00159821
Lingo3	1	Yildirim_R6-1_CPu_8w	0.00159821
Lmo2	1	Yildirim_R6-1_CPu_8w	0.00159821
Lpcat4	1	Yildirim_R6-1_CPu_8w	0.00159821
Lpl	1	Yildirim_R6-1_CPu_8w	0.00159821
Lrp4	1	Yildirim_R6-1_CPu_8w	0.00159821
Lrrc10b	1	Yildirim_R6-1_CPu_8w	0.00159821
Lrrk2	1	Yildirim_R6-1_CPu_8w	0.00159821
Lynx1	1	Yildirim_R6-1_CPu_8w	0.00159821
Man1a	1	Yildirim_R6-1_CPu_8w	0.00159821
Mapk4	1	Yildirim_R6-1_CPu_8w	0.00159821
Mast3	1	Yildirim_R6-1_CPu_8w	0.00159821
Meis2	1	Yildirim_R6-1_CPu_8w	0.00159821
Mesdc1	1	Yildirim_R6-1_CPu_8w	0.00159821
Mgat4b	1	Yildirim_R6-1_CPu_8w	0.00159821
Mgat5b	1	Yildirim_R6-1_CPu_8w	0.00159821
Midn	1	Yildirim_R6-1_CPu_8w	0.00159821
Mki67	1	Yildirim_R6-1_CPu_8w	0.00159821
Mn1	1	Yildirim_R6-1_CPu_8w	0.00159821
Mpped1	1	Yildirim_R6-1_CPu_8w	0.00159821
Myh7	1	Yildirim_R6-1_CPu_8w	0.00159821
Myo3b	1	Yildirim_R6-1_CPu_8w	0.00159821
Myo5b	1	Yildirim_R6-1_CPu_8w	0.00159821
Myo5c	1	Yildirim_R6-1_CPu_8w	0.00159821
Myt1l	1	Yildirim_R6-1_CPu_8w	0.00159821
Ncan	1	Yildirim_R6-1_CPu_8w	0.00159821
Necab2	1	Yildirim_R6-1_CPu_8w	0.00159821
Neto1	1	Yildirim_R6-1_CPu_8w	0.00159821
Neurod6	1	Yildirim_R6-1_CPu_8w	0.00159821
Nexn	1	Yildirim_R6-1_CPu_8w	0.00159821
Ngef	1	Yildirim_R6-1_CPu_8w	0.00159821
Nov	1	Yildirim_R6-1_CPu_8w	0.00159821
Npas2	1	Yildirim_R6-1_CPu_8w	0.00159821
Npas4	1	Yildirim_R6-1_CPu_8w	0.00159821
Nptx1	1	Yildirim_R6-1_CPu_8w	0.00159821
Nptx2	1	Yildirim_R6-1_CPu_8w	0.00159821
Npy	1	Yildirim_R6-1_CPu_8w	0.00159821
Nr4a1	1	Yildirim_R6-1_CPu_8w	0.00159821
Nr4a2	1	Yildirim_R6-1_CPu_8w	0.00159821
Nr4a3	1	Yildirim_R6-1_CPu_8w	0.00159821
Nrip2	1	Yildirim_R6-1_CPu_8w	0.00159821
Nxph3	1	Yildirim_R6-1_CPu_8w	0.00159821
Obscn	1	Yildirim_R6-1_CPu_8w	0.00159821
Oprd1	1	Yildirim_R6-1_CPu_8w	0.00159821
Oprk1	1	Yildirim_R6-1_CPu_8w	0.00159821
Osbpl8	1	Yildirim_R6-1_CPu_8w	0.00159821
Otx2	1	Yildirim_R6-1_CPu_8w	0.00159821
P4ha1	1	Yildirim_R6-1_CPu_8w	0.00159821
Pcdh20	1	Yildirim_R6-1_CPu_8w	0.00159821
Pcp4	1	Yildirim_R6-1_CPu_8w	0.00159821
Pcp4l1	1	Yildirim_R6-1_CPu_8w	0.00159821
Pcsk9	1	Yildirim_R6-1_CPu_8w	0.00159821
Pde10a	1	Yildirim_R6-1_CPu_8w	0.00159821
Pde1b	1	Yildirim_R6-1_CPu_8w	0.00159821
Pde7b	1	Yildirim_R6-1_CPu_8w	0.00159821
Pdp1	1	Yildirim_R6-1_CPu_8w	0.00159821
Pdyn	1	Yildirim_R6-1_CPu_8w	0.00159821
Pdzd2	1	Yildirim_R6-1_CPu_8w	0.00159821
Per1	1	Yildirim_R6-1_CPu_8w	0.00159821
Phyhip	1	Yildirim_R6-1_CPu_8w	0.00159821
Pitpnm2	1	Yildirim_R6-1_CPu_8w	0.00159821
Plcb1	1	Yildirim_R6-1_CPu_8w	0.00159821
Plekhg4	1	Yildirim_R6-1_CPu_8w	0.00159821
Plk2	1	Yildirim_R6-1_CPu_8w	0.00159821
Plxdc1	1	Yildirim_R6-1_CPu_8w	0.00159821
Plxnd1	1	Yildirim_R6-1_CPu_8w	0.00159821
Pmepa1	1	Yildirim_R6-1_CPu_8w	0.00159821
Pnma3	1	Yildirim_R6-1_CPu_8w	0.00159821
Polr2a	1	Yildirim_R6-1_CPu_8w	0.00159821
Pou3f1	1	Yildirim_R6-1_CPu_8w	0.00159821
Ppp1ca	1	Yildirim_R6-1_CPu_8w	0.00159821
Ppp1r16b	1	Yildirim_R6-1_CPu_8w	0.00159821
Ppp1r1a	1	Yildirim_R6-1_CPu_8w	0.00159821
Ppp1r1b	1	Yildirim_R6-1_CPu_8w	0.00159821
Ppp2r2a	1	Yildirim_R6-1_CPu_8w	0.00159821
Prima1	1	Yildirim_R6-1_CPu_8w	0.00159821
Prkch	1	Yildirim_R6-1_CPu_8w	0.00159821
Prosapip1	1	Yildirim_R6-1_CPu_8w	0.00159821
Prss12	1	Yildirim_R6-1_CPu_8w	0.00159821
Prss23	1	Yildirim_R6-1_CPu_8w	0.00159821
Psd	1	Yildirim_R6-1_CPu_8w	0.00159821
Ptgds	1	Yildirim_R6-1_CPu_8w	0.00159821
Ptms	1	Yildirim_R6-1_CPu_8w	0.00159821
Ptpn5	1	Yildirim_R6-1_CPu_8w	0.00159821
Ptpn7	1	Yildirim_R6-1_CPu_8w	0.00159821
Ptpro	1	Yildirim_R6-1_CPu_8w	0.00159821
Ptprv	1	Yildirim_R6-1_CPu_8w	0.00159821
Pxdn	1	Yildirim_R6-1_CPu_8w	0.00159821
Rai14	1	Yildirim_R6-1_CPu_8w	0.00159821
Rap1gap	1	Yildirim_R6-1_CPu_8w	0.00159821
Rarb	1	Yildirim_R6-1_CPu_8w	0.00159821
Rasd2	1	Yildirim_R6-1_CPu_8w	0.00159821
Rasgef1a	1	Yildirim_R6-1_CPu_8w	0.00159821
Rasgef1b	1	Yildirim_R6-1_CPu_8w	0.00159821
Rasgrp2	1	Yildirim_R6-1_CPu_8w	0.00159821
Rasl10b	1	Yildirim_R6-1_CPu_8w	0.00159821
Rassf3	1	Yildirim_R6-1_CPu_8w	0.00159821
Rbp1	1	Yildirim_R6-1_CPu_8w	0.00159821
Rdh5	1	Yildirim_R6-1_CPu_8w	0.00159821
Rem2	1	Yildirim_R6-1_CPu_8w	0.00159821
Rgs11	1	Yildirim_R6-1_CPu_8w	0.00159821
Rgs2	1	Yildirim_R6-1_CPu_8w	0.00159821
Rgs20	1	Yildirim_R6-1_CPu_8w	0.00159821
Rgs7bp	1	Yildirim_R6-1_CPu_8w	0.00159821
Rgs9	1	Yildirim_R6-1_CPu_8w	0.00159821
Rhobtb2	1	Yildirim_R6-1_CPu_8w	0.00159821
Rin1	1	Yildirim_R6-1_CPu_8w	0.00159821
Robo3	1	Yildirim_R6-1_CPu_8w	0.00159821
Rps6ka4	1	Yildirim_R6-1_CPu_8w	0.00159821
Rps6ka5	1	Yildirim_R6-1_CPu_8w	0.00159821
Rragd	1	Yildirim_R6-1_CPu_8w	0.00159821
Rspo2	1	Yildirim_R6-1_CPu_8w	0.00159821
Rtn4r	1	Yildirim_R6-1_CPu_8w	0.00159821
Rxrg	1	Yildirim_R6-1_CPu_8w	0.00159821
Ryr1	1	Yildirim_R6-1_CPu_8w	0.00159821
Satb2	1	Yildirim_R6-1_CPu_8w	0.00159821
Sc4mol	1	Yildirim_R6-1_CPu_8w	0.00159821
Scube1	1	Yildirim_R6-1_CPu_8w	0.00159821
Sec14l1	1	Yildirim_R6-1_CPu_8w	0.00159821
Sema7a	1	Yildirim_R6-1_CPu_8w	0.00159821
Serpina9	1	Yildirim_R6-1_CPu_8w	0.00159821
Sez6	1	Yildirim_R6-1_CPu_8w	0.00159821
Sfmbt2	1	Yildirim_R6-1_CPu_8w	0.00159821
Sgk3	1	Yildirim_R6-1_CPu_8w	0.00159821
Sh2d5	1	Yildirim_R6-1_CPu_8w	0.00159821
Sh3rf2	1	Yildirim_R6-1_CPu_8w	0.00159821
Shank3	1	Yildirim_R6-1_CPu_8w	0.00159821
Shb	1	Yildirim_R6-1_CPu_8w	0.00159821
Shisa2	1	Yildirim_R6-1_CPu_8w	0.00159821
Skil	1	Yildirim_R6-1_CPu_8w	0.00159821
Slc17a6	1	Yildirim_R6-1_CPu_8w	0.00159821
Slc24a4	1	Yildirim_R6-1_CPu_8w	0.00159821
Slc35d3	1	Yildirim_R6-1_CPu_8w	0.00159821
Slc4a5	1	Yildirim_R6-1_CPu_8w	0.00159821
Slc8a2	1	Yildirim_R6-1_CPu_8w	0.00159821
Slc9a5	1	Yildirim_R6-1_CPu_8w	0.00159821
Slmap	1	Yildirim_R6-1_CPu_8w	0.00159821
Smad3	1	Yildirim_R6-1_CPu_8w	0.00159821
Smarcd1	1	Yildirim_R6-1_CPu_8w	0.00159821
Smpd3	1	Yildirim_R6-1_CPu_8w	0.00159821
Spata13	1	Yildirim_R6-1_CPu_8w	0.00159821
Spata2l	1	Yildirim_R6-1_CPu_8w	0.00159821
Spock3	1	Yildirim_R6-1_CPu_8w	0.00159821
Spry2	1	Yildirim_R6-1_CPu_8w	0.00159821
Ssbp4	1	Yildirim_R6-1_CPu_8w	0.00159821
St8sia2	1	Yildirim_R6-1_CPu_8w	0.00159821
Stard10	1	Yildirim_R6-1_CPu_8w	0.00159821
Stk32a	1	Yildirim_R6-1_CPu_8w	0.00159821
Strn	1	Yildirim_R6-1_CPu_8w	0.00159821
Sulf1	1	Yildirim_R6-1_CPu_8w	0.00159821
Sv2b	1	Yildirim_R6-1_CPu_8w	0.00159821
Synpo	1	Yildirim_R6-1_CPu_8w	0.00159821
Synpo2	1	Yildirim_R6-1_CPu_8w	0.00159821
Syt12	1	Yildirim_R6-1_CPu_8w	0.00159821
Syt6	1	Yildirim_R6-1_CPu_8w	0.00159821
Tbc1d8	1	Yildirim_R6-1_CPu_8w	0.00159821
Tbr1	1	Yildirim_R6-1_CPu_8w	0.00159821
Tesc	1	Yildirim_R6-1_CPu_8w	0.00159821
Tgfa	1	Yildirim_R6-1_CPu_8w	0.00159821
Thbs4	1	Yildirim_R6-1_CPu_8w	0.00159821
Thsd7a	1	Yildirim_R6-1_CPu_8w	0.00159821
Tiam2	1	Yildirim_R6-1_CPu_8w	0.00159821
Tmem132a	1	Yildirim_R6-1_CPu_8w	0.00159821
Tmem158	1	Yildirim_R6-1_CPu_8w	0.00159821
Tmem200b	1	Yildirim_R6-1_CPu_8w	0.00159821
Tmem44	1	Yildirim_R6-1_CPu_8w	0.00159821
Tmem90a	1	Yildirim_R6-1_CPu_8w	0.00159821
Tmod1	1	Yildirim_R6-1_CPu_8w	0.00159821
Tns1	1	Yildirim_R6-1_CPu_8w	0.00159821
Top2a	1	Yildirim_R6-1_CPu_8w	0.00159821
Tpm1	1	Yildirim_R6-1_CPu_8w	0.00159821
Trim66	1	Yildirim_R6-1_CPu_8w	0.00159821
Trpv4	1	Yildirim_R6-1_CPu_8w	0.00159821
Tshz2	1	Yildirim_R6-1_CPu_8w	0.00159821
Tyro3	1	Yildirim_R6-1_CPu_8w	0.00159821
Usp2	1	Yildirim_R6-1_CPu_8w	0.00159821
Vip	1	Yildirim_R6-1_CPu_8w	0.00159821
Vipr1	1	Yildirim_R6-1_CPu_8w	0.00159821
Vrk1	1	Yildirim_R6-1_CPu_8w	0.00159821
Wipf3	1	Yildirim_R6-1_CPu_8w	0.00159821
Wwc1	1	Yildirim_R6-1_CPu_8w	0.00159821
Ypel2	1	Yildirim_R6-1_CPu_8w	0.00159821
Zfp180	1	Yildirim_R6-1_CPu_8w	0.00159821
Zfp238	1	Yildirim_R6-1_CPu_8w	0.00159821
Zfpm1	1	Yildirim_R6-1_CPu_8w	0.00159821
Zfyve28	1	Yildirim_R6-1_CPu_8w	0.00159821
Zswim6	1	Yildirim_R6-1_CPu_8w	0.00159821
Pcdh1	1	Bardile_BACHD_97Q_cc_1m	0.00197084
Serpina1b	1	Langfelder_Hdh_Q175_Co_2m	0.00199
Mup20	1	Langfelder_Hdh_Q175_Co_2m	0.00238
Ces3a	1	Langfelder_Hdh_Q175_Co_2m	0.00249
1110018G07Rik	1	Yildirim_R6-1_CPu_8w	0.0030021
1110059M19Rik	1	Yildirim_R6-1_CPu_8w	0.0030021
2610019F03Rik	1	Yildirim_R6-1_CPu_8w	0.0030021
5330417C22Rik	1	Yildirim_R6-1_CPu_8w	0.0030021
Agfg2	1	Yildirim_R6-1_CPu_8w	0.0030021
Akt2	1	Yildirim_R6-1_CPu_8w	0.0030021
B630019K06Rik	1	Yildirim_R6-1_CPu_8w	0.0030021
Chn1	1	Yildirim_R6-1_CPu_8w	0.0030021
Chst1	1	Yildirim_R6-1_CPu_8w	0.0030021
Enc1	1	Yildirim_R6-1_CPu_8w	0.0030021
Fam101b	1	Yildirim_R6-1_CPu_8w	0.0030021
Fmod	1	Yildirim_R6-1_CPu_8w	0.0030021
Gpr165	1	Yildirim_R6-1_CPu_8w	0.0030021
Guf1	1	Yildirim_R6-1_CPu_8w	0.0030021
Htr1b	1	Yildirim_R6-1_CPu_8w	0.0030021
Kcnv1	1	Yildirim_R6-1_CPu_8w	0.0030021
Kdm3a	1	Yildirim_R6-1_CPu_8w	0.0030021
Klhl2	1	Yildirim_R6-1_CPu_8w	0.0030021
Nrgn	1	Yildirim_R6-1_CPu_8w	0.0030021
Phactr1	1	Yildirim_R6-1_CPu_8w	0.0030021
Ppp3ca	1	Yildirim_R6-1_CPu_8w	0.0030021
Rab9b	1	Yildirim_R6-1_CPu_8w	0.0030021
Sntb2	1	Yildirim_R6-1_CPu_8w	0.0030021
Iqsec3	1	Bardile_BACHD_97Q_cc_1m	0.00319957
Tnnt2	1	Langfelder_Hdh_Q175_CPu_2m	0.00391
AI414108	1	Yildirim_R6-1_CPu_8w	0.00430461
Atxn1	1	Yildirim_R6-1_CPu_8w	0.00430461
Celf5	1	Yildirim_R6-1_CPu_8w	0.00430461
Cnksr2	1	Yildirim_R6-1_CPu_8w	0.00430461
Cx3cl1	1	Yildirim_R6-1_CPu_8w	0.00430461
Dkk2	1	Yildirim_R6-1_CPu_8w	0.00430461
Fam78a	1	Yildirim_R6-1_CPu_8w	0.00430461
Gm10857	1	Yildirim_R6-1_CPu_8w	0.00430461
Lingo1	1	Yildirim_R6-1_CPu_8w	0.00430461
Malat1	1	Yildirim_R6-1_CPu_8w	0.00430461
Nagk	1	Yildirim_R6-1_CPu_8w	0.00430461
Ntng1	1	Yildirim_R6-1_CPu_8w	0.00430461
Pamr1	1	Yildirim_R6-1_CPu_8w	0.00430461
Resp18	1	Yildirim_R6-1_CPu_8w	0.00430461
Rnf144a	1	Yildirim_R6-1_CPu_8w	0.00430461
Scn9a	1	Yildirim_R6-1_CPu_8w	0.00430461
Slc17a7	1	Yildirim_R6-1_CPu_8w	0.00430461
St3gal1	1	Yildirim_R6-1_CPu_8w	0.00430461
Tcf7	1	Yildirim_R6-1_CPu_8w	0.00430461
Tmem22	1	Yildirim_R6-1_CPu_8w	0.00430461
Spata21	1	Langfelder_Hdh_Q175_CPu_2m	0.00533
D17H6S56E-3	1	Yildirim_R6-1_CPu_8w	0.00556117
Epor	1	Yildirim_R6-1_CPu_8w	0.00556117
Fbxl16	1	Yildirim_R6-1_CPu_8w	0.00556117
Igsf9	1	Yildirim_R6-1_CPu_8w	0.00556117
Lrrc23	1	Yildirim_R6-1_CPu_8w	0.00556117
Ppp1r9a	1	Yildirim_R6-1_CPu_8w	0.00556117
Ptma	1	Yildirim_R6-1_CPu_8w	0.00556117
Rasgef1c	1	Yildirim_R6-1_CPu_8w	0.00556117
Rgs12	1	Yildirim_R6-1_CPu_8w	0.00556117
Sdk2	1	Yildirim_R6-1_CPu_8w	0.00556117
2810007J24Rik	1	Langfelder_Hdh_Q175_Co_2m	0.0058
Mup10	1	Langfelder_Hdh_Q175_Co_2m	0.00596
Theg	1	Langfelder_Hdh_Q175_CPu_2m	0.00618
3110047P20Rik	1	Yildirim_R6-1_CPu_8w	0.00672932
Darc	1	Yildirim_R6-1_CPu_8w	0.00672932
Gng7	1	Yildirim_R6-1_CPu_8w	0.00672932
Jph4	1	Yildirim_R6-1_CPu_8w	0.00672932
Npsr1	1	Yildirim_R6-1_CPu_8w	0.00672932
Prkcb	1	Yildirim_R6-1_CPu_8w	0.00672932
Slc13a4	1	Yildirim_R6-1_CPu_8w	0.00672932
Stat1	1	Yildirim_R6-1_CPu_8w	0.00672932
Stra6	1	Yildirim_R6-1_CPu_8w	0.00672932
Usp28	1	Yildirim_R6-1_CPu_8w	0.00672932
Abcc12	1	Yildirim_R6-1_CPu_8w	0.00785375
Caprin2	1	Yildirim_R6-1_CPu_8w	0.00785375
Cd24a	1	Yildirim_R6-1_CPu_8w	0.00785375
Epn3	1	Yildirim_R6-1_CPu_8w	0.00785375
Fam132a	1	Yildirim_R6-1_CPu_8w	0.00785375
Ptk2b	1	Yildirim_R6-1_CPu_8w	0.00785375
Slc30a3	1	Yildirim_R6-1_CPu_8w	0.00785375
Sostdc1	1	Yildirim_R6-1_CPu_8w	0.00785375
Tmem130	1	Yildirim_R6-1_CPu_8w	0.00785375
Wdr78	1	Yildirim_R6-1_CPu_8w	0.00785375
Zfhx4	1	Yildirim_R6-1_CPu_8w	0.00785375
Abhd11os	1	Langfelder_Hdh_Q175_CPu_2m	0.00821
Kcng1	1	Langfelder_Hdh_Q175_CPu_2m	0.00821
Speer4b	1	Langfelder_Hdh_Q175_CPu_2m	0.00821
Mast2	1	Bardile_BACHD_97Q_cc_1m	0.00830464
Cdh9	1	Yildirim_R6-1_CPu_8w	0.0089982
Fos	1	Yildirim_R6-1_CPu_8w	0.0089982
Gm4980	1	Yildirim_R6-1_CPu_8w	0.0089982
Grm5	1	Yildirim_R6-1_CPu_8w	0.0089982
N4bp3	1	Yildirim_R6-1_CPu_8w	0.0089982
Pgam2	1	Yildirim_R6-1_CPu_8w	0.0089982
Ppp1r9b	1	Yildirim_R6-1_CPu_8w	0.0089982
Gad1	1	Langfelder_Hdh_Q175_Co_2m	0.00915
Htr2c	1	Langfelder_Hdh_Q175_CPu_2m	0.00929
B3gat1	1	Langfelder_Hdh_Q175_CPu_2m	0.0101
4932418E24Rik	1	Yildirim_R6-1_CPu_8w	0.0101201
Aldh1a2	1	Yildirim_R6-1_CPu_8w	0.0101201
Bmp3	1	Yildirim_R6-1_CPu_8w	0.0101201
Chrna4	1	Yildirim_R6-1_CPu_8w	0.0101201
Igfn1	1	Yildirim_R6-1_CPu_8w	0.0101201
Shd	1	Yildirim_R6-1_CPu_8w	0.0101201
Wnk4	1	Yildirim_R6-1_CPu_8w	0.0101201
Gipc2	1	Langfelder_Hdh_Q175_CPu_2m	0.0102
Arhgap25	1	Yildirim_R6-1_CPu_8w	0.0110532
Ephx1	1	Yildirim_R6-1_CPu_8w	0.0110532
Il2rb	1	Yildirim_R6-1_CPu_8w	0.0110532
Ntng2	1	Yildirim_R6-1_CPu_8w	0.0110532
Pthlh	1	Yildirim_R6-1_CPu_8w	0.0110532
Rfx2	1	Yildirim_R6-1_CPu_8w	0.0110532
Trib1	1	Yildirim_R6-1_CPu_8w	0.0110532
Rerg	1	Langfelder_Hdh_Q175_Co_2m	0.0117
Tat	1	Langfelder_Hdh_Q175_Co_2m	0.0117
Col23a1	1	Yildirim_R6-1_CPu_8w	0.0120539
D7Ertd443e	1	Yildirim_R6-1_CPu_8w	0.0120539
Elmod1	1	Yildirim_R6-1_CPu_8w	0.0120539
Fam131a	1	Yildirim_R6-1_CPu_8w	0.0120539
Igsf1	1	Yildirim_R6-1_CPu_8w	0.0120539
Trhr2	1	Yildirim_R6-1_CPu_8w	0.0120539
Trpc6	1	Yildirim_R6-1_CPu_8w	0.0120539
Wdr63	1	Yildirim_R6-1_CPu_8w	0.0120539
Cyp1a2	1	Langfelder_Hdh_Q175_Co_2m	0.0123
Cyp2c50	1	Langfelder_Hdh_Q175_Co_2m	0.0123
Serpina1d	1	Langfelder_Hdh_Q175_Co_2m	0.0123
Serpina1e	1	Langfelder_Hdh_Q175_Co_2m	0.0123
Ano2	1	Yildirim_R6-1_CPu_8w	0.0128903
Fkbp14	1	Yildirim_R6-1_CPu_8w	0.0128903
Tmem40	1	Yildirim_R6-1_CPu_8w	0.0128903
Trank1	1	Yildirim_R6-1_CPu_8w	0.0128903
Trpc3	1	Yildirim_R6-1_CPu_8w	0.0128903
Wnt9a	1	Yildirim_R6-1_CPu_8w	0.0128903
Abcb8	1	Langfelder_Hdh_Q175_CPu_2m	0.0131
Disp2	1	Yildirim_R6-1_CPu_8w	0.0138357
Hcn3	1	Yildirim_R6-1_CPu_8w	0.0138357
Msx1	1	Yildirim_R6-1_CPu_8w	0.0138357
Fga	1	Langfelder_Hdh_Q175_Co_2m	0.014
Dlx1	1	Langfelder_Hdh_Q175_Co_2m	0.0145
1700020I14Rik	1	Yildirim_R6-1_CPu_4w	0.014539
Ano1	1	Yildirim_R6-1_CPu_4w	0.014539
Bmpr2	1	Yildirim_R6-1_CPu_4w	0.014539
Cntnap5a	1	Yildirim_R6-1_CPu_4w	0.014539
Cntnap5b	1	Yildirim_R6-1_CPu_4w	0.014539
Col6a5	1	Yildirim_R6-1_CPu_4w	0.014539
Cpeb4	1	Yildirim_R6-1_CPu_4w	0.014539
Cpne7	1	Yildirim_R6-1_CPu_4w	0.014539
D730040F13Rik	1	Yildirim_R6-1_CPu_4w	0.014539
Dgkh	1	Yildirim_R6-1_CPu_4w	0.014539
Erbb4	1	Yildirim_R6-1_CPu_4w	0.014539
Fign	1	Yildirim_R6-1_CPu_4w	0.014539
Grin2a	1	Yildirim_R6-1_CPu_4w	0.014539
Grin2b	1	Yildirim_R6-1_CPu_4w	0.014539
Gucy1a2	1	Yildirim_R6-1_CPu_4w	0.014539
Kcnh5	1	Yildirim_R6-1_CPu_4w	0.014539
Kcnh7	1	Yildirim_R6-1_CPu_4w	0.014539
Lnpep	1	Yildirim_R6-1_CPu_4w	0.014539
Myo16	1	Yildirim_R6-1_CPu_4w	0.014539
Ncam2	1	Yildirim_R6-1_CPu_4w	0.014539
Ngb	1	Yildirim_R6-1_CPu_4w	0.014539
Odz1	1	Yildirim_R6-1_CPu_4w	0.014539
Otof	1	Yildirim_R6-1_CPu_4w	0.014539
Oxt	1	Yildirim_R6-1_CPu_4w	0.014539
Pcdh11x	1	Yildirim_R6-1_CPu_4w	0.014539
Prdm12	1	Yildirim_R6-1_CPu_4w	0.014539
S100a5	1	Yildirim_R6-1_CPu_4w	0.014539
Tcp11l1	1	Yildirim_R6-1_CPu_4w	0.014539
Trh	1	Yildirim_R6-1_CPu_4w	0.014539
Xkr4	1	Yildirim_R6-1_CPu_4w	0.014539
Zic1	1	Yildirim_R6-1_CPu_4w	0.014539
Zic2	1	Yildirim_R6-1_CPu_4w	0.014539
Zic4	1	Yildirim_R6-1_CPu_4w	0.014539
Ccno	1	Yildirim_R6-1_CPu_8w	0.0147046
Fam105a	1	Yildirim_R6-1_CPu_8w	0.0147046
Mdfic	1	Yildirim_R6-1_CPu_8w	0.0147046
Myl4	1	Yildirim_R6-1_CPu_8w	0.0147046
Rasl11b	1	Yildirim_R6-1_CPu_8w	0.0147046
Trmt2b	1	Yildirim_R6-1_CPu_8w	0.0147046
Pck1	1	Langfelder_Hdh_Q175_Co_2m	0.0152
Ccdc108	1	Yildirim_R6-1_CPu_8w	0.0155411
Lin28b	1	Yildirim_R6-1_CPu_8w	0.0155411
Mafa	1	Yildirim_R6-1_CPu_8w	0.0155411
Scn5a	1	Yildirim_R6-1_CPu_8w	0.0155411
Hook2	1	Yildirim_R6-1_CPu_8w	0.0164724
Melk	1	Yildirim_R6-1_CPu_8w	0.0164724
Nts	1	Yildirim_R6-1_CPu_8w	0.0164724
Slc1a6	1	Yildirim_R6-1_CPu_8w	0.0164724
Cntn6	1	Langfelder_Hdh_Q175_CPu_2m	0.017
Orm1	1	Langfelder_Hdh_Q175_Co_2m	0.017
Ugt2b1	1	Langfelder_Hdh_Q175_Co_2m	0.017
Ush1g	1	Langfelder_Hdh_Q175_Co_2m	0.017
Ankrd55	1	Yildirim_R6-1_CPu_8w	0.017279
Bmp2	1	Yildirim_R6-1_CPu_8w	0.017279
Frmd6	1	Yildirim_R6-1_CPu_8w	0.017279
Papln	1	Yildirim_R6-1_CPu_8w	0.017279
Rasgrp1	1	Yildirim_R6-1_CPu_8w	0.017279
Tacr1	1	Yildirim_R6-1_CPu_8w	0.017279
Grb14	1	Bardile_BACHD_97Q_cc_1m	0.0175361
Ankrd34c	1	Yildirim_R6-1_CPu_8w	0.0181401
E130306D19Rik	1	Yildirim_R6-1_CPu_8w	0.0181401
Smad7	1	Yildirim_R6-1_CPu_8w	0.0181401
Tiparp	1	Yildirim_R6-1_CPu_8w	0.0181401
Emp2	1	Yildirim_R6-1_CPu_8w	0.0190651
Slc17a8	1	Yildirim_R6-1_CPu_8w	0.0190651
Tnfrsf25	1	Yildirim_R6-1_CPu_8w	0.0190651
Vwa3a	1	Yildirim_R6-1_CPu_8w	0.0190651
Wdr86	1	Yildirim_R6-1_CPu_8w	0.0190651
Cacng5	1	Langfelder_Hdh_Q175_Co_2m	0.0194
Kcnj13	1	Langfelder_Hdh_Q175_CPu_2m	0.0194
F2	1	Langfelder_Hdh_Q175_Co_2m	0.0197
Pzp	1	Langfelder_Hdh_Q175_Co_2m	0.0197
Dgkk	1	Yildirim_R6-1_CPu_8w	0.0198599
Dhrs3	1	Yildirim_R6-1_CPu_8w	0.0198599
Myoc	1	Yildirim_R6-1_CPu_8w	0.0198599
Olfr1393	1	Yildirim_R6-1_CPu_8w	0.0198599
Pou2f2	1	Yildirim_R6-1_CPu_8w	0.0198599
Fndc9	1	Langfelder_Hdh_Q175_CPu_2m	0.0205
C2cd4c	1	Yildirim_R6-1_CPu_8w	0.0205158
Chrdl1	1	Yildirim_R6-1_CPu_8w	0.0205158
Eepd1	1	Yildirim_R6-1_CPu_8w	0.0205158
Gli3	1	Yildirim_R6-1_CPu_8w	0.0205158
Lrrc36	1	Yildirim_R6-1_CPu_8w	0.0205158
Pkib	1	Yildirim_R6-1_CPu_8w	0.0205158
Sik1	1	Yildirim_R6-1_CPu_8w	0.0205158
Svil	1	Yildirim_R6-1_CPu_8w	0.0205158
Bsn	1	Yildirim_R6-1_CPu_8w	0.0213883
Spint1	1	Yildirim_R6-1_CPu_8w	0.0213883
Wdr96	1	Yildirim_R6-1_CPu_8w	0.0213883
Dgat2l6	1	Langfelder_Hdh_Q175_CPu_2m	0.0217
Clec12a	1	Yildirim_R6-1_CPu_8w	0.0221859
Zfp185	1	Yildirim_R6-1_CPu_8w	0.0221859
Cxx1a	1	Yildirim_R6-1_CPu_8w	0.0229679
Fhad1	1	Yildirim_R6-1_CPu_8w	0.0229679
Thbs3	1	Yildirim_R6-1_CPu_8w	0.0229679
B4galt7	1	Langfelder_Hdh_Q175_CPu_2m	0.0233
1810020O05Rik	1	Yildirim_R6-1_CPu_8w	0.0237676
Fam117a	1	Yildirim_R6-1_CPu_8w	0.0237676
Igfbp6	1	Yildirim_R6-1_CPu_8w	0.0237676
Kirrel2	1	Yildirim_R6-1_CPu_8w	0.0237676
Ccdc155	1	Yildirim_R6-1_CPu_8w	0.0244536
Fezf2	1	Yildirim_R6-1_CPu_8w	0.0244536
Foxo6	1	Yildirim_R6-1_CPu_8w	0.0244536
Zfp365	1	Langfelder_Hdh_Q175_Co_2m	0.0251
Serinc2	1	Yildirim_R6-1_CPu_8w	0.0253279
H60b	1	Langfelder_Hdh_Q175_CPu_2m	0.0255
Arid5b	1	Yildirim_R6-1_CPu_4w	0.0259625
Gpx3	1	Yildirim_R6-1_CPu_4w	0.0259625
Fam196b	1	Yildirim_R6-1_CPu_8w	0.0259839
Fam43a	1	Yildirim_R6-1_CPu_8w	0.0259839
Scube3	1	Yildirim_R6-1_CPu_8w	0.0259839
Acy1	1	Yildirim_R6-1_CPu_8w	0.0269101
Ak7	1	Yildirim_R6-1_CPu_8w	0.0277223
Mup17	1	Langfelder_Hdh_Q175_Co_2m	0.0279
Serpina1a	1	Langfelder_Hdh_Q175_Co_2m	0.0291
9030617O03Rik	1	Yildirim_R6-1_CPu_8w	0.0292437
9230009I02Rik	1	Yildirim_R6-1_CPu_8w	0.0292437
Frem3	1	Yildirim_R6-1_CPu_8w	0.0292437
Xrra1	1	Yildirim_R6-1_CPu_8w	0.0292437
Dclk1	1	Yildirim_R6-1_CPu_8w	0.0299112
Pde2a	1	Yildirim_R6-1_CPu_8w	0.0299112
Gm7244	1	Yildirim_R6-1_CPu_8w	0.0307256
Abcg4	1	Bardile_BACHD_97Q_cc_1m	0.0307738
Arhgef17	1	Bardile_BACHD_97Q_cc_1m	0.0307738
Celsr3	1	Bardile_BACHD_97Q_cc_1m	0.0307738
Rps2	1	Bardile_BACHD_97Q_cc_1m	0.0307738
Tmem151b	1	Bardile_BACHD_97Q_cc_1m	0.0307738
Ugt2b36	1	Langfelder_Hdh_Q175_Co_2m	0.031
Atp6v1c2	1	Langfelder_Hdh_Q175_CPu_2m	0.0314
Avp	1	Yildirim_R6-1_CPu_8w	0.0314522
Jph3	1	Bardile_BACHD_97Q_cc_1m	0.0316566
Mir124a-1hg	1	Bardile_BACHD_97Q_cc_1m	0.0316566
Nrn1l	1	Langfelder_Hdh_Q175_CPu_2m	0.0319
Celsr2	1	Bardile_BACHD_97Q_cc_1m	0.0319712
Pip5k1c	1	Bardile_BACHD_97Q_cc_1m	0.0319712
Tbkbp1	1	Bardile_BACHD_97Q_cc_1m	0.0319712
Jsrp1	1	Yildirim_R6-1_CPu_8w	0.0322938
Cyp2a12	1	Langfelder_Hdh_Q175_Co_2m	0.0331
Ttr	1	Langfelder_Hdh_Q175_CPu_2m	0.0339
Ces2a	1	Langfelder_Hdh_Q175_Co_2m	0.034
Sp8	1	Langfelder_Hdh_Q175_Co_2m	0.034
Rrm2	1	Yildirim_R6-1_CPu_8w	0.0353916
Rtn4rl2	1	Yildirim_R6-1_CPu_8w	0.0353916
Hrg	1	Langfelder_Hdh_Q175_Co_2m	0.0354
Arid3b	1	Yildirim_R6-1_CPu_8w	0.0358897
Ccbp2	1	Yildirim_R6-1_CPu_8w	0.0358897
Gli1	1	Yildirim_R6-1_CPu_8w	0.0358897
Irs4	1	Yildirim_R6-1_CPu_8w	0.0358897
Plcxd1	1	Yildirim_R6-1_CPu_8w	0.0358897
Slc27a2	1	Yildirim_R6-1_CPu_8w	0.0358897
Ptprh	1	Langfelder_Hdh_Q175_CPu_2m	0.0365
4930534B04Rik	1	Yildirim_R6-1_CPu_8w	0.0365579
Arhgap24	1	Yildirim_R6-1_CPu_8w	0.0365579
Ifit1	1	Yildirim_R6-1_CPu_8w	0.0365579
Cyp3a11	1	Langfelder_Hdh_Q175_Co_2m	0.0369
Adamts2	1	Yildirim_R6-1_CPu_8w	0.0371259
Fibcd1	1	Yildirim_R6-1_CPu_8w	0.0371259
Ambp	1	Langfelder_Hdh_Q175_Co_2m	0.0375
Steap4	1	Langfelder_Hdh_Q175_CPu_2m	0.0376
Cacng1	1	Yildirim_R6-1_CPu_8w	0.0378696
Dlg4	1	Yildirim_R6-1_CPu_8w	0.0378696
Tnc	1	Yildirim_R6-1_CPu_8w	0.0378696
Rec8	1	Langfelder_Hdh_Q175_Co_2m	0.0379
Sema6b	1	Bardile_BACHD_97Q_cc_1m	0.0380659
Igf2	1	Yildirim_R6-1_CPu_8w	0.0385134
Prss35	1	Yildirim_R6-1_CPu_8w	0.0385134
9130024F11Rik	1	Yildirim_R6-1_CPu_8w	0.0392448
Ppargc1b	1	Yildirim_R6-1_CPu_8w	0.0392448
Sln	1	Langfelder_Hdh_Q175_CPu_2m	0.0395
Greb1l	1	Yildirim_R6-1_CPu_8w	0.0399224
Rgs13	1	Yildirim_R6-1_CPu_8w	0.0399224
Atp2b2	1	Yildirim_R6-1_CPu_8w	0.0405935
Taf4b	1	Langfelder_Hdh_Q175_CPu_2m	0.0411
Hkdc1	1	Yildirim_R6-1_CPu_8w	0.0412581
Spnb3	1	Yildirim_R6-1_CPu_8w	0.0412581
Zfp618	1	Yildirim_R6-1_CPu_8w	0.0412581
Abcf2	1	Langfelder_Hdh_Q175_CPu_2m	0.0415
Cdkl2	1	Langfelder_Hdh_Q175_CPu_2m	0.0415
Myo7b	1	Langfelder_Hdh_Q175_CPu_2m	0.0415
Skap2	1	Langfelder_Hdh_Q175_CPu_2m	0.0415
Ece2	1	Yildirim_R6-1_CPu_8w	0.0419164
Fancd2	1	Yildirim_R6-1_CPu_8w	0.0419164
Glrx	1	Yildirim_R6-1_CPu_8w	0.0419164
Crhbp	1	Yildirim_R6-1_CPu_8w	0.0425684
Steap1	1	Yildirim_R6-1_CPu_8w	0.0425684
Aldh3b2	1	Yildirim_R6-1_CPu_4w	0.0427618
Zbtb20	1	Yildirim_R6-1_CPu_4w	0.0427618
Myl6b	1	Yildirim_R6-1_CPu_8w	0.0432142
Rbm11	1	Yildirim_R6-1_CPu_8w	0.0432142
Cyp4x1	1	Yildirim_R6-1_CPu_8w	0.0438539
Cited4	1	Yildirim_R6-1_CPu_8w	0.0444877
Nxf7	1	Yildirim_R6-1_CPu_8w	0.0444877
Snph	1	Bardile_BACHD_97Q_cc_1m	0.0445801
Agap2	1	Bardile_BACHD_97Q_cc_1m	0.0449418
Clec16a	1	Bardile_BACHD_97Q_cc_1m	0.0449418
Crtc1	1	Bardile_BACHD_97Q_cc_1m	0.0449418
Fahd2a	1	Yildirim_R6-1_CPu_8w	0.0451155
Gpr63	1	Yildirim_R6-1_CPu_8w	0.0451155
Itga11	1	Yildirim_R6-1_CPu_8w	0.0451155
Hpd	1	Langfelder_Hdh_Q175_Co_2m	0.0454
Il20ra	1	Langfelder_Hdh_Q175_Co_2m	0.0454
Dok3	1	Yildirim_R6-1_CPu_8w	0.0464612
Kdelc1	1	Langfelder_Hdh_Q175_CPu_2m	0.0475
A930017M01Rik	1	Yildirim_R6-1_CPu_8w	0.0478985
Fhl2	1	Yildirim_R6-1_CPu_8w	0.048445
Sema3b	1	Yildirim_R6-1_CPu_8w	0.048445
Camk2n2	1	Yildirim_R6-1_CPu_8w	0.0491533
Slc39a4	1	Yildirim_R6-1_CPu_8w	0.0498016
Adgrl1	1	Bardile_BACHD_97Q_cc_1m	0.0583525
Ankrd17	1	Bardile_BACHD_97Q_cc_1m	0.0583525
Camk2a	1	Bardile_BACHD_97Q_cc_1m	0.0583525
Clstn1	1	Bardile_BACHD_97Q_cc_1m	0.0583525
Ermn	1	Bardile_BACHD_97Q_cc_1m	0.0583525
Fabp5	1	Bardile_BACHD_97Q_cc_1m	0.0583525
Gpr107	1	Bardile_BACHD_97Q_cc_1m	0.0583525
Grin1	1	Bardile_BACHD_97Q_cc_1m	0.0583525
Hk1	1	Bardile_BACHD_97Q_cc_1m	0.0583525
Mapk8ip2	1	Bardile_BACHD_97Q_cc_1m	0.0583525
Mras	1	Bardile_BACHD_97Q_cc_1m	0.0583525
Pacsin1	1	Bardile_BACHD_97Q_cc_1m	0.0583525
Plp1	1	Bardile_BACHD_97Q_cc_1m	0.0583525
Tmem8b	1	Bardile_BACHD_97Q_cc_1m	0.0583525
Ugt8a	1	Bardile_BACHD_97Q_cc_1m	0.0583525
2700081O15Rik	1	Bardile_BACHD_97Q_cc_1m	0.0606635
Kcnab2	1	Bardile_BACHD_97Q_cc_1m	0.0629188
Pou6f1	1	Bardile_BACHD_97Q_cc_1m	0.0674818
Adgrb2	1	Bardile_BACHD_97Q_cc_1m	0.0841817
Fgfr3	1	Bardile_BACHD_97Q_cc_1m	0.0841817
Msmo1	1	Bardile_BACHD_97Q_cc_1m	0.0844058
Arhgef4	1	Bardile_BACHD_97Q_cc_1m	0.0853917
Nat8l	1	Bardile_BACHD_97Q_cc_1m	0.088833
Shank1	1	Bardile_BACHD_97Q_cc_1m	0.088833
Pitpnm3	1	Bardile_BACHD_97Q_cc_1m	0.0927156
Spen	1	Bardile_BACHD_97Q_cc_1m	0.0927156
Tiam1	1	Bardile_BACHD_97Q_cc_1m	0.0927156
Tmeff2	1	Bardile_BACHD_97Q_cc_1m	0.0960775
Ahdc1	1	Bardile_BACHD_97Q_cc_1m	0.0986178
Lrrc59	1	Bardile_BACHD_97Q_cc_1m	0.0986178
Srrm3	1	Bardile_BACHD_97Q_cc_1m	0.0986178

## Sheet: 2
genes	Freq	datasets	Avg.pvalue
Penk	15	Langfelder_Hdh_Q175_Co_6m;Langfelder_Hdh_Q175_CPu_6m;Lee_Hdh_Q175_snRNA_astro_6m;Lee_Hdh_Q175_snRNA_dSPN_6m;Lee_Hdh_Q175_snRNA_FON_6m;Lee_Hdh_Q175_snRNA_IN_PT_6m;Lee_Hdh_Q175_snRNA_iSPN_6m;Lee_Hdh_Q175_snRNA_micro_6m;Lee_Hdh_Q175_snRNA_neuroblast_6m;Lee_Hdh_Q175_snRNA_oligo_6m;Lee_Hdh_Q175_snRNA_OPC_6m;Lee_Hdh_Q175_TRAP_dSPN_6m;Lee_Hdh_Q175_TRAP_IN_Ch_6m;Lee_Hdh_Q175_TRAP_iSPN_6m;Yildirim_CHL2_CP…	0.000201739
Scn4b	13	Langfelder_Hdh_Q175_CA_6m;Langfelder_Hdh_Q175_Cb_6m;Langfelder_Hdh_Q175_Co_6m;Langfelder_Hdh_Q175_CPu_6m;Langfelder_Hdh_Q175_HTH-TH_6m;Lee_Hdh_Q175_snRNA_dSPN_6m;Lee_Hdh_Q175_snRNA_FON_6m;Lee_Hdh_Q175_snRNA_iSPN_6m;Lee_Hdh_Q175_TRAP_astro_6m;Lee_Hdh_Q175_TRAP_dSPN_6m;Lee_Hdh_Q175_TRAP_IN_Ch_6m;Lee_Hdh_Q175_TRAP_iSPN_6m;Yildirim_CHL2_CPu_1y	0.00323695
Rbfox1	12	Langfelder_Hdh_Q175_CA_6m;Langfelder_Hdh_Q175_Co_6m;Langfelder_Hdh_Q175_CPu_6m;Lee_Hdh_Q175_snRNA_astro_6m;Lee_Hdh_Q175_snRNA_dSPN_6m;Lee_Hdh_Q175_snRNA_FON_6m;Lee_Hdh_Q175_snRNA_IN_PT_6m;Lee_Hdh_Q175_snRNA_iSPN_6m;Lee_Hdh_Q175_snRNA_micro_6m;Lee_Hdh_Q175_snRNA_oligo_6m;Lee_Hdh_Q175_TRAP_dSPN_6m;Lee_Hdh_Q175_TRAP_iSPN_6m	9.53821e-05
Pde10a	12	Langfelder_Hdh_Q175_Cb_6m;Langfelder_Hdh_Q175_Co_6m;Langfelder_Hdh_Q175_CPu_6m;Lee_Hdh_Q175_snRNA_dSPN_6m;Lee_Hdh_Q175_snRNA_FON_6m;Lee_Hdh_Q175_snRNA_IN_PT_6m;Lee_Hdh_Q175_snRNA_iSPN_6m;Lee_Hdh_Q175_TRAP_astro_6m;Lee_Hdh_Q175_TRAP_dSPN_6m;Lee_Hdh_Q175_TRAP_IN_Ch_6m;Lee_Hdh_Q175_TRAP_iSPN_6m;Yildirim_CHL2_CPu_1y	0.0019189
Ttyh1	11	Langfelder_Hdh_Q175_brainstem_6m;Langfelder_Hdh_Q175_CA_6m;Langfelder_Hdh_Q175_Cb_6m;Langfelder_Hdh_Q175_Co_6m;Langfelder_Hdh_Q175_CPu_6m;Langfelder_Hdh_Q175_HTH-TH_6m;Lee_Hdh_Q175_snRNA_astro_6m;Lee_Hdh_Q175_snRNA_dSPN_6m;Lee_Hdh_Q175_snRNA_FON_6m;Lee_Hdh_Q175_snRNA_iSPN_6m;Lee_Hdh_Q175_TRAP_IN_Ch_6m	0.000366535
Ppp1r1b	11	Langfelder_Hdh_Q175_CA_6m;Langfelder_Hdh_Q175_Cb_6m;Langfelder_Hdh_Q175_Co_6m;Langfelder_Hdh_Q175_CPu_6m;Lee_Hdh_Q175_snRNA_dSPN_6m;Lee_Hdh_Q175_snRNA_iSPN_6m;Lee_Hdh_Q175_TRAP_astro_6m;Lee_Hdh_Q175_TRAP_dSPN_6m;Lee_Hdh_Q175_TRAP_IN_Ch_6m;Lee_Hdh_Q175_TRAP_iSPN_6m;Yildirim_CHL2_CPu_1y	0.000447439
Gpm6b	11	Langfelder_Hdh_Q175_CA_6m;Langfelder_Hdh_Q175_Co_6m;Langfelder_Hdh_Q175_CPu_6m;Lee_Hdh_Q175_snRNA_dSPN_6m;Lee_Hdh_Q175_snRNA_FON_6m;Lee_Hdh_Q175_snRNA_iSPN_6m;Lee_Hdh_Q175_snRNA_oligo_6m;Lee_Hdh_Q175_TRAP_astro_6m;Lee_Hdh_Q175_TRAP_dSPN_6m;Lee_Hdh_Q175_TRAP_IN_Ch_6m;Lee_Hdh_Q175_TRAP_iSPN_6m	0.000781773
Arpp21	11	Langfelder_Hdh_Q175_CA_6m;Langfelder_Hdh_Q175_Cb_6m;Langfelder_Hdh_Q175_Co_6m;Langfelder_Hdh_Q175_CPu_6m;Lee_Hdh_Q175_snRNA_dSPN_6m;Lee_Hdh_Q175_snRNA_iSPN_6m;Lee_Hdh_Q175_TRAP_astro_6m;Lee_Hdh_Q175_TRAP_dSPN_6m;Lee_Hdh_Q175_TRAP_IN_Ch_6m;Lee_Hdh_Q175_TRAP_iSPN_6m;Yildirim_CHL2_CPu_1y	0.00100306
Atp2b1	11	Langfelder_Hdh_Q175_CA_6m;Langfelder_Hdh_Q175_Cb_6m;Langfelder_Hdh_Q175_Co_6m;Langfelder_Hdh_Q175_CPu_6m;Lee_Hdh_Q175_snRNA_dSPN_6m;Lee_Hdh_Q175_snRNA_FON_6m;Lee_Hdh_Q175_snRNA_iSPN_6m;Lee_Hdh_Q175_snRNA_oligo_6m;Lee_Hdh_Q175_TRAP_dSPN_6m;Lee_Hdh_Q175_TRAP_IN_Ch_6m;Lee_Hdh_Q175_TRAP_iSPN_6m	0.00151647
Ypel2	11	Langfelder_Hdh_Q175_brainstem_6m;Langfelder_Hdh_Q175_Cb_6m;Langfelder_Hdh_Q175_Co_6m;Langfelder_Hdh_Q175_CPu_6m;Langfelder_Hdh_Q175_HTH-TH_6m;Lee_Hdh_Q175_snRNA_dSPN_6m;Lee_Hdh_Q175_snRNA_iSPN_6m;Lee_Hdh_Q175_snRNA_oligo_6m;Lee_Hdh_Q175_TRAP_dSPN_6m;Lee_Hdh_Q175_TRAP_IN_Ch_6m;Lee_Hdh_Q175_TRAP_iSPN_6m	0.0031539
Polr2a	11	Langfelder_Hdh_Q175_brainstem_6m;Langfelder_Hdh_Q175_Cb_6m;Langfelder_Hdh_Q175_Co_6m;Langfelder_Hdh_Q175_CPu_6m;Lee_Hdh_Q175_snRNA_dSPN_6m;Lee_Hdh_Q175_snRNA_iSPN_6m;Lee_Hdh_Q175_TRAP_astro_6m;Lee_Hdh_Q175_TRAP_dSPN_6m;Lee_Hdh_Q175_TRAP_IN_Ch_6m;Lee_Hdh_Q175_TRAP_iSPN_6m;Yildirim_CHL2_CPu_1y	0.0035547
Ptprd	11	Langfelder_Hdh_Q175_brainstem_6m;Langfelder_Hdh_Q175_Cb_6m;Langfelder_Hdh_Q175_Co_6m;Lee_Hdh_Q175_snRNA_astro_6m;Lee_Hdh_Q175_snRNA_dSPN_6m;Lee_Hdh_Q175_snRNA_iSPN_6m;Lee_Hdh_Q175_snRNA_micro_6m;Lee_Hdh_Q175_snRNA_neuroblast_6m;Lee_Hdh_Q175_snRNA_oligo_6m;Lee_Hdh_Q175_TRAP_IN_Ch_6m;Lee_Hdh_Q175_TRAP_iSPN_6m	0.00421044
Plp1	10	Langfelder_Hdh_Q175_brainstem_6m;Langfelder_Hdh_Q175_Cb_6m;Langfelder_Hdh_Q175_Co_6m;Langfelder_Hdh_Q175_CPu_6m;Langfelder_Hdh_Q175_HTH-TH_6m;Lee_Hdh_Q175_snRNA_astro_6m;Lee_Hdh_Q175_snRNA_dSPN_6m;Lee_Hdh_Q175_snRNA_iSPN_6m;Lee_Hdh_Q175_snRNA_oligo_6m;Lee_Hdh_Q175_TRAP_iSPN_6m	0.000123293
Kcnq5	10	Langfelder_Hdh_Q175_CA_6m;Langfelder_Hdh_Q175_Co_6m;Langfelder_Hdh_Q175_CPu_6m;Lee_Hdh_Q175_snRNA_astro_6m;Lee_Hdh_Q175_snRNA_dSPN_6m;Lee_Hdh_Q175_snRNA_FON_6m;Lee_Hdh_Q175_snRNA_iSPN_6m;Lee_Hdh_Q175_snRNA_oligo_6m;Lee_Hdh_Q175_TRAP_IN_Ch_6m;Lee_Hdh_Q175_TRAP_iSPN_6m	0.000161032
Rgs9	10	Langfelder_Hdh_Q175_Cb_6m;Langfelder_Hdh_Q175_Co_6m;Langfelder_Hdh_Q175_CPu_6m;Lee_Hdh_Q175_snRNA_dSPN_6m;Lee_Hdh_Q175_snRNA_FON_6m;Lee_Hdh_Q175_snRNA_iSPN_6m;Lee_Hdh_Q175_TRAP_dSPN_6m;Lee_Hdh_Q175_TRAP_IN_Ch_6m;Lee_Hdh_Q175_TRAP_iSPN_6m;Yildirim_CHL2_CPu_1y	0.000448454
Phactr1	10	Langfelder_Hdh_Q175_brainstem_6m;Langfelder_Hdh_Q175_Cb_6m;Langfelder_Hdh_Q175_CPu_6m;Lee_Hdh_Q175_snRNA_astro_6m;Lee_Hdh_Q175_snRNA_dSPN_6m;Lee_Hdh_Q175_snRNA_FON_6m;Lee_Hdh_Q175_snRNA_iSPN_6m;Lee_Hdh_Q175_snRNA_oligo_6m;Lee_Hdh_Q175_TRAP_dSPN_6m;Lee_Hdh_Q175_TRAP_iSPN_6m	0.000889849
Gsg1l	10	Langfelder_Hdh_Q175_brainstem_6m;Langfelder_Hdh_Q175_CA_6m;Langfelder_Hdh_Q175_Cb_6m;Langfelder_Hdh_Q175_Co_6m;Langfelder_Hdh_Q175_CPu_6m;Lee_Hdh_Q175_snRNA_dSPN_6m;Lee_Hdh_Q175_snRNA_iSPN_6m;Lee_Hdh_Q175_TRAP_dSPN_6m;Lee_Hdh_Q175_TRAP_iSPN_6m;Yildirim_CHL2_CPu_1y	0.00134641
Pcdh11x	10	Langfelder_Hdh_Q175_CA_6m;Langfelder_Hdh_Q175_Cb_6m;Langfelder_Hdh_Q175_Co_6m;Langfelder_Hdh_Q175_CPu_6m;Lee_Hdh_Q175_snRNA_dSPN_6m;Lee_Hdh_Q175_snRNA_iSPN_6m;Lee_Hdh_Q175_TRAP_astro_6m;Lee_Hdh_Q175_TRAP_dSPN_6m;Lee_Hdh_Q175_TRAP_iSPN_6m;Yildirim_CHL2_CPu_1y	0.00302879
Scaper	10	Langfelder_Hdh_Q175_CA_6m;Langfelder_Hdh_Q175_Cb_6m;Langfelder_Hdh_Q175_Co_6m;Langfelder_Hdh_Q175_CPu_6m;Lee_Hdh_Q175_snRNA_dSPN_6m;Lee_Hdh_Q175_snRNA_FON_6m;Lee_Hdh_Q175_snRNA_iSPN_6m;Lee_Hdh_Q175_TRAP_astro_6m;Lee_Hdh_Q175_TRAP_dSPN_6m;Lee_Hdh_Q175_TRAP_iSPN_6m	0.00312939
Pcp4	10	Langfelder_Hdh_Q175_Cb_6m;Langfelder_Hdh_Q175_Co_6m;Langfelder_Hdh_Q175_CPu_6m;Langfelder_Hdh_Q175_HTH-TH_6m;Lee_Hdh_Q175_snRNA_dSPN_6m;Lee_Hdh_Q175_snRNA_FON_6m;Lee_Hdh_Q175_snRNA_iSPN_6m;Lee_Hdh_Q175_TRAP_dSPN_6m;Lee_Hdh_Q175_TRAP_iSPN_6m;Yildirim_CHL2_CPu_1y	0.00319315
Cacnb2	10	Langfelder_Hdh_Q175_CA_6m;Langfelder_Hdh_Q175_Cb_6m;Langfelder_Hdh_Q175_CPu_6m;Lee_Hdh_Q175_snRNA_dSPN_6m;Lee_Hdh_Q175_snRNA_FON_6m;Lee_Hdh_Q175_snRNA_iSPN_6m;Lee_Hdh_Q175_TRAP_astro_6m;Lee_Hdh_Q175_TRAP_dSPN_6m;Lee_Hdh_Q175_TRAP_IN_Ch_6m;Lee_Hdh_Q175_TRAP_iSPN_6m	0.0036085
Kcnab1	10	Langfelder_Hdh_Q175_CA_6m;Langfelder_Hdh_Q175_Co_6m;Langfelder_Hdh_Q175_CPu_6m;Lee_Hdh_Q175_snRNA_dSPN_6m;Lee_Hdh_Q175_snRNA_FON_6m;Lee_Hdh_Q175_snRNA_iSPN_6m;Lee_Hdh_Q175_TRAP_dSPN_6m;Lee_Hdh_Q175_TRAP_IN_Ch_6m;Lee_Hdh_Q175_TRAP_iSPN_6m;Yildirim_CHL2_CPu_1y	0.00366963
Ryr1	10	Langfelder_Hdh_Q175_brainstem_6m;Langfelder_Hdh_Q175_Co_6m;Langfelder_Hdh_Q175_CPu_6m;Lee_Hdh_Q175_snRNA_dSPN_6m;Lee_Hdh_Q175_snRNA_FON_6m;Lee_Hdh_Q175_snRNA_iSPN_6m;Lee_Hdh_Q175_TRAP_astro_6m;Lee_Hdh_Q175_TRAP_dSPN_6m;Lee_Hdh_Q175_TRAP_IN_Ch_6m;Yildirim_CHL2_CPu_1y	0.0044579
Osbpl8	10	Langfelder_Hdh_Q175_Co_6m;Langfelder_Hdh_Q175_CPu_6m;Lee_Hdh_Q175_snRNA_dSPN_6m;Lee_Hdh_Q175_snRNA_FON_6m;Lee_Hdh_Q175_snRNA_IN_PT_6m;Lee_Hdh_Q175_snRNA_iSPN_6m;Lee_Hdh_Q175_TRAP_astro_6m;Lee_Hdh_Q175_TRAP_dSPN_6m;Lee_Hdh_Q175_TRAP_IN_Ch_6m;Lee_Hdh_Q175_TRAP_iSPN_6m	0.00461698
Camkk2	9	Langfelder_Hdh_Q175_CA_6m;Langfelder_Hdh_Q175_Cb_6m;Langfelder_Hdh_Q175_Co_6m;Langfelder_Hdh_Q175_CPu_6m;Lee_Hdh_Q175_snRNA_dSPN_6m;Lee_Hdh_Q175_snRNA_iSPN_6m;Lee_Hdh_Q175_TRAP_dSPN_6m;Lee_Hdh_Q175_TRAP_IN_Ch_6m;Lee_Hdh_Q175_TRAP_iSPN_6m	1.08912e-06
Cbx4	9	Langfelder_Hdh_Q175_CA_6m;Langfelder_Hdh_Q175_Cb_6m;Langfelder_Hdh_Q175_Co_6m;Langfelder_Hdh_Q175_CPu_6m;Lee_Hdh_Q175_snRNA_dSPN_6m;Lee_Hdh_Q175_snRNA_iSPN_6m;Lee_Hdh_Q175_TRAP_astro_6m;Lee_Hdh_Q175_TRAP_dSPN_6m;Lee_Hdh_Q175_TRAP_iSPN_6m	1.92202e-06
Nlgn1	9	Langfelder_Hdh_Q175_Cb_6m;Langfelder_Hdh_Q175_CPu_6m;Lee_Hdh_Q175_snRNA_astro_6m;Lee_Hdh_Q175_snRNA_dSPN_6m;Lee_Hdh_Q175_snRNA_IN_PT_6m;Lee_Hdh_Q175_snRNA_iSPN_6m;Lee_Hdh_Q175_snRNA_micro_6m;Lee_Hdh_Q175_snRNA_oligo_6m;Lee_Hdh_Q175_TRAP_iSPN_6m	1.99933e-05
Atp2a2	9	Langfelder_Hdh_Q175_CA_6m;Langfelder_Hdh_Q175_Co_6m;Langfelder_Hdh_Q175_CPu_6m;Lee_Hdh_Q175_snRNA_dSPN_6m;Lee_Hdh_Q175_snRNA_FON_6m;Lee_Hdh_Q175_snRNA_iSPN_6m;Lee_Hdh_Q175_TRAP_astro_6m;Lee_Hdh_Q175_TRAP_dSPN_6m;Lee_Hdh_Q175_TRAP_iSPN_6m	5.51124e-05
Sec14l1	9	Langfelder_Hdh_Q175_CA_6m;Langfelder_Hdh_Q175_Co_6m;Langfelder_Hdh_Q175_CPu_6m;Lee_Hdh_Q175_snRNA_dSPN_6m;Lee_Hdh_Q175_snRNA_FON_6m;Lee_Hdh_Q175_snRNA_iSPN_6m;Lee_Hdh_Q175_TRAP_dSPN_6m;Lee_Hdh_Q175_TRAP_IN_Ch_6m;Lee_Hdh_Q175_TRAP_iSPN_6m	0.000115047
Cnr1	9	Langfelder_Hdh_Q175_Cb_6m;Langfelder_Hdh_Q175_CPu_6m;Lee_Hdh_Q175_snRNA_dSPN_6m;Lee_Hdh_Q175_snRNA_IN_PT_6m;Lee_Hdh_Q175_snRNA_iSPN_6m;Lee_Hdh_Q175_TRAP_astro_6m;Lee_Hdh_Q175_TRAP_dSPN_6m;Lee_Hdh_Q175_TRAP_IN_Ch_6m;Lee_Hdh_Q175_TRAP_iSPN_6m	0.000118877
Ppp3ca	9	Langfelder_Hdh_Q175_CA_6m;Langfelder_Hdh_Q175_Co_6m;Langfelder_Hdh_Q175_CPu_6m;Lee_Hdh_Q175_snRNA_dSPN_6m;Lee_Hdh_Q175_snRNA_FON_6m;Lee_Hdh_Q175_snRNA_iSPN_6m;Lee_Hdh_Q175_TRAP_dSPN_6m;Lee_Hdh_Q175_TRAP_IN_Ch_6m;Lee_Hdh_Q175_TRAP_iSPN_6m	0.000196886
Ngef	9	Langfelder_Hdh_Q175_Cb_6m;Langfelder_Hdh_Q175_Co_6m;Langfelder_Hdh_Q175_CPu_6m;Lee_Hdh_Q175_snRNA_dSPN_6m;Lee_Hdh_Q175_snRNA_iSPN_6m;Lee_Hdh_Q175_TRAP_dSPN_6m;Lee_Hdh_Q175_TRAP_IN_Ch_6m;Lee_Hdh_Q175_TRAP_iSPN_6m;Yildirim_CHL2_CPu_1y	0.000336194
Inf2	9	Langfelder_Hdh_Q175_Co_6m;Langfelder_Hdh_Q175_CPu_6m;Lee_Hdh_Q175_snRNA_dSPN_6m;Lee_Hdh_Q175_snRNA_FON_6m;Lee_Hdh_Q175_snRNA_iSPN_6m;Lee_Hdh_Q175_TRAP_dSPN_6m;Lee_Hdh_Q175_TRAP_IN_Ch_6m;Lee_Hdh_Q175_TRAP_iSPN_6m;Yildirim_CHL2_CPu_1y	0.000407181
Ckb	9	Langfelder_Hdh_Q175_Cb_6m;Langfelder_Hdh_Q175_CPu_6m;Lee_Hdh_Q175_snRNA_astro_6m;Lee_Hdh_Q175_snRNA_dSPN_6m;Lee_Hdh_Q175_snRNA_FON_6m;Lee_Hdh_Q175_snRNA_iSPN_6m;Lee_Hdh_Q175_TRAP_dSPN_6m;Lee_Hdh_Q175_TRAP_iSPN_6m;Yildirim_CHL2_CPu_1y	0.000475778
Ppp1r1a	9	Langfelder_Hdh_Q175_CA_6m;Langfelder_Hdh_Q175_Co_6m;Langfelder_Hdh_Q175_CPu_6m;Lee_Hdh_Q175_snRNA_dSPN_6m;Lee_Hdh_Q175_snRNA_FON_6m;Lee_Hdh_Q175_snRNA_iSPN_6m;Lee_Hdh_Q175_TRAP_dSPN_6m;Lee_Hdh_Q175_TRAP_iSPN_6m;Yildirim_CHL2_CPu_1y	0.00061459
Celf2	9	Langfelder_Hdh_Q175_CA_6m;Langfelder_Hdh_Q175_Cb_6m;Langfelder_Hdh_Q175_Co_6m;Langfelder_Hdh_Q175_CPu_6m;Lee_Hdh_Q175_snRNA_astro_6m;Lee_Hdh_Q175_snRNA_dSPN_6m;Lee_Hdh_Q175_snRNA_FON_6m;Lee_Hdh_Q175_snRNA_iSPN_6m;Lee_Hdh_Q175_snRNA_oligo_6m	0.000627717
Cdh18	9	Langfelder_Hdh_Q175_Cb_6m;Langfelder_Hdh_Q175_CPu_6m;Lee_Hdh_Q175_snRNA_astro_6m;Lee_Hdh_Q175_snRNA_dSPN_6m;Lee_Hdh_Q175_snRNA_FON_6m;Lee_Hdh_Q175_snRNA_iSPN_6m;Lee_Hdh_Q175_snRNA_micro_6m;Lee_Hdh_Q175_snRNA_oligo_6m;Lee_Hdh_Q175_TRAP_dSPN_6m	0.000675078
Nrg3	9	Langfelder_Hdh_Q175_Cb_6m;Langfelder_Hdh_Q175_Co_6m;Lee_Hdh_Q175_snRNA_astro_6m;Lee_Hdh_Q175_snRNA_dSPN_6m;Lee_Hdh_Q175_snRNA_iSPN_6m;Lee_Hdh_Q175_snRNA_micro_6m;Lee_Hdh_Q175_snRNA_neuroblast_6m;Lee_Hdh_Q175_snRNA_oligo_6m;Lee_Hdh_Q175_TRAP_iSPN_6m	0.000699708
Scd2	9	Langfelder_Hdh_Q175_brainstem_6m;Langfelder_Hdh_Q175_Cb_6m;Langfelder_Hdh_Q175_Co_6m;Langfelder_Hdh_Q175_CPu_6m;Langfelder_Hdh_Q175_HTH-TH_6m;Lee_Hdh_Q175_snRNA_oligo_6m;Lee_Hdh_Q175_TRAP_astro_6m;Lee_Hdh_Q175_TRAP_dSPN_6m;Lee_Hdh_Q175_TRAP_iSPN_6m	0.000712736
Gabrd	9	Langfelder_Hdh_Q175_CA_6m;Langfelder_Hdh_Q175_Cb_6m;Langfelder_Hdh_Q175_Co_6m;Langfelder_Hdh_Q175_CPu_6m;Lee_Hdh_Q175_snRNA_dSPN_6m;Lee_Hdh_Q175_snRNA_iSPN_6m;Lee_Hdh_Q175_TRAP_IN_Ch_6m;Lee_Hdh_Q175_TRAP_iSPN_6m;Yildirim_CHL2_CPu_1y	0.000783636
Rbfox3	9	Langfelder_Hdh_Q175_CA_6m;Langfelder_Hdh_Q175_Cb_6m;Langfelder_Hdh_Q175_Co_6m;Langfelder_Hdh_Q175_CPu_6m;Lee_Hdh_Q175_snRNA_dSPN_6m;Lee_Hdh_Q175_snRNA_iSPN_6m;Lee_Hdh_Q175_TRAP_astro_6m;Lee_Hdh_Q175_TRAP_dSPN_6m;Lee_Hdh_Q175_TRAP_iSPN_6m	0.00080271
Kctd1	9	Langfelder_Hdh_Q175_CA_6m;Langfelder_Hdh_Q175_Co_6m;Langfelder_Hdh_Q175_CPu_6m;Lee_Hdh_Q175_snRNA_dSPN_6m;Lee_Hdh_Q175_snRNA_FON_6m;Lee_Hdh_Q175_snRNA_iSPN_6m;Lee_Hdh_Q175_TRAP_dSPN_6m;Lee_Hdh_Q175_TRAP_IN_Ch_6m;Lee_Hdh_Q175_TRAP_iSPN_6m	0.000846431
Fa2h	9	Langfelder_Hdh_Q175_brainstem_6m;Langfelder_Hdh_Q175_Cb_6m;Langfelder_Hdh_Q175_Co_6m;Langfelder_Hdh_Q175_CPu_6m;Langfelder_Hdh_Q175_HTH-TH_6m;Lee_Hdh_Q175_snRNA_oligo_6m;Lee_Hdh_Q175_TRAP_IN_Ch_6m;Lee_Hdh_Q175_TRAP_iSPN_6m;Yildirim_CHL2_CPu_1y	0.000881027
Il33	9	Langfelder_Hdh_Q175_brainstem_6m;Langfelder_Hdh_Q175_Cb_6m;Langfelder_Hdh_Q175_Co_6m;Langfelder_Hdh_Q175_CPu_6m;Langfelder_Hdh_Q175_HTH-TH_6m;Lee_Hdh_Q175_snRNA_oligo_6m;Lee_Hdh_Q175_TRAP_IN_Ch_6m;Lee_Hdh_Q175_TRAP_iSPN_6m;Yildirim_CHL2_CPu_1y	0.000923613
Ttr	9	Langfelder_Hdh_Q175_Co_6m;Lee_Hdh_Q175_snRNA_astro_6m;Lee_Hdh_Q175_snRNA_dSPN_6m;Lee_Hdh_Q175_snRNA_FON_6m;Lee_Hdh_Q175_snRNA_IN_PT_6m;Lee_Hdh_Q175_snRNA_iSPN_6m;Lee_Hdh_Q175_snRNA_micro_6m;Lee_Hdh_Q175_snRNA_oligo_6m;Lee_Hdh_Q175_snRNA_OPC_6m	0.00102078
Ano3	9	Langfelder_Hdh_Q175_CA_6m;Langfelder_Hdh_Q175_Cb_6m;Langfelder_Hdh_Q175_Co_6m;Langfelder_Hdh_Q175_CPu_6m;Lee_Hdh_Q175_snRNA_dSPN_6m;Lee_Hdh_Q175_snRNA_iSPN_6m;Lee_Hdh_Q175_TRAP_dSPN_6m;Lee_Hdh_Q175_TRAP_IN_Ch_6m;Lee_Hdh_Q175_TRAP_iSPN_6m	0.00113552
Dclk1	9	Langfelder_Hdh_Q175_CA_6m;Langfelder_Hdh_Q175_Co_6m;Langfelder_Hdh_Q175_CPu_6m;Lee_Hdh_Q175_snRNA_astro_6m;Lee_Hdh_Q175_snRNA_dSPN_6m;Lee_Hdh_Q175_snRNA_FON_6m;Lee_Hdh_Q175_snRNA_iSPN_6m;Lee_Hdh_Q175_TRAP_dSPN_6m;Lee_Hdh_Q175_TRAP_IN_Ch_6m	0.00119137
Chn1	9	Langfelder_Hdh_Q175_CA_6m;Langfelder_Hdh_Q175_Cb_6m;Langfelder_Hdh_Q175_Co_6m;Langfelder_Hdh_Q175_CPu_6m;Lee_Hdh_Q175_snRNA_dSPN_6m;Lee_Hdh_Q175_snRNA_iSPN_6m;Lee_Hdh_Q175_TRAP_astro_6m;Lee_Hdh_Q175_TRAP_dSPN_6m;Lee_Hdh_Q175_TRAP_iSPN_6m	0.00144764
Neto2	9	Langfelder_Hdh_Q175_Co_6m;Langfelder_Hdh_Q175_CPu_6m;Lee_Hdh_Q175_snRNA_dSPN_6m;Lee_Hdh_Q175_snRNA_FON_6m;Lee_Hdh_Q175_snRNA_iSPN_6m;Lee_Hdh_Q175_TRAP_astro_6m;Lee_Hdh_Q175_TRAP_dSPN_6m;Lee_Hdh_Q175_TRAP_IN_Ch_6m;Lee_Hdh_Q175_TRAP_iSPN_6m	0.00148111
Rhobtb2	9	Langfelder_Hdh_Q175_CA_6m;Langfelder_Hdh_Q175_Co_6m;Langfelder_Hdh_Q175_CPu_6m;Lee_Hdh_Q175_snRNA_dSPN_6m;Lee_Hdh_Q175_snRNA_FON_6m;Lee_Hdh_Q175_snRNA_iSPN_6m;Lee_Hdh_Q175_TRAP_dSPN_6m;Lee_Hdh_Q175_TRAP_IN_Ch_6m;Lee_Hdh_Q175_TRAP_iSPN_6m	0.00171828
Itpr1	9	Langfelder_Hdh_Q175_CA_6m;Langfelder_Hdh_Q175_CPu_6m;Lee_Hdh_Q175_snRNA_dSPN_6m;Lee_Hdh_Q175_snRNA_FON_6m;Lee_Hdh_Q175_snRNA_iSPN_6m;Lee_Hdh_Q175_TRAP_astro_6m;Lee_Hdh_Q175_TRAP_dSPN_6m;Lee_Hdh_Q175_TRAP_IN_Ch_6m;Lee_Hdh_Q175_TRAP_iSPN_6m	0.00202528
Kcnip4	9	Langfelder_Hdh_Q175_CA_6m;Langfelder_Hdh_Q175_Cb_6m;Lee_Hdh_Q175_snRNA_astro_6m;Lee_Hdh_Q175_snRNA_dSPN_6m;Lee_Hdh_Q175_snRNA_iSPN_6m;Lee_Hdh_Q175_snRNA_micro_6m;Lee_Hdh_Q175_snRNA_neuroblast_6m;Lee_Hdh_Q175_snRNA_oligo_6m;Lee_Hdh_Q175_snRNA_OPC_6m	0.00245295
Slc4a4	9	Langfelder_Hdh_Q175_CA_6m;Langfelder_Hdh_Q175_Co_6m;Langfelder_Hdh_Q175_CPu_6m;Lee_Hdh_Q175_snRNA_dSPN_6m;Lee_Hdh_Q175_snRNA_iSPN_6m;Lee_Hdh_Q175_TRAP_astro_6m;Lee_Hdh_Q175_TRAP_dSPN_6m;Lee_Hdh_Q175_TRAP_IN_Ch_6m;Lee_Hdh_Q175_TRAP_iSPN_6m	0.00249064
Baiap2	9	Langfelder_Hdh_Q175_CA_6m;Langfelder_Hdh_Q175_Cb_6m;Langfelder_Hdh_Q175_CPu_6m;Lee_Hdh_Q175_snRNA_dSPN_6m;Lee_Hdh_Q175_snRNA_FON_6m;Lee_Hdh_Q175_snRNA_iSPN_6m;Lee_Hdh_Q175_TRAP_dSPN_6m;Lee_Hdh_Q175_TRAP_IN_Ch_6m;Lee_Hdh_Q175_TRAP_iSPN_6m	0.00281488
Syt1	9	Langfelder_Hdh_Q175_CA_6m;Langfelder_Hdh_Q175_Cb_6m;Langfelder_Hdh_Q175_Co_6m;Lee_Hdh_Q175_snRNA_astro_6m;Lee_Hdh_Q175_snRNA_dSPN_6m;Lee_Hdh_Q175_snRNA_iSPN_6m;Lee_Hdh_Q175_snRNA_oligo_6m;Lee_Hdh_Q175_TRAP_astro_6m;Lee_Hdh_Q175_TRAP_IN_Ch_6m	0.00286828
Pde7b	9	Langfelder_Hdh_Q175_Co_6m;Langfelder_Hdh_Q175_CPu_6m;Lee_Hdh_Q175_snRNA_dSPN_6m;Lee_Hdh_Q175_snRNA_FON_6m;Lee_Hdh_Q175_snRNA_iSPN_6m;Lee_Hdh_Q175_TRAP_dSPN_6m;Lee_Hdh_Q175_TRAP_IN_Ch_6m;Lee_Hdh_Q175_TRAP_iSPN_6m;Yildirim_CHL2_CPu_1y	0.00289174
Ppp1r16b	9	Langfelder_Hdh_Q175_CPu_6m;Langfelder_Hdh_Q175_HTH-TH_6m;Lee_Hdh_Q175_snRNA_dSPN_6m;Lee_Hdh_Q175_snRNA_iSPN_6m;Lee_Hdh_Q175_snRNA_oligo_6m;Lee_Hdh_Q175_TRAP_dSPN_6m;Lee_Hdh_Q175_TRAP_IN_Ch_6m;Lee_Hdh_Q175_TRAP_iSPN_6m;Yildirim_CHL2_CPu_1y	0.00292121
2010300C02Rik	9	Langfelder_Hdh_Q175_CA_6m;Langfelder_Hdh_Q175_Co_6m;Langfelder_Hdh_Q175_CPu_6m;Lee_Hdh_Q175_snRNA_dSPN_6m;Lee_Hdh_Q175_snRNA_iSPN_6m;Lee_Hdh_Q175_TRAP_astro_6m;Lee_Hdh_Q175_TRAP_dSPN_6m;Lee_Hdh_Q175_TRAP_IN_Ch_6m;Lee_Hdh_Q175_TRAP_iSPN_6m	0.00382715
Klhl2	9	Langfelder_Hdh_Q175_brainstem_6m;Langfelder_Hdh_Q175_CA_6m;Langfelder_Hdh_Q175_CPu_6m;Lee_Hdh_Q175_snRNA_dSPN_6m;Lee_Hdh_Q175_snRNA_iSPN_6m;Lee_Hdh_Q175_snRNA_oligo_6m;Lee_Hdh_Q175_TRAP_dSPN_6m;Lee_Hdh_Q175_TRAP_IN_Ch_6m;Lee_Hdh_Q175_TRAP_iSPN_6m	0.00428919
Grm3	9	Langfelder_Hdh_Q175_brainstem_6m;Langfelder_Hdh_Q175_Cb_6m;Langfelder_Hdh_Q175_Co_6m;Langfelder_Hdh_Q175_CPu_6m;Langfelder_Hdh_Q175_HTH-TH_6m;Lee_Hdh_Q175_snRNA_dSPN_6m;Lee_Hdh_Q175_snRNA_iSPN_6m;Lee_Hdh_Q175_snRNA_oligo_6m;Lee_Hdh_Q175_TRAP_iSPN_6m	0.00478092
Zfp488	9	Langfelder_Hdh_Q175_brainstem_6m;Langfelder_Hdh_Q175_CA_6m;Langfelder_Hdh_Q175_Cb_6m;Langfelder_Hdh_Q175_Co_6m;Langfelder_Hdh_Q175_CPu_6m;Langfelder_Hdh_Q175_HTH-TH_6m;Lee_Hdh_Q175_TRAP_astro_6m;Lee_Hdh_Q175_TRAP_dSPN_6m;Lee_Hdh_Q175_TRAP_iSPN_6m	0.00483718
Ndrg2	9	Langfelder_Hdh_Q175_brainstem_6m;Langfelder_Hdh_Q175_CA_6m;Langfelder_Hdh_Q175_Cb_6m;Langfelder_Hdh_Q175_Co_6m;Langfelder_Hdh_Q175_CPu_6m;Langfelder_Hdh_Q175_HTH-TH_6m;Lee_Hdh_Q175_snRNA_astro_6m;Lee_Hdh_Q175_TRAP_dSPN_6m;Lee_Hdh_Q175_TRAP_iSPN_6m	0.00490555
Brinp3	9	Langfelder_Hdh_Q175_brainstem_6m;Langfelder_Hdh_Q175_CA_6m;Langfelder_Hdh_Q175_Cb_6m;Langfelder_Hdh_Q175_CPu_6m;Lee_Hdh_Q175_snRNA_dSPN_6m;Lee_Hdh_Q175_snRNA_FON_6m;Lee_Hdh_Q175_snRNA_iSPN_6m;Lee_Hdh_Q175_TRAP_dSPN_6m;Lee_Hdh_Q175_TRAP_IN_Ch_6m	0.00512737
Adcy5	9	Langfelder_Hdh_Q175_CA_6m;Langfelder_Hdh_Q175_CPu_6m;Lee_Hdh_Q175_snRNA_dSPN_6m;Lee_Hdh_Q175_snRNA_FON_6m;Lee_Hdh_Q175_snRNA_iSPN_6m;Lee_Hdh_Q175_TRAP_dSPN_6m;Lee_Hdh_Q175_TRAP_IN_Ch_6m;Lee_Hdh_Q175_TRAP_iSPN_6m;Yildirim_CHL2_CPu_1y	0.0055787
Chl1	9	Langfelder_Hdh_Q175_CA_6m;Langfelder_Hdh_Q175_Cb_6m;Langfelder_Hdh_Q175_Co_6m;Langfelder_Hdh_Q175_CPu_6m;Lee_Hdh_Q175_snRNA_IN_PT_6m;Lee_Hdh_Q175_TRAP_astro_6m;Lee_Hdh_Q175_TRAP_dSPN_6m;Lee_Hdh_Q175_TRAP_iSPN_6m;Yildirim_CHL2_CPu_1y	0.00704753
Pcdh10	9	Langfelder_Hdh_Q175_CA_6m;Langfelder_Hdh_Q175_Cb_6m;Langfelder_Hdh_Q175_Co_6m;Langfelder_Hdh_Q175_CPu_6m;Lee_Hdh_Q175_snRNA_dSPN_6m;Lee_Hdh_Q175_snRNA_iSPN_6m;Lee_Hdh_Q175_TRAP_astro_6m;Lee_Hdh_Q175_TRAP_dSPN_6m;Lee_Hdh_Q175_TRAP_iSPN_6m	0.00894353
Plcb1	8	Langfelder_Hdh_Q175_CA_6m;Langfelder_Hdh_Q175_Co_6m;Langfelder_Hdh_Q175_CPu_6m;Lee_Hdh_Q175_snRNA_dSPN_6m;Lee_Hdh_Q175_snRNA_FON_6m;Lee_Hdh_Q175_snRNA_iSPN_6m;Lee_Hdh_Q175_TRAP_dSPN_6m;Lee_Hdh_Q175_TRAP_iSPN_6m	3.48501e-06
Homer1	8	Langfelder_Hdh_Q175_CPu_6m;Lee_Hdh_Q175_snRNA_dSPN_6m;Lee_Hdh_Q175_snRNA_FON_6m;Lee_Hdh_Q175_snRNA_iSPN_6m;Lee_Hdh_Q175_TRAP_astro_6m;Lee_Hdh_Q175_TRAP_dSPN_6m;Lee_Hdh_Q175_TRAP_IN_Ch_6m;Lee_Hdh_Q175_TRAP_iSPN_6m	3.7683e-06
Sik3	8	Langfelder_Hdh_Q175_CPu_6m;Lee_Hdh_Q175_snRNA_astro_6m;Lee_Hdh_Q175_snRNA_dSPN_6m;Lee_Hdh_Q175_snRNA_FON_6m;Lee_Hdh_Q175_snRNA_IN_PT_6m;Lee_Hdh_Q175_snRNA_iSPN_6m;Lee_Hdh_Q175_TRAP_dSPN_6m;Lee_Hdh_Q175_TRAP_IN_Ch_6m	0.000125538
Itpka	8	Langfelder_Hdh_Q175_CA_6m;Langfelder_Hdh_Q175_Co_6m;Langfelder_Hdh_Q175_CPu_6m;Lee_Hdh_Q175_snRNA_dSPN_6m;Lee_Hdh_Q175_snRNA_iSPN_6m;Lee_Hdh_Q175_TRAP_dSPN_6m;Lee_Hdh_Q175_TRAP_IN_Ch_6m;Lee_Hdh_Q175_TRAP_iSPN_6m	0.000167935
Robo1	8	Langfelder_Hdh_Q175_Cb_6m;Langfelder_Hdh_Q175_CPu_6m;Lee_Hdh_Q175_snRNA_astro_6m;Lee_Hdh_Q175_snRNA_dSPN_6m;Lee_Hdh_Q175_snRNA_iSPN_6m;Lee_Hdh_Q175_snRNA_micro_6m;Lee_Hdh_Q175_snRNA_oligo_6m;Lee_Hdh_Q175_TRAP_astro_6m	0.000199573
Qk	8	Langfelder_Hdh_Q175_brainstem_6m;Langfelder_Hdh_Q175_Cb_6m;Langfelder_Hdh_Q175_Co_6m;Langfelder_Hdh_Q175_CPu_6m;Langfelder_Hdh_Q175_HTH-TH_6m;Lee_Hdh_Q175_snRNA_astro_6m;Lee_Hdh_Q175_snRNA_oligo_6m;Lee_Hdh_Q175_TRAP_iSPN_6m	0.000222461
Dlg2	8	Langfelder_Hdh_Q175_CPu_6m;Lee_Hdh_Q175_snRNA_astro_6m;Lee_Hdh_Q175_snRNA_dSPN_6m;Lee_Hdh_Q175_snRNA_iSPN_6m;Lee_Hdh_Q175_snRNA_micro_6m;Lee_Hdh_Q175_snRNA_neuroblast_6m;Lee_Hdh_Q175_snRNA_oligo_6m;Lee_Hdh_Q175_TRAP_dSPN_6m	0.000265037
Ppp4r4	8	Langfelder_Hdh_Q175_CA_6m;Langfelder_Hdh_Q175_Co_6m;Langfelder_Hdh_Q175_CPu_6m;Lee_Hdh_Q175_snRNA_dSPN_6m;Lee_Hdh_Q175_snRNA_FON_6m;Lee_Hdh_Q175_snRNA_iSPN_6m;Lee_Hdh_Q175_TRAP_dSPN_6m;Lee_Hdh_Q175_TRAP_iSPN_6m	0.000266313
Tspan2	8	Langfelder_Hdh_Q175_brainstem_6m;Langfelder_Hdh_Q175_Cb_6m;Langfelder_Hdh_Q175_Co_6m;Langfelder_Hdh_Q175_CPu_6m;Langfelder_Hdh_Q175_HTH-TH_6m;Lee_Hdh_Q175_snRNA_oligo_6m;Lee_Hdh_Q175_TRAP_iSPN_6m;Yildirim_CHL2_CPu_1y	0.000379948
Kcnh4	8	Langfelder_Hdh_Q175_CA_6m;Langfelder_Hdh_Q175_Co_6m;Langfelder_Hdh_Q175_CPu_6m;Lee_Hdh_Q175_snRNA_dSPN_6m;Lee_Hdh_Q175_snRNA_iSPN_6m;Lee_Hdh_Q175_TRAP_IN_Ch_6m;Lee_Hdh_Q175_TRAP_iSPN_6m;Yildirim_CHL2_CPu_1y	0.000385844
Pde1b	8	Langfelder_Hdh_Q175_Co_6m;Langfelder_Hdh_Q175_CPu_6m;Lee_Hdh_Q175_snRNA_dSPN_6m;Lee_Hdh_Q175_snRNA_FON_6m;Lee_Hdh_Q175_snRNA_iSPN_6m;Lee_Hdh_Q175_TRAP_dSPN_6m;Lee_Hdh_Q175_TRAP_iSPN_6m;Yildirim_CHL2_CPu_1y	0.000421829
Car2	8	Langfelder_Hdh_Q175_brainstem_6m;Langfelder_Hdh_Q175_Cb_6m;Langfelder_Hdh_Q175_Co_6m;Langfelder_Hdh_Q175_CPu_6m;Langfelder_Hdh_Q175_HTH-TH_6m;Lee_Hdh_Q175_snRNA_oligo_6m;Lee_Hdh_Q175_TRAP_iSPN_6m;Yildirim_CHL2_CPu_1y	0.000422226
Onecut2	8	Langfelder_Hdh_Q175_CA_6m;Langfelder_Hdh_Q175_Cb_6m;Langfelder_Hdh_Q175_Co_6m;Langfelder_Hdh_Q175_CPu_6m;Lee_Hdh_Q175_snRNA_dSPN_6m;Lee_Hdh_Q175_snRNA_iSPN_6m;Lee_Hdh_Q175_TRAP_IN_Ch_6m;Lee_Hdh_Q175_TRAP_iSPN_6m	0.000630232
Wipf3	8	Langfelder_Hdh_Q175_CA_6m;Langfelder_Hdh_Q175_Cb_6m;Langfelder_Hdh_Q175_CPu_6m;Lee_Hdh_Q175_snRNA_dSPN_6m;Lee_Hdh_Q175_snRNA_iSPN_6m;Lee_Hdh_Q175_TRAP_dSPN_6m;Lee_Hdh_Q175_TRAP_IN_Ch_6m;Lee_Hdh_Q175_TRAP_iSPN_6m	0.000656459
Plk5	8	Langfelder_Hdh_Q175_CA_6m;Langfelder_Hdh_Q175_Cb_6m;Langfelder_Hdh_Q175_Co_6m;Langfelder_Hdh_Q175_CPu_6m;Lee_Hdh_Q175_TRAP_dSPN_6m;Lee_Hdh_Q175_TRAP_IN_Ch_6m;Lee_Hdh_Q175_TRAP_iSPN_6m;Yildirim_CHL2_CPu_1y	0.00076133
Nrxn3	8	Langfelder_Hdh_Q175_Co_6m;Langfelder_Hdh_Q175_CPu_6m;Lee_Hdh_Q175_snRNA_astro_6m;Lee_Hdh_Q175_snRNA_FON_6m;Lee_Hdh_Q175_snRNA_iSPN_6m;Lee_Hdh_Q175_snRNA_micro_6m;Lee_Hdh_Q175_snRNA_oligo_6m;Lee_Hdh_Q175_TRAP_iSPN_6m	0.000830948
Grm5	8	Langfelder_Hdh_Q175_CPu_6m;Lee_Hdh_Q175_snRNA_astro_6m;Lee_Hdh_Q175_snRNA_dSPN_6m;Lee_Hdh_Q175_snRNA_FON_6m;Lee_Hdh_Q175_snRNA_iSPN_6m;Lee_Hdh_Q175_TRAP_dSPN_6m;Lee_Hdh_Q175_TRAP_IN_Ch_6m;Lee_Hdh_Q175_TRAP_iSPN_6m	0.000860896
Dpp10	8	Langfelder_Hdh_Q175_Cb_6m;Langfelder_Hdh_Q175_Co_6m;Langfelder_Hdh_Q175_CPu_6m;Lee_Hdh_Q175_snRNA_dSPN_6m;Lee_Hdh_Q175_snRNA_iSPN_6m;Lee_Hdh_Q175_TRAP_astro_6m;Lee_Hdh_Q175_TRAP_dSPN_6m;Lee_Hdh_Q175_TRAP_iSPN_6m	0.000893189
Plk2	8	Langfelder_Hdh_Q175_CA_6m;Langfelder_Hdh_Q175_Co_6m;Langfelder_Hdh_Q175_CPu_6m;Lee_Hdh_Q175_snRNA_dSPN_6m;Lee_Hdh_Q175_snRNA_iSPN_6m;Lee_Hdh_Q175_TRAP_dSPN_6m;Lee_Hdh_Q175_TRAP_IN_Ch_6m;Lee_Hdh_Q175_TRAP_iSPN_6m	0.000978466
Nrxn1	8	Langfelder_Hdh_Q175_Cb_6m;Lee_Hdh_Q175_snRNA_dSPN_6m;Lee_Hdh_Q175_snRNA_iSPN_6m;Lee_Hdh_Q175_snRNA_micro_6m;Lee_Hdh_Q175_snRNA_oligo_6m;Lee_Hdh_Q175_TRAP_astro_6m;Lee_Hdh_Q175_TRAP_IN_Ch_6m;Lee_Hdh_Q175_TRAP_iSPN_6m	0.00109726
Gria1	8	Langfelder_Hdh_Q175_brainstem_6m;Langfelder_Hdh_Q175_CA_6m;Lee_Hdh_Q175_snRNA_astro_6m;Lee_Hdh_Q175_snRNA_dSPN_6m;Lee_Hdh_Q175_snRNA_FON_6m;Lee_Hdh_Q175_snRNA_iSPN_6m;Lee_Hdh_Q175_snRNA_oligo_6m;Lee_Hdh_Q175_TRAP_iSPN_6m	0.00113193
Atf6	8	Langfelder_Hdh_Q175_CA_6m;Langfelder_Hdh_Q175_Co_6m;Langfelder_Hdh_Q175_CPu_6m;Lee_Hdh_Q175_snRNA_dSPN_6m;Lee_Hdh_Q175_snRNA_iSPN_6m;Lee_Hdh_Q175_TRAP_dSPN_6m;Lee_Hdh_Q175_TRAP_IN_Ch_6m;Lee_Hdh_Q175_TRAP_iSPN_6m	0.00121651
Glul	8	Langfelder_Hdh_Q175_brainstem_6m;Langfelder_Hdh_Q175_CA_6m;Langfelder_Hdh_Q175_Cb_6m;Langfelder_Hdh_Q175_Co_6m;Langfelder_Hdh_Q175_CPu_6m;Langfelder_Hdh_Q175_HTH-TH_6m;Lee_Hdh_Q175_snRNA_astro_6m;Lee_Hdh_Q175_TRAP_iSPN_6m	0.00128465
Hecw2	8	Langfelder_Hdh_Q175_Cb_6m;Langfelder_Hdh_Q175_Co_6m;Langfelder_Hdh_Q175_CPu_6m;Lee_Hdh_Q175_snRNA_dSPN_6m;Lee_Hdh_Q175_snRNA_iSPN_6m;Lee_Hdh_Q175_snRNA_oligo_6m;Lee_Hdh_Q175_TRAP_dSPN_6m;Lee_Hdh_Q175_TRAP_IN_Ch_6m	0.00129299
Camk2b	8	Langfelder_Hdh_Q175_CA_6m;Langfelder_Hdh_Q175_Cb_6m;Langfelder_Hdh_Q175_Co_6m;Langfelder_Hdh_Q175_CPu_6m;Lee_Hdh_Q175_snRNA_dSPN_6m;Lee_Hdh_Q175_snRNA_iSPN_6m;Lee_Hdh_Q175_TRAP_dSPN_6m;Lee_Hdh_Q175_TRAP_iSPN_6m	0.00143542
Syp	8	Langfelder_Hdh_Q175_brainstem_6m;Langfelder_Hdh_Q175_CPu_6m;Lee_Hdh_Q175_snRNA_dSPN_6m;Lee_Hdh_Q175_snRNA_iSPN_6m;Lee_Hdh_Q175_TRAP_astro_6m;Lee_Hdh_Q175_TRAP_dSPN_6m;Lee_Hdh_Q175_TRAP_IN_Ch_6m;Lee_Hdh_Q175_TRAP_iSPN_6m	0.00147399
Kcnip3	8	Langfelder_Hdh_Q175_brainstem_6m;Langfelder_Hdh_Q175_Co_6m;Langfelder_Hdh_Q175_CPu_6m;Langfelder_Hdh_Q175_HTH-TH_6m;Lee_Hdh_Q175_snRNA_dSPN_6m;Lee_Hdh_Q175_snRNA_iSPN_6m;Lee_Hdh_Q175_TRAP_dSPN_6m;Lee_Hdh_Q175_TRAP_IN_Ch_6m	0.00152063
Sh3rf2	8	Langfelder_Hdh_Q175_Co_6m;Langfelder_Hdh_Q175_CPu_6m;Lee_Hdh_Q175_snRNA_dSPN_6m;Lee_Hdh_Q175_snRNA_iSPN_6m;Lee_Hdh_Q175_TRAP_dSPN_6m;Lee_Hdh_Q175_TRAP_IN_Ch_6m;Lee_Hdh_Q175_TRAP_iSPN_6m;Yildirim_CHL2_CPu_1y	0.0017001
Cttnbp2	8	Langfelder_Hdh_Q175_CA_6m;Langfelder_Hdh_Q175_CPu_6m;Lee_Hdh_Q175_snRNA_dSPN_6m;Lee_Hdh_Q175_snRNA_IN_PT_6m;Lee_Hdh_Q175_snRNA_iSPN_6m;Lee_Hdh_Q175_TRAP_dSPN_6m;Lee_Hdh_Q175_TRAP_IN_Ch_6m;Lee_Hdh_Q175_TRAP_iSPN_6m	0.00224378
Rasgef1a	8	Langfelder_Hdh_Q175_CA_6m;Langfelder_Hdh_Q175_CPu_6m;Lee_Hdh_Q175_snRNA_dSPN_6m;Lee_Hdh_Q175_snRNA_iSPN_6m;Lee_Hdh_Q175_TRAP_astro_6m;Lee_Hdh_Q175_TRAP_dSPN_6m;Lee_Hdh_Q175_TRAP_IN_Ch_6m;Lee_Hdh_Q175_TRAP_iSPN_6m	0.00236978
Kcnk2	8	Langfelder_Hdh_Q175_Cb_6m;Langfelder_Hdh_Q175_CPu_6m;Langfelder_Hdh_Q175_HTH-TH_6m;Lee_Hdh_Q175_snRNA_dSPN_6m;Lee_Hdh_Q175_snRNA_FON_6m;Lee_Hdh_Q175_snRNA_iSPN_6m;Lee_Hdh_Q175_TRAP_dSPN_6m;Lee_Hdh_Q175_TRAP_iSPN_6m	0.00251443
Cx3cl1	8	Langfelder_Hdh_Q175_CA_6m;Langfelder_Hdh_Q175_Co_6m;Langfelder_Hdh_Q175_CPu_6m;Lee_Hdh_Q175_snRNA_dSPN_6m;Lee_Hdh_Q175_snRNA_iSPN_6m;Lee_Hdh_Q175_TRAP_dSPN_6m;Lee_Hdh_Q175_TRAP_IN_Ch_6m;Lee_Hdh_Q175_TRAP_iSPN_6m	0.00257344
Hipk4	8	Langfelder_Hdh_Q175_CA_6m;Langfelder_Hdh_Q175_Cb_6m;Langfelder_Hdh_Q175_Co_6m;Langfelder_Hdh_Q175_CPu_6m;Lee_Hdh_Q175_TRAP_dSPN_6m;Lee_Hdh_Q175_TRAP_IN_Ch_6m;Lee_Hdh_Q175_TRAP_iSPN_6m;Yildirim_CHL2_CPu_1y	0.00267943
Sipa1l1	8	Langfelder_Hdh_Q175_CA_6m;Langfelder_Hdh_Q175_Cb_6m;Langfelder_Hdh_Q175_Co_6m;Langfelder_Hdh_Q175_CPu_6m;Lee_Hdh_Q175_snRNA_dSPN_6m;Lee_Hdh_Q175_snRNA_iSPN_6m;Lee_Hdh_Q175_TRAP_dSPN_6m;Lee_Hdh_Q175_TRAP_IN_Ch_6m	0.00310273
Cacna2d3	8	Langfelder_Hdh_Q175_CA_6m;Langfelder_Hdh_Q175_Cb_6m;Langfelder_Hdh_Q175_Co_6m;Langfelder_Hdh_Q175_CPu_6m;Lee_Hdh_Q175_snRNA_dSPN_6m;Lee_Hdh_Q175_snRNA_iSPN_6m;Lee_Hdh_Q175_TRAP_dSPN_6m;Lee_Hdh_Q175_TRAP_iSPN_6m	0.00323282
Fgf14	8	Langfelder_Hdh_Q175_Cb_6m;Langfelder_Hdh_Q175_CPu_6m;Lee_Hdh_Q175_snRNA_astro_6m;Lee_Hdh_Q175_snRNA_dSPN_6m;Lee_Hdh_Q175_snRNA_iSPN_6m;Lee_Hdh_Q175_snRNA_micro_6m;Lee_Hdh_Q175_snRNA_oligo_6m;Lee_Hdh_Q175_TRAP_iSPN_6m	0.00333023
Rgs7bp	8	Langfelder_Hdh_Q175_CA_6m;Langfelder_Hdh_Q175_Co_6m;Langfelder_Hdh_Q175_CPu_6m;Lee_Hdh_Q175_snRNA_dSPN_6m;Lee_Hdh_Q175_snRNA_FON_6m;Lee_Hdh_Q175_snRNA_iSPN_6m;Lee_Hdh_Q175_TRAP_dSPN_6m;Lee_Hdh_Q175_TRAP_iSPN_6m	0.00337819
Sema7a	8	Langfelder_Hdh_Q175_CA_6m;Langfelder_Hdh_Q175_Cb_6m;Langfelder_Hdh_Q175_Co_6m;Langfelder_Hdh_Q175_CPu_6m;Langfelder_Hdh_Q175_HTH-TH_6m;Lee_Hdh_Q175_TRAP_dSPN_6m;Lee_Hdh_Q175_TRAP_iSPN_6m;Yildirim_CHL2_CPu_1y	0.00348241
D430041D05Rik	8	Langfelder_Hdh_Q175_Cb_6m;Langfelder_Hdh_Q175_Co_6m;Langfelder_Hdh_Q175_CPu_6m;Lee_Hdh_Q175_snRNA_dSPN_6m;Lee_Hdh_Q175_snRNA_iSPN_6m;Lee_Hdh_Q175_TRAP_dSPN_6m;Lee_Hdh_Q175_TRAP_IN_Ch_6m;Lee_Hdh_Q175_TRAP_iSPN_6m	0.00432737
Kcnip2	8	Langfelder_Hdh_Q175_CA_6m;Langfelder_Hdh_Q175_Co_6m;Langfelder_Hdh_Q175_CPu_6m;Lee_Hdh_Q175_snRNA_dSPN_6m;Lee_Hdh_Q175_snRNA_iSPN_6m;Lee_Hdh_Q175_TRAP_dSPN_6m;Lee_Hdh_Q175_TRAP_IN_Ch_6m;Lee_Hdh_Q175_TRAP_iSPN_6m	0.00439376
Slc24a2	8	Langfelder_Hdh_Q175_CA_6m;Langfelder_Hdh_Q175_Co_6m;Langfelder_Hdh_Q175_CPu_6m;Langfelder_Hdh_Q175_HTH-TH_6m;Lee_Hdh_Q175_snRNA_dSPN_6m;Lee_Hdh_Q175_snRNA_IN_PT_6m;Lee_Hdh_Q175_snRNA_iSPN_6m;Lee_Hdh_Q175_snRNA_oligo_6m	0.00467548
Kcnd2	8	Langfelder_Hdh_Q175_Cb_6m;Langfelder_Hdh_Q175_CPu_6m;Lee_Hdh_Q175_snRNA_astro_6m;Lee_Hdh_Q175_snRNA_dSPN_6m;Lee_Hdh_Q175_snRNA_iSPN_6m;Lee_Hdh_Q175_snRNA_neuroblast_6m;Lee_Hdh_Q175_snRNA_oligo_6m;Lee_Hdh_Q175_TRAP_iSPN_6m	0.00510085
Ubn2	8	Langfelder_Hdh_Q175_Co_6m;Langfelder_Hdh_Q175_CPu_6m;Lee_Hdh_Q175_snRNA_dSPN_6m;Lee_Hdh_Q175_snRNA_FON_6m;Lee_Hdh_Q175_snRNA_iSPN_6m;Lee_Hdh_Q175_TRAP_dSPN_6m;Lee_Hdh_Q175_TRAP_IN_Ch_6m;Lee_Hdh_Q175_TRAP_iSPN_6m	0.00527993
Camk4	8	Langfelder_Hdh_Q175_Cb_6m;Langfelder_Hdh_Q175_Co_6m;Langfelder_Hdh_Q175_CPu_6m;Lee_Hdh_Q175_snRNA_dSPN_6m;Lee_Hdh_Q175_snRNA_iSPN_6m;Lee_Hdh_Q175_TRAP_dSPN_6m;Lee_Hdh_Q175_TRAP_IN_Ch_6m;Lee_Hdh_Q175_TRAP_iSPN_6m	0.00561611
Kalrn	8	Langfelder_Hdh_Q175_CA_6m;Langfelder_Hdh_Q175_Cb_6m;Langfelder_Hdh_Q175_Co_6m;Langfelder_Hdh_Q175_CPu_6m;Lee_Hdh_Q175_snRNA_dSPN_6m;Lee_Hdh_Q175_snRNA_iSPN_6m;Lee_Hdh_Q175_TRAP_dSPN_6m;Lee_Hdh_Q175_TRAP_IN_Ch_6m	0.00565789
Krt9	8	Langfelder_Hdh_Q175_CA_6m;Langfelder_Hdh_Q175_Cb_6m;Langfelder_Hdh_Q175_CPu_6m;Lee_Hdh_Q175_TRAP_astro_6m;Lee_Hdh_Q175_TRAP_dSPN_6m;Lee_Hdh_Q175_TRAP_IN_Ch_6m;Lee_Hdh_Q175_TRAP_iSPN_6m;Yildirim_CHL2_CPu_1y	0.00572524
Mxd1	8	Langfelder_Hdh_Q175_CA_6m;Langfelder_Hdh_Q175_Cb_6m;Langfelder_Hdh_Q175_Co_6m;Langfelder_Hdh_Q175_CPu_6m;Lee_Hdh_Q175_TRAP_astro_6m;Lee_Hdh_Q175_TRAP_dSPN_6m;Lee_Hdh_Q175_TRAP_IN_Ch_6m;Lee_Hdh_Q175_TRAP_iSPN_6m	0.00593698
Car11	8	Langfelder_Hdh_Q175_CA_6m;Langfelder_Hdh_Q175_Cb_6m;Langfelder_Hdh_Q175_CPu_6m;Lee_Hdh_Q175_snRNA_dSPN_6m;Lee_Hdh_Q175_snRNA_FON_6m;Lee_Hdh_Q175_snRNA_iSPN_6m;Lee_Hdh_Q175_TRAP_iSPN_6m;Yildirim_CHL2_CPu_1y	0.00606594
Elmo1	8	Langfelder_Hdh_Q175_Cb_6m;Langfelder_Hdh_Q175_CPu_6m;Langfelder_Hdh_Q175_HTH-TH_6m;Lee_Hdh_Q175_snRNA_dSPN_6m;Lee_Hdh_Q175_snRNA_iSPN_6m;Lee_Hdh_Q175_snRNA_oligo_6m;Lee_Hdh_Q175_TRAP_dSPN_6m;Lee_Hdh_Q175_TRAP_iSPN_6m	0.0078115
Cpe	8	Langfelder_Hdh_Q175_brainstem_6m;Langfelder_Hdh_Q175_CA_6m;Langfelder_Hdh_Q175_CPu_6m;Langfelder_Hdh_Q175_HTH-TH_6m;Lee_Hdh_Q175_snRNA_astro_6m;Lee_Hdh_Q175_snRNA_IN_PT_6m;Lee_Hdh_Q175_snRNA_iSPN_6m;Lee_Hdh_Q175_TRAP_astro_6m	0.00812955
S1pr1	8	Langfelder_Hdh_Q175_brainstem_6m;Langfelder_Hdh_Q175_CA_6m;Langfelder_Hdh_Q175_Cb_6m;Langfelder_Hdh_Q175_Co_6m;Langfelder_Hdh_Q175_CPu_6m;Langfelder_Hdh_Q175_HTH-TH_6m;Lee_Hdh_Q175_TRAP_IN_Ch_6m;Lee_Hdh_Q175_TRAP_iSPN_6m	0.00865566
Prkcb	7	Langfelder_Hdh_Q175_CA_6m;Langfelder_Hdh_Q175_Co_6m;Langfelder_Hdh_Q175_CPu_6m;Lee_Hdh_Q175_snRNA_dSPN_6m;Lee_Hdh_Q175_snRNA_iSPN_6m;Lee_Hdh_Q175_TRAP_dSPN_6m;Lee_Hdh_Q175_TRAP_iSPN_6m	7.71429e-08
Anks1b	7	Langfelder_Hdh_Q175_CA_6m;Langfelder_Hdh_Q175_CPu_6m;Lee_Hdh_Q175_snRNA_dSPN_6m;Lee_Hdh_Q175_snRNA_iSPN_6m;Lee_Hdh_Q175_snRNA_oligo_6m;Lee_Hdh_Q175_TRAP_dSPN_6m;Lee_Hdh_Q175_TRAP_iSPN_6m	3.02473e-07
Lrrtm4	7	Lee_Hdh_Q175_snRNA_astro_6m;Lee_Hdh_Q175_snRNA_dSPN_6m;Lee_Hdh_Q175_snRNA_FON_6m;Lee_Hdh_Q175_snRNA_iSPN_6m;Lee_Hdh_Q175_snRNA_micro_6m;Lee_Hdh_Q175_snRNA_neuroblast_6m;Lee_Hdh_Q175_snRNA_oligo_6m	4.92904e-07
Ptk2b	7	Langfelder_Hdh_Q175_CA_6m;Langfelder_Hdh_Q175_CPu_6m;Lee_Hdh_Q175_snRNA_dSPN_6m;Lee_Hdh_Q175_snRNA_iSPN_6m;Lee_Hdh_Q175_TRAP_dSPN_6m;Lee_Hdh_Q175_TRAP_IN_Ch_6m;Lee_Hdh_Q175_TRAP_iSPN_6m	1.38817e-06
Sfmbt2	7	Langfelder_Hdh_Q175_CA_6m;Langfelder_Hdh_Q175_Co_6m;Langfelder_Hdh_Q175_CPu_6m;Lee_Hdh_Q175_snRNA_dSPN_6m;Lee_Hdh_Q175_snRNA_iSPN_6m;Lee_Hdh_Q175_TRAP_dSPN_6m;Lee_Hdh_Q175_TRAP_iSPN_6m	2.80283e-06
Rgs20	7	Langfelder_Hdh_Q175_Co_6m;Langfelder_Hdh_Q175_CPu_6m;Lee_Hdh_Q175_snRNA_dSPN_6m;Lee_Hdh_Q175_snRNA_FON_6m;Lee_Hdh_Q175_snRNA_iSPN_6m;Lee_Hdh_Q175_TRAP_dSPN_6m;Lee_Hdh_Q175_TRAP_iSPN_6m	4.69987e-06
Fam155a	7	Langfelder_Hdh_Q175_CPu_6m;Lee_Hdh_Q175_snRNA_astro_6m;Lee_Hdh_Q175_snRNA_dSPN_6m;Lee_Hdh_Q175_snRNA_FON_6m;Lee_Hdh_Q175_snRNA_iSPN_6m;Lee_Hdh_Q175_snRNA_micro_6m;Lee_Hdh_Q175_snRNA_oligo_6m	6.11982e-06
Camkv	7	Langfelder_Hdh_Q175_CA_6m;Langfelder_Hdh_Q175_CPu_6m;Lee_Hdh_Q175_snRNA_dSPN_6m;Lee_Hdh_Q175_snRNA_iSPN_6m;Lee_Hdh_Q175_TRAP_dSPN_6m;Lee_Hdh_Q175_TRAP_IN_Ch_6m;Lee_Hdh_Q175_TRAP_iSPN_6m	6.6088e-06
Ttc3	7	Langfelder_Hdh_Q175_Co_6m;Langfelder_Hdh_Q175_CPu_6m;Lee_Hdh_Q175_snRNA_dSPN_6m;Lee_Hdh_Q175_snRNA_iSPN_6m;Lee_Hdh_Q175_TRAP_astro_6m;Lee_Hdh_Q175_TRAP_dSPN_6m;Lee_Hdh_Q175_TRAP_iSPN_6m	1.33805e-05
Nedd4l	7	Langfelder_Hdh_Q175_Cb_6m;Langfelder_Hdh_Q175_CPu_6m;Lee_Hdh_Q175_snRNA_dSPN_6m;Lee_Hdh_Q175_snRNA_FON_6m;Lee_Hdh_Q175_snRNA_iSPN_6m;Lee_Hdh_Q175_TRAP_dSPN_6m;Lee_Hdh_Q175_TRAP_iSPN_6m	2.87337e-05
Foxo1	7	Langfelder_Hdh_Q175_brainstem_6m;Langfelder_Hdh_Q175_CPu_6m;Lee_Hdh_Q175_snRNA_dSPN_6m;Lee_Hdh_Q175_snRNA_iSPN_6m;Lee_Hdh_Q175_TRAP_dSPN_6m;Lee_Hdh_Q175_TRAP_IN_Ch_6m;Lee_Hdh_Q175_TRAP_iSPN_6m	3.52667e-05
Alcam	7	Langfelder_Hdh_Q175_brainstem_6m;Langfelder_Hdh_Q175_CA_6m;Langfelder_Hdh_Q175_Cb_6m;Langfelder_Hdh_Q175_CPu_6m;Lee_Hdh_Q175_snRNA_dSPN_6m;Lee_Hdh_Q175_snRNA_iSPN_6m;Lee_Hdh_Q175_TRAP_astro_6m	4.61557e-05
Lzts3	7	Langfelder_Hdh_Q175_CA_6m;Lee_Hdh_Q175_snRNA_dSPN_6m;Lee_Hdh_Q175_snRNA_FON_6m;Lee_Hdh_Q175_snRNA_iSPN_6m;Lee_Hdh_Q175_TRAP_dSPN_6m;Lee_Hdh_Q175_TRAP_IN_Ch_6m;Lee_Hdh_Q175_TRAP_iSPN_6m	5.40213e-05
Pmepa1	7	Langfelder_Hdh_Q175_Co_6m;Langfelder_Hdh_Q175_CPu_6m;Lee_Hdh_Q175_snRNA_dSPN_6m;Lee_Hdh_Q175_snRNA_FON_6m;Lee_Hdh_Q175_snRNA_iSPN_6m;Lee_Hdh_Q175_TRAP_dSPN_6m;Lee_Hdh_Q175_TRAP_iSPN_6m	7.53794e-05
Slmap	7	Langfelder_Hdh_Q175_Co_6m;Langfelder_Hdh_Q175_CPu_6m;Lee_Hdh_Q175_snRNA_dSPN_6m;Lee_Hdh_Q175_snRNA_iSPN_6m;Lee_Hdh_Q175_TRAP_astro_6m;Lee_Hdh_Q175_TRAP_dSPN_6m;Lee_Hdh_Q175_TRAP_iSPN_6m	8.18878e-05
Wwc1	7	Langfelder_Hdh_Q175_Cb_6m;Langfelder_Hdh_Q175_CPu_6m;Lee_Hdh_Q175_snRNA_dSPN_6m;Lee_Hdh_Q175_snRNA_iSPN_6m;Lee_Hdh_Q175_TRAP_dSPN_6m;Lee_Hdh_Q175_TRAP_IN_Ch_6m;Lee_Hdh_Q175_TRAP_iSPN_6m	9.43787e-05
Rdx	7	Langfelder_Hdh_Q175_brainstem_6m;Langfelder_Hdh_Q175_CA_6m;Langfelder_Hdh_Q175_Cb_6m;Langfelder_Hdh_Q175_Co_6m;Langfelder_Hdh_Q175_CPu_6m;Lee_Hdh_Q175_TRAP_dSPN_6m;Lee_Hdh_Q175_TRAP_iSPN_6m	0.000120188
Gpr158	7	Langfelder_Hdh_Q175_Cb_6m;Langfelder_Hdh_Q175_Co_6m;Langfelder_Hdh_Q175_CPu_6m;Lee_Hdh_Q175_snRNA_dSPN_6m;Lee_Hdh_Q175_snRNA_FON_6m;Lee_Hdh_Q175_snRNA_iSPN_6m;Lee_Hdh_Q175_TRAP_iSPN_6m	0.000127071
Meis2	7	Langfelder_Hdh_Q175_Cb_6m;Langfelder_Hdh_Q175_CPu_6m;Lee_Hdh_Q175_snRNA_dSPN_6m;Lee_Hdh_Q175_snRNA_FON_6m;Lee_Hdh_Q175_snRNA_iSPN_6m;Lee_Hdh_Q175_TRAP_IN_Ch_6m;Lee_Hdh_Q175_TRAP_iSPN_6m	0.000156698
Erc2	7	Langfelder_Hdh_Q175_CA_6m;Langfelder_Hdh_Q175_Co_6m;Langfelder_Hdh_Q175_CPu_6m;Lee_Hdh_Q175_snRNA_astro_6m;Lee_Hdh_Q175_snRNA_dSPN_6m;Lee_Hdh_Q175_snRNA_iSPN_6m;Lee_Hdh_Q175_TRAP_dSPN_6m	0.00033477
Cap2	7	Langfelder_Hdh_Q175_CA_6m;Langfelder_Hdh_Q175_CPu_6m;Lee_Hdh_Q175_snRNA_dSPN_6m;Lee_Hdh_Q175_snRNA_FON_6m;Lee_Hdh_Q175_snRNA_iSPN_6m;Lee_Hdh_Q175_TRAP_IN_Ch_6m;Lee_Hdh_Q175_TRAP_iSPN_6m	0.000372873
Zmynd8	7	Langfelder_Hdh_Q175_CA_6m;Langfelder_Hdh_Q175_Cb_6m;Langfelder_Hdh_Q175_CPu_6m;Lee_Hdh_Q175_snRNA_dSPN_6m;Lee_Hdh_Q175_snRNA_iSPN_6m;Lee_Hdh_Q175_TRAP_dSPN_6m;Lee_Hdh_Q175_TRAP_iSPN_6m	0.000373709
Arpp19	7	Langfelder_Hdh_Q175_Co_6m;Langfelder_Hdh_Q175_CPu_6m;Lee_Hdh_Q175_snRNA_dSPN_6m;Lee_Hdh_Q175_snRNA_iSPN_6m;Lee_Hdh_Q175_TRAP_dSPN_6m;Lee_Hdh_Q175_TRAP_IN_Ch_6m;Yildirim_CHL2_CPu_1y	0.000432233
Rarb	7	Langfelder_Hdh_Q175_CPu_6m;Lee_Hdh_Q175_snRNA_dSPN_6m;Lee_Hdh_Q175_snRNA_iSPN_6m;Lee_Hdh_Q175_TRAP_dSPN_6m;Lee_Hdh_Q175_TRAP_IN_Ch_6m;Lee_Hdh_Q175_TRAP_iSPN_6m;Yildirim_CHL2_CPu_1y	0.000433732
Smoc1	7	Langfelder_Hdh_Q175_brainstem_6m;Langfelder_Hdh_Q175_CA_6m;Langfelder_Hdh_Q175_Cb_6m;Langfelder_Hdh_Q175_cc_6m;Langfelder_Hdh_Q175_CPu_6m;Langfelder_Hdh_Q175_HTH-TH_6m;Yildirim_CHL2_CPu_1y	0.000441671
Adora2a	7	Langfelder_Hdh_Q175_Co_6m;Langfelder_Hdh_Q175_CPu_6m;Lee_Hdh_Q175_snRNA_iSPN_6m;Lee_Hdh_Q175_TRAP_dSPN_6m;Lee_Hdh_Q175_TRAP_IN_Ch_6m;Lee_Hdh_Q175_TRAP_iSPN_6m;Yildirim_CHL2_CPu_1y	0.000457568
Rxrg	7	Langfelder_Hdh_Q175_CA_6m;Langfelder_Hdh_Q175_CPu_6m;Langfelder_Hdh_Q175_HTH-TH_6m;Lee_Hdh_Q175_snRNA_FON_6m;Lee_Hdh_Q175_snRNA_iSPN_6m;Lee_Hdh_Q175_TRAP_iSPN_6m;Yildirim_CHL2_CPu_1y	0.000457606
Vmp1	7	Langfelder_Hdh_Q175_Co_6m;Langfelder_Hdh_Q175_CPu_6m;Lee_Hdh_Q175_snRNA_dSPN_6m;Lee_Hdh_Q175_snRNA_iSPN_6m;Lee_Hdh_Q175_snRNA_oligo_6m;Lee_Hdh_Q175_TRAP_astro_6m;Lee_Hdh_Q175_TRAP_iSPN_6m	0.00046828
Tmod1	7	Langfelder_Hdh_Q175_brainstem_6m;Langfelder_Hdh_Q175_Co_6m;Langfelder_Hdh_Q175_CPu_6m;Langfelder_Hdh_Q175_HTH-TH_6m;Lee_Hdh_Q175_TRAP_dSPN_6m;Lee_Hdh_Q175_TRAP_IN_Ch_6m;Yildirim_CHL2_CPu_1y	0.000541994
Tcf4	7	Langfelder_Hdh_Q175_brainstem_6m;Langfelder_Hdh_Q175_Cb_6m;Lee_Hdh_Q175_snRNA_astro_6m;Lee_Hdh_Q175_snRNA_dSPN_6m;Lee_Hdh_Q175_snRNA_iSPN_6m;Lee_Hdh_Q175_TRAP_IN_Ch_6m;Lee_Hdh_Q175_TRAP_iSPN_6m	0.00060156
Mapk1	7	Langfelder_Hdh_Q175_CA_6m;Langfelder_Hdh_Q175_Cb_6m;Langfelder_Hdh_Q175_Co_6m;Langfelder_Hdh_Q175_CPu_6m;Lee_Hdh_Q175_snRNA_dSPN_6m;Lee_Hdh_Q175_TRAP_dSPN_6m;Lee_Hdh_Q175_TRAP_iSPN_6m	0.000627143
Pex5l	7	Langfelder_Hdh_Q175_brainstem_6m;Langfelder_Hdh_Q175_CA_6m;Langfelder_Hdh_Q175_Cb_6m;Langfelder_Hdh_Q175_Co_6m;Langfelder_Hdh_Q175_CPu_6m;Langfelder_Hdh_Q175_HTH-TH_6m;Lee_Hdh_Q175_snRNA_oligo_6m	0.000628159
Acvr1c	7	Langfelder_Hdh_Q175_CA_6m;Langfelder_Hdh_Q175_Cb_6m;Langfelder_Hdh_Q175_Co_6m;Langfelder_Hdh_Q175_CPu_6m;Lee_Hdh_Q175_TRAP_dSPN_6m;Lee_Hdh_Q175_TRAP_IN_Ch_6m;Lee_Hdh_Q175_TRAP_iSPN_6m	0.000665289
Celf5	7	Langfelder_Hdh_Q175_CA_6m;Langfelder_Hdh_Q175_Cb_6m;Langfelder_Hdh_Q175_CPu_6m;Lee_Hdh_Q175_snRNA_dSPN_6m;Lee_Hdh_Q175_snRNA_iSPN_6m;Lee_Hdh_Q175_TRAP_dSPN_6m;Lee_Hdh_Q175_TRAP_iSPN_6m	0.000665324
Mobp	7	Langfelder_Hdh_Q175_brainstem_6m;Langfelder_Hdh_Q175_Cb_6m;Langfelder_Hdh_Q175_CPu_6m;Langfelder_Hdh_Q175_HTH-TH_6m;Lee_Hdh_Q175_snRNA_oligo_6m;Lee_Hdh_Q175_TRAP_iSPN_6m;Yildirim_CHL2_CPu_1y	0.000708939
Rasd2	7	Langfelder_Hdh_Q175_CA_6m;Langfelder_Hdh_Q175_Cb_6m;Langfelder_Hdh_Q175_Co_6m;Langfelder_Hdh_Q175_CPu_6m;Lee_Hdh_Q175_TRAP_dSPN_6m;Lee_Hdh_Q175_TRAP_iSPN_6m;Yildirim_CHL2_CPu_1y	0.000731632
Dlg4	7	Langfelder_Hdh_Q175_CA_6m;Langfelder_Hdh_Q175_Cb_6m;Langfelder_Hdh_Q175_CPu_6m;Lee_Hdh_Q175_snRNA_dSPN_6m;Lee_Hdh_Q175_snRNA_iSPN_6m;Lee_Hdh_Q175_TRAP_dSPN_6m;Lee_Hdh_Q175_TRAP_iSPN_6m	0.000746371
Gprin3	7	Langfelder_Hdh_Q175_Cb_6m;Langfelder_Hdh_Q175_CPu_6m;Lee_Hdh_Q175_snRNA_FON_6m;Lee_Hdh_Q175_snRNA_iSPN_6m;Lee_Hdh_Q175_TRAP_dSPN_6m;Lee_Hdh_Q175_TRAP_IN_Ch_6m;Lee_Hdh_Q175_TRAP_iSPN_6m	0.000775224
Hpca	7	Langfelder_Hdh_Q175_CA_6m;Langfelder_Hdh_Q175_Co_6m;Langfelder_Hdh_Q175_CPu_6m;Lee_Hdh_Q175_TRAP_dSPN_6m;Lee_Hdh_Q175_TRAP_IN_Ch_6m;Lee_Hdh_Q175_TRAP_iSPN_6m;Yildirim_CHL2_CPu_1y	0.000790477
Marcks	7	Langfelder_Hdh_Q175_CA_6m;Langfelder_Hdh_Q175_Cb_6m;Langfelder_Hdh_Q175_Co_6m;Langfelder_Hdh_Q175_CPu_6m;Lee_Hdh_Q175_TRAP_dSPN_6m;Lee_Hdh_Q175_TRAP_IN_Ch_6m;Lee_Hdh_Q175_TRAP_iSPN_6m	0.000822328
Lmo2	7	Langfelder_Hdh_Q175_CPu_6m;Lee_Hdh_Q175_snRNA_dSPN_6m;Lee_Hdh_Q175_snRNA_FON_6m;Lee_Hdh_Q175_snRNA_iSPN_6m;Lee_Hdh_Q175_TRAP_dSPN_6m;Lee_Hdh_Q175_TRAP_iSPN_6m;Yildirim_CHL2_CPu_1y	0.000874296
Dab1	7	Langfelder_Hdh_Q175_CA_6m;Langfelder_Hdh_Q175_Cb_6m;Langfelder_Hdh_Q175_Co_6m;Langfelder_Hdh_Q175_CPu_6m;Lee_Hdh_Q175_snRNA_dSPN_6m;Lee_Hdh_Q175_snRNA_iSPN_6m;Lee_Hdh_Q175_TRAP_dSPN_6m	0.000908456
Ptpn5	7	Langfelder_Hdh_Q175_CPu_6m;Lee_Hdh_Q175_snRNA_dSPN_6m;Lee_Hdh_Q175_snRNA_FON_6m;Lee_Hdh_Q175_snRNA_iSPN_6m;Lee_Hdh_Q175_TRAP_dSPN_6m;Lee_Hdh_Q175_TRAP_IN_Ch_6m;Lee_Hdh_Q175_TRAP_iSPN_6m	0.000917333
Pde4b	7	Langfelder_Hdh_Q175_CA_6m;Langfelder_Hdh_Q175_CPu_6m;Lee_Hdh_Q175_snRNA_astro_6m;Lee_Hdh_Q175_snRNA_FON_6m;Lee_Hdh_Q175_snRNA_iSPN_6m;Lee_Hdh_Q175_snRNA_oligo_6m;Lee_Hdh_Q175_TRAP_IN_Ch_6m	0.000994769
Dusp14	7	Langfelder_Hdh_Q175_Co_6m;Langfelder_Hdh_Q175_CPu_6m;Lee_Hdh_Q175_snRNA_iSPN_6m;Lee_Hdh_Q175_TRAP_astro_6m;Lee_Hdh_Q175_TRAP_dSPN_6m;Lee_Hdh_Q175_TRAP_IN_Ch_6m;Lee_Hdh_Q175_TRAP_iSPN_6m	0.00103005
Mapk4	7	Langfelder_Hdh_Q175_CA_6m;Langfelder_Hdh_Q175_Co_6m;Langfelder_Hdh_Q175_CPu_6m;Lee_Hdh_Q175_snRNA_dSPN_6m;Lee_Hdh_Q175_snRNA_iSPN_6m;Lee_Hdh_Q175_TRAP_dSPN_6m;Lee_Hdh_Q175_TRAP_iSPN_6m	0.00113691
Tbc1d8	7	Langfelder_Hdh_Q175_Co_6m;Langfelder_Hdh_Q175_CPu_6m;Lee_Hdh_Q175_snRNA_dSPN_6m;Lee_Hdh_Q175_snRNA_iSPN_6m;Lee_Hdh_Q175_TRAP_dSPN_6m;Lee_Hdh_Q175_TRAP_iSPN_6m;Yildirim_CHL2_CPu_1y	0.00114487
Atp1b1	7	Langfelder_Hdh_Q175_CA_6m;Langfelder_Hdh_Q175_Cb_6m;Langfelder_Hdh_Q175_Co_6m;Langfelder_Hdh_Q175_CPu_6m;Lee_Hdh_Q175_TRAP_astro_6m;Lee_Hdh_Q175_TRAP_dSPN_6m;Lee_Hdh_Q175_TRAP_IN_Ch_6m	0.00118803
Sorcs2	7	Langfelder_Hdh_Q175_CPu_6m;Lee_Hdh_Q175_snRNA_dSPN_6m;Lee_Hdh_Q175_snRNA_FON_6m;Lee_Hdh_Q175_snRNA_iSPN_6m;Lee_Hdh_Q175_TRAP_astro_6m;Lee_Hdh_Q175_TRAP_IN_Ch_6m;Lee_Hdh_Q175_TRAP_iSPN_6m	0.00122285
Abi2	7	Langfelder_Hdh_Q175_CA_6m;Langfelder_Hdh_Q175_Co_6m;Langfelder_Hdh_Q175_CPu_6m;Lee_Hdh_Q175_snRNA_dSPN_6m;Lee_Hdh_Q175_snRNA_iSPN_6m;Lee_Hdh_Q175_TRAP_dSPN_6m;Lee_Hdh_Q175_TRAP_iSPN_6m	0.00128956
Ugt8a	7	Langfelder_Hdh_Q175_brainstem_6m;Langfelder_Hdh_Q175_Cb_6m;Langfelder_Hdh_Q175_Co_6m;Langfelder_Hdh_Q175_CPu_6m;Langfelder_Hdh_Q175_HTH-TH_6m;Lee_Hdh_Q175_snRNA_oligo_6m;Lee_Hdh_Q175_TRAP_iSPN_6m	0.00132558
Aspa	7	Langfelder_Hdh_Q175_brainstem_6m;Langfelder_Hdh_Q175_Cb_6m;Langfelder_Hdh_Q175_CPu_6m;Langfelder_Hdh_Q175_HTH-TH_6m;Lee_Hdh_Q175_snRNA_oligo_6m;Lee_Hdh_Q175_TRAP_iSPN_6m;Yildirim_CHL2_CPu_1y	0.00160197
Rnf144a	7	Langfelder_Hdh_Q175_brainstem_6m;Langfelder_Hdh_Q175_Cb_6m;Langfelder_Hdh_Q175_CPu_6m;Lee_Hdh_Q175_snRNA_dSPN_6m;Lee_Hdh_Q175_TRAP_dSPN_6m;Lee_Hdh_Q175_TRAP_IN_Ch_6m;Lee_Hdh_Q175_TRAP_iSPN_6m	0.00163326
Nptn	7	Langfelder_Hdh_Q175_CA_6m;Langfelder_Hdh_Q175_Co_6m;Langfelder_Hdh_Q175_CPu_6m;Lee_Hdh_Q175_snRNA_dSPN_6m;Lee_Hdh_Q175_snRNA_FON_6m;Lee_Hdh_Q175_snRNA_iSPN_6m;Lee_Hdh_Q175_TRAP_iSPN_6m	0.00171103
Etv5	7	Langfelder_Hdh_Q175_brainstem_6m;Lee_Hdh_Q175_snRNA_dSPN_6m;Lee_Hdh_Q175_snRNA_FON_6m;Lee_Hdh_Q175_snRNA_IN_PT_6m;Lee_Hdh_Q175_snRNA_iSPN_6m;Lee_Hdh_Q175_TRAP_dSPN_6m;Lee_Hdh_Q175_TRAP_IN_Ch_6m	0.00172191
Frmd4b	7	Langfelder_Hdh_Q175_Co_6m;Langfelder_Hdh_Q175_CPu_6m;Lee_Hdh_Q175_snRNA_dSPN_6m;Lee_Hdh_Q175_snRNA_FON_6m;Lee_Hdh_Q175_snRNA_iSPN_6m;Lee_Hdh_Q175_TRAP_dSPN_6m;Lee_Hdh_Q175_TRAP_IN_Ch_6m	0.00179224
Map6d1	7	Langfelder_Hdh_Q175_brainstem_6m;Langfelder_Hdh_Q175_Co_6m;Langfelder_Hdh_Q175_CPu_6m;Langfelder_Hdh_Q175_HTH-TH_6m;Lee_Hdh_Q175_TRAP_dSPN_6m;Lee_Hdh_Q175_TRAP_IN_Ch_6m;Lee_Hdh_Q175_TRAP_iSPN_6m	0.00179668
Lrrc10b	7	Langfelder_Hdh_Q175_CA_6m;Langfelder_Hdh_Q175_Co_6m;Langfelder_Hdh_Q175_CPu_6m;Lee_Hdh_Q175_TRAP_astro_6m;Lee_Hdh_Q175_TRAP_dSPN_6m;Lee_Hdh_Q175_TRAP_IN_Ch_6m;Yildirim_CHL2_CPu_1y	0.0019452
Pcdh15	7	Langfelder_Hdh_Q175_brainstem_6m;Langfelder_Hdh_Q175_CA_6m;Langfelder_Hdh_Q175_Cb_6m;Langfelder_Hdh_Q175_CPu_6m;Lee_Hdh_Q175_snRNA_FON_6m;Lee_Hdh_Q175_snRNA_oligo_6m;Lee_Hdh_Q175_TRAP_iSPN_6m	0.00203534
Tpm2	7	Langfelder_Hdh_Q175_Cb_6m;Langfelder_Hdh_Q175_CPu_6m;Langfelder_Hdh_Q175_HTH-TH_6m;Lee_Hdh_Q175_TRAP_astro_6m;Lee_Hdh_Q175_TRAP_dSPN_6m;Lee_Hdh_Q175_TRAP_iSPN_6m;Yildirim_CHL2_CPu_1y	0.00210511
Fnbp1	7	Langfelder_Hdh_Q175_brainstem_6m;Langfelder_Hdh_Q175_Cb_6m;Langfelder_Hdh_Q175_Co_6m;Langfelder_Hdh_Q175_CPu_6m;Langfelder_Hdh_Q175_HTH-TH_6m;Lee_Hdh_Q175_snRNA_oligo_6m;Lee_Hdh_Q175_TRAP_iSPN_6m	0.00218883
Rasl11b	7	Langfelder_Hdh_Q175_CA_6m;Langfelder_Hdh_Q175_Cb_6m;Langfelder_Hdh_Q175_Co_6m;Langfelder_Hdh_Q175_CPu_6m;Lee_Hdh_Q175_TRAP_dSPN_6m;Lee_Hdh_Q175_TRAP_iSPN_6m;Yildirim_CHL2_CPu_1y	0.00235077
Rcan2	7	Langfelder_Hdh_Q175_Cb_6m;Langfelder_Hdh_Q175_Co_6m;Langfelder_Hdh_Q175_CPu_6m;Lee_Hdh_Q175_snRNA_dSPN_6m;Lee_Hdh_Q175_snRNA_iSPN_6m;Lee_Hdh_Q175_TRAP_dSPN_6m;Lee_Hdh_Q175_TRAP_iSPN_6m	0.00236283
Grm4	7	Langfelder_Hdh_Q175_Cb_6m;Langfelder_Hdh_Q175_Co_6m;Langfelder_Hdh_Q175_CPu_6m;Lee_Hdh_Q175_TRAP_dSPN_6m;Lee_Hdh_Q175_TRAP_IN_Ch_6m;Lee_Hdh_Q175_TRAP_iSPN_6m;Yildirim_CHL2_CPu_1y	0.00254609
Zfyve28	7	Langfelder_Hdh_Q175_Co_6m;Langfelder_Hdh_Q175_CPu_6m;Lee_Hdh_Q175_snRNA_dSPN_6m;Lee_Hdh_Q175_snRNA_iSPN_6m;Lee_Hdh_Q175_TRAP_dSPN_6m;Lee_Hdh_Q175_TRAP_iSPN_6m;Yildirim_CHL2_CPu_1y	0.00279795
Camk1d	7	Langfelder_Hdh_Q175_CA_6m;Langfelder_Hdh_Q175_Cb_6m;Langfelder_Hdh_Q175_CPu_6m;Lee_Hdh_Q175_snRNA_dSPN_6m;Lee_Hdh_Q175_snRNA_iSPN_6m;Lee_Hdh_Q175_TRAP_dSPN_6m;Lee_Hdh_Q175_TRAP_iSPN_6m	0.00294949
Pcdh9	7	Langfelder_Hdh_Q175_Cb_6m;Lee_Hdh_Q175_snRNA_dSPN_6m;Lee_Hdh_Q175_snRNA_FON_6m;Lee_Hdh_Q175_snRNA_iSPN_6m;Lee_Hdh_Q175_snRNA_micro_6m;Lee_Hdh_Q175_snRNA_oligo_6m;Lee_Hdh_Q175_TRAP_iSPN_6m	0.00303145
Gpr6	7	Langfelder_Hdh_Q175_Co_6m;Langfelder_Hdh_Q175_CPu_6m;Lee_Hdh_Q175_TRAP_astro_6m;Lee_Hdh_Q175_TRAP_dSPN_6m;Lee_Hdh_Q175_TRAP_IN_Ch_6m;Lee_Hdh_Q175_TRAP_iSPN_6m;Yildirim_CHL2_CPu_1y	0.00309316
Pmp22	7	Langfelder_Hdh_Q175_brainstem_6m;Langfelder_Hdh_Q175_Cb_6m;Langfelder_Hdh_Q175_Co_6m;Langfelder_Hdh_Q175_CPu_6m;Langfelder_Hdh_Q175_HTH-TH_6m;Lee_Hdh_Q175_TRAP_iSPN_6m;Yildirim_CHL2_CPu_1y	0.00309578
Fus	7	Langfelder_Hdh_Q175_Cb_6m;Langfelder_Hdh_Q175_Co_6m;Lee_Hdh_Q175_snRNA_dSPN_6m;Lee_Hdh_Q175_snRNA_FON_6m;Lee_Hdh_Q175_snRNA_iSPN_6m;Lee_Hdh_Q175_TRAP_dSPN_6m;Lee_Hdh_Q175_TRAP_iSPN_6m	0.00313931
Mal	7	Langfelder_Hdh_Q175_brainstem_6m;Langfelder_Hdh_Q175_Cb_6m;Langfelder_Hdh_Q175_Co_6m;Langfelder_Hdh_Q175_CPu_6m;Langfelder_Hdh_Q175_HTH-TH_6m;Lee_Hdh_Q175_snRNA_oligo_6m;Yildirim_CHL2_CPu_1y	0.0031751
Cadm2	7	Langfelder_Hdh_Q175_CA_6m;Langfelder_Hdh_Q175_Cb_6m;Langfelder_Hdh_Q175_CPu_6m;Lee_Hdh_Q175_snRNA_FON_6m;Lee_Hdh_Q175_snRNA_micro_6m;Lee_Hdh_Q175_snRNA_oligo_6m;Lee_Hdh_Q175_TRAP_iSPN_6m	0.00342985
Egr2	7	Langfelder_Hdh_Q175_CA_6m;Langfelder_Hdh_Q175_Co_6m;Langfelder_Hdh_Q175_CPu_6m;Lee_Hdh_Q175_TRAP_dSPN_6m;Lee_Hdh_Q175_TRAP_IN_Ch_6m;Lee_Hdh_Q175_TRAP_iSPN_6m;Yildirim_CHL2_CPu_1y	0.00362193
Nckap1	7	Langfelder_Hdh_Q175_CA_6m;Langfelder_Hdh_Q175_CPu_6m;Lee_Hdh_Q175_snRNA_dSPN_6m;Lee_Hdh_Q175_snRNA_IN_PT_6m;Lee_Hdh_Q175_snRNA_iSPN_6m;Lee_Hdh_Q175_TRAP_dSPN_6m;Lee_Hdh_Q175_TRAP_iSPN_6m	0.0037692
Cntnap2	7	Langfelder_Hdh_Q175_CA_6m;Langfelder_Hdh_Q175_Cb_6m;Lee_Hdh_Q175_snRNA_astro_6m;Lee_Hdh_Q175_snRNA_FON_6m;Lee_Hdh_Q175_snRNA_micro_6m;Lee_Hdh_Q175_snRNA_oligo_6m;Lee_Hdh_Q175_TRAP_astro_6m	0.00408155
Ablim2	7	Langfelder_Hdh_Q175_CA_6m;Langfelder_Hdh_Q175_CPu_6m;Lee_Hdh_Q175_snRNA_dSPN_6m;Lee_Hdh_Q175_snRNA_iSPN_6m;Lee_Hdh_Q175_TRAP_dSPN_6m;Lee_Hdh_Q175_TRAP_IN_Ch_6m;Lee_Hdh_Q175_TRAP_iSPN_6m	0.00424407
Tmc3	7	Langfelder_Hdh_Q175_brainstem_6m;Langfelder_Hdh_Q175_CA_6m;Langfelder_Hdh_Q175_cc_6m;Langfelder_Hdh_Q175_Co_6m;Langfelder_Hdh_Q175_CPu_6m;Langfelder_Hdh_Q175_HTH-TH_6m;Yildirim_CHL2_CPu_1y	0.00433423
Rgs4	7	Langfelder_Hdh_Q175_Cb_6m;Langfelder_Hdh_Q175_Co_6m;Langfelder_Hdh_Q175_CPu_6m;Lee_Hdh_Q175_TRAP_astro_6m;Lee_Hdh_Q175_TRAP_dSPN_6m;Lee_Hdh_Q175_TRAP_iSPN_6m;Yildirim_CHL2_CPu_1y	0.00440124
Camk2a	7	Langfelder_Hdh_Q175_CA_6m;Langfelder_Hdh_Q175_Cb_6m;Langfelder_Hdh_Q175_Co_6m;Langfelder_Hdh_Q175_CPu_6m;Lee_Hdh_Q175_snRNA_dSPN_6m;Lee_Hdh_Q175_snRNA_IN_PT_6m;Lee_Hdh_Q175_snRNA_iSPN_6m	0.00454707
Chdh	7	Langfelder_Hdh_Q175_brainstem_6m;Langfelder_Hdh_Q175_CA_6m;Langfelder_Hdh_Q175_Cb_6m;Langfelder_Hdh_Q175_Co_6m;Langfelder_Hdh_Q175_CPu_6m;Langfelder_Hdh_Q175_HTH-TH_6m;Lee_Hdh_Q175_TRAP_iSPN_6m	0.00475025
Ttll11	7	Langfelder_Hdh_Q175_CA_6m;Langfelder_Hdh_Q175_Co_6m;Langfelder_Hdh_Q175_CPu_6m;Lee_Hdh_Q175_snRNA_dSPN_6m;Lee_Hdh_Q175_snRNA_iSPN_6m;Lee_Hdh_Q175_TRAP_dSPN_6m;Lee_Hdh_Q175_TRAP_iSPN_6m	0.00482614
Itga9	7	Langfelder_Hdh_Q175_Co_6m;Langfelder_Hdh_Q175_CPu_6m;Lee_Hdh_Q175_snRNA_dSPN_6m;Lee_Hdh_Q175_snRNA_iSPN_6m;Lee_Hdh_Q175_TRAP_dSPN_6m;Lee_Hdh_Q175_TRAP_iSPN_6m;Yildirim_CHL2_CPu_1y	0.00536582
Lrrn1	7	Langfelder_Hdh_Q175_brainstem_6m;Langfelder_Hdh_Q175_CA_6m;Langfelder_Hdh_Q175_Cb_6m;Langfelder_Hdh_Q175_Co_6m;Langfelder_Hdh_Q175_CPu_6m;Lee_Hdh_Q175_TRAP_dSPN_6m;Lee_Hdh_Q175_TRAP_iSPN_6m	0.00596189
Braf	7	Langfelder_Hdh_Q175_Cb_6m;Langfelder_Hdh_Q175_Co_6m;Langfelder_Hdh_Q175_CPu_6m;Lee_Hdh_Q175_snRNA_dSPN_6m;Lee_Hdh_Q175_snRNA_FON_6m;Lee_Hdh_Q175_snRNA_iSPN_6m;Lee_Hdh_Q175_TRAP_dSPN_6m	0.00618566
Fam110b	7	Langfelder_Hdh_Q175_Cb_6m;Langfelder_Hdh_Q175_Co_6m;Langfelder_Hdh_Q175_CPu_6m;Lee_Hdh_Q175_snRNA_dSPN_6m;Lee_Hdh_Q175_snRNA_iSPN_6m;Lee_Hdh_Q175_TRAP_dSPN_6m;Lee_Hdh_Q175_TRAP_iSPN_6m	0.00637749
Synpo	7	Langfelder_Hdh_Q175_CA_6m;Langfelder_Hdh_Q175_Cb_6m;Langfelder_Hdh_Q175_Co_6m;Langfelder_Hdh_Q175_CPu_6m;Lee_Hdh_Q175_TRAP_dSPN_6m;Lee_Hdh_Q175_TRAP_IN_Ch_6m;Lee_Hdh_Q175_TRAP_iSPN_6m	0.00672783
Pcsk2	7	Langfelder_Hdh_Q175_CA_6m;Langfelder_Hdh_Q175_Cb_6m;Langfelder_Hdh_Q175_Co_6m;Langfelder_Hdh_Q175_CPu_6m;Lee_Hdh_Q175_snRNA_dSPN_6m;Lee_Hdh_Q175_snRNA_iSPN_6m;Lee_Hdh_Q175_TRAP_iSPN_6m	0.00692718
Acsl3	7	Langfelder_Hdh_Q175_brainstem_6m;Langfelder_Hdh_Q175_CA_6m;Langfelder_Hdh_Q175_Cb_6m;Langfelder_Hdh_Q175_CPu_6m;Langfelder_Hdh_Q175_HTH-TH_6m;Lee_Hdh_Q175_TRAP_astro_6m;Lee_Hdh_Q175_TRAP_iSPN_6m	0.00704186
Strn	7	Langfelder_Hdh_Q175_brainstem_6m;Langfelder_Hdh_Q175_CPu_6m;Lee_Hdh_Q175_snRNA_dSPN_6m;Lee_Hdh_Q175_snRNA_FON_6m;Lee_Hdh_Q175_snRNA_iSPN_6m;Lee_Hdh_Q175_TRAP_dSPN_6m;Lee_Hdh_Q175_TRAP_IN_Ch_6m	0.00707456
Sntb2	7	Langfelder_Hdh_Q175_CA_6m;Langfelder_Hdh_Q175_Co_6m;Langfelder_Hdh_Q175_CPu_6m;Lee_Hdh_Q175_snRNA_dSPN_6m;Lee_Hdh_Q175_snRNA_iSPN_6m;Lee_Hdh_Q175_TRAP_dSPN_6m;Lee_Hdh_Q175_TRAP_IN_Ch_6m	0.00768415
Ptms	7	Langfelder_Hdh_Q175_CA_6m;Langfelder_Hdh_Q175_Cb_6m;Langfelder_Hdh_Q175_Co_6m;Langfelder_Hdh_Q175_CPu_6m;Lee_Hdh_Q175_TRAP_astro_6m;Lee_Hdh_Q175_TRAP_dSPN_6m;Lee_Hdh_Q175_TRAP_iSPN_6m	0.00880057
Pitpnc1	7	Langfelder_Hdh_Q175_brainstem_6m;Langfelder_Hdh_Q175_Co_6m;Langfelder_Hdh_Q175_HTH-TH_6m;Lee_Hdh_Q175_snRNA_dSPN_6m;Lee_Hdh_Q175_snRNA_iSPN_6m;Lee_Hdh_Q175_TRAP_dSPN_6m;Lee_Hdh_Q175_TRAP_iSPN_6m	0.00905047
R3hdm1	7	Langfelder_Hdh_Q175_CA_6m;Langfelder_Hdh_Q175_Co_6m;Langfelder_Hdh_Q175_CPu_6m;Lee_Hdh_Q175_snRNA_dSPN_6m;Lee_Hdh_Q175_snRNA_FON_6m;Lee_Hdh_Q175_snRNA_iSPN_6m;Lee_Hdh_Q175_TRAP_dSPN_6m	0.00917606
Tcf12	7	Langfelder_Hdh_Q175_brainstem_6m;Langfelder_Hdh_Q175_CA_6m;Langfelder_Hdh_Q175_Cb_6m;Langfelder_Hdh_Q175_Co_6m;Langfelder_Hdh_Q175_CPu_6m;Lee_Hdh_Q175_TRAP_IN_Ch_6m;Lee_Hdh_Q175_TRAP_iSPN_6m	0.0105185
Acy3	7	Langfelder_Hdh_Q175_brainstem_6m;Langfelder_Hdh_Q175_CA_6m;Langfelder_Hdh_Q175_Cb_6m;Langfelder_Hdh_Q175_cc_6m;Langfelder_Hdh_Q175_Co_6m;Langfelder_Hdh_Q175_CPu_6m;Langfelder_Hdh_Q175_HTH-TH_6m	0.0107351
Npas2	6	Langfelder_Hdh_Q175_CPu_6m;Lee_Hdh_Q175_snRNA_dSPN_6m;Lee_Hdh_Q175_snRNA_iSPN_6m;Lee_Hdh_Q175_TRAP_dSPN_6m;Lee_Hdh_Q175_TRAP_IN_Ch_6m;Lee_Hdh_Q175_TRAP_iSPN_6m	2.25281e-11
Gprasp1	6	Langfelder_Hdh_Q175_Cb_6m;Langfelder_Hdh_Q175_CPu_6m;Lee_Hdh_Q175_snRNA_dSPN_6m;Lee_Hdh_Q175_TRAP_astro_6m;Lee_Hdh_Q175_TRAP_dSPN_6m;Lee_Hdh_Q175_TRAP_iSPN_6m	1.21101e-10
Foxp1	6	Langfelder_Hdh_Q175_CPu_6m;Lee_Hdh_Q175_snRNA_dSPN_6m;Lee_Hdh_Q175_snRNA_iSPN_6m;Lee_Hdh_Q175_TRAP_dSPN_6m;Lee_Hdh_Q175_TRAP_IN_Ch_6m;Lee_Hdh_Q175_TRAP_iSPN_6m	4.45988e-09
Atxn1	6	Langfelder_Hdh_Q175_CPu_6m;Lee_Hdh_Q175_snRNA_dSPN_6m;Lee_Hdh_Q175_snRNA_FON_6m;Lee_Hdh_Q175_snRNA_iSPN_6m;Lee_Hdh_Q175_TRAP_dSPN_6m;Lee_Hdh_Q175_TRAP_iSPN_6m	1.71725e-08
Bcl11b	6	Langfelder_Hdh_Q175_CPu_6m;Lee_Hdh_Q175_snRNA_dSPN_6m;Lee_Hdh_Q175_snRNA_iSPN_6m;Lee_Hdh_Q175_TRAP_dSPN_6m;Lee_Hdh_Q175_TRAP_IN_Ch_6m;Lee_Hdh_Q175_TRAP_iSPN_6m	3.39368e-08
Bcr	6	Langfelder_Hdh_Q175_CPu_6m;Lee_Hdh_Q175_snRNA_dSPN_6m;Lee_Hdh_Q175_snRNA_iSPN_6m;Lee_Hdh_Q175_TRAP_dSPN_6m;Lee_Hdh_Q175_TRAP_IN_Ch_6m;Lee_Hdh_Q175_TRAP_iSPN_6m	4.76703e-08
Kdm3a	6	Langfelder_Hdh_Q175_CPu_6m;Lee_Hdh_Q175_snRNA_dSPN_6m;Lee_Hdh_Q175_snRNA_iSPN_6m;Lee_Hdh_Q175_TRAP_dSPN_6m;Lee_Hdh_Q175_TRAP_IN_Ch_6m;Lee_Hdh_Q175_TRAP_iSPN_6m	6.61321e-08
Akap9	6	Langfelder_Hdh_Q175_CPu_6m;Lee_Hdh_Q175_snRNA_dSPN_6m;Lee_Hdh_Q175_snRNA_iSPN_6m;Lee_Hdh_Q175_TRAP_dSPN_6m;Lee_Hdh_Q175_TRAP_IN_Ch_6m;Lee_Hdh_Q175_TRAP_iSPN_6m	9.33841e-08
Myt1l	6	Langfelder_Hdh_Q175_Cb_6m;Langfelder_Hdh_Q175_CPu_6m;Lee_Hdh_Q175_snRNA_dSPN_6m;Lee_Hdh_Q175_snRNA_iSPN_6m;Lee_Hdh_Q175_TRAP_dSPN_6m;Lee_Hdh_Q175_TRAP_iSPN_6m	2.40682e-07
Jcad	6	Lee_Hdh_Q175_snRNA_dSPN_6m;Lee_Hdh_Q175_snRNA_iSPN_6m;Lee_Hdh_Q175_TRAP_astro_6m;Lee_Hdh_Q175_TRAP_dSPN_6m;Lee_Hdh_Q175_TRAP_IN_Ch_6m;Lee_Hdh_Q175_TRAP_iSPN_6m	4.22852e-07
Dlgap2	6	Langfelder_Hdh_Q175_CPu_6m;Lee_Hdh_Q175_snRNA_dSPN_6m;Lee_Hdh_Q175_snRNA_iSPN_6m;Lee_Hdh_Q175_TRAP_dSPN_6m;Lee_Hdh_Q175_TRAP_IN_Ch_6m;Lee_Hdh_Q175_TRAP_iSPN_6m	5.65412e-07
Fam184b	6	Langfelder_Hdh_Q175_Cb_6m;Langfelder_Hdh_Q175_CPu_6m;Lee_Hdh_Q175_snRNA_dSPN_6m;Lee_Hdh_Q175_snRNA_iSPN_6m;Lee_Hdh_Q175_TRAP_dSPN_6m;Lee_Hdh_Q175_TRAP_IN_Ch_6m	6.82077e-07
Csmd1	6	Langfelder_Hdh_Q175_Cb_6m;Langfelder_Hdh_Q175_CPu_6m;Lee_Hdh_Q175_snRNA_astro_6m;Lee_Hdh_Q175_snRNA_micro_6m;Lee_Hdh_Q175_snRNA_neuroblast_6m;Lee_Hdh_Q175_snRNA_oligo_6m	1.09178e-06
Ahi1	6	Langfelder_Hdh_Q175_CPu_6m;Lee_Hdh_Q175_snRNA_dSPN_6m;Lee_Hdh_Q175_snRNA_iSPN_6m;Lee_Hdh_Q175_TRAP_dSPN_6m;Lee_Hdh_Q175_TRAP_IN_Ch_6m;Lee_Hdh_Q175_TRAP_iSPN_6m	1.29967e-06
Mbnl2	6	Langfelder_Hdh_Q175_CPu_6m;Lee_Hdh_Q175_snRNA_dSPN_6m;Lee_Hdh_Q175_snRNA_iSPN_6m;Lee_Hdh_Q175_snRNA_oligo_6m;Lee_Hdh_Q175_TRAP_dSPN_6m;Lee_Hdh_Q175_TRAP_iSPN_6m	1.76671e-06
Gnb5	6	Langfelder_Hdh_Q175_Cb_6m;Langfelder_Hdh_Q175_CPu_6m;Lee_Hdh_Q175_snRNA_dSPN_6m;Lee_Hdh_Q175_snRNA_iSPN_6m;Lee_Hdh_Q175_TRAP_dSPN_6m;Lee_Hdh_Q175_TRAP_iSPN_6m	2.45852e-06
Insig1	6	Langfelder_Hdh_Q175_brainstem_6m;Langfelder_Hdh_Q175_CA_6m;Langfelder_Hdh_Q175_Cb_6m;Langfelder_Hdh_Q175_Co_6m;Langfelder_Hdh_Q175_CPu_6m;Langfelder_Hdh_Q175_HTH-TH_6m	2.52541e-06
Tspan7	6	Langfelder_Hdh_Q175_Co_6m;Langfelder_Hdh_Q175_CPu_6m;Lee_Hdh_Q175_snRNA_astro_6m;Lee_Hdh_Q175_snRNA_dSPN_6m;Lee_Hdh_Q175_snRNA_iSPN_6m;Lee_Hdh_Q175_TRAP_iSPN_6m	3.51427e-06
Enah	6	Langfelder_Hdh_Q175_CPu_6m;Lee_Hdh_Q175_snRNA_astro_6m;Lee_Hdh_Q175_snRNA_dSPN_6m;Lee_Hdh_Q175_snRNA_iSPN_6m;Lee_Hdh_Q175_TRAP_dSPN_6m;Lee_Hdh_Q175_TRAP_iSPN_6m	5.62812e-06
Grik2	6	Langfelder_Hdh_Q175_Cb_6m;Langfelder_Hdh_Q175_CPu_6m;Lee_Hdh_Q175_snRNA_dSPN_6m;Lee_Hdh_Q175_snRNA_FON_6m;Lee_Hdh_Q175_snRNA_iSPN_6m;Lee_Hdh_Q175_TRAP_iSPN_6m	9.44125e-06
Lsamp	6	Lee_Hdh_Q175_snRNA_astro_6m;Lee_Hdh_Q175_snRNA_dSPN_6m;Lee_Hdh_Q175_snRNA_iSPN_6m;Lee_Hdh_Q175_snRNA_micro_6m;Lee_Hdh_Q175_snRNA_oligo_6m;Lee_Hdh_Q175_TRAP_iSPN_6m	1.18163e-05
D5Ertd579e	6	Langfelder_Hdh_Q175_CPu_6m;Lee_Hdh_Q175_snRNA_dSPN_6m;Lee_Hdh_Q175_snRNA_iSPN_6m;Lee_Hdh_Q175_TRAP_dSPN_6m;Lee_Hdh_Q175_TRAP_IN_Ch_6m;Lee_Hdh_Q175_TRAP_iSPN_6m	1.39537e-05
Mtcl1	6	Lee_Hdh_Q175_snRNA_dSPN_6m;Lee_Hdh_Q175_snRNA_FON_6m;Lee_Hdh_Q175_snRNA_iSPN_6m;Lee_Hdh_Q175_TRAP_dSPN_6m;Lee_Hdh_Q175_TRAP_IN_Ch_6m;Lee_Hdh_Q175_TRAP_iSPN_6m	1.40753e-05
Htt	6	Langfelder_Hdh_Q175_brainstem_6m;Langfelder_Hdh_Q175_CA_6m;Langfelder_Hdh_Q175_Cb_6m;Langfelder_Hdh_Q175_Co_6m;Langfelder_Hdh_Q175_CPu_6m;Lee_Hdh_Q175_TRAP_dSPN_6m	1.47793e-05
Snhg11	6	Lee_Hdh_Q175_snRNA_astro_6m;Lee_Hdh_Q175_snRNA_IN_PT_6m;Lee_Hdh_Q175_snRNA_micro_6m;Lee_Hdh_Q175_snRNA_neuroblast_6m;Lee_Hdh_Q175_snRNA_oligo_6m;Lee_Hdh_Q175_snRNA_OPC_6m	1.98227e-05
Lrrk2	6	Langfelder_Hdh_Q175_Cb_6m;Langfelder_Hdh_Q175_CPu_6m;Lee_Hdh_Q175_snRNA_dSPN_6m;Lee_Hdh_Q175_snRNA_FON_6m;Lee_Hdh_Q175_snRNA_iSPN_6m;Lee_Hdh_Q175_TRAP_iSPN_6m	2.07607e-05
Pdzd2	6	Langfelder_Hdh_Q175_CPu_6m;Lee_Hdh_Q175_snRNA_dSPN_6m;Lee_Hdh_Q175_snRNA_FON_6m;Lee_Hdh_Q175_snRNA_iSPN_6m;Lee_Hdh_Q175_TRAP_dSPN_6m;Lee_Hdh_Q175_TRAP_IN_Ch_6m	2.34597e-05
Psat1	6	Langfelder_Hdh_Q175_brainstem_6m;Langfelder_Hdh_Q175_CA_6m;Langfelder_Hdh_Q175_Co_6m;Langfelder_Hdh_Q175_CPu_6m;Lee_Hdh_Q175_TRAP_dSPN_6m;Lee_Hdh_Q175_TRAP_iSPN_6m	2.52209e-05
Cyld	6	Langfelder_Hdh_Q175_CPu_6m;Lee_Hdh_Q175_snRNA_dSPN_6m;Lee_Hdh_Q175_snRNA_iSPN_6m;Lee_Hdh_Q175_TRAP_dSPN_6m;Lee_Hdh_Q175_TRAP_IN_Ch_6m;Lee_Hdh_Q175_TRAP_iSPN_6m	2.58156e-05
Slc25a25	6	Langfelder_Hdh_Q175_Cb_6m;Langfelder_Hdh_Q175_CPu_6m;Lee_Hdh_Q175_snRNA_dSPN_6m;Lee_Hdh_Q175_snRNA_FON_6m;Lee_Hdh_Q175_snRNA_iSPN_6m;Lee_Hdh_Q175_TRAP_dSPN_6m	2.92283e-05
Celf1	6	Langfelder_Hdh_Q175_CPu_6m;Lee_Hdh_Q175_snRNA_dSPN_6m;Lee_Hdh_Q175_snRNA_iSPN_6m;Lee_Hdh_Q175_TRAP_dSPN_6m;Lee_Hdh_Q175_TRAP_IN_Ch_6m;Lee_Hdh_Q175_TRAP_iSPN_6m	3.32408e-05
Pde8b	6	Langfelder_Hdh_Q175_Co_6m;Langfelder_Hdh_Q175_CPu_6m;Lee_Hdh_Q175_snRNA_dSPN_6m;Lee_Hdh_Q175_snRNA_iSPN_6m;Lee_Hdh_Q175_TRAP_IN_Ch_6m;Lee_Hdh_Q175_TRAP_iSPN_6m	3.97168e-05
Edil3	6	Langfelder_Hdh_Q175_CA_6m;Langfelder_Hdh_Q175_Cb_6m;Lee_Hdh_Q175_snRNA_dSPN_6m;Lee_Hdh_Q175_snRNA_iSPN_6m;Lee_Hdh_Q175_snRNA_oligo_6m;Lee_Hdh_Q175_TRAP_iSPN_6m	4.32934e-05
Ralyl	6	Langfelder_Hdh_Q175_Cb_6m;Langfelder_Hdh_Q175_CPu_6m;Lee_Hdh_Q175_snRNA_dSPN_6m;Lee_Hdh_Q175_snRNA_iSPN_6m;Lee_Hdh_Q175_snRNA_oligo_6m;Lee_Hdh_Q175_TRAP_iSPN_6m	5.75349e-05
Sorbs2	6	Langfelder_Hdh_Q175_Co_6m;Langfelder_Hdh_Q175_CPu_6m;Lee_Hdh_Q175_snRNA_dSPN_6m;Lee_Hdh_Q175_snRNA_iSPN_6m;Lee_Hdh_Q175_TRAP_IN_Ch_6m;Lee_Hdh_Q175_TRAP_iSPN_6m	6.09268e-05
Rasgrp1	6	Langfelder_Hdh_Q175_CA_6m;Langfelder_Hdh_Q175_Co_6m;Langfelder_Hdh_Q175_CPu_6m;Lee_Hdh_Q175_TRAP_dSPN_6m;Lee_Hdh_Q175_TRAP_IN_Ch_6m;Lee_Hdh_Q175_TRAP_iSPN_6m	6.74235e-05
Cplx2	6	Langfelder_Hdh_Q175_CA_6m;Langfelder_Hdh_Q175_Cb_6m;Langfelder_Hdh_Q175_Co_6m;Langfelder_Hdh_Q175_CPu_6m;Lee_Hdh_Q175_TRAP_dSPN_6m;Lee_Hdh_Q175_TRAP_iSPN_6m	7.87164e-05
Mink1	6	Langfelder_Hdh_Q175_CA_6m;Langfelder_Hdh_Q175_CPu_6m;Lee_Hdh_Q175_snRNA_dSPN_6m;Lee_Hdh_Q175_snRNA_iSPN_6m;Lee_Hdh_Q175_TRAP_dSPN_6m;Lee_Hdh_Q175_TRAP_iSPN_6m	0.000105731
Hlf	6	Langfelder_Hdh_Q175_Cb_6m;Langfelder_Hdh_Q175_Co_6m;Langfelder_Hdh_Q175_CPu_6m;Lee_Hdh_Q175_TRAP_dSPN_6m;Lee_Hdh_Q175_TRAP_IN_Ch_6m;Lee_Hdh_Q175_TRAP_iSPN_6m	0.000290048
Slc1a2	6	Langfelder_Hdh_Q175_brainstem_6m;Langfelder_Hdh_Q175_CA_6m;Langfelder_Hdh_Q175_Co_6m;Langfelder_Hdh_Q175_CPu_6m;Lee_Hdh_Q175_snRNA_astro_6m;Lee_Hdh_Q175_TRAP_iSPN_6m	0.000293784
Anln	6	Langfelder_Hdh_Q175_brainstem_6m;Langfelder_Hdh_Q175_CA_6m;Langfelder_Hdh_Q175_Co_6m;Langfelder_Hdh_Q175_CPu_6m;Lee_Hdh_Q175_TRAP_dSPN_6m;Lee_Hdh_Q175_TRAP_iSPN_6m	0.000302813
Trim9	6	Langfelder_Hdh_Q175_CA_6m;Langfelder_Hdh_Q175_CPu_6m;Lee_Hdh_Q175_snRNA_dSPN_6m;Lee_Hdh_Q175_snRNA_iSPN_6m;Lee_Hdh_Q175_TRAP_dSPN_6m;Lee_Hdh_Q175_TRAP_iSPN_6m	0.000338344
Syt12	6	Langfelder_Hdh_Q175_CA_6m;Langfelder_Hdh_Q175_Cb_6m;Langfelder_Hdh_Q175_Co_6m;Langfelder_Hdh_Q175_CPu_6m;Lee_Hdh_Q175_TRAP_astro_6m;Lee_Hdh_Q175_TRAP_iSPN_6m	0.000345477
Pard3	6	Langfelder_Hdh_Q175_brainstem_6m;Langfelder_Hdh_Q175_CPu_6m;Lee_Hdh_Q175_snRNA_dSPN_6m;Lee_Hdh_Q175_snRNA_iSPN_6m;Lee_Hdh_Q175_TRAP_dSPN_6m;Lee_Hdh_Q175_TRAP_IN_Ch_6m	0.000349155
Ntrk3	6	Langfelder_Hdh_Q175_Cb_6m;Langfelder_Hdh_Q175_CPu_6m;Lee_Hdh_Q175_snRNA_dSPN_6m;Lee_Hdh_Q175_snRNA_FON_6m;Lee_Hdh_Q175_snRNA_iSPN_6m;Lee_Hdh_Q175_TRAP_iSPN_6m	0.000354716
S100b	6	Langfelder_Hdh_Q175_brainstem_6m;Langfelder_Hdh_Q175_CA_6m;Langfelder_Hdh_Q175_Co_6m;Langfelder_Hdh_Q175_CPu_6m;Lee_Hdh_Q175_TRAP_dSPN_6m;Lee_Hdh_Q175_TRAP_iSPN_6m	0.000434221
Prkd1	6	Langfelder_Hdh_Q175_CPu_6m;Lee_Hdh_Q175_snRNA_dSPN_6m;Lee_Hdh_Q175_snRNA_FON_6m;Lee_Hdh_Q175_snRNA_iSPN_6m;Lee_Hdh_Q175_TRAP_IN_Ch_6m;Lee_Hdh_Q175_TRAP_iSPN_6m	0.000457537
Ahcyl1	6	Langfelder_Hdh_Q175_CA_6m;Langfelder_Hdh_Q175_Co_6m;Langfelder_Hdh_Q175_CPu_6m;Langfelder_Hdh_Q175_HTH-TH_6m;Lee_Hdh_Q175_TRAP_dSPN_6m;Lee_Hdh_Q175_TRAP_iSPN_6m	0.000482902
Ddit4l	6	Langfelder_Hdh_Q175_Co_6m;Langfelder_Hdh_Q175_CPu_6m;Lee_Hdh_Q175_TRAP_dSPN_6m;Lee_Hdh_Q175_TRAP_IN_Ch_6m;Lee_Hdh_Q175_TRAP_iSPN_6m;Yildirim_CHL2_CPu_1y	0.000504272
Actn2	6	Langfelder_Hdh_Q175_CPu_6m;Lee_Hdh_Q175_snRNA_dSPN_6m;Lee_Hdh_Q175_snRNA_FON_6m;Lee_Hdh_Q175_snRNA_iSPN_6m;Lee_Hdh_Q175_TRAP_IN_Ch_6m;Yildirim_CHL2_CPu_1y	0.000504297
Ildr2	6	Langfelder_Hdh_Q175_CPu_6m;Lee_Hdh_Q175_snRNA_dSPN_6m;Lee_Hdh_Q175_snRNA_iSPN_6m;Lee_Hdh_Q175_TRAP_dSPN_6m;Lee_Hdh_Q175_TRAP_iSPN_6m;Yildirim_CHL2_CPu_1y	0.000516103
Arid5b	6	Lee_Hdh_Q175_snRNA_dSPN_6m;Lee_Hdh_Q175_snRNA_FON_6m;Lee_Hdh_Q175_snRNA_iSPN_6m;Lee_Hdh_Q175_TRAP_dSPN_6m;Lee_Hdh_Q175_TRAP_iSPN_6m;Yildirim_CHL2_CPu_1y	0.000527262
Rasgrp2	6	Langfelder_Hdh_Q175_CPu_6m;Lee_Hdh_Q175_snRNA_dSPN_6m;Lee_Hdh_Q175_snRNA_iSPN_6m;Lee_Hdh_Q175_TRAP_IN_Ch_6m;Lee_Hdh_Q175_TRAP_iSPN_6m;Yildirim_CHL2_CPu_1y	0.000531782
Serpinb1a	6	Langfelder_Hdh_Q175_brainstem_6m;Langfelder_Hdh_Q175_Cb_6m;Langfelder_Hdh_Q175_CPu_6m;Langfelder_Hdh_Q175_HTH-TH_6m;Lee_Hdh_Q175_TRAP_iSPN_6m;Yildirim_CHL2_CPu_1y	0.000546114
Trank1	6	Langfelder_Hdh_Q175_CA_6m;Langfelder_Hdh_Q175_CPu_6m;Lee_Hdh_Q175_snRNA_dSPN_6m;Lee_Hdh_Q175_snRNA_iSPN_6m;Lee_Hdh_Q175_TRAP_astro_6m;Lee_Hdh_Q175_TRAP_IN_Ch_6m	0.000668566
Itgav	6	Langfelder_Hdh_Q175_brainstem_6m;Langfelder_Hdh_Q175_Cb_6m;Langfelder_Hdh_Q175_CPu_6m;Lee_Hdh_Q175_TRAP_astro_6m;Lee_Hdh_Q175_TRAP_dSPN_6m;Lee_Hdh_Q175_TRAP_iSPN_6m	0.000669003
Smad3	6	Langfelder_Hdh_Q175_brainstem_6m;Langfelder_Hdh_Q175_CA_6m;Langfelder_Hdh_Q175_CPu_6m;Lee_Hdh_Q175_snRNA_dSPN_6m;Lee_Hdh_Q175_TRAP_dSPN_6m;Lee_Hdh_Q175_TRAP_IN_Ch_6m	0.000682607
Mgat4c	6	Langfelder_Hdh_Q175_CPu_6m;Lee_Hdh_Q175_snRNA_astro_6m;Lee_Hdh_Q175_snRNA_dSPN_6m;Lee_Hdh_Q175_snRNA_FON_6m;Lee_Hdh_Q175_snRNA_iSPN_6m;Lee_Hdh_Q175_snRNA_oligo_6m	0.000684252
Ctnna1	6	Langfelder_Hdh_Q175_brainstem_6m;Langfelder_Hdh_Q175_CA_6m;Langfelder_Hdh_Q175_Co_6m;Langfelder_Hdh_Q175_CPu_6m;Lee_Hdh_Q175_TRAP_dSPN_6m;Lee_Hdh_Q175_TRAP_iSPN_6m	0.000798241
Kcnb1	6	Langfelder_Hdh_Q175_Cb_6m;Langfelder_Hdh_Q175_Co_6m;Langfelder_Hdh_Q175_CPu_6m;Lee_Hdh_Q175_TRAP_dSPN_6m;Lee_Hdh_Q175_TRAP_IN_Ch_6m;Lee_Hdh_Q175_TRAP_iSPN_6m	0.000801298
Pcdh19	6	Langfelder_Hdh_Q175_CA_6m;Langfelder_Hdh_Q175_CPu_6m;Lee_Hdh_Q175_TRAP_astro_6m;Lee_Hdh_Q175_TRAP_dSPN_6m;Lee_Hdh_Q175_TRAP_iSPN_6m;Yildirim_CHL2_CPu_1y	0.000803042
Dgkb	6	Langfelder_Hdh_Q175_Co_6m;Langfelder_Hdh_Q175_CPu_6m;Lee_Hdh_Q175_snRNA_dSPN_6m;Lee_Hdh_Q175_snRNA_iSPN_6m;Lee_Hdh_Q175_TRAP_dSPN_6m;Lee_Hdh_Q175_TRAP_iSPN_6m	0.00082169
Celf3	6	Langfelder_Hdh_Q175_CPu_6m;Lee_Hdh_Q175_snRNA_dSPN_6m;Lee_Hdh_Q175_snRNA_iSPN_6m;Lee_Hdh_Q175_TRAP_dSPN_6m;Lee_Hdh_Q175_TRAP_IN_Ch_6m;Lee_Hdh_Q175_TRAP_iSPN_6m	0.00085355
Mdga2	6	Langfelder_Hdh_Q175_CPu_6m;Lee_Hdh_Q175_snRNA_dSPN_6m;Lee_Hdh_Q175_snRNA_FON_6m;Lee_Hdh_Q175_snRNA_iSPN_6m;Lee_Hdh_Q175_TRAP_dSPN_6m;Lee_Hdh_Q175_TRAP_iSPN_6m	0.000875147
Ankrd13a	6	Langfelder_Hdh_Q175_brainstem_6m;Langfelder_Hdh_Q175_CPu_6m;Lee_Hdh_Q175_snRNA_dSPN_6m;Lee_Hdh_Q175_snRNA_iSPN_6m;Lee_Hdh_Q175_TRAP_dSPN_6m;Lee_Hdh_Q175_TRAP_iSPN_6m	0.000882542
Dach1	6	Langfelder_Hdh_Q175_CPu_6m;Lee_Hdh_Q175_snRNA_dSPN_6m;Lee_Hdh_Q175_snRNA_iSPN_6m;Lee_Hdh_Q175_TRAP_dSPN_6m;Lee_Hdh_Q175_TRAP_IN_Ch_6m;Lee_Hdh_Q175_TRAP_iSPN_6m	0.000895623
Gpr63	6	Langfelder_Hdh_Q175_CA_6m;Langfelder_Hdh_Q175_CPu_6m;Lee_Hdh_Q175_snRNA_dSPN_6m;Lee_Hdh_Q175_snRNA_iSPN_6m;Lee_Hdh_Q175_TRAP_IN_Ch_6m;Lee_Hdh_Q175_TRAP_iSPN_6m	0.000910053
Baz2b	6	Langfelder_Hdh_Q175_brainstem_6m;Langfelder_Hdh_Q175_Cb_6m;Langfelder_Hdh_Q175_CPu_6m;Lee_Hdh_Q175_snRNA_dSPN_6m;Lee_Hdh_Q175_snRNA_iSPN_6m;Lee_Hdh_Q175_TRAP_iSPN_6m	0.0010479
Cacng3	6	Langfelder_Hdh_Q175_Co_6m;Langfelder_Hdh_Q175_CPu_6m;Lee_Hdh_Q175_snRNA_dSPN_6m;Lee_Hdh_Q175_snRNA_iSPN_6m;Lee_Hdh_Q175_TRAP_dSPN_6m;Lee_Hdh_Q175_TRAP_iSPN_6m	0.00105889
Prkacb	6	Langfelder_Hdh_Q175_CA_6m;Langfelder_Hdh_Q175_Cb_6m;Langfelder_Hdh_Q175_CPu_6m;Lee_Hdh_Q175_TRAP_astro_6m;Lee_Hdh_Q175_TRAP_IN_Ch_6m;Lee_Hdh_Q175_TRAP_iSPN_6m	0.00109529
2510009E07Rik	6	Langfelder_Hdh_Q175_Cb_6m;Langfelder_Hdh_Q175_CPu_6m;Lee_Hdh_Q175_snRNA_FON_6m;Lee_Hdh_Q175_snRNA_iSPN_6m;Lee_Hdh_Q175_TRAP_dSPN_6m;Lee_Hdh_Q175_TRAP_iSPN_6m	0.00109944
Nf1	6	Langfelder_Hdh_Q175_Cb_6m;Langfelder_Hdh_Q175_CPu_6m;Lee_Hdh_Q175_TRAP_astro_6m;Lee_Hdh_Q175_TRAP_dSPN_6m;Lee_Hdh_Q175_TRAP_IN_Ch_6m;Lee_Hdh_Q175_TRAP_iSPN_6m	0.00112319
Dusp18	6	Langfelder_Hdh_Q175_CA_6m;Langfelder_Hdh_Q175_Co_6m;Langfelder_Hdh_Q175_CPu_6m;Lee_Hdh_Q175_TRAP_dSPN_6m;Lee_Hdh_Q175_TRAP_IN_Ch_6m;Lee_Hdh_Q175_TRAP_iSPN_6m	0.00131092
Prickle2	6	Langfelder_Hdh_Q175_CA_6m;Langfelder_Hdh_Q175_CPu_6m;Lee_Hdh_Q175_snRNA_dSPN_6m;Lee_Hdh_Q175_snRNA_iSPN_6m;Lee_Hdh_Q175_TRAP_astro_6m;Lee_Hdh_Q175_TRAP_iSPN_6m	0.00132235
Mbp	6	Langfelder_Hdh_Q175_Cb_6m;Langfelder_Hdh_Q175_HTH-TH_6m;Lee_Hdh_Q175_snRNA_oligo_6m;Lee_Hdh_Q175_TRAP_astro_6m;Lee_Hdh_Q175_TRAP_IN_Ch_6m;Lee_Hdh_Q175_TRAP_iSPN_6m	0.0014455
Psd	6	Langfelder_Hdh_Q175_CA_6m;Langfelder_Hdh_Q175_Cb_6m;Langfelder_Hdh_Q175_CPu_6m;Lee_Hdh_Q175_TRAP_dSPN_6m;Lee_Hdh_Q175_TRAP_IN_Ch_6m;Lee_Hdh_Q175_TRAP_iSPN_6m	0.00164072
Crip2	6	Langfelder_Hdh_Q175_Co_6m;Langfelder_Hdh_Q175_CPu_6m;Langfelder_Hdh_Q175_HTH-TH_6m;Lee_Hdh_Q175_TRAP_dSPN_6m;Lee_Hdh_Q175_TRAP_IN_Ch_6m;Lee_Hdh_Q175_TRAP_iSPN_6m	0.00170333
Tesc	6	Langfelder_Hdh_Q175_CPu_6m;Lee_Hdh_Q175_snRNA_dSPN_6m;Lee_Hdh_Q175_TRAP_dSPN_6m;Lee_Hdh_Q175_TRAP_IN_Ch_6m;Lee_Hdh_Q175_TRAP_iSPN_6m;Yildirim_CHL2_CPu_1y	0.00182668
Vti1b	6	Langfelder_Hdh_Q175_CPu_6m;Lee_Hdh_Q175_snRNA_dSPN_6m;Lee_Hdh_Q175_snRNA_iSPN_6m;Lee_Hdh_Q175_TRAP_astro_6m;Lee_Hdh_Q175_TRAP_dSPN_6m;Lee_Hdh_Q175_TRAP_iSPN_6m	0.00186531
Kcna1	6	Langfelder_Hdh_Q175_CA_6m;Langfelder_Hdh_Q175_Co_6m;Langfelder_Hdh_Q175_CPu_6m;Langfelder_Hdh_Q175_HTH-TH_6m;Lee_Hdh_Q175_TRAP_astro_6m;Lee_Hdh_Q175_TRAP_IN_Ch_6m	0.00188421
Prrt2	6	Langfelder_Hdh_Q175_CA_6m;Langfelder_Hdh_Q175_Cb_6m;Langfelder_Hdh_Q175_Co_6m;Langfelder_Hdh_Q175_CPu_6m;Lee_Hdh_Q175_TRAP_dSPN_6m;Lee_Hdh_Q175_TRAP_iSPN_6m	0.0019168
Olig1	6	Langfelder_Hdh_Q175_brainstem_6m;Langfelder_Hdh_Q175_CA_6m;Langfelder_Hdh_Q175_Co_6m;Langfelder_Hdh_Q175_CPu_6m;Lee_Hdh_Q175_TRAP_dSPN_6m;Lee_Hdh_Q175_TRAP_iSPN_6m	0.0019245
Arhgap10	6	Langfelder_Hdh_Q175_CPu_6m;Lee_Hdh_Q175_snRNA_dSPN_6m;Lee_Hdh_Q175_snRNA_iSPN_6m;Lee_Hdh_Q175_TRAP_astro_6m;Lee_Hdh_Q175_TRAP_IN_Ch_6m;Yildirim_CHL2_CPu_1y	0.00193903
Onecut1	6	Langfelder_Hdh_Q175_CA_6m;Langfelder_Hdh_Q175_CPu_6m;Lee_Hdh_Q175_TRAP_astro_6m;Lee_Hdh_Q175_TRAP_dSPN_6m;Lee_Hdh_Q175_TRAP_IN_Ch_6m;Lee_Hdh_Q175_TRAP_iSPN_6m	0.00195884
Lgi4	6	Langfelder_Hdh_Q175_brainstem_6m;Langfelder_Hdh_Q175_CA_6m;Langfelder_Hdh_Q175_Cb_6m;Langfelder_Hdh_Q175_Co_6m;Langfelder_Hdh_Q175_CPu_6m;Langfelder_Hdh_Q175_HTH-TH_6m	0.0019656
Ryr3	6	Langfelder_Hdh_Q175_Cb_6m;Langfelder_Hdh_Q175_CPu_6m;Lee_Hdh_Q175_snRNA_dSPN_6m;Lee_Hdh_Q175_snRNA_iSPN_6m;Lee_Hdh_Q175_TRAP_IN_Ch_6m;Lee_Hdh_Q175_TRAP_iSPN_6m	0.00200145
Gnao1	6	Langfelder_Hdh_Q175_Co_6m;Langfelder_Hdh_Q175_CPu_6m;Lee_Hdh_Q175_snRNA_dSPN_6m;Lee_Hdh_Q175_snRNA_iSPN_6m;Lee_Hdh_Q175_TRAP_dSPN_6m;Lee_Hdh_Q175_TRAP_iSPN_6m	0.00201667
Ier5	6	Langfelder_Hdh_Q175_CA_6m;Langfelder_Hdh_Q175_Cb_6m;Langfelder_Hdh_Q175_CPu_6m;Lee_Hdh_Q175_TRAP_dSPN_6m;Lee_Hdh_Q175_TRAP_iSPN_6m;Yildirim_CHL2_CPu_1y	0.00203892
Tnik	6	Langfelder_Hdh_Q175_Cb_6m;Lee_Hdh_Q175_snRNA_dSPN_6m;Lee_Hdh_Q175_snRNA_iSPN_6m;Lee_Hdh_Q175_TRAP_astro_6m;Lee_Hdh_Q175_TRAP_dSPN_6m;Lee_Hdh_Q175_TRAP_IN_Ch_6m	0.00205106
Ptpn7	6	Langfelder_Hdh_Q175_Co_6m;Langfelder_Hdh_Q175_CPu_6m;Lee_Hdh_Q175_TRAP_dSPN_6m;Lee_Hdh_Q175_TRAP_IN_Ch_6m;Lee_Hdh_Q175_TRAP_iSPN_6m;Yildirim_CHL2_CPu_1y	0.00213634
Gpd1	6	Langfelder_Hdh_Q175_Cb_6m;Langfelder_Hdh_Q175_Co_6m;Langfelder_Hdh_Q175_CPu_6m;Lee_Hdh_Q175_TRAP_dSPN_6m;Lee_Hdh_Q175_TRAP_IN_Ch_6m;Lee_Hdh_Q175_TRAP_iSPN_6m	0.00213715
Arel1	6	Langfelder_Hdh_Q175_CA_6m;Lee_Hdh_Q175_snRNA_dSPN_6m;Lee_Hdh_Q175_snRNA_FON_6m;Lee_Hdh_Q175_snRNA_iSPN_6m;Lee_Hdh_Q175_TRAP_dSPN_6m;Lee_Hdh_Q175_TRAP_iSPN_6m	0.00214945
Cst3	6	Langfelder_Hdh_Q175_CPu_6m;Lee_Hdh_Q175_snRNA_astro_6m;Lee_Hdh_Q175_snRNA_micro_6m;Lee_Hdh_Q175_snRNA_oligo_6m;Lee_Hdh_Q175_TRAP_dSPN_6m;Lee_Hdh_Q175_TRAP_iSPN_6m	0.00215062
Rhog	6	Langfelder_Hdh_Q175_brainstem_6m;Langfelder_Hdh_Q175_Cb_6m;Langfelder_Hdh_Q175_CPu_6m;Langfelder_Hdh_Q175_HTH-TH_6m;Lee_Hdh_Q175_TRAP_iSPN_6m;Yildirim_CHL2_CPu_1y	0.00215362
Stmn2	6	Langfelder_Hdh_Q175_Co_6m;Langfelder_Hdh_Q175_CPu_6m;Lee_Hdh_Q175_snRNA_dSPN_6m;Lee_Hdh_Q175_TRAP_astro_6m;Lee_Hdh_Q175_TRAP_dSPN_6m;Lee_Hdh_Q175_TRAP_iSPN_6m	0.00217435
Cnksr2	6	Langfelder_Hdh_Q175_CA_6m;Langfelder_Hdh_Q175_Co_6m;Langfelder_Hdh_Q175_CPu_6m;Lee_Hdh_Q175_snRNA_dSPN_6m;Lee_Hdh_Q175_snRNA_FON_6m;Lee_Hdh_Q175_snRNA_iSPN_6m	0.00217965
Arsb	6	Langfelder_Hdh_Q175_brainstem_6m;Langfelder_Hdh_Q175_Cb_6m;Langfelder_Hdh_Q175_Co_6m;Langfelder_Hdh_Q175_CPu_6m;Lee_Hdh_Q175_snRNA_dSPN_6m;Lee_Hdh_Q175_snRNA_iSPN_6m	0.00228412
Lingo3	6	Langfelder_Hdh_Q175_CA_6m;Langfelder_Hdh_Q175_CPu_6m;Lee_Hdh_Q175_TRAP_dSPN_6m;Lee_Hdh_Q175_TRAP_IN_Ch_6m;Lee_Hdh_Q175_TRAP_iSPN_6m;Yildirim_CHL2_CPu_1y	0.00229962
Cdk17	6	Langfelder_Hdh_Q175_Co_6m;Langfelder_Hdh_Q175_CPu_6m;Lee_Hdh_Q175_snRNA_dSPN_6m;Lee_Hdh_Q175_snRNA_FON_6m;Lee_Hdh_Q175_snRNA_iSPN_6m;Lee_Hdh_Q175_TRAP_dSPN_6m	0.00234405
Srrt	6	Langfelder_Hdh_Q175_Cb_6m;Langfelder_Hdh_Q175_Co_6m;Langfelder_Hdh_Q175_CPu_6m;Lee_Hdh_Q175_snRNA_dSPN_6m;Lee_Hdh_Q175_snRNA_iSPN_6m;Lee_Hdh_Q175_TRAP_iSPN_6m	0.00236614
Vsnl1	6	Langfelder_Hdh_Q175_Cb_6m;Langfelder_Hdh_Q175_Co_6m;Langfelder_Hdh_Q175_CPu_6m;Lee_Hdh_Q175_snRNA_dSPN_6m;Lee_Hdh_Q175_snRNA_FON_6m;Lee_Hdh_Q175_TRAP_iSPN_6m	0.00237264
Gdi1	6	Langfelder_Hdh_Q175_CA_6m;Langfelder_Hdh_Q175_Cb_6m;Langfelder_Hdh_Q175_CPu_6m;Lee_Hdh_Q175_TRAP_dSPN_6m;Lee_Hdh_Q175_TRAP_IN_Ch_6m;Lee_Hdh_Q175_TRAP_iSPN_6m	0.002502
Dock4	6	Langfelder_Hdh_Q175_CA_6m;Langfelder_Hdh_Q175_CPu_6m;Lee_Hdh_Q175_snRNA_dSPN_6m;Lee_Hdh_Q175_snRNA_iSPN_6m;Lee_Hdh_Q175_TRAP_dSPN_6m;Lee_Hdh_Q175_TRAP_iSPN_6m	0.00255364
Hivep2	6	Langfelder_Hdh_Q175_CA_6m;Lee_Hdh_Q175_snRNA_dSPN_6m;Lee_Hdh_Q175_snRNA_FON_6m;Lee_Hdh_Q175_snRNA_iSPN_6m;Lee_Hdh_Q175_TRAP_dSPN_6m;Lee_Hdh_Q175_TRAP_IN_Ch_6m	0.00265391
Syne1	6	Langfelder_Hdh_Q175_CA_6m;Langfelder_Hdh_Q175_Co_6m;Langfelder_Hdh_Q175_CPu_6m;Lee_Hdh_Q175_snRNA_iSPN_6m;Lee_Hdh_Q175_TRAP_dSPN_6m;Lee_Hdh_Q175_TRAP_IN_Ch_6m	0.00268418
Gprasp2	6	Langfelder_Hdh_Q175_Cb_6m;Langfelder_Hdh_Q175_Co_6m;Langfelder_Hdh_Q175_CPu_6m;Lee_Hdh_Q175_TRAP_dSPN_6m;Lee_Hdh_Q175_TRAP_IN_Ch_6m;Lee_Hdh_Q175_TRAP_iSPN_6m	0.00271276
Rab6b	6	Langfelder_Hdh_Q175_CA_6m;Langfelder_Hdh_Q175_Cb_6m;Langfelder_Hdh_Q175_Co_6m;Langfelder_Hdh_Q175_CPu_6m;Lee_Hdh_Q175_TRAP_dSPN_6m;Lee_Hdh_Q175_TRAP_iSPN_6m	0.00272069
Napa	6	Langfelder_Hdh_Q175_CA_6m;Langfelder_Hdh_Q175_Cb_6m;Langfelder_Hdh_Q175_Co_6m;Langfelder_Hdh_Q175_CPu_6m;Lee_Hdh_Q175_TRAP_dSPN_6m;Lee_Hdh_Q175_TRAP_iSPN_6m	0.00275389
Cldn11	6	Langfelder_Hdh_Q175_brainstem_6m;Langfelder_Hdh_Q175_Cb_6m;Langfelder_Hdh_Q175_CPu_6m;Langfelder_Hdh_Q175_HTH-TH_6m;Lee_Hdh_Q175_snRNA_oligo_6m;Yildirim_CHL2_CPu_1y	0.00281244
Fads1	6	Langfelder_Hdh_Q175_brainstem_6m;Langfelder_Hdh_Q175_CA_6m;Langfelder_Hdh_Q175_Cb_6m;Langfelder_Hdh_Q175_Co_6m;Langfelder_Hdh_Q175_CPu_6m;Langfelder_Hdh_Q175_HTH-TH_6m	0.00297485
Atp1a2	6	Langfelder_Hdh_Q175_CA_6m;Langfelder_Hdh_Q175_Cb_6m;Langfelder_Hdh_Q175_HTH-TH_6m;Lee_Hdh_Q175_snRNA_astro_6m;Lee_Hdh_Q175_TRAP_IN_Ch_6m;Lee_Hdh_Q175_TRAP_iSPN_6m	0.00305209
Lynx1	6	Langfelder_Hdh_Q175_CA_6m;Langfelder_Hdh_Q175_Co_6m;Langfelder_Hdh_Q175_CPu_6m;Langfelder_Hdh_Q175_HTH-TH_6m;Lee_Hdh_Q175_TRAP_dSPN_6m;Lee_Hdh_Q175_TRAP_iSPN_6m	0.003093
Neto1	6	Langfelder_Hdh_Q175_CA_6m;Langfelder_Hdh_Q175_CPu_6m;Lee_Hdh_Q175_snRNA_dSPN_6m;Lee_Hdh_Q175_snRNA_FON_6m;Lee_Hdh_Q175_snRNA_iSPN_6m;Lee_Hdh_Q175_TRAP_dSPN_6m	0.00311778
Sfxn5	6	Langfelder_Hdh_Q175_brainstem_6m;Langfelder_Hdh_Q175_CA_6m;Langfelder_Hdh_Q175_Cb_6m;Langfelder_Hdh_Q175_Co_6m;Langfelder_Hdh_Q175_CPu_6m;Langfelder_Hdh_Q175_HTH-TH_6m	0.00318825
Smarcd3	6	Langfelder_Hdh_Q175_CA_6m;Langfelder_Hdh_Q175_Cb_6m;Langfelder_Hdh_Q175_CPu_6m;Lee_Hdh_Q175_TRAP_dSPN_6m;Lee_Hdh_Q175_TRAP_IN_Ch_6m;Lee_Hdh_Q175_TRAP_iSPN_6m	0.00320168
Mapk10	6	Langfelder_Hdh_Q175_CA_6m;Langfelder_Hdh_Q175_Cb_6m;Langfelder_Hdh_Q175_Co_6m;Langfelder_Hdh_Q175_CPu_6m;Lee_Hdh_Q175_snRNA_IN_PT_6m;Lee_Hdh_Q175_TRAP_IN_Ch_6m	0.00322506
Ranbp2	6	Langfelder_Hdh_Q175_Co_6m;Langfelder_Hdh_Q175_CPu_6m;Lee_Hdh_Q175_snRNA_dSPN_6m;Lee_Hdh_Q175_snRNA_iSPN_6m;Lee_Hdh_Q175_TRAP_IN_Ch_6m;Lee_Hdh_Q175_TRAP_iSPN_6m	0.00326388
Spock3	6	Langfelder_Hdh_Q175_brainstem_6m;Langfelder_Hdh_Q175_Cb_6m;Langfelder_Hdh_Q175_CPu_6m;Lee_Hdh_Q175_snRNA_dSPN_6m;Lee_Hdh_Q175_snRNA_iSPN_6m;Lee_Hdh_Q175_TRAP_iSPN_6m	0.0033315
Kdm7a	6	Langfelder_Hdh_Q175_Co_6m;Langfelder_Hdh_Q175_CPu_6m;Lee_Hdh_Q175_snRNA_dSPN_6m;Lee_Hdh_Q175_snRNA_iSPN_6m;Lee_Hdh_Q175_TRAP_dSPN_6m;Lee_Hdh_Q175_TRAP_IN_Ch_6m	0.00341478
Rnf43	6	Langfelder_Hdh_Q175_brainstem_6m;Langfelder_Hdh_Q175_CA_6m;Langfelder_Hdh_Q175_Cb_6m;Langfelder_Hdh_Q175_Co_6m;Langfelder_Hdh_Q175_CPu_6m;Lee_Hdh_Q175_TRAP_iSPN_6m	0.00341982
Snca	6	Langfelder_Hdh_Q175_Cb_6m;Langfelder_Hdh_Q175_CPu_6m;Lee_Hdh_Q175_snRNA_dSPN_6m;Lee_Hdh_Q175_snRNA_iSPN_6m;Lee_Hdh_Q175_TRAP_iSPN_6m;Yildirim_CHL2_CPu_1y	0.00347622
Ubtf	6	Langfelder_Hdh_Q175_CA_6m;Langfelder_Hdh_Q175_Cb_6m;Langfelder_Hdh_Q175_Co_6m;Langfelder_Hdh_Q175_CPu_6m;Lee_Hdh_Q175_TRAP_dSPN_6m;Lee_Hdh_Q175_TRAP_iSPN_6m	0.0036701
Cdk19	6	Langfelder_Hdh_Q175_Co_6m;Langfelder_Hdh_Q175_CPu_6m;Langfelder_Hdh_Q175_HTH-TH_6m;Lee_Hdh_Q175_snRNA_oligo_6m;Lee_Hdh_Q175_TRAP_dSPN_6m;Lee_Hdh_Q175_TRAP_IN_Ch_6m	0.00414475
Rps6ka5	6	Langfelder_Hdh_Q175_brainstem_6m;Langfelder_Hdh_Q175_CA_6m;Langfelder_Hdh_Q175_CPu_6m;Lee_Hdh_Q175_snRNA_dSPN_6m;Lee_Hdh_Q175_snRNA_iSPN_6m;Lee_Hdh_Q175_TRAP_dSPN_6m	0.00418041
B3galt1	6	Langfelder_Hdh_Q175_Co_6m;Langfelder_Hdh_Q175_CPu_6m;Lee_Hdh_Q175_snRNA_dSPN_6m;Lee_Hdh_Q175_snRNA_iSPN_6m;Lee_Hdh_Q175_TRAP_IN_Ch_6m;Lee_Hdh_Q175_TRAP_iSPN_6m	0.00429592
Abi1	6	Langfelder_Hdh_Q175_CA_6m;Langfelder_Hdh_Q175_CPu_6m;Lee_Hdh_Q175_snRNA_dSPN_6m;Lee_Hdh_Q175_snRNA_iSPN_6m;Lee_Hdh_Q175_TRAP_dSPN_6m;Lee_Hdh_Q175_TRAP_iSPN_6m	0.00442733
Tcf7	6	Langfelder_Hdh_Q175_Co_6m;Langfelder_Hdh_Q175_CPu_6m;Lee_Hdh_Q175_TRAP_dSPN_6m;Lee_Hdh_Q175_TRAP_IN_Ch_6m;Lee_Hdh_Q175_TRAP_iSPN_6m;Yildirim_CHL2_CPu_1y	0.00443627
Camk2d	6	Langfelder_Hdh_Q175_CA_6m;Langfelder_Hdh_Q175_Cb_6m;Langfelder_Hdh_Q175_CPu_6m;Lee_Hdh_Q175_TRAP_dSPN_6m;Lee_Hdh_Q175_TRAP_iSPN_6m;Yildirim_CHL2_CPu_1y	0.00453254
Ddn	6	Langfelder_Hdh_Q175_CA_6m;Langfelder_Hdh_Q175_Cb_6m;Langfelder_Hdh_Q175_CPu_6m;Lee_Hdh_Q175_TRAP_dSPN_6m;Lee_Hdh_Q175_TRAP_IN_Ch_6m;Lee_Hdh_Q175_TRAP_iSPN_6m	0.0047023
Serpina3n	6	Langfelder_Hdh_Q175_brainstem_6m;Langfelder_Hdh_Q175_Cb_6m;Langfelder_Hdh_Q175_Co_6m;Langfelder_Hdh_Q175_CPu_6m;Langfelder_Hdh_Q175_HTH-TH_6m;Yildirim_CHL2_CPu_1y	0.00473311
Inppl1	6	Langfelder_Hdh_Q175_brainstem_6m;Langfelder_Hdh_Q175_Cb_6m;Langfelder_Hdh_Q175_CPu_6m;Lee_Hdh_Q175_TRAP_dSPN_6m;Lee_Hdh_Q175_TRAP_IN_Ch_6m;Lee_Hdh_Q175_TRAP_iSPN_6m	0.00489763
Kctd17	6	Langfelder_Hdh_Q175_CA_6m;Langfelder_Hdh_Q175_CPu_6m;Lee_Hdh_Q175_snRNA_dSPN_6m;Lee_Hdh_Q175_snRNA_iSPN_6m;Lee_Hdh_Q175_TRAP_dSPN_6m;Lee_Hdh_Q175_TRAP_iSPN_6m	0.00532556
Dpy19l3	6	Langfelder_Hdh_Q175_CA_6m;Langfelder_Hdh_Q175_CPu_6m;Lee_Hdh_Q175_snRNA_dSPN_6m;Lee_Hdh_Q175_snRNA_iSPN_6m;Lee_Hdh_Q175_TRAP_dSPN_6m;Lee_Hdh_Q175_TRAP_iSPN_6m	0.00539932
Rin1	6	Langfelder_Hdh_Q175_CA_6m;Langfelder_Hdh_Q175_Cb_6m;Langfelder_Hdh_Q175_CPu_6m;Lee_Hdh_Q175_TRAP_dSPN_6m;Lee_Hdh_Q175_TRAP_IN_Ch_6m;Lee_Hdh_Q175_TRAP_iSPN_6m	0.00549914
Arrdc3	6	Langfelder_Hdh_Q175_Cb_6m;Langfelder_Hdh_Q175_Co_6m;Langfelder_Hdh_Q175_CPu_6m;Langfelder_Hdh_Q175_HTH-TH_6m;Lee_Hdh_Q175_TRAP_IN_Ch_6m;Lee_Hdh_Q175_TRAP_iSPN_6m	0.00567909
Rprm	6	Langfelder_Hdh_Q175_CA_6m;Langfelder_Hdh_Q175_Cb_6m;Langfelder_Hdh_Q175_Co_6m;Langfelder_Hdh_Q175_CPu_6m;Lee_Hdh_Q175_TRAP_dSPN_6m;Lee_Hdh_Q175_TRAP_iSPN_6m	0.00596782
Gpr155	6	Langfelder_Hdh_Q175_brainstem_6m;Langfelder_Hdh_Q175_CA_6m;Langfelder_Hdh_Q175_CPu_6m;Lee_Hdh_Q175_TRAP_astro_6m;Lee_Hdh_Q175_TRAP_dSPN_6m;Lee_Hdh_Q175_TRAP_iSPN_6m	0.00597595
Pla2g7	6	Langfelder_Hdh_Q175_brainstem_6m;Langfelder_Hdh_Q175_Cb_6m;Langfelder_Hdh_Q175_Co_6m;Langfelder_Hdh_Q175_CPu_6m;Langfelder_Hdh_Q175_HTH-TH_6m;Lee_Hdh_Q175_TRAP_iSPN_6m	0.0060886
Zswim5	6	Langfelder_Hdh_Q175_CA_6m;Langfelder_Hdh_Q175_Co_6m;Langfelder_Hdh_Q175_CPu_6m;Lee_Hdh_Q175_TRAP_dSPN_6m;Lee_Hdh_Q175_TRAP_IN_Ch_6m;Lee_Hdh_Q175_TRAP_iSPN_6m	0.0060892
Stxbp6	6	Langfelder_Hdh_Q175_CA_6m;Langfelder_Hdh_Q175_Co_6m;Langfelder_Hdh_Q175_CPu_6m;Lee_Hdh_Q175_snRNA_dSPN_6m;Lee_Hdh_Q175_snRNA_iSPN_6m;Lee_Hdh_Q175_TRAP_iSPN_6m	0.00631709
Vegfa	6	Langfelder_Hdh_Q175_brainstem_6m;Langfelder_Hdh_Q175_Cb_6m;Langfelder_Hdh_Q175_CPu_6m;Langfelder_Hdh_Q175_HTH-TH_6m;Lee_Hdh_Q175_TRAP_IN_Ch_6m;Lee_Hdh_Q175_TRAP_iSPN_6m	0.00635868
Atad2b	6	Langfelder_Hdh_Q175_CA_6m;Langfelder_Hdh_Q175_Cb_6m;Langfelder_Hdh_Q175_Co_6m;Langfelder_Hdh_Q175_CPu_6m;Lee_Hdh_Q175_TRAP_IN_Ch_6m;Lee_Hdh_Q175_TRAP_iSPN_6m	0.00645077
Cd200	6	Langfelder_Hdh_Q175_CA_6m;Langfelder_Hdh_Q175_Cb_6m;Langfelder_Hdh_Q175_CPu_6m;Langfelder_Hdh_Q175_HTH-TH_6m;Lee_Hdh_Q175_TRAP_dSPN_6m;Lee_Hdh_Q175_TRAP_iSPN_6m	0.00650665
Diras2	6	Langfelder_Hdh_Q175_CA_6m;Langfelder_Hdh_Q175_Cb_6m;Langfelder_Hdh_Q175_Co_6m;Langfelder_Hdh_Q175_CPu_6m;Lee_Hdh_Q175_TRAP_dSPN_6m;Lee_Hdh_Q175_TRAP_iSPN_6m	0.00656505
Prune2	6	Langfelder_Hdh_Q175_CA_6m;Langfelder_Hdh_Q175_Cb_6m;Langfelder_Hdh_Q175_CPu_6m;Lee_Hdh_Q175_TRAP_dSPN_6m;Lee_Hdh_Q175_TRAP_IN_Ch_6m;Lee_Hdh_Q175_TRAP_iSPN_6m	0.00670844
Rnpep	6	Langfelder_Hdh_Q175_brainstem_6m;Langfelder_Hdh_Q175_CA_6m;Langfelder_Hdh_Q175_Cb_6m;Langfelder_Hdh_Q175_cc_6m;Langfelder_Hdh_Q175_Co_6m;Langfelder_Hdh_Q175_CPu_6m	0.00673163
Vcl	6	Langfelder_Hdh_Q175_Cb_6m;Langfelder_Hdh_Q175_CPu_6m;Lee_Hdh_Q175_snRNA_astro_6m;Lee_Hdh_Q175_snRNA_dSPN_6m;Lee_Hdh_Q175_snRNA_iSPN_6m;Lee_Hdh_Q175_TRAP_iSPN_6m	0.0067633
Tmem150a	6	Langfelder_Hdh_Q175_brainstem_6m;Langfelder_Hdh_Q175_Cb_6m;Langfelder_Hdh_Q175_Co_6m;Langfelder_Hdh_Q175_CPu_6m;Langfelder_Hdh_Q175_HTH-TH_6m;Lee_Hdh_Q175_TRAP_iSPN_6m	0.00679535
Coro2b	6	Langfelder_Hdh_Q175_CPu_6m;Langfelder_Hdh_Q175_HTH-TH_6m;Lee_Hdh_Q175_snRNA_dSPN_6m;Lee_Hdh_Q175_snRNA_iSPN_6m;Lee_Hdh_Q175_TRAP_dSPN_6m;Lee_Hdh_Q175_TRAP_iSPN_6m	0.00682668
Shank3	6	Langfelder_Hdh_Q175_CA_6m;Langfelder_Hdh_Q175_CPu_6m;Langfelder_Hdh_Q175_HTH-TH_6m;Lee_Hdh_Q175_snRNA_IN_PT_6m;Lee_Hdh_Q175_TRAP_dSPN_6m;Lee_Hdh_Q175_TRAP_iSPN_6m	0.00684209
Arl15	6	Langfelder_Hdh_Q175_CA_6m;Langfelder_Hdh_Q175_CPu_6m;Lee_Hdh_Q175_snRNA_dSPN_6m;Lee_Hdh_Q175_snRNA_iSPN_6m;Lee_Hdh_Q175_TRAP_dSPN_6m;Lee_Hdh_Q175_TRAP_iSPN_6m	0.00712297
Drd2	6	Langfelder_Hdh_Q175_Co_6m;Langfelder_Hdh_Q175_CPu_6m;Lee_Hdh_Q175_snRNA_iSPN_6m;Lee_Hdh_Q175_TRAP_dSPN_6m;Lee_Hdh_Q175_TRAP_iSPN_6m;Yildirim_CHL2_CPu_1y	0.00720345
Marcksl1	6	Langfelder_Hdh_Q175_brainstem_6m;Langfelder_Hdh_Q175_CPu_6m;Langfelder_Hdh_Q175_HTH-TH_6m;Lee_Hdh_Q175_TRAP_dSPN_6m;Lee_Hdh_Q175_TRAP_iSPN_6m;Yildirim_CHL2_CPu_1y	0.00733511
Nrg1	6	Langfelder_Hdh_Q175_Cb_6m;Lee_Hdh_Q175_snRNA_astro_6m;Lee_Hdh_Q175_snRNA_dSPN_6m;Lee_Hdh_Q175_snRNA_iSPN_6m;Lee_Hdh_Q175_snRNA_micro_6m;Lee_Hdh_Q175_snRNA_oligo_6m	0.00748783
Spred2	6	Langfelder_Hdh_Q175_CA_6m;Lee_Hdh_Q175_snRNA_dSPN_6m;Lee_Hdh_Q175_snRNA_FON_6m;Lee_Hdh_Q175_snRNA_IN_PT_6m;Lee_Hdh_Q175_snRNA_iSPN_6m;Lee_Hdh_Q175_TRAP_dSPN_6m	0.00749933
Cap1	6	Langfelder_Hdh_Q175_Co_6m;Langfelder_Hdh_Q175_CPu_6m;Lee_Hdh_Q175_snRNA_dSPN_6m;Lee_Hdh_Q175_snRNA_iSPN_6m;Lee_Hdh_Q175_TRAP_dSPN_6m;Lee_Hdh_Q175_TRAP_iSPN_6m	0.0075
Grk4	6	Langfelder_Hdh_Q175_brainstem_6m;Langfelder_Hdh_Q175_CA_6m;Langfelder_Hdh_Q175_Cb_6m;Langfelder_Hdh_Q175_Co_6m;Langfelder_Hdh_Q175_CPu_6m;Langfelder_Hdh_Q175_HTH-TH_6m	0.00753756
Grin2c	6	Langfelder_Hdh_Q175_brainstem_6m;Langfelder_Hdh_Q175_CA_6m;Langfelder_Hdh_Q175_Cb_6m;Langfelder_Hdh_Q175_CPu_6m;Langfelder_Hdh_Q175_HTH-TH_6m;Lee_Hdh_Q175_snRNA_astro_6m	0.00756961
Lrrn3	6	Langfelder_Hdh_Q175_CA_6m;Langfelder_Hdh_Q175_Co_6m;Langfelder_Hdh_Q175_CPu_6m;Lee_Hdh_Q175_TRAP_astro_6m;Lee_Hdh_Q175_TRAP_dSPN_6m;Lee_Hdh_Q175_TRAP_iSPN_6m	0.0076132
Egr1	6	Langfelder_Hdh_Q175_Cb_6m;Langfelder_Hdh_Q175_Co_6m;Langfelder_Hdh_Q175_CPu_6m;Lee_Hdh_Q175_TRAP_dSPN_6m;Lee_Hdh_Q175_TRAP_IN_Ch_6m;Lee_Hdh_Q175_TRAP_iSPN_6m	0.00807715
AW551984	6	Langfelder_Hdh_Q175_CA_6m;Langfelder_Hdh_Q175_CPu_6m;Langfelder_Hdh_Q175_HTH-TH_6m;Lee_Hdh_Q175_TRAP_dSPN_6m;Lee_Hdh_Q175_TRAP_iSPN_6m;Yildirim_CHL2_CPu_1y	0.00830868
Galnt11	6	Langfelder_Hdh_Q175_brainstem_6m;Langfelder_Hdh_Q175_CA_6m;Langfelder_Hdh_Q175_Cb_6m;Langfelder_Hdh_Q175_Co_6m;Langfelder_Hdh_Q175_CPu_6m;Langfelder_Hdh_Q175_HTH-TH_6m	0.00841067
Parp12	6	Langfelder_Hdh_Q175_brainstem_6m;Langfelder_Hdh_Q175_CA_6m;Langfelder_Hdh_Q175_Cb_6m;Langfelder_Hdh_Q175_Co_6m;Langfelder_Hdh_Q175_CPu_6m;Langfelder_Hdh_Q175_HTH-TH_6m	0.00860063
Per3	6	Langfelder_Hdh_Q175_CA_6m;Langfelder_Hdh_Q175_Cb_6m;Langfelder_Hdh_Q175_Co_6m;Langfelder_Hdh_Q175_CPu_6m;Lee_Hdh_Q175_TRAP_dSPN_6m;Lee_Hdh_Q175_TRAP_IN_Ch_6m	0.00860968
Gstm1	6	Langfelder_Hdh_Q175_brainstem_6m;Langfelder_Hdh_Q175_Cb_6m;Langfelder_Hdh_Q175_Co_6m;Langfelder_Hdh_Q175_CPu_6m;Lee_Hdh_Q175_TRAP_dSPN_6m;Lee_Hdh_Q175_TRAP_iSPN_6m	0.00861553
Chst1	6	Langfelder_Hdh_Q175_CA_6m;Langfelder_Hdh_Q175_Co_6m;Langfelder_Hdh_Q175_CPu_6m;Lee_Hdh_Q175_TRAP_dSPN_6m;Lee_Hdh_Q175_TRAP_IN_Ch_6m;Lee_Hdh_Q175_TRAP_iSPN_6m	0.0087136
Erf	6	Langfelder_Hdh_Q175_CA_6m;Langfelder_Hdh_Q175_Cb_6m;Langfelder_Hdh_Q175_Co_6m;Langfelder_Hdh_Q175_CPu_6m;Lee_Hdh_Q175_TRAP_dSPN_6m;Lee_Hdh_Q175_TRAP_IN_Ch_6m	0.00891141
Dusp1	6	Langfelder_Hdh_Q175_CA_6m;Langfelder_Hdh_Q175_Cb_6m;Langfelder_Hdh_Q175_Co_6m;Langfelder_Hdh_Q175_CPu_6m;Langfelder_Hdh_Q175_HTH-TH_6m;Lee_Hdh_Q175_TRAP_dSPN_6m	0.00939956
Galntl6	6	Langfelder_Hdh_Q175_CA_6m;Langfelder_Hdh_Q175_Co_6m;Langfelder_Hdh_Q175_CPu_6m;Lee_Hdh_Q175_snRNA_astro_6m;Lee_Hdh_Q175_snRNA_FON_6m;Lee_Hdh_Q175_snRNA_oligo_6m	0.00995462
Fgf1	6	Langfelder_Hdh_Q175_brainstem_6m;Langfelder_Hdh_Q175_CA_6m;Langfelder_Hdh_Q175_Cb_6m;Langfelder_Hdh_Q175_Co_6m;Langfelder_Hdh_Q175_CPu_6m;Lee_Hdh_Q175_TRAP_iSPN_6m	0.0103536
Rab9b	6	Langfelder_Hdh_Q175_CA_6m;Langfelder_Hdh_Q175_Cb_6m;Langfelder_Hdh_Q175_Co_6m;Langfelder_Hdh_Q175_CPu_6m;Lee_Hdh_Q175_TRAP_astro_6m;Lee_Hdh_Q175_TRAP_iSPN_6m	0.0104476
Acap2	6	Langfelder_Hdh_Q175_brainstem_6m;Langfelder_Hdh_Q175_CA_6m;Langfelder_Hdh_Q175_CPu_6m;Lee_Hdh_Q175_snRNA_dSPN_6m;Lee_Hdh_Q175_snRNA_iSPN_6m;Lee_Hdh_Q175_TRAP_dSPN_6m	0.0106325
Ppp1r9a	6	Langfelder_Hdh_Q175_Cb_6m;Langfelder_Hdh_Q175_Co_6m;Langfelder_Hdh_Q175_CPu_6m;Lee_Hdh_Q175_snRNA_dSPN_6m;Lee_Hdh_Q175_snRNA_iSPN_6m;Lee_Hdh_Q175_TRAP_IN_Ch_6m	0.0108205
Ece2	6	Langfelder_Hdh_Q175_brainstem_6m;Langfelder_Hdh_Q175_CA_6m;Langfelder_Hdh_Q175_Cb_6m;Langfelder_Hdh_Q175_CPu_6m;Lee_Hdh_Q175_TRAP_dSPN_6m;Lee_Hdh_Q175_TRAP_iSPN_6m	0.0112922
Frmd4a	6	Langfelder_Hdh_Q175_brainstem_6m;Langfelder_Hdh_Q175_CPu_6m;Lee_Hdh_Q175_snRNA_astro_6m;Lee_Hdh_Q175_snRNA_dSPN_6m;Lee_Hdh_Q175_snRNA_iSPN_6m;Lee_Hdh_Q175_snRNA_oligo_6m	0.0114786
Angpt1	6	Langfelder_Hdh_Q175_brainstem_6m;Langfelder_Hdh_Q175_CA_6m;Langfelder_Hdh_Q175_Cb_6m;Langfelder_Hdh_Q175_CPu_6m;Langfelder_Hdh_Q175_HTH-TH_6m;Yildirim_CHL2_CPu_1y	0.0115557
Mras	6	Langfelder_Hdh_Q175_brainstem_6m;Langfelder_Hdh_Q175_Cb_6m;Langfelder_Hdh_Q175_CPu_6m;Lee_Hdh_Q175_TRAP_astro_6m;Lee_Hdh_Q175_TRAP_dSPN_6m;Lee_Hdh_Q175_TRAP_iSPN_6m	0.011625
Tmem191c	6	Langfelder_Hdh_Q175_Cb_6m;Langfelder_Hdh_Q175_Co_6m;Langfelder_Hdh_Q175_CPu_6m;Lee_Hdh_Q175_snRNA_dSPN_6m;Lee_Hdh_Q175_snRNA_FON_6m;Lee_Hdh_Q175_snRNA_iSPN_6m	0.0117944
Tgfa	6	Langfelder_Hdh_Q175_CA_6m;Langfelder_Hdh_Q175_Cb_6m;Langfelder_Hdh_Q175_CPu_6m;Lee_Hdh_Q175_snRNA_dSPN_6m;Lee_Hdh_Q175_snRNA_iSPN_6m;Lee_Hdh_Q175_TRAP_iSPN_6m	0.0118125
Cdk14	6	Langfelder_Hdh_Q175_CA_6m;Langfelder_Hdh_Q175_Cb_6m;Langfelder_Hdh_Q175_CPu_6m;Lee_Hdh_Q175_snRNA_dSPN_6m;Lee_Hdh_Q175_snRNA_iSPN_6m;Lee_Hdh_Q175_TRAP_iSPN_6m	0.012531
Dync1i2	6	Langfelder_Hdh_Q175_Cb_6m;Langfelder_Hdh_Q175_Co_6m;Langfelder_Hdh_Q175_CPu_6m;Langfelder_Hdh_Q175_HTH-TH_6m;Lee_Hdh_Q175_TRAP_IN_Ch_6m;Lee_Hdh_Q175_TRAP_iSPN_6m	0.0152567
Fth1	6	Langfelder_Hdh_Q175_brainstem_6m;Langfelder_Hdh_Q175_Cb_6m;Langfelder_Hdh_Q175_CPu_6m;Langfelder_Hdh_Q175_HTH-TH_6m;Lee_Hdh_Q175_snRNA_oligo_6m;Lee_Hdh_Q175_TRAP_IN_Ch_6m	0.0157194
Apod	6	Langfelder_Hdh_Q175_brainstem_6m;Langfelder_Hdh_Q175_CA_6m;Langfelder_Hdh_Q175_Co_6m;Langfelder_Hdh_Q175_CPu_6m;Lee_Hdh_Q175_TRAP_astro_6m;Lee_Hdh_Q175_TRAP_iSPN_6m	0.0167614
Esrrg	6	Langfelder_Hdh_Q175_Cb_6m;Langfelder_Hdh_Q175_Co_6m;Langfelder_Hdh_Q175_HTH-TH_6m;Lee_Hdh_Q175_snRNA_dSPN_6m;Lee_Hdh_Q175_snRNA_iSPN_6m;Lee_Hdh_Q175_TRAP_iSPN_6m	0.0207336
Magi2	5	Lee_Hdh_Q175_snRNA_dSPN_6m;Lee_Hdh_Q175_snRNA_FON_6m;Lee_Hdh_Q175_snRNA_iSPN_6m;Lee_Hdh_Q175_snRNA_micro_6m;Lee_Hdh_Q175_snRNA_oligo_6m	6.15539e-13
Sgcz	5	Lee_Hdh_Q175_snRNA_astro_6m;Lee_Hdh_Q175_snRNA_dSPN_6m;Lee_Hdh_Q175_snRNA_micro_6m;Lee_Hdh_Q175_snRNA_neuroblast_6m;Lee_Hdh_Q175_snRNA_oligo_6m	4.88355e-09
Garem1	5	Lee_Hdh_Q175_snRNA_dSPN_6m;Lee_Hdh_Q175_snRNA_iSPN_6m;Lee_Hdh_Q175_TRAP_dSPN_6m;Lee_Hdh_Q175_TRAP_IN_Ch_6m;Lee_Hdh_Q175_TRAP_iSPN_6m	2.77821e-08
Lrp1b	5	Langfelder_Hdh_Q175_Cb_6m;Lee_Hdh_Q175_snRNA_astro_6m;Lee_Hdh_Q175_snRNA_dSPN_6m;Lee_Hdh_Q175_snRNA_micro_6m;Lee_Hdh_Q175_snRNA_neuroblast_6m	4.12262e-08
Arhgap32	5	Langfelder_Hdh_Q175_CPu_6m;Lee_Hdh_Q175_snRNA_dSPN_6m;Lee_Hdh_Q175_snRNA_iSPN_6m;Lee_Hdh_Q175_TRAP_dSPN_6m;Lee_Hdh_Q175_TRAP_IN_Ch_6m	2.51256e-07
Aff3	5	Langfelder_Hdh_Q175_CPu_6m;Lee_Hdh_Q175_snRNA_dSPN_6m;Lee_Hdh_Q175_snRNA_iSPN_6m;Lee_Hdh_Q175_TRAP_dSPN_6m;Lee_Hdh_Q175_TRAP_iSPN_6m	3.37059e-07
Rap1gap	5	Langfelder_Hdh_Q175_CPu_6m;Lee_Hdh_Q175_snRNA_dSPN_6m;Lee_Hdh_Q175_snRNA_iSPN_6m;Lee_Hdh_Q175_TRAP_dSPN_6m;Lee_Hdh_Q175_TRAP_iSPN_6m	3.73729e-07
Tacc1	5	Langfelder_Hdh_Q175_CPu_6m;Lee_Hdh_Q175_snRNA_dSPN_6m;Lee_Hdh_Q175_snRNA_iSPN_6m;Lee_Hdh_Q175_TRAP_dSPN_6m;Lee_Hdh_Q175_TRAP_iSPN_6m	4.14802e-07
Nin	5	Langfelder_Hdh_Q175_CPu_6m;Lee_Hdh_Q175_snRNA_dSPN_6m;Lee_Hdh_Q175_snRNA_iSPN_6m;Lee_Hdh_Q175_TRAP_dSPN_6m;Lee_Hdh_Q175_TRAP_IN_Ch_6m	6.12337e-07
Lrrc7	5	Lee_Hdh_Q175_snRNA_astro_6m;Lee_Hdh_Q175_snRNA_dSPN_6m;Lee_Hdh_Q175_snRNA_iSPN_6m;Lee_Hdh_Q175_snRNA_oligo_6m;Lee_Hdh_Q175_TRAP_iSPN_6m	6.702e-07
Tpm1	5	Langfelder_Hdh_Q175_CPu_6m;Lee_Hdh_Q175_snRNA_dSPN_6m;Lee_Hdh_Q175_snRNA_iSPN_6m;Lee_Hdh_Q175_TRAP_dSPN_6m;Lee_Hdh_Q175_TRAP_iSPN_6m	1.26121e-06
Per2	5	Lee_Hdh_Q175_snRNA_dSPN_6m;Lee_Hdh_Q175_snRNA_FON_6m;Lee_Hdh_Q175_snRNA_iSPN_6m;Lee_Hdh_Q175_TRAP_dSPN_6m;Lee_Hdh_Q175_TRAP_IN_Ch_6m	3.55463e-06
Spata2l	5	Langfelder_Hdh_Q175_CA_6m;Langfelder_Hdh_Q175_CPu_6m;Lee_Hdh_Q175_TRAP_dSPN_6m;Lee_Hdh_Q175_TRAP_IN_Ch_6m;Lee_Hdh_Q175_TRAP_iSPN_6m	3.7685e-06
Zeb1	5	Langfelder_Hdh_Q175_CPu_6m;Lee_Hdh_Q175_snRNA_dSPN_6m;Lee_Hdh_Q175_snRNA_iSPN_6m;Lee_Hdh_Q175_TRAP_dSPN_6m;Lee_Hdh_Q175_TRAP_iSPN_6m	8.02828e-06
Phyhip	5	Langfelder_Hdh_Q175_CA_6m;Langfelder_Hdh_Q175_Cb_6m;Langfelder_Hdh_Q175_CPu_6m;Lee_Hdh_Q175_TRAP_dSPN_6m;Lee_Hdh_Q175_TRAP_iSPN_6m	8.87844e-06
Tmem178b	5	Lee_Hdh_Q175_snRNA_dSPN_6m;Lee_Hdh_Q175_snRNA_iSPN_6m;Lee_Hdh_Q175_snRNA_oligo_6m;Lee_Hdh_Q175_TRAP_astro_6m;Lee_Hdh_Q175_TRAP_iSPN_6m	9.61706e-06
Csmd3	5	Langfelder_Hdh_Q175_Cb_6m;Lee_Hdh_Q175_snRNA_astro_6m;Lee_Hdh_Q175_snRNA_dSPN_6m;Lee_Hdh_Q175_snRNA_iSPN_6m;Lee_Hdh_Q175_TRAP_astro_6m	9.87694e-06
Ppp2r3a	5	Langfelder_Hdh_Q175_brainstem_6m;Langfelder_Hdh_Q175_CPu_6m;Lee_Hdh_Q175_snRNA_dSPN_6m;Lee_Hdh_Q175_snRNA_iSPN_6m;Lee_Hdh_Q175_TRAP_iSPN_6m	1.40886e-05
Nagk	5	Langfelder_Hdh_Q175_CA_6m;Langfelder_Hdh_Q175_Co_6m;Langfelder_Hdh_Q175_CPu_6m;Lee_Hdh_Q175_snRNA_dSPN_6m;Lee_Hdh_Q175_TRAP_dSPN_6m	1.73272e-05
Zmat4	5	Langfelder_Hdh_Q175_Cb_6m;Langfelder_Hdh_Q175_Co_6m;Lee_Hdh_Q175_snRNA_dSPN_6m;Lee_Hdh_Q175_snRNA_iSPN_6m;Lee_Hdh_Q175_TRAP_dSPN_6m	2.76887e-05
Ric8b	5	Langfelder_Hdh_Q175_CPu_6m;Lee_Hdh_Q175_snRNA_dSPN_6m;Lee_Hdh_Q175_snRNA_iSPN_6m;Lee_Hdh_Q175_TRAP_dSPN_6m;Lee_Hdh_Q175_TRAP_iSPN_6m	2.80184e-05
Dnmt3a	5	Langfelder_Hdh_Q175_CPu_6m;Lee_Hdh_Q175_snRNA_dSPN_6m;Lee_Hdh_Q175_TRAP_dSPN_6m;Lee_Hdh_Q175_TRAP_IN_Ch_6m;Lee_Hdh_Q175_TRAP_iSPN_6m	3.70743e-05
Ppfia2	5	Langfelder_Hdh_Q175_CA_6m;Langfelder_Hdh_Q175_Cb_6m;Langfelder_Hdh_Q175_CPu_6m;Lee_Hdh_Q175_snRNA_dSPN_6m;Lee_Hdh_Q175_snRNA_iSPN_6m	3.8368e-05
Dlgap3	5	Langfelder_Hdh_Q175_CPu_6m;Lee_Hdh_Q175_snRNA_dSPN_6m;Lee_Hdh_Q175_TRAP_dSPN_6m;Lee_Hdh_Q175_TRAP_IN_Ch_6m;Lee_Hdh_Q175_TRAP_iSPN_6m	4.62187e-05
Kctd16	5	Langfelder_Hdh_Q175_Co_6m;Langfelder_Hdh_Q175_CPu_6m;Lee_Hdh_Q175_snRNA_astro_6m;Lee_Hdh_Q175_snRNA_dSPN_6m;Lee_Hdh_Q175_snRNA_iSPN_6m	5.854e-05
Slc45a3	5	Langfelder_Hdh_Q175_brainstem_6m;Langfelder_Hdh_Q175_CA_6m;Langfelder_Hdh_Q175_Co_6m;Langfelder_Hdh_Q175_CPu_6m;Langfelder_Hdh_Q175_HTH-TH_6m	6.44097e-05
Coch	5	Langfelder_Hdh_Q175_CPu_6m;Lee_Hdh_Q175_snRNA_dSPN_6m;Lee_Hdh_Q175_TRAP_dSPN_6m;Lee_Hdh_Q175_TRAP_IN_Ch_6m;Lee_Hdh_Q175_TRAP_iSPN_6m	6.94242e-05
mt-Co1	5	Lee_Hdh_Q175_snRNA_dSPN_6m;Lee_Hdh_Q175_snRNA_IN_PT_6m;Lee_Hdh_Q175_snRNA_iSPN_6m;Lee_Hdh_Q175_TRAP_astro_6m;Lee_Hdh_Q175_TRAP_iSPN_6m	7.4674e-05
Srpk1	5	Langfelder_Hdh_Q175_CPu_6m;Lee_Hdh_Q175_snRNA_dSPN_6m;Lee_Hdh_Q175_snRNA_iSPN_6m;Lee_Hdh_Q175_TRAP_dSPN_6m;Lee_Hdh_Q175_TRAP_iSPN_6m	7.50005e-05
Dmd	5	Lee_Hdh_Q175_snRNA_dSPN_6m;Lee_Hdh_Q175_snRNA_FON_6m;Lee_Hdh_Q175_snRNA_iSPN_6m;Lee_Hdh_Q175_snRNA_oligo_6m;Lee_Hdh_Q175_TRAP_iSPN_6m	7.55988e-05
Flot1	5	Langfelder_Hdh_Q175_CA_6m;Langfelder_Hdh_Q175_Cb_6m;Langfelder_Hdh_Q175_Co_6m;Langfelder_Hdh_Q175_CPu_6m;Lee_Hdh_Q175_TRAP_iSPN_6m	7.58058e-05
Ndfip2	5	Langfelder_Hdh_Q175_CPu_6m;Lee_Hdh_Q175_snRNA_dSPN_6m;Lee_Hdh_Q175_snRNA_iSPN_6m;Lee_Hdh_Q175_TRAP_dSPN_6m;Lee_Hdh_Q175_TRAP_iSPN_6m	7.76766e-05
Lrrc4c	5	Langfelder_Hdh_Q175_Cb_6m;Lee_Hdh_Q175_snRNA_astro_6m;Lee_Hdh_Q175_snRNA_micro_6m;Lee_Hdh_Q175_snRNA_neuroblast_6m;Lee_Hdh_Q175_snRNA_oligo_6m	8.10192e-05
4930402H24Rik	5	Lee_Hdh_Q175_snRNA_dSPN_6m;Lee_Hdh_Q175_snRNA_FON_6m;Lee_Hdh_Q175_snRNA_IN_PT_6m;Lee_Hdh_Q175_snRNA_iSPN_6m;Lee_Hdh_Q175_TRAP_iSPN_6m	8.13079e-05
Mast3	5	Langfelder_Hdh_Q175_CA_6m;Langfelder_Hdh_Q175_CPu_6m;Lee_Hdh_Q175_TRAP_dSPN_6m;Lee_Hdh_Q175_TRAP_IN_Ch_6m;Lee_Hdh_Q175_TRAP_iSPN_6m	9.39791e-05
Sorbs1	5	Langfelder_Hdh_Q175_CPu_6m;Lee_Hdh_Q175_snRNA_dSPN_6m;Lee_Hdh_Q175_snRNA_iSPN_6m;Lee_Hdh_Q175_TRAP_dSPN_6m;Lee_Hdh_Q175_TRAP_IN_Ch_6m	0.000100914
Rnf112	5	Langfelder_Hdh_Q175_Cb_6m;Langfelder_Hdh_Q175_Co_6m;Langfelder_Hdh_Q175_CPu_6m;Lee_Hdh_Q175_snRNA_dSPN_6m;Lee_Hdh_Q175_snRNA_iSPN_6m	0.0001032
Ankrd33b	5	Langfelder_Hdh_Q175_CA_6m;Langfelder_Hdh_Q175_CPu_6m;Lee_Hdh_Q175_snRNA_dSPN_6m;Lee_Hdh_Q175_TRAP_dSPN_6m;Lee_Hdh_Q175_TRAP_IN_Ch_6m	0.000104857
Ndrg4	5	Langfelder_Hdh_Q175_CPu_6m;Lee_Hdh_Q175_snRNA_dSPN_6m;Lee_Hdh_Q175_snRNA_iSPN_6m;Lee_Hdh_Q175_TRAP_dSPN_6m;Lee_Hdh_Q175_TRAP_IN_Ch_6m	0.000109844
Grm7	5	Langfelder_Hdh_Q175_CPu_6m;Lee_Hdh_Q175_snRNA_astro_6m;Lee_Hdh_Q175_snRNA_dSPN_6m;Lee_Hdh_Q175_snRNA_iSPN_6m;Lee_Hdh_Q175_snRNA_oligo_6m	0.0001104
Mark2	5	Langfelder_Hdh_Q175_CPu_6m;Lee_Hdh_Q175_snRNA_dSPN_6m;Lee_Hdh_Q175_snRNA_iSPN_6m;Lee_Hdh_Q175_TRAP_dSPN_6m;Lee_Hdh_Q175_TRAP_iSPN_6m	0.000118878
Zc3h12c	5	Langfelder_Hdh_Q175_CPu_6m;Lee_Hdh_Q175_snRNA_dSPN_6m;Lee_Hdh_Q175_snRNA_iSPN_6m;Lee_Hdh_Q175_TRAP_dSPN_6m;Lee_Hdh_Q175_TRAP_IN_Ch_6m	0.00012109
Sept5	5	Langfelder_Hdh_Q175_brainstem_6m;Langfelder_Hdh_Q175_CA_6m;Langfelder_Hdh_Q175_Cb_6m;Langfelder_Hdh_Q175_Co_6m;Langfelder_Hdh_Q175_CPu_6m	0.000122816
Necab1	5	Langfelder_Hdh_Q175_Cb_6m;Langfelder_Hdh_Q175_CPu_6m;Lee_Hdh_Q175_snRNA_FON_6m;Lee_Hdh_Q175_TRAP_dSPN_6m;Lee_Hdh_Q175_TRAP_iSPN_6m	0.000129316
Abca8a	5	Langfelder_Hdh_Q175_brainstem_6m;Langfelder_Hdh_Q175_CA_6m;Langfelder_Hdh_Q175_Co_6m;Langfelder_Hdh_Q175_CPu_6m;Lee_Hdh_Q175_TRAP_iSPN_6m	0.000136818
Gnal	5	Langfelder_Hdh_Q175_CPu_6m;Lee_Hdh_Q175_snRNA_dSPN_6m;Lee_Hdh_Q175_snRNA_IN_PT_6m;Lee_Hdh_Q175_snRNA_iSPN_6m;Lee_Hdh_Q175_TRAP_iSPN_6m	0.000141341
Tiam2	5	Langfelder_Hdh_Q175_Cb_6m;Langfelder_Hdh_Q175_CPu_6m;Lee_Hdh_Q175_TRAP_dSPN_6m;Lee_Hdh_Q175_TRAP_IN_Ch_6m;Lee_Hdh_Q175_TRAP_iSPN_6m	0.000148012
Snrpn	5	Lee_Hdh_Q175_snRNA_dSPN_6m;Lee_Hdh_Q175_snRNA_FON_6m;Lee_Hdh_Q175_snRNA_iSPN_6m;Lee_Hdh_Q175_TRAP_dSPN_6m;Lee_Hdh_Q175_TRAP_IN_Ch_6m	0.000190814
Negr1	5	Lee_Hdh_Q175_snRNA_astro_6m;Lee_Hdh_Q175_snRNA_dSPN_6m;Lee_Hdh_Q175_snRNA_iSPN_6m;Lee_Hdh_Q175_snRNA_oligo_6m;Lee_Hdh_Q175_TRAP_astro_6m	0.00021604
Fam212b	5	Langfelder_Hdh_Q175_brainstem_6m;Langfelder_Hdh_Q175_CA_6m;Langfelder_Hdh_Q175_CPu_6m;Lee_Hdh_Q175_TRAP_dSPN_6m;Lee_Hdh_Q175_TRAP_iSPN_6m	0.000217233
Desi1	5	Langfelder_Hdh_Q175_brainstem_6m;Langfelder_Hdh_Q175_Cb_6m;Langfelder_Hdh_Q175_Co_6m;Langfelder_Hdh_Q175_CPu_6m;Langfelder_Hdh_Q175_HTH-TH_6m	0.000224144
Matk	5	Langfelder_Hdh_Q175_Cb_6m;Langfelder_Hdh_Q175_Co_6m;Lee_Hdh_Q175_snRNA_dSPN_6m;Lee_Hdh_Q175_snRNA_iSPN_6m;Lee_Hdh_Q175_TRAP_iSPN_6m	0.000224844
Tuba4a	5	Langfelder_Hdh_Q175_CA_6m;Langfelder_Hdh_Q175_Cb_6m;Langfelder_Hdh_Q175_CPu_6m;Lee_Hdh_Q175_TRAP_dSPN_6m;Lee_Hdh_Q175_TRAP_iSPN_6m	0.000239383
Calm1	5	Langfelder_Hdh_Q175_CA_6m;Langfelder_Hdh_Q175_Co_6m;Langfelder_Hdh_Q175_CPu_6m;Lee_Hdh_Q175_TRAP_dSPN_6m;Lee_Hdh_Q175_TRAP_iSPN_6m	0.000252535
Pdp1	5	Langfelder_Hdh_Q175_Co_6m;Langfelder_Hdh_Q175_CPu_6m;Lee_Hdh_Q175_snRNA_iSPN_6m;Lee_Hdh_Q175_TRAP_dSPN_6m;Lee_Hdh_Q175_TRAP_iSPN_6m	0.00027742
Abhd1	5	Langfelder_Hdh_Q175_brainstem_6m;Langfelder_Hdh_Q175_CA_6m;Langfelder_Hdh_Q175_Cb_6m;Langfelder_Hdh_Q175_cc_6m;Langfelder_Hdh_Q175_HTH-TH_6m	0.000299791
Adgrb3	5	Lee_Hdh_Q175_snRNA_astro_6m;Lee_Hdh_Q175_snRNA_iSPN_6m;Lee_Hdh_Q175_snRNA_micro_6m;Lee_Hdh_Q175_snRNA_oligo_6m;Lee_Hdh_Q175_TRAP_astro_6m	0.000340189
Nell2	5	Langfelder_Hdh_Q175_CA_6m;Langfelder_Hdh_Q175_Cb_6m;Langfelder_Hdh_Q175_CPu_6m;Lee_Hdh_Q175_snRNA_dSPN_6m;Lee_Hdh_Q175_snRNA_iSPN_6m	0.000340526
Dhrs1	5	Langfelder_Hdh_Q175_CA_6m;Langfelder_Hdh_Q175_Co_6m;Langfelder_Hdh_Q175_CPu_6m;Lee_Hdh_Q175_TRAP_dSPN_6m;Lee_Hdh_Q175_TRAP_iSPN_6m	0.000360855
Shisa9	5	Langfelder_Hdh_Q175_Cb_6m;Langfelder_Hdh_Q175_CPu_6m;Lee_Hdh_Q175_snRNA_dSPN_6m;Lee_Hdh_Q175_snRNA_iSPN_6m;Lee_Hdh_Q175_TRAP_iSPN_6m	0.000375026
Ccng2	5	Langfelder_Hdh_Q175_Cb_6m;Langfelder_Hdh_Q175_CPu_6m;Lee_Hdh_Q175_TRAP_dSPN_6m;Lee_Hdh_Q175_TRAP_IN_Ch_6m;Lee_Hdh_Q175_TRAP_iSPN_6m	0.00039005
Cyfip2	5	Langfelder_Hdh_Q175_CA_6m;Langfelder_Hdh_Q175_CPu_6m;Lee_Hdh_Q175_snRNA_dSPN_6m;Lee_Hdh_Q175_TRAP_dSPN_6m;Lee_Hdh_Q175_TRAP_iSPN_6m	0.000391436
Gng3	5	Langfelder_Hdh_Q175_Co_6m;Langfelder_Hdh_Q175_CPu_6m;Lee_Hdh_Q175_TRAP_astro_6m;Lee_Hdh_Q175_TRAP_dSPN_6m;Lee_Hdh_Q175_TRAP_iSPN_6m	0.000394001
Nkain2	5	Langfelder_Hdh_Q175_Cb_6m;Lee_Hdh_Q175_snRNA_astro_6m;Lee_Hdh_Q175_snRNA_FON_6m;Lee_Hdh_Q175_snRNA_oligo_6m;Lee_Hdh_Q175_snRNA_OPC_6m	0.000408155
Gdpd5	5	Langfelder_Hdh_Q175_brainstem_6m;Langfelder_Hdh_Q175_Cb_6m;Langfelder_Hdh_Q175_Co_6m;Langfelder_Hdh_Q175_CPu_6m;Lee_Hdh_Q175_TRAP_iSPN_6m	0.000432209
Erbb2ip	5	Langfelder_Hdh_Q175_brainstem_6m;Langfelder_Hdh_Q175_Cb_6m;Langfelder_Hdh_Q175_Co_6m;Langfelder_Hdh_Q175_CPu_6m;Langfelder_Hdh_Q175_HTH-TH_6m	0.000445468
Tppp	5	Langfelder_Hdh_Q175_brainstem_6m;Langfelder_Hdh_Q175_CA_6m;Langfelder_Hdh_Q175_Co_6m;Langfelder_Hdh_Q175_CPu_6m;Lee_Hdh_Q175_TRAP_dSPN_6m	0.000498089
Ddx5	5	Langfelder_Hdh_Q175_Co_6m;Langfelder_Hdh_Q175_CPu_6m;Lee_Hdh_Q175_TRAP_astro_6m;Lee_Hdh_Q175_TRAP_dSPN_6m;Lee_Hdh_Q175_TRAP_iSPN_6m	0.000533875
Ppp2r2a	5	Langfelder_Hdh_Q175_CPu_6m;Lee_Hdh_Q175_snRNA_dSPN_6m;Lee_Hdh_Q175_snRNA_iSPN_6m;Lee_Hdh_Q175_TRAP_dSPN_6m;Lee_Hdh_Q175_TRAP_iSPN_6m	0.000588263
Dip2b	5	Langfelder_Hdh_Q175_CPu_6m;Lee_Hdh_Q175_snRNA_dSPN_6m;Lee_Hdh_Q175_snRNA_iSPN_6m;Lee_Hdh_Q175_TRAP_astro_6m;Lee_Hdh_Q175_TRAP_iSPN_6m	0.000596018
Ttl	5	Langfelder_Hdh_Q175_CA_6m;Langfelder_Hdh_Q175_Co_6m;Langfelder_Hdh_Q175_CPu_6m;Lee_Hdh_Q175_TRAP_dSPN_6m;Lee_Hdh_Q175_TRAP_iSPN_6m	0.000603213
C77370	5	Langfelder_Hdh_Q175_Cb_6m;Langfelder_Hdh_Q175_CPu_6m;Lee_Hdh_Q175_TRAP_astro_6m;Lee_Hdh_Q175_TRAP_iSPN_6m;Yildirim_CHL2_CPu_1y	0.000605391
Arhgap33	5	Langfelder_Hdh_Q175_Cb_6m;Langfelder_Hdh_Q175_CPu_6m;Lee_Hdh_Q175_snRNA_dSPN_6m;Lee_Hdh_Q175_TRAP_dSPN_6m;Lee_Hdh_Q175_TRAP_iSPN_6m	0.000607395
Gabra4	5	Langfelder_Hdh_Q175_CA_6m;Langfelder_Hdh_Q175_CPu_6m;Lee_Hdh_Q175_snRNA_dSPN_6m;Lee_Hdh_Q175_snRNA_FON_6m;Lee_Hdh_Q175_snRNA_iSPN_6m	0.000686706
Rab15	5	Langfelder_Hdh_Q175_Cb_6m;Langfelder_Hdh_Q175_CPu_6m;Lee_Hdh_Q175_TRAP_astro_6m;Lee_Hdh_Q175_TRAP_dSPN_6m;Lee_Hdh_Q175_TRAP_iSPN_6m	0.000690018
Smad4	5	Langfelder_Hdh_Q175_CPu_6m;Lee_Hdh_Q175_snRNA_dSPN_6m;Lee_Hdh_Q175_snRNA_iSPN_6m;Lee_Hdh_Q175_TRAP_dSPN_6m;Lee_Hdh_Q175_TRAP_iSPN_6m	0.000728588
Gpr88	5	Langfelder_Hdh_Q175_CPu_6m;Lee_Hdh_Q175_snRNA_iSPN_6m;Lee_Hdh_Q175_TRAP_dSPN_6m;Lee_Hdh_Q175_TRAP_iSPN_6m;Yildirim_CHL2_CPu_1y	0.000734317
Gsk3b	5	Langfelder_Hdh_Q175_Co_6m;Langfelder_Hdh_Q175_CPu_6m;Lee_Hdh_Q175_snRNA_dSPN_6m;Lee_Hdh_Q175_snRNA_iSPN_6m;Lee_Hdh_Q175_TRAP_dSPN_6m	0.000756
Gng7	5	Langfelder_Hdh_Q175_CPu_6m;Lee_Hdh_Q175_snRNA_dSPN_6m;Lee_Hdh_Q175_snRNA_iSPN_6m;Lee_Hdh_Q175_TRAP_dSPN_6m;Lee_Hdh_Q175_TRAP_iSPN_6m	0.00076553
Qdpr	5	Langfelder_Hdh_Q175_brainstem_6m;Langfelder_Hdh_Q175_Cb_6m;Langfelder_Hdh_Q175_CPu_6m;Langfelder_Hdh_Q175_HTH-TH_6m;Yildirim_CHL2_CPu_1y	0.000769444
Sparcl1	5	Langfelder_Hdh_Q175_brainstem_6m;Langfelder_Hdh_Q175_Cb_6m;Langfelder_Hdh_Q175_Co_6m;Langfelder_Hdh_Q175_HTH-TH_6m;Lee_Hdh_Q175_TRAP_iSPN_6m	0.000771959
Cacng4	5	Langfelder_Hdh_Q175_CPu_6m;Lee_Hdh_Q175_snRNA_dSPN_6m;Lee_Hdh_Q175_snRNA_iSPN_6m;Lee_Hdh_Q175_TRAP_dSPN_6m;Lee_Hdh_Q175_TRAP_IN_Ch_6m	0.000787735
Adam23	5	Langfelder_Hdh_Q175_Co_6m;Langfelder_Hdh_Q175_CPu_6m;Lee_Hdh_Q175_snRNA_dSPN_6m;Lee_Hdh_Q175_snRNA_iSPN_6m;Lee_Hdh_Q175_TRAP_astro_6m	0.000869334
Anapc5	5	Langfelder_Hdh_Q175_CA_6m;Langfelder_Hdh_Q175_Cb_6m;Langfelder_Hdh_Q175_Co_6m;Langfelder_Hdh_Q175_CPu_6m;Langfelder_Hdh_Q175_HTH-TH_6m	0.000904367
Hs6st3	5	Langfelder_Hdh_Q175_CPu_6m;Lee_Hdh_Q175_snRNA_astro_6m;Lee_Hdh_Q175_snRNA_dSPN_6m;Lee_Hdh_Q175_snRNA_iSPN_6m;Lee_Hdh_Q175_snRNA_oligo_6m	0.000954
Pfkfb3	5	Langfelder_Hdh_Q175_CPu_6m;Lee_Hdh_Q175_snRNA_dSPN_6m;Lee_Hdh_Q175_snRNA_iSPN_6m;Lee_Hdh_Q175_TRAP_dSPN_6m;Lee_Hdh_Q175_TRAP_iSPN_6m	0.000955487
Cpne9	5	Langfelder_Hdh_Q175_CA_6m;Langfelder_Hdh_Q175_Co_6m;Langfelder_Hdh_Q175_HTH-TH_6m;Lee_Hdh_Q175_TRAP_dSPN_6m;Yildirim_CHL2_CPu_1y	0.000961516
Fstl5	5	Langfelder_Hdh_Q175_CA_6m;Langfelder_Hdh_Q175_Cb_6m;Langfelder_Hdh_Q175_CPu_6m;Lee_Hdh_Q175_snRNA_dSPN_6m;Lee_Hdh_Q175_snRNA_iSPN_6m	0.00101214
Gpr137c	5	Langfelder_Hdh_Q175_CA_6m;Langfelder_Hdh_Q175_Co_6m;Langfelder_Hdh_Q175_CPu_6m;Lee_Hdh_Q175_snRNA_dSPN_6m;Lee_Hdh_Q175_snRNA_iSPN_6m	0.00103499
Gjc3	5	Langfelder_Hdh_Q175_brainstem_6m;Langfelder_Hdh_Q175_Cb_6m;Langfelder_Hdh_Q175_CPu_6m;Langfelder_Hdh_Q175_HTH-TH_6m;Lee_Hdh_Q175_snRNA_oligo_6m	0.00104295
Folh1	5	Langfelder_Hdh_Q175_brainstem_6m;Langfelder_Hdh_Q175_CA_6m;Langfelder_Hdh_Q175_Co_6m;Langfelder_Hdh_Q175_CPu_6m;Lee_Hdh_Q175_TRAP_iSPN_6m	0.00106912
Arid3b	5	Langfelder_Hdh_Q175_CPu_6m;Lee_Hdh_Q175_snRNA_dSPN_6m;Lee_Hdh_Q175_snRNA_iSPN_6m;Lee_Hdh_Q175_TRAP_dSPN_6m;Lee_Hdh_Q175_TRAP_IN_Ch_6m	0.00106922
Sgk3	5	Langfelder_Hdh_Q175_CPu_6m;Lee_Hdh_Q175_snRNA_dSPN_6m;Lee_Hdh_Q175_snRNA_iSPN_6m;Lee_Hdh_Q175_TRAP_dSPN_6m;Lee_Hdh_Q175_TRAP_IN_Ch_6m	0.00110297
Enpp6	5	Langfelder_Hdh_Q175_brainstem_6m;Langfelder_Hdh_Q175_CA_6m;Langfelder_Hdh_Q175_Co_6m;Langfelder_Hdh_Q175_CPu_6m;Lee_Hdh_Q175_TRAP_iSPN_6m	0.0011032
Etl4	5	Langfelder_Hdh_Q175_Cb_6m;Langfelder_Hdh_Q175_Co_6m;Lee_Hdh_Q175_snRNA_iSPN_6m;Lee_Hdh_Q175_TRAP_dSPN_6m;Lee_Hdh_Q175_TRAP_iSPN_6m	0.00110925
Dusp15	5	Langfelder_Hdh_Q175_brainstem_6m;Langfelder_Hdh_Q175_CA_6m;Langfelder_Hdh_Q175_Co_6m;Langfelder_Hdh_Q175_CPu_6m;Lee_Hdh_Q175_TRAP_iSPN_6m	0.00111015
Agap2	5	Langfelder_Hdh_Q175_CA_6m;Langfelder_Hdh_Q175_CPu_6m;Lee_Hdh_Q175_TRAP_dSPN_6m;Lee_Hdh_Q175_TRAP_IN_Ch_6m;Lee_Hdh_Q175_TRAP_iSPN_6m	0.00111079
Epha7	5	Langfelder_Hdh_Q175_CA_6m;Langfelder_Hdh_Q175_Cb_6m;Langfelder_Hdh_Q175_CPu_6m;Lee_Hdh_Q175_snRNA_dSPN_6m;Lee_Hdh_Q175_snRNA_iSPN_6m	0.00116666
Nfe2l1	5	Langfelder_Hdh_Q175_Cb_6m;Langfelder_Hdh_Q175_Co_6m;Langfelder_Hdh_Q175_CPu_6m;Lee_Hdh_Q175_TRAP_dSPN_6m;Lee_Hdh_Q175_TRAP_iSPN_6m	0.00120508
Spata13	5	Langfelder_Hdh_Q175_brainstem_6m;Langfelder_Hdh_Q175_CPu_6m;Lee_Hdh_Q175_snRNA_dSPN_6m;Lee_Hdh_Q175_TRAP_dSPN_6m;Lee_Hdh_Q175_TRAP_IN_Ch_6m	0.00122372
Copa	5	Langfelder_Hdh_Q175_CPu_6m;Lee_Hdh_Q175_TRAP_astro_6m;Lee_Hdh_Q175_TRAP_dSPN_6m;Lee_Hdh_Q175_TRAP_IN_Ch_6m;Lee_Hdh_Q175_TRAP_iSPN_6m	0.00128036
Rgs14	5	Langfelder_Hdh_Q175_CPu_6m;Lee_Hdh_Q175_TRAP_dSPN_6m;Lee_Hdh_Q175_TRAP_IN_Ch_6m;Lee_Hdh_Q175_TRAP_iSPN_6m;Yildirim_CHL2_CPu_1y	0.00128529
Fam163b	5	Langfelder_Hdh_Q175_CA_6m;Langfelder_Hdh_Q175_Cb_6m;Langfelder_Hdh_Q175_CPu_6m;Lee_Hdh_Q175_TRAP_dSPN_6m;Lee_Hdh_Q175_TRAP_iSPN_6m	0.00131308
Fam53b	5	Langfelder_Hdh_Q175_brainstem_6m;Langfelder_Hdh_Q175_CPu_6m;Langfelder_Hdh_Q175_HTH-TH_6m;Lee_Hdh_Q175_TRAP_dSPN_6m;Lee_Hdh_Q175_TRAP_IN_Ch_6m	0.00135638
Traip	5	Langfelder_Hdh_Q175_CPu_6m;Lee_Hdh_Q175_snRNA_dSPN_6m;Lee_Hdh_Q175_snRNA_iSPN_6m;Lee_Hdh_Q175_TRAP_iSPN_6m;Yildirim_CHL2_CPu_1y	0.0013856
AI593442	5	Langfelder_Hdh_Q175_Cb_6m;Langfelder_Hdh_Q175_Co_6m;Langfelder_Hdh_Q175_CPu_6m;Lee_Hdh_Q175_TRAP_dSPN_6m;Lee_Hdh_Q175_TRAP_iSPN_6m	0.00140113
Agfg2	5	Langfelder_Hdh_Q175_CA_6m;Langfelder_Hdh_Q175_Co_6m;Langfelder_Hdh_Q175_CPu_6m;Lee_Hdh_Q175_TRAP_dSPN_6m;Lee_Hdh_Q175_TRAP_iSPN_6m	0.00141614
Usp29	5	Langfelder_Hdh_Q175_Cb_6m;Langfelder_Hdh_Q175_CPu_6m;Lee_Hdh_Q175_snRNA_dSPN_6m;Lee_Hdh_Q175_snRNA_iSPN_6m;Lee_Hdh_Q175_TRAP_iSPN_6m	0.0014284
Fah	5	Langfelder_Hdh_Q175_CA_6m;Langfelder_Hdh_Q175_Co_6m;Langfelder_Hdh_Q175_CPu_6m;Lee_Hdh_Q175_TRAP_dSPN_6m;Lee_Hdh_Q175_TRAP_iSPN_6m	0.00146403
Slit3	5	Langfelder_Hdh_Q175_Cb_6m;Langfelder_Hdh_Q175_CPu_6m;Lee_Hdh_Q175_snRNA_FON_6m;Lee_Hdh_Q175_snRNA_iSPN_6m;Lee_Hdh_Q175_TRAP_iSPN_6m	0.0016135
Rgs11	5	Langfelder_Hdh_Q175_CA_6m;Langfelder_Hdh_Q175_CPu_6m;Lee_Hdh_Q175_snRNA_dSPN_6m;Lee_Hdh_Q175_snRNA_FON_6m;Yildirim_CHL2_CPu_1y	0.00163013
Dgkz	5	Langfelder_Hdh_Q175_CA_6m;Langfelder_Hdh_Q175_Cb_6m;Langfelder_Hdh_Q175_Co_6m;Langfelder_Hdh_Q175_CPu_6m;Lee_Hdh_Q175_TRAP_dSPN_6m	0.00167271
Col9a2	5	Langfelder_Hdh_Q175_brainstem_6m;Langfelder_Hdh_Q175_CA_6m;Langfelder_Hdh_Q175_cc_6m;Langfelder_Hdh_Q175_CPu_6m;Langfelder_Hdh_Q175_HTH-TH_6m	0.00175077
Hrk	5	Langfelder_Hdh_Q175_CPu_6m;Lee_Hdh_Q175_TRAP_astro_6m;Lee_Hdh_Q175_TRAP_dSPN_6m;Lee_Hdh_Q175_TRAP_IN_Ch_6m;Lee_Hdh_Q175_TRAP_iSPN_6m	0.00177542
Eno2	5	Langfelder_Hdh_Q175_CA_6m;Langfelder_Hdh_Q175_Cb_6m;Langfelder_Hdh_Q175_Co_6m;Langfelder_Hdh_Q175_CPu_6m;Lee_Hdh_Q175_TRAP_iSPN_6m	0.0018013
Cd4	5	Langfelder_Hdh_Q175_Co_6m;Langfelder_Hdh_Q175_CPu_6m;Lee_Hdh_Q175_TRAP_dSPN_6m;Lee_Hdh_Q175_TRAP_iSPN_6m;Yildirim_CHL2_CPu_1y	0.00180505
Synpo2	5	Lee_Hdh_Q175_snRNA_dSPN_6m;Lee_Hdh_Q175_snRNA_iSPN_6m;Lee_Hdh_Q175_TRAP_dSPN_6m;Lee_Hdh_Q175_TRAP_IN_Ch_6m;Lee_Hdh_Q175_TRAP_iSPN_6m	0.00181977
Dmxl2	5	Langfelder_Hdh_Q175_CPu_6m;Lee_Hdh_Q175_TRAP_astro_6m;Lee_Hdh_Q175_TRAP_dSPN_6m;Lee_Hdh_Q175_TRAP_IN_Ch_6m;Lee_Hdh_Q175_TRAP_iSPN_6m	0.00182751
Utrn	5	Langfelder_Hdh_Q175_Cb_6m;Lee_Hdh_Q175_snRNA_FON_6m;Lee_Hdh_Q175_snRNA_iSPN_6m;Lee_Hdh_Q175_TRAP_IN_Ch_6m;Lee_Hdh_Q175_TRAP_iSPN_6m	0.00182839
5330417C22Rik	5	Langfelder_Hdh_Q175_CPu_6m;Lee_Hdh_Q175_snRNA_dSPN_6m;Lee_Hdh_Q175_snRNA_iSPN_6m;Lee_Hdh_Q175_TRAP_IN_Ch_6m;Lee_Hdh_Q175_TRAP_iSPN_6m	0.00183438
Fgfr2	5	Langfelder_Hdh_Q175_brainstem_6m;Langfelder_Hdh_Q175_Cb_6m;Langfelder_Hdh_Q175_CPu_6m;Langfelder_Hdh_Q175_HTH-TH_6m;Lee_Hdh_Q175_TRAP_iSPN_6m	0.00185582
Efnb3	5	Langfelder_Hdh_Q175_CA_6m;Langfelder_Hdh_Q175_Cb_6m;Langfelder_Hdh_Q175_CPu_6m;Lee_Hdh_Q175_TRAP_dSPN_6m;Lee_Hdh_Q175_TRAP_iSPN_6m	0.00185761
Cdh11	5	Langfelder_Hdh_Q175_brainstem_6m;Lee_Hdh_Q175_snRNA_dSPN_6m;Lee_Hdh_Q175_snRNA_FON_6m;Lee_Hdh_Q175_snRNA_iSPN_6m;Lee_Hdh_Q175_TRAP_astro_6m	0.00186103
Arhgef9	5	Langfelder_Hdh_Q175_Cb_6m;Langfelder_Hdh_Q175_Co_6m;Langfelder_Hdh_Q175_CPu_6m;Lee_Hdh_Q175_TRAP_dSPN_6m;Lee_Hdh_Q175_TRAP_iSPN_6m	0.00192858
Prkca	5	Langfelder_Hdh_Q175_CA_6m;Langfelder_Hdh_Q175_Co_6m;Langfelder_Hdh_Q175_CPu_6m;Lee_Hdh_Q175_TRAP_dSPN_6m;Lee_Hdh_Q175_TRAP_iSPN_6m	0.00202461
Tusc3	5	Langfelder_Hdh_Q175_Cb_6m;Langfelder_Hdh_Q175_CPu_6m;Lee_Hdh_Q175_snRNA_dSPN_6m;Lee_Hdh_Q175_snRNA_iSPN_6m;Lee_Hdh_Q175_TRAP_iSPN_6m	0.00203716
Ap1s1	5	Langfelder_Hdh_Q175_CA_6m;Langfelder_Hdh_Q175_Co_6m;Langfelder_Hdh_Q175_CPu_6m;Lee_Hdh_Q175_TRAP_dSPN_6m;Lee_Hdh_Q175_TRAP_iSPN_6m	0.00209773
Glra2	5	Langfelder_Hdh_Q175_CA_6m;Langfelder_Hdh_Q175_Cb_6m;Langfelder_Hdh_Q175_CPu_6m;Langfelder_Hdh_Q175_HTH-TH_6m;Lee_Hdh_Q175_TRAP_iSPN_6m	0.00210143
Prr18	5	Langfelder_Hdh_Q175_brainstem_6m;Langfelder_Hdh_Q175_Cb_6m;Langfelder_Hdh_Q175_CPu_6m;Langfelder_Hdh_Q175_HTH-TH_6m;Yildirim_CHL2_CPu_1y	0.00210337
Tceal5	5	Langfelder_Hdh_Q175_Cb_6m;Langfelder_Hdh_Q175_CPu_6m;Lee_Hdh_Q175_TRAP_astro_6m;Lee_Hdh_Q175_TRAP_dSPN_6m;Lee_Hdh_Q175_TRAP_iSPN_6m	0.0021044
Gpr83	5	Langfelder_Hdh_Q175_Co_6m;Langfelder_Hdh_Q175_CPu_6m;Lee_Hdh_Q175_TRAP_dSPN_6m;Lee_Hdh_Q175_TRAP_iSPN_6m;Yildirim_CHL2_CPu_1y	0.0021105
Slitrk1	5	Langfelder_Hdh_Q175_CA_6m;Langfelder_Hdh_Q175_Cb_6m;Langfelder_Hdh_Q175_CPu_6m;Lee_Hdh_Q175_TRAP_astro_6m;Lee_Hdh_Q175_TRAP_iSPN_6m	0.00212141
Cyp51	5	Langfelder_Hdh_Q175_brainstem_6m;Langfelder_Hdh_Q175_CA_6m;Langfelder_Hdh_Q175_Cb_6m;Langfelder_Hdh_Q175_Co_6m;Langfelder_Hdh_Q175_CPu_6m	0.00214706
Dbp	5	Langfelder_Hdh_Q175_CA_6m;Langfelder_Hdh_Q175_CPu_6m;Lee_Hdh_Q175_TRAP_dSPN_6m;Lee_Hdh_Q175_TRAP_IN_Ch_6m;Yildirim_CHL2_CPu_1y	0.00216425
Atrx	5	Langfelder_Hdh_Q175_Cb_6m;Langfelder_Hdh_Q175_CPu_6m;Lee_Hdh_Q175_TRAP_astro_6m;Lee_Hdh_Q175_TRAP_IN_Ch_6m;Lee_Hdh_Q175_TRAP_iSPN_6m	0.00217317
Slc8a2	5	Langfelder_Hdh_Q175_CA_6m;Langfelder_Hdh_Q175_Cb_6m;Langfelder_Hdh_Q175_CPu_6m;Lee_Hdh_Q175_TRAP_dSPN_6m;Lee_Hdh_Q175_TRAP_iSPN_6m	0.00220128
Scn9a	5	Langfelder_Hdh_Q175_CA_6m;Langfelder_Hdh_Q175_CPu_6m;Lee_Hdh_Q175_snRNA_dSPN_6m;Lee_Hdh_Q175_TRAP_iSPN_6m;Yildirim_CHL2_CPu_1y	0.00221581
Slc2a13	5	Langfelder_Hdh_Q175_Cb_6m;Lee_Hdh_Q175_snRNA_dSPN_6m;Lee_Hdh_Q175_snRNA_FON_6m;Lee_Hdh_Q175_snRNA_iSPN_6m;Lee_Hdh_Q175_TRAP_iSPN_6m	0.00221692
Jph4	5	Langfelder_Hdh_Q175_CA_6m;Langfelder_Hdh_Q175_Cb_6m;Langfelder_Hdh_Q175_CPu_6m;Lee_Hdh_Q175_TRAP_dSPN_6m;Lee_Hdh_Q175_TRAP_iSPN_6m	0.00221949
Kcnk13	5	Langfelder_Hdh_Q175_brainstem_6m;Langfelder_Hdh_Q175_Cb_6m;Langfelder_Hdh_Q175_CPu_6m;Langfelder_Hdh_Q175_HTH-TH_6m;Yildirim_CHL2_CPu_1y	0.00225883
Gja1	5	Langfelder_Hdh_Q175_brainstem_6m;Langfelder_Hdh_Q175_CA_6m;Langfelder_Hdh_Q175_Cb_6m;Langfelder_Hdh_Q175_Co_6m;Langfelder_Hdh_Q175_HTH-TH_6m	0.00237135
Nav2	5	Langfelder_Hdh_Q175_CPu_6m;Lee_Hdh_Q175_snRNA_FON_6m;Lee_Hdh_Q175_snRNA_iSPN_6m;Lee_Hdh_Q175_TRAP_dSPN_6m;Lee_Hdh_Q175_TRAP_IN_Ch_6m	0.00239769
Fabp7	5	Langfelder_Hdh_Q175_CA_6m;Langfelder_Hdh_Q175_Cb_6m;Langfelder_Hdh_Q175_CPu_6m;Lee_Hdh_Q175_TRAP_dSPN_6m;Lee_Hdh_Q175_TRAP_iSPN_6m	0.00243289
Acsl6	5	Langfelder_Hdh_Q175_CA_6m;Langfelder_Hdh_Q175_Co_6m;Langfelder_Hdh_Q175_CPu_6m;Langfelder_Hdh_Q175_HTH-TH_6m;Lee_Hdh_Q175_TRAP_dSPN_6m	0.00244064
Zfp706	5	Langfelder_Hdh_Q175_CA_6m;Langfelder_Hdh_Q175_Co_6m;Langfelder_Hdh_Q175_CPu_6m;Lee_Hdh_Q175_TRAP_dSPN_6m;Lee_Hdh_Q175_TRAP_iSPN_6m	0.0024688
Thsd7a	5	Langfelder_Hdh_Q175_brainstem_6m;Langfelder_Hdh_Q175_CPu_6m;Lee_Hdh_Q175_snRNA_dSPN_6m;Lee_Hdh_Q175_snRNA_iSPN_6m;Lee_Hdh_Q175_TRAP_dSPN_6m	0.00247559
Cd82	5	Langfelder_Hdh_Q175_brainstem_6m;Langfelder_Hdh_Q175_CA_6m;Langfelder_Hdh_Q175_Co_6m;Langfelder_Hdh_Q175_CPu_6m;Langfelder_Hdh_Q175_HTH-TH_6m	0.00253394
Ppap2c	5	Langfelder_Hdh_Q175_brainstem_6m;Langfelder_Hdh_Q175_CA_6m;Langfelder_Hdh_Q175_Co_6m;Langfelder_Hdh_Q175_CPu_6m;Langfelder_Hdh_Q175_HTH-TH_6m	0.002544
Trmt2b	5	Langfelder_Hdh_Q175_CA_6m;Langfelder_Hdh_Q175_Cb_6m;Langfelder_Hdh_Q175_CPu_6m;Lee_Hdh_Q175_TRAP_dSPN_6m;Lee_Hdh_Q175_TRAP_iSPN_6m	0.00258238
Pld5	5	Langfelder_Hdh_Q175_Cb_6m;Langfelder_Hdh_Q175_CPu_6m;Lee_Hdh_Q175_snRNA_dSPN_6m;Lee_Hdh_Q175_snRNA_iSPN_6m;Lee_Hdh_Q175_TRAP_iSPN_6m	0.00264097
Mllt3	5	Langfelder_Hdh_Q175_Cb_6m;Lee_Hdh_Q175_snRNA_dSPN_6m;Lee_Hdh_Q175_snRNA_iSPN_6m;Lee_Hdh_Q175_TRAP_IN_Ch_6m;Lee_Hdh_Q175_TRAP_iSPN_6m	0.00272728
Ptch1	5	Langfelder_Hdh_Q175_Co_6m;Langfelder_Hdh_Q175_CPu_6m;Lee_Hdh_Q175_snRNA_dSPN_6m;Lee_Hdh_Q175_TRAP_IN_Ch_6m;Lee_Hdh_Q175_TRAP_iSPN_6m	0.00274434
Gfod1	5	Langfelder_Hdh_Q175_CA_6m;Langfelder_Hdh_Q175_Cb_6m;Langfelder_Hdh_Q175_CPu_6m;Lee_Hdh_Q175_TRAP_dSPN_6m;Lee_Hdh_Q175_TRAP_iSPN_6m	0.00280046
Slc6a15	5	Langfelder_Hdh_Q175_CA_6m;Langfelder_Hdh_Q175_Cb_6m;Langfelder_Hdh_Q175_Co_6m;Langfelder_Hdh_Q175_CPu_6m;Lee_Hdh_Q175_TRAP_astro_6m	0.00285274
Ptn	5	Langfelder_Hdh_Q175_Co_6m;Langfelder_Hdh_Q175_CPu_6m;Lee_Hdh_Q175_snRNA_astro_6m;Lee_Hdh_Q175_snRNA_dSPN_6m;Lee_Hdh_Q175_snRNA_oligo_6m	0.0028624
Ntsr2	5	Langfelder_Hdh_Q175_brainstem_6m;Langfelder_Hdh_Q175_CA_6m;Langfelder_Hdh_Q175_Cb_6m;Langfelder_Hdh_Q175_CPu_6m;Lee_Hdh_Q175_snRNA_astro_6m	0.00288571
Gng12	5	Langfelder_Hdh_Q175_brainstem_6m;Langfelder_Hdh_Q175_CA_6m;Langfelder_Hdh_Q175_Cb_6m;Langfelder_Hdh_Q175_CPu_6m;Lee_Hdh_Q175_TRAP_iSPN_6m	0.00301646
Snrnp70	5	Langfelder_Hdh_Q175_Cb_6m;Langfelder_Hdh_Q175_Co_6m;Langfelder_Hdh_Q175_CPu_6m;Lee_Hdh_Q175_TRAP_dSPN_6m;Lee_Hdh_Q175_TRAP_iSPN_6m	0.00307035
Gab2	5	Langfelder_Hdh_Q175_brainstem_6m;Langfelder_Hdh_Q175_CA_6m;Langfelder_Hdh_Q175_CPu_6m;Lee_Hdh_Q175_snRNA_dSPN_6m;Lee_Hdh_Q175_TRAP_iSPN_6m	0.00312336
Gria2	5	Langfelder_Hdh_Q175_CA_6m;Langfelder_Hdh_Q175_Cb_6m;Lee_Hdh_Q175_snRNA_dSPN_6m;Lee_Hdh_Q175_snRNA_iSPN_6m;Lee_Hdh_Q175_TRAP_astro_6m	0.00312737
Clspn	5	Langfelder_Hdh_Q175_CPu_6m;Lee_Hdh_Q175_TRAP_astro_6m;Lee_Hdh_Q175_TRAP_dSPN_6m;Lee_Hdh_Q175_TRAP_IN_Ch_6m;Yildirim_CHL2_CPu_1y	0.00313498
Myl6b	5	Langfelder_Hdh_Q175_CA_6m;Langfelder_Hdh_Q175_Co_6m;Langfelder_Hdh_Q175_CPu_6m;Lee_Hdh_Q175_TRAP_dSPN_6m;Lee_Hdh_Q175_TRAP_iSPN_6m	0.00314628
Tubb2a	5	Langfelder_Hdh_Q175_Cb_6m;Langfelder_Hdh_Q175_Co_6m;Langfelder_Hdh_Q175_CPu_6m;Lee_Hdh_Q175_TRAP_dSPN_6m;Lee_Hdh_Q175_TRAP_iSPN_6m	0.00325316
Ppap2b	5	Langfelder_Hdh_Q175_brainstem_6m;Langfelder_Hdh_Q175_CA_6m;Langfelder_Hdh_Q175_Co_6m;Langfelder_Hdh_Q175_CPu_6m;Langfelder_Hdh_Q175_HTH-TH_6m	0.00339516
Cldn14	5	Langfelder_Hdh_Q175_brainstem_6m;Langfelder_Hdh_Q175_CA_6m;Langfelder_Hdh_Q175_Co_6m;Langfelder_Hdh_Q175_CPu_6m;Langfelder_Hdh_Q175_HTH-TH_6m	0.00340197
Dhcr24	5	Langfelder_Hdh_Q175_brainstem_6m;Langfelder_Hdh_Q175_CA_6m;Langfelder_Hdh_Q175_Cb_6m;Langfelder_Hdh_Q175_Co_6m;Langfelder_Hdh_Q175_CPu_6m	0.00347546
Tenm3	5	Langfelder_Hdh_Q175_CPu_6m;Lee_Hdh_Q175_snRNA_dSPN_6m;Lee_Hdh_Q175_snRNA_FON_6m;Lee_Hdh_Q175_snRNA_iSPN_6m;Lee_Hdh_Q175_TRAP_IN_Ch_6m	0.00349487
Pja2	5	Langfelder_Hdh_Q175_CA_6m;Langfelder_Hdh_Q175_Co_6m;Langfelder_Hdh_Q175_CPu_6m;Lee_Hdh_Q175_snRNA_iSPN_6m;Lee_Hdh_Q175_TRAP_IN_Ch_6m	0.00350969
Atp1b2	5	Langfelder_Hdh_Q175_CA_6m;Langfelder_Hdh_Q175_Cb_6m;Langfelder_Hdh_Q175_Co_6m;Langfelder_Hdh_Q175_HTH-TH_6m;Lee_Hdh_Q175_TRAP_dSPN_6m	0.00353385
Frmd5	5	Langfelder_Hdh_Q175_CA_6m;Lee_Hdh_Q175_snRNA_dSPN_6m;Lee_Hdh_Q175_snRNA_FON_6m;Lee_Hdh_Q175_snRNA_iSPN_6m;Lee_Hdh_Q175_snRNA_oligo_6m	0.00375075
Pde1c	5	Langfelder_Hdh_Q175_CA_6m;Langfelder_Hdh_Q175_Cb_6m;Langfelder_Hdh_Q175_CPu_6m;Lee_Hdh_Q175_snRNA_dSPN_6m;Lee_Hdh_Q175_snRNA_iSPN_6m	0.00376951
Baalc	5	Langfelder_Hdh_Q175_brainstem_6m;Langfelder_Hdh_Q175_CA_6m;Langfelder_Hdh_Q175_Co_6m;Langfelder_Hdh_Q175_CPu_6m;Langfelder_Hdh_Q175_HTH-TH_6m	0.00382912
Kndc1	5	Langfelder_Hdh_Q175_brainstem_6m;Langfelder_Hdh_Q175_Co_6m;Langfelder_Hdh_Q175_CPu_6m;Lee_Hdh_Q175_TRAP_astro_6m;Lee_Hdh_Q175_TRAP_iSPN_6m	0.00390196
Cacnb1	5	Langfelder_Hdh_Q175_CA_6m;Langfelder_Hdh_Q175_CPu_6m;Lee_Hdh_Q175_TRAP_astro_6m;Lee_Hdh_Q175_TRAP_dSPN_6m;Lee_Hdh_Q175_TRAP_iSPN_6m	0.00390559
Setbp1	5	Langfelder_Hdh_Q175_CPu_6m;Lee_Hdh_Q175_snRNA_dSPN_6m;Lee_Hdh_Q175_snRNA_iSPN_6m;Lee_Hdh_Q175_TRAP_IN_Ch_6m;Lee_Hdh_Q175_TRAP_iSPN_6m	0.00393854
Spred1	5	Langfelder_Hdh_Q175_CPu_6m;Lee_Hdh_Q175_snRNA_dSPN_6m;Lee_Hdh_Q175_snRNA_IN_PT_6m;Lee_Hdh_Q175_snRNA_iSPN_6m;Lee_Hdh_Q175_TRAP_dSPN_6m	0.00394636
Meis1	5	Langfelder_Hdh_Q175_CA_6m;Langfelder_Hdh_Q175_Cb_6m;Langfelder_Hdh_Q175_CPu_6m;Lee_Hdh_Q175_snRNA_dSPN_6m;Lee_Hdh_Q175_snRNA_iSPN_6m	0.00406872
Capn5	5	Langfelder_Hdh_Q175_CA_6m;Langfelder_Hdh_Q175_Cb_6m;Langfelder_Hdh_Q175_Co_6m;Langfelder_Hdh_Q175_CPu_6m;Lee_Hdh_Q175_TRAP_iSPN_6m	0.00408309
Cpox	5	Langfelder_Hdh_Q175_brainstem_6m;Langfelder_Hdh_Q175_CA_6m;Langfelder_Hdh_Q175_Co_6m;Langfelder_Hdh_Q175_CPu_6m;Lee_Hdh_Q175_TRAP_iSPN_6m	0.00410223
S100pbp	5	Langfelder_Hdh_Q175_Co_6m;Langfelder_Hdh_Q175_CPu_6m;Lee_Hdh_Q175_TRAP_dSPN_6m;Lee_Hdh_Q175_TRAP_IN_Ch_6m;Lee_Hdh_Q175_TRAP_iSPN_6m	0.00414306
Dusp7	5	Langfelder_Hdh_Q175_Co_6m;Langfelder_Hdh_Q175_CPu_6m;Langfelder_Hdh_Q175_HTH-TH_6m;Lee_Hdh_Q175_TRAP_dSPN_6m;Lee_Hdh_Q175_TRAP_IN_Ch_6m	0.00418155
Otud7a	5	Langfelder_Hdh_Q175_Cb_6m;Langfelder_Hdh_Q175_CPu_6m;Lee_Hdh_Q175_snRNA_dSPN_6m;Lee_Hdh_Q175_snRNA_iSPN_6m;Lee_Hdh_Q175_TRAP_iSPN_6m	0.00424617
Aldoc	5	Langfelder_Hdh_Q175_brainstem_6m;Langfelder_Hdh_Q175_Cb_6m;Langfelder_Hdh_Q175_CPu_6m;Langfelder_Hdh_Q175_HTH-TH_6m;Lee_Hdh_Q175_TRAP_iSPN_6m	0.00427065
Sh3bgrl3	5	Langfelder_Hdh_Q175_CA_6m;Langfelder_Hdh_Q175_CPu_6m;Lee_Hdh_Q175_TRAP_astro_6m;Lee_Hdh_Q175_TRAP_dSPN_6m;Lee_Hdh_Q175_TRAP_iSPN_6m	0.00429231
Atp9a	5	Langfelder_Hdh_Q175_brainstem_6m;Langfelder_Hdh_Q175_CA_6m;Langfelder_Hdh_Q175_Co_6m;Langfelder_Hdh_Q175_CPu_6m;Lee_Hdh_Q175_snRNA_dSPN_6m	0.00434828
Ctxn1	5	Langfelder_Hdh_Q175_CA_6m;Langfelder_Hdh_Q175_Co_6m;Langfelder_Hdh_Q175_CPu_6m;Lee_Hdh_Q175_TRAP_dSPN_6m;Lee_Hdh_Q175_TRAP_iSPN_6m	0.00441389
Rasal2	5	Langfelder_Hdh_Q175_brainstem_6m;Langfelder_Hdh_Q175_CPu_6m;Lee_Hdh_Q175_snRNA_dSPN_6m;Lee_Hdh_Q175_snRNA_iSPN_6m;Lee_Hdh_Q175_TRAP_iSPN_6m	0.00442032
Gadd45b	5	Langfelder_Hdh_Q175_CA_6m;Langfelder_Hdh_Q175_Cb_6m;Langfelder_Hdh_Q175_Co_6m;Langfelder_Hdh_Q175_CPu_6m;Lee_Hdh_Q175_TRAP_iSPN_6m	0.00442638
Darc	5	Langfelder_Hdh_Q175_brainstem_6m;Langfelder_Hdh_Q175_CA_6m;Langfelder_Hdh_Q175_Cb_6m;Langfelder_Hdh_Q175_Co_6m;Langfelder_Hdh_Q175_CPu_6m	0.00451098
Fez2	5	Langfelder_Hdh_Q175_CA_6m;Langfelder_Hdh_Q175_Co_6m;Langfelder_Hdh_Q175_CPu_6m;Lee_Hdh_Q175_TRAP_dSPN_6m;Lee_Hdh_Q175_TRAP_iSPN_6m	0.0045111
Pcdh8	5	Langfelder_Hdh_Q175_Cb_6m;Langfelder_Hdh_Q175_Co_6m;Langfelder_Hdh_Q175_CPu_6m;Langfelder_Hdh_Q175_HTH-TH_6m;Yildirim_CHL2_CPu_1y	0.00458092
Gap43	5	Langfelder_Hdh_Q175_CA_6m;Langfelder_Hdh_Q175_Co_6m;Langfelder_Hdh_Q175_CPu_6m;Lee_Hdh_Q175_TRAP_astro_6m;Lee_Hdh_Q175_TRAP_dSPN_6m	0.00465324
Rph3a	5	Langfelder_Hdh_Q175_CA_6m;Langfelder_Hdh_Q175_Co_6m;Langfelder_Hdh_Q175_CPu_6m;Lee_Hdh_Q175_snRNA_FON_6m;Lee_Hdh_Q175_TRAP_IN_Ch_6m	0.0046626
Grb14	5	Langfelder_Hdh_Q175_CA_6m;Langfelder_Hdh_Q175_Cb_6m;Langfelder_Hdh_Q175_Co_6m;Langfelder_Hdh_Q175_CPu_6m;Lee_Hdh_Q175_TRAP_iSPN_6m	0.00469067
Etv1	5	Langfelder_Hdh_Q175_brainstem_6m;Langfelder_Hdh_Q175_Cb_6m;Langfelder_Hdh_Q175_CPu_6m;Lee_Hdh_Q175_snRNA_IN_PT_6m;Lee_Hdh_Q175_TRAP_iSPN_6m	0.0047649
Dhcr7	5	Langfelder_Hdh_Q175_brainstem_6m;Langfelder_Hdh_Q175_Cb_6m;Langfelder_Hdh_Q175_Co_6m;Langfelder_Hdh_Q175_HTH-TH_6m;Lee_Hdh_Q175_TRAP_iSPN_6m	0.0048383
Skap2	5	Langfelder_Hdh_Q175_brainstem_6m;Langfelder_Hdh_Q175_CA_6m;Langfelder_Hdh_Q175_Co_6m;Langfelder_Hdh_Q175_CPu_6m;Lee_Hdh_Q175_TRAP_dSPN_6m	0.00486614
Evi2a	5	Langfelder_Hdh_Q175_brainstem_6m;Langfelder_Hdh_Q175_CA_6m;Langfelder_Hdh_Q175_Co_6m;Langfelder_Hdh_Q175_CPu_6m;Lee_Hdh_Q175_TRAP_iSPN_6m	0.00492341
Trim59	5	Langfelder_Hdh_Q175_brainstem_6m;Langfelder_Hdh_Q175_Cb_6m;Langfelder_Hdh_Q175_Co_6m;Langfelder_Hdh_Q175_CPu_6m;Langfelder_Hdh_Q175_HTH-TH_6m	0.0050168
Kbtbd11	5	Langfelder_Hdh_Q175_CA_6m;Langfelder_Hdh_Q175_CPu_6m;Lee_Hdh_Q175_TRAP_dSPN_6m;Lee_Hdh_Q175_TRAP_IN_Ch_6m;Lee_Hdh_Q175_TRAP_iSPN_6m	0.00511521
Zfp385b	5	Langfelder_Hdh_Q175_Cb_6m;Langfelder_Hdh_Q175_CPu_6m;Lee_Hdh_Q175_snRNA_dSPN_6m;Lee_Hdh_Q175_snRNA_iSPN_6m;Lee_Hdh_Q175_TRAP_iSPN_6m	0.005157
Per1	5	Langfelder_Hdh_Q175_CA_6m;Langfelder_Hdh_Q175_CPu_6m;Lee_Hdh_Q175_snRNA_dSPN_6m;Lee_Hdh_Q175_snRNA_iSPN_6m;Lee_Hdh_Q175_TRAP_dSPN_6m	0.00520756
Sc4mol	5	Langfelder_Hdh_Q175_brainstem_6m;Langfelder_Hdh_Q175_CA_6m;Langfelder_Hdh_Q175_Cb_6m;Langfelder_Hdh_Q175_Co_6m;Langfelder_Hdh_Q175_CPu_6m	0.005749
Acot1	5	Langfelder_Hdh_Q175_brainstem_6m;Langfelder_Hdh_Q175_CA_6m;Langfelder_Hdh_Q175_Co_6m;Langfelder_Hdh_Q175_CPu_6m;Lee_Hdh_Q175_TRAP_iSPN_6m	0.00575903
Rftn1	5	Langfelder_Hdh_Q175_CA_6m;Langfelder_Hdh_Q175_Cb_6m;Langfelder_Hdh_Q175_CPu_6m;Langfelder_Hdh_Q175_HTH-TH_6m;Lee_Hdh_Q175_TRAP_astro_6m	0.00584396
Trpc7	5	Langfelder_Hdh_Q175_CA_6m;Langfelder_Hdh_Q175_CPu_6m;Langfelder_Hdh_Q175_HTH-TH_6m;Lee_Hdh_Q175_snRNA_dSPN_6m;Lee_Hdh_Q175_TRAP_iSPN_6m	0.00595163
Cited2	5	Langfelder_Hdh_Q175_CA_6m;Langfelder_Hdh_Q175_Co_6m;Langfelder_Hdh_Q175_CPu_6m;Lee_Hdh_Q175_TRAP_dSPN_6m;Lee_Hdh_Q175_TRAP_iSPN_6m	0.00596878
Jak2	5	Langfelder_Hdh_Q175_brainstem_6m;Langfelder_Hdh_Q175_CPu_6m;Lee_Hdh_Q175_snRNA_dSPN_6m;Lee_Hdh_Q175_snRNA_iSPN_6m;Lee_Hdh_Q175_TRAP_dSPN_6m	0.00641008
D7Ertd443e	5	Langfelder_Hdh_Q175_CPu_6m;Lee_Hdh_Q175_snRNA_dSPN_6m;Lee_Hdh_Q175_snRNA_iSPN_6m;Lee_Hdh_Q175_TRAP_dSPN_6m;Yildirim_CHL2_CPu_1y	0.00659406
Arsg	5	Langfelder_Hdh_Q175_brainstem_6m;Langfelder_Hdh_Q175_Cb_6m;Langfelder_Hdh_Q175_Co_6m;Langfelder_Hdh_Q175_CPu_6m;Langfelder_Hdh_Q175_HTH-TH_6m	0.00659611
Slc6a1	5	Langfelder_Hdh_Q175_Co_6m;Langfelder_Hdh_Q175_CPu_6m;Lee_Hdh_Q175_TRAP_astro_6m;Lee_Hdh_Q175_TRAP_dSPN_6m;Lee_Hdh_Q175_TRAP_IN_Ch_6m	0.00661258
Atp1a3	5	Langfelder_Hdh_Q175_CA_6m;Langfelder_Hdh_Q175_CPu_6m;Lee_Hdh_Q175_snRNA_dSPN_6m;Lee_Hdh_Q175_snRNA_iSPN_6m;Lee_Hdh_Q175_TRAP_astro_6m	0.00665673
Atp2b2	5	Langfelder_Hdh_Q175_CA_6m;Langfelder_Hdh_Q175_Co_6m;Langfelder_Hdh_Q175_CPu_6m;Lee_Hdh_Q175_TRAP_dSPN_6m;Lee_Hdh_Q175_TRAP_iSPN_6m	0.00669601
2610001J05Rik	5	Langfelder_Hdh_Q175_Cb_6m;Langfelder_Hdh_Q175_Co_6m;Langfelder_Hdh_Q175_CPu_6m;Lee_Hdh_Q175_TRAP_dSPN_6m;Lee_Hdh_Q175_TRAP_iSPN_6m	0.00672626
Cbx8	5	Langfelder_Hdh_Q175_CA_6m;Langfelder_Hdh_Q175_Cb_6m;Langfelder_Hdh_Q175_Co_6m;Langfelder_Hdh_Q175_CPu_6m;Lee_Hdh_Q175_TRAP_iSPN_6m	0.00677623
Jsrp1	5	Langfelder_Hdh_Q175_CA_6m;Langfelder_Hdh_Q175_Cb_6m;Langfelder_Hdh_Q175_Co_6m;Langfelder_Hdh_Q175_CPu_6m;Lee_Hdh_Q175_TRAP_iSPN_6m	0.00679678
Mmp17	5	Langfelder_Hdh_Q175_CA_6m;Langfelder_Hdh_Q175_Cb_6m;Langfelder_Hdh_Q175_Co_6m;Langfelder_Hdh_Q175_CPu_6m;Lee_Hdh_Q175_TRAP_iSPN_6m	0.0068217
Fermt2	5	Langfelder_Hdh_Q175_Co_6m;Langfelder_Hdh_Q175_CPu_6m;Langfelder_Hdh_Q175_HTH-TH_6m;Lee_Hdh_Q175_TRAP_IN_Ch_6m;Lee_Hdh_Q175_TRAP_iSPN_6m	0.00690337
Tyro3	5	Langfelder_Hdh_Q175_CA_6m;Langfelder_Hdh_Q175_Cb_6m;Langfelder_Hdh_Q175_Co_6m;Langfelder_Hdh_Q175_CPu_6m;Langfelder_Hdh_Q175_HTH-TH_6m	0.00698948
Chil1	5	Langfelder_Hdh_Q175_brainstem_6m;Langfelder_Hdh_Q175_CPu_6m;Langfelder_Hdh_Q175_HTH-TH_6m;Lee_Hdh_Q175_TRAP_dSPN_6m;Lee_Hdh_Q175_TRAP_iSPN_6m	0.00718426
Msantd1	5	Langfelder_Hdh_Q175_brainstem_6m;Langfelder_Hdh_Q175_Cb_6m;Langfelder_Hdh_Q175_Co_6m;Langfelder_Hdh_Q175_CPu_6m;Lee_Hdh_Q175_TRAP_iSPN_6m	0.00720997
Nexn	5	Langfelder_Hdh_Q175_Co_6m;Langfelder_Hdh_Q175_CPu_6m;Lee_Hdh_Q175_snRNA_dSPN_6m;Lee_Hdh_Q175_snRNA_iSPN_6m;Yildirim_CHL2_CPu_1y	0.00740513
Syt6	5	Langfelder_Hdh_Q175_CPu_6m;Langfelder_Hdh_Q175_HTH-TH_6m;Lee_Hdh_Q175_snRNA_dSPN_6m;Lee_Hdh_Q175_snRNA_FON_6m;Lee_Hdh_Q175_snRNA_iSPN_6m	0.00764806
Reln	5	Langfelder_Hdh_Q175_Co_6m;Langfelder_Hdh_Q175_CPu_6m;Lee_Hdh_Q175_snRNA_dSPN_6m;Lee_Hdh_Q175_snRNA_iSPN_6m;Lee_Hdh_Q175_TRAP_IN_Ch_6m	0.00775614
Inpp5j	5	Langfelder_Hdh_Q175_Cb_6m;Langfelder_Hdh_Q175_CPu_6m;Langfelder_Hdh_Q175_HTH-TH_6m;Lee_Hdh_Q175_TRAP_dSPN_6m;Lee_Hdh_Q175_TRAP_iSPN_6m	0.00777919
Sstr1	5	Langfelder_Hdh_Q175_CA_6m;Langfelder_Hdh_Q175_Co_6m;Langfelder_Hdh_Q175_CPu_6m;Langfelder_Hdh_Q175_HTH-TH_6m;Yildirim_CHL2_CPu_1y	0.00792873
Gatm	5	Langfelder_Hdh_Q175_brainstem_6m;Langfelder_Hdh_Q175_Cb_6m;Langfelder_Hdh_Q175_HTH-TH_6m;Lee_Hdh_Q175_snRNA_oligo_6m;Lee_Hdh_Q175_TRAP_iSPN_6m	0.00803981
Cyth1	5	Langfelder_Hdh_Q175_brainstem_6m;Langfelder_Hdh_Q175_CA_6m;Langfelder_Hdh_Q175_Cb_6m;Langfelder_Hdh_Q175_Co_6m;Langfelder_Hdh_Q175_CPu_6m	0.00809621
Prnp	5	Langfelder_Hdh_Q175_brainstem_6m;Langfelder_Hdh_Q175_CPu_6m;Lee_Hdh_Q175_TRAP_astro_6m;Lee_Hdh_Q175_TRAP_dSPN_6m;Lee_Hdh_Q175_TRAP_iSPN_6m	0.00810759
Dpysl3	5	Langfelder_Hdh_Q175_Cb_6m;Langfelder_Hdh_Q175_Co_6m;Langfelder_Hdh_Q175_CPu_6m;Lee_Hdh_Q175_TRAP_dSPN_6m;Lee_Hdh_Q175_TRAP_iSPN_6m	0.00818765
Gpx6	5	Langfelder_Hdh_Q175_Cb_6m;Langfelder_Hdh_Q175_CPu_6m;Lee_Hdh_Q175_TRAP_dSPN_6m;Lee_Hdh_Q175_TRAP_iSPN_6m;Yildirim_CHL2_CPu_1y	0.00820765
Iqgap2	5	Langfelder_Hdh_Q175_CA_6m;Langfelder_Hdh_Q175_Cb_6m;Langfelder_Hdh_Q175_CPu_6m;Lee_Hdh_Q175_snRNA_dSPN_6m;Lee_Hdh_Q175_snRNA_iSPN_6m	0.00832792
Ndst3	5	Langfelder_Hdh_Q175_Cb_6m;Langfelder_Hdh_Q175_Co_6m;Langfelder_Hdh_Q175_CPu_6m;Lee_Hdh_Q175_TRAP_dSPN_6m;Lee_Hdh_Q175_TRAP_iSPN_6m	0.00844794
Ncan	5	Langfelder_Hdh_Q175_brainstem_6m;Langfelder_Hdh_Q175_CA_6m;Langfelder_Hdh_Q175_Co_6m;Langfelder_Hdh_Q175_CPu_6m;Lee_Hdh_Q175_TRAP_astro_6m	0.00859153
Ccp110	5	Langfelder_Hdh_Q175_brainstem_6m;Langfelder_Hdh_Q175_Co_6m;Langfelder_Hdh_Q175_CPu_6m;Langfelder_Hdh_Q175_HTH-TH_6m;Lee_Hdh_Q175_TRAP_iSPN_6m	0.00871107
Rbm28	5	Langfelder_Hdh_Q175_CA_6m;Langfelder_Hdh_Q175_Cb_6m;Langfelder_Hdh_Q175_Co_6m;Langfelder_Hdh_Q175_CPu_6m;Lee_Hdh_Q175_TRAP_dSPN_6m	0.00871483
E2f2	5	Langfelder_Hdh_Q175_brainstem_6m;Langfelder_Hdh_Q175_Cb_6m;Langfelder_Hdh_Q175_Co_6m;Langfelder_Hdh_Q175_CPu_6m;Langfelder_Hdh_Q175_HTH-TH_6m	0.00879454
Gstm5	5	Langfelder_Hdh_Q175_brainstem_6m;Langfelder_Hdh_Q175_Co_6m;Langfelder_Hdh_Q175_CPu_6m;Lee_Hdh_Q175_TRAP_astro_6m;Lee_Hdh_Q175_TRAP_iSPN_6m	0.0087965
Pde8a	5	Langfelder_Hdh_Q175_brainstem_6m;Langfelder_Hdh_Q175_Cb_6m;Langfelder_Hdh_Q175_Co_6m;Langfelder_Hdh_Q175_CPu_6m;Langfelder_Hdh_Q175_HTH-TH_6m	0.00912817
Pcp4l1	5	Langfelder_Hdh_Q175_Cb_6m;Langfelder_Hdh_Q175_CPu_6m;Langfelder_Hdh_Q175_HTH-TH_6m;Lee_Hdh_Q175_TRAP_iSPN_6m;Yildirim_CHL2_CPu_1y	0.00918416
Cdk16	5	Langfelder_Hdh_Q175_Cb_6m;Langfelder_Hdh_Q175_Co_6m;Langfelder_Hdh_Q175_HTH-TH_6m;Lee_Hdh_Q175_TRAP_astro_6m;Lee_Hdh_Q175_TRAP_iSPN_6m	0.009195
C530008M17Rik	5	Langfelder_Hdh_Q175_CA_6m;Langfelder_Hdh_Q175_Cb_6m;Langfelder_Hdh_Q175_Co_6m;Langfelder_Hdh_Q175_CPu_6m;Lee_Hdh_Q175_TRAP_iSPN_6m	0.0092256
Psme1	5	Langfelder_Hdh_Q175_Cb_6m;Langfelder_Hdh_Q175_Co_6m;Langfelder_Hdh_Q175_CPu_6m;Lee_Hdh_Q175_TRAP_dSPN_6m;Lee_Hdh_Q175_TRAP_iSPN_6m	0.00925712
Ppp1r3c	5	Langfelder_Hdh_Q175_brainstem_6m;Langfelder_Hdh_Q175_CA_6m;Langfelder_Hdh_Q175_Cb_6m;Langfelder_Hdh_Q175_CPu_6m;Lee_Hdh_Q175_TRAP_iSPN_6m	0.00937815
Eid1	5	Langfelder_Hdh_Q175_brainstem_6m;Langfelder_Hdh_Q175_Cb_6m;Langfelder_Hdh_Q175_CPu_6m;Lee_Hdh_Q175_TRAP_IN_Ch_6m;Lee_Hdh_Q175_TRAP_iSPN_6m	0.00969681
Slc6a11	5	Langfelder_Hdh_Q175_brainstem_6m;Langfelder_Hdh_Q175_Cb_6m;Langfelder_Hdh_Q175_Co_6m;Langfelder_Hdh_Q175_HTH-TH_6m;Lee_Hdh_Q175_TRAP_iSPN_6m	0.0097723
Fkbp14	5	Langfelder_Hdh_Q175_brainstem_6m;Langfelder_Hdh_Q175_CA_6m;Langfelder_Hdh_Q175_Co_6m;Langfelder_Hdh_Q175_CPu_6m;Lee_Hdh_Q175_TRAP_dSPN_6m	0.00979713
Nr4a1	5	Langfelder_Hdh_Q175_Cb_6m;Langfelder_Hdh_Q175_CPu_6m;Lee_Hdh_Q175_snRNA_FON_6m;Lee_Hdh_Q175_snRNA_IN_PT_6m;Lee_Hdh_Q175_TRAP_dSPN_6m	0.00985184
8030462N17Rik	5	Langfelder_Hdh_Q175_Cb_6m;Langfelder_Hdh_Q175_Co_6m;Langfelder_Hdh_Q175_CPu_6m;Lee_Hdh_Q175_TRAP_dSPN_6m;Lee_Hdh_Q175_TRAP_iSPN_6m	0.00995576
Pou3f1	5	Langfelder_Hdh_Q175_CA_6m;Langfelder_Hdh_Q175_CPu_6m;Lee_Hdh_Q175_TRAP_dSPN_6m;Lee_Hdh_Q175_TRAP_IN_Ch_6m;Yildirim_CHL2_CPu_1y	0.0100518
Srf	5	Langfelder_Hdh_Q175_CA_6m;Langfelder_Hdh_Q175_CPu_6m;Lee_Hdh_Q175_TRAP_astro_6m;Lee_Hdh_Q175_TRAP_dSPN_6m;Lee_Hdh_Q175_TRAP_IN_Ch_6m	0.0101112
Gm20257	5	Langfelder_Hdh_Q175_brainstem_6m;Langfelder_Hdh_Q175_Cb_6m;Langfelder_Hdh_Q175_Co_6m;Langfelder_Hdh_Q175_CPu_6m;Lee_Hdh_Q175_TRAP_dSPN_6m	0.0101555
Iqsec2	5	Langfelder_Hdh_Q175_CA_6m;Langfelder_Hdh_Q175_Cb_6m;Langfelder_Hdh_Q175_CPu_6m;Lee_Hdh_Q175_TRAP_dSPN_6m;Lee_Hdh_Q175_TRAP_iSPN_6m	0.0102056
Lhfpl3	5	Langfelder_Hdh_Q175_CPu_6m;Langfelder_Hdh_Q175_HTH-TH_6m;Lee_Hdh_Q175_snRNA_dSPN_6m;Lee_Hdh_Q175_snRNA_FON_6m;Lee_Hdh_Q175_snRNA_iSPN_6m	0.0102082
Vav3	5	Langfelder_Hdh_Q175_Co_6m;Langfelder_Hdh_Q175_CPu_6m;Langfelder_Hdh_Q175_HTH-TH_6m;Lee_Hdh_Q175_snRNA_dSPN_6m;Lee_Hdh_Q175_snRNA_iSPN_6m	0.0102879
Tmx4	5	Langfelder_Hdh_Q175_Co_6m;Langfelder_Hdh_Q175_CPu_6m;Lee_Hdh_Q175_TRAP_astro_6m;Lee_Hdh_Q175_TRAP_dSPN_6m;Lee_Hdh_Q175_TRAP_iSPN_6m	0.0103547
Mknk2	5	Langfelder_Hdh_Q175_CA_6m;Langfelder_Hdh_Q175_Cb_6m;Langfelder_Hdh_Q175_Co_6m;Langfelder_Hdh_Q175_CPu_6m;Lee_Hdh_Q175_TRAP_IN_Ch_6m	0.0103959
Pacsin1	5	Langfelder_Hdh_Q175_CA_6m;Langfelder_Hdh_Q175_Co_6m;Langfelder_Hdh_Q175_CPu_6m;Lee_Hdh_Q175_TRAP_dSPN_6m;Lee_Hdh_Q175_TRAP_iSPN_6m	0.0104709
Nipal3	5	Langfelder_Hdh_Q175_brainstem_6m;Langfelder_Hdh_Q175_CA_6m;Langfelder_Hdh_Q175_Cb_6m;Langfelder_Hdh_Q175_Co_6m;Lee_Hdh_Q175_TRAP_iSPN_6m	0.0104757
Rit2	5	Langfelder_Hdh_Q175_CA_6m;Langfelder_Hdh_Q175_Cb_6m;Langfelder_Hdh_Q175_CPu_6m;Lee_Hdh_Q175_TRAP_astro_6m;Lee_Hdh_Q175_TRAP_IN_Ch_6m	0.0104984
Rgs8	5	Langfelder_Hdh_Q175_CA_6m;Langfelder_Hdh_Q175_Co_6m;Langfelder_Hdh_Q175_CPu_6m;Lee_Hdh_Q175_TRAP_astro_6m;Lee_Hdh_Q175_TRAP_IN_Ch_6m	0.0105008
Ptcd1	5	Langfelder_Hdh_Q175_CA_6m;Langfelder_Hdh_Q175_Co_6m;Langfelder_Hdh_Q175_CPu_6m;Lee_Hdh_Q175_TRAP_dSPN_6m;Lee_Hdh_Q175_TRAP_iSPN_6m	0.0105035
Pnma3	5	Langfelder_Hdh_Q175_brainstem_6m;Langfelder_Hdh_Q175_Cb_6m;Langfelder_Hdh_Q175_Co_6m;Langfelder_Hdh_Q175_CPu_6m;Yildirim_CHL2_CPu_1y	0.0107733
Apmap	5	Langfelder_Hdh_Q175_Cb_6m;Langfelder_Hdh_Q175_CPu_6m;Lee_Hdh_Q175_TRAP_astro_6m;Lee_Hdh_Q175_TRAP_dSPN_6m;Lee_Hdh_Q175_TRAP_iSPN_6m	0.0109069
Gripap1	5	Langfelder_Hdh_Q175_CA_6m;Langfelder_Hdh_Q175_Cb_6m;Langfelder_Hdh_Q175_CPu_6m;Lee_Hdh_Q175_TRAP_dSPN_6m;Lee_Hdh_Q175_TRAP_iSPN_6m	0.0110142
Prpsap1	5	Langfelder_Hdh_Q175_CA_6m;Langfelder_Hdh_Q175_Cb_6m;Langfelder_Hdh_Q175_Co_6m;Langfelder_Hdh_Q175_CPu_6m;Lee_Hdh_Q175_TRAP_dSPN_6m	0.0113335
Enc1	5	Langfelder_Hdh_Q175_CA_6m;Langfelder_Hdh_Q175_Co_6m;Langfelder_Hdh_Q175_CPu_6m;Lee_Hdh_Q175_TRAP_dSPN_6m;Lee_Hdh_Q175_TRAP_IN_Ch_6m	0.0120745
Senp2	5	Langfelder_Hdh_Q175_CA_6m;Langfelder_Hdh_Q175_Cb_6m;Langfelder_Hdh_Q175_Co_6m;Langfelder_Hdh_Q175_CPu_6m;Lee_Hdh_Q175_TRAP_iSPN_6m	0.0123109
5031439G07Rik	5	Langfelder_Hdh_Q175_brainstem_6m;Langfelder_Hdh_Q175_Cb_6m;Langfelder_Hdh_Q175_HTH-TH_6m;Lee_Hdh_Q175_TRAP_IN_Ch_6m;Lee_Hdh_Q175_TRAP_iSPN_6m	0.0123581
Mvd	5	Langfelder_Hdh_Q175_brainstem_6m;Langfelder_Hdh_Q175_CA_6m;Langfelder_Hdh_Q175_Cb_6m;Langfelder_Hdh_Q175_Co_6m;Langfelder_Hdh_Q175_CPu_6m	0.0127287
Hsdl2	5	Langfelder_Hdh_Q175_brainstem_6m;Langfelder_Hdh_Q175_CA_6m;Langfelder_Hdh_Q175_CPu_6m;Lee_Hdh_Q175_TRAP_dSPN_6m;Lee_Hdh_Q175_TRAP_iSPN_6m	0.0131777
Fuz	5	Langfelder_Hdh_Q175_CA_6m;Langfelder_Hdh_Q175_Cb_6m;Langfelder_Hdh_Q175_Co_6m;Langfelder_Hdh_Q175_CPu_6m;Langfelder_Hdh_Q175_HTH-TH_6m	0.0139172
Kcnj9	5	Langfelder_Hdh_Q175_CA_6m;Langfelder_Hdh_Q175_Cb_6m;Langfelder_Hdh_Q175_Co_6m;Langfelder_Hdh_Q175_CPu_6m;Lee_Hdh_Q175_TRAP_iSPN_6m	0.0142793
Plagl1	5	Langfelder_Hdh_Q175_CA_6m;Langfelder_Hdh_Q175_CPu_6m;Langfelder_Hdh_Q175_HTH-TH_6m;Lee_Hdh_Q175_TRAP_iSPN_6m;Yildirim_CHL2_CPu_1y	0.0143266
Arc	5	Langfelder_Hdh_Q175_brainstem_6m;Langfelder_Hdh_Q175_CA_6m;Langfelder_Hdh_Q175_Co_6m;Langfelder_Hdh_Q175_CPu_6m;Langfelder_Hdh_Q175_HTH-TH_6m	0.0143947
Macrod1	5	Langfelder_Hdh_Q175_brainstem_6m;Langfelder_Hdh_Q175_CA_6m;Langfelder_Hdh_Q175_Cb_6m;Langfelder_Hdh_Q175_Co_6m;Langfelder_Hdh_Q175_CPu_6m	0.0151327
Prkar1b	5	Langfelder_Hdh_Q175_Cb_6m;Langfelder_Hdh_Q175_Co_6m;Langfelder_Hdh_Q175_CPu_6m;Lee_Hdh_Q175_snRNA_dSPN_6m;Lee_Hdh_Q175_TRAP_iSPN_6m	0.0153772
Vwa1	5	Langfelder_Hdh_Q175_brainstem_6m;Langfelder_Hdh_Q175_CA_6m;Langfelder_Hdh_Q175_Cb_6m;Langfelder_Hdh_Q175_CPu_6m;Langfelder_Hdh_Q175_HTH-TH_6m	0.0168221
Oprd1	5	Langfelder_Hdh_Q175_CA_6m;Langfelder_Hdh_Q175_Cb_6m;Langfelder_Hdh_Q175_Co_6m;Langfelder_Hdh_Q175_CPu_6m;Lee_Hdh_Q175_TRAP_iSPN_6m	0.0177917
Icam5	5	Langfelder_Hdh_Q175_Cb_6m;Langfelder_Hdh_Q175_Co_6m;Langfelder_Hdh_Q175_CPu_6m;Lee_Hdh_Q175_snRNA_dSPN_6m;Lee_Hdh_Q175_TRAP_iSPN_6m	0.0179984
Npy	5	Langfelder_Hdh_Q175_CA_6m;Langfelder_Hdh_Q175_cc_6m;Langfelder_Hdh_Q175_Co_6m;Lee_Hdh_Q175_TRAP_iSPN_6m;Yildirim_CHL2_CPu_1y	0.0198407
Dixdc1	5	Langfelder_Hdh_Q175_brainstem_6m;Langfelder_Hdh_Q175_CA_6m;Langfelder_Hdh_Q175_Co_6m;Langfelder_Hdh_Q175_CPu_6m;Lee_Hdh_Q175_TRAP_astro_6m	0.0199269
Magel2	5	Langfelder_Hdh_Q175_brainstem_6m;Langfelder_Hdh_Q175_CA_6m;Langfelder_Hdh_Q175_CPu_6m;Langfelder_Hdh_Q175_HTH-TH_6m;Yildirim_CHL2_CPu_1y	0.0202495
Lgi3	5	Langfelder_Hdh_Q175_brainstem_6m;Langfelder_Hdh_Q175_Cb_6m;Langfelder_Hdh_Q175_Co_6m;Langfelder_Hdh_Q175_CPu_6m;Lee_Hdh_Q175_TRAP_iSPN_6m	0.0250524
Slc8a3	4	Langfelder_Hdh_Q175_Cb_6m;Langfelder_Hdh_Q175_CPu_6m;Lee_Hdh_Q175_snRNA_dSPN_6m;Lee_Hdh_Q175_snRNA_iSPN_6m	3.33118e-13
Rgs17	4	Langfelder_Hdh_Q175_Cb_6m;Lee_Hdh_Q175_snRNA_dSPN_6m;Lee_Hdh_Q175_snRNA_iSPN_6m;Lee_Hdh_Q175_TRAP_iSPN_6m	4.1093e-13
Il1rapl1	4	Lee_Hdh_Q175_snRNA_astro_6m;Lee_Hdh_Q175_snRNA_dSPN_6m;Lee_Hdh_Q175_snRNA_iSPN_6m;Lee_Hdh_Q175_snRNA_oligo_6m	3.68128e-12
Jmjd1c	4	Lee_Hdh_Q175_snRNA_dSPN_6m;Lee_Hdh_Q175_snRNA_iSPN_6m;Lee_Hdh_Q175_TRAP_IN_Ch_6m;Lee_Hdh_Q175_TRAP_iSPN_6m	3.5298e-11
Gli3	4	Langfelder_Hdh_Q175_CPu_6m;Lee_Hdh_Q175_snRNA_dSPN_6m;Lee_Hdh_Q175_snRNA_iSPN_6m;Lee_Hdh_Q175_TRAP_IN_Ch_6m	2.27359e-10
Sptbn1	4	Lee_Hdh_Q175_snRNA_dSPN_6m;Lee_Hdh_Q175_snRNA_iSPN_6m;Lee_Hdh_Q175_TRAP_IN_Ch_6m;Lee_Hdh_Q175_TRAP_iSPN_6m	4.548e-09
Peli2	4	Langfelder_Hdh_Q175_CPu_6m;Lee_Hdh_Q175_TRAP_dSPN_6m;Lee_Hdh_Q175_TRAP_IN_Ch_6m;Lee_Hdh_Q175_TRAP_iSPN_6m	6.59572e-09
Epb41l1	4	Lee_Hdh_Q175_snRNA_dSPN_6m;Lee_Hdh_Q175_snRNA_iSPN_6m;Lee_Hdh_Q175_TRAP_dSPN_6m;Lee_Hdh_Q175_TRAP_iSPN_6m	7.52806e-09
Ntrk2	4	Lee_Hdh_Q175_snRNA_astro_6m;Lee_Hdh_Q175_snRNA_dSPN_6m;Lee_Hdh_Q175_snRNA_FON_6m;Lee_Hdh_Q175_snRNA_iSPN_6m	2.18865e-08
Rian	4	Langfelder_Hdh_Q175_Cb_6m;Langfelder_Hdh_Q175_CPu_6m;Lee_Hdh_Q175_TRAP_IN_Ch_6m;Lee_Hdh_Q175_TRAP_iSPN_6m	2.50007e-08
Tlk1	4	Langfelder_Hdh_Q175_CPu_6m;Lee_Hdh_Q175_snRNA_dSPN_6m;Lee_Hdh_Q175_snRNA_iSPN_6m;Lee_Hdh_Q175_TRAP_dSPN_6m	2.50584e-08
Lpp	4	Lee_Hdh_Q175_snRNA_dSPN_6m;Lee_Hdh_Q175_snRNA_iSPN_6m;Lee_Hdh_Q175_TRAP_dSPN_6m;Lee_Hdh_Q175_TRAP_iSPN_6m	3.07599e-08
Zswim6	4	Langfelder_Hdh_Q175_CPu_6m;Lee_Hdh_Q175_TRAP_dSPN_6m;Lee_Hdh_Q175_TRAP_IN_Ch_6m;Lee_Hdh_Q175_TRAP_iSPN_6m	3.3493e-08
Sccpdh	4	Langfelder_Hdh_Q175_CA_6m;Langfelder_Hdh_Q175_CPu_6m;Lee_Hdh_Q175_TRAP_dSPN_6m;Lee_Hdh_Q175_TRAP_iSPN_6m	5.6229e-08
Arhgap20	4	Langfelder_Hdh_Q175_CPu_6m;Lee_Hdh_Q175_snRNA_dSPN_6m;Lee_Hdh_Q175_TRAP_dSPN_6m;Lee_Hdh_Q175_TRAP_iSPN_6m	1.02426e-07
Sik2	4	Lee_Hdh_Q175_snRNA_dSPN_6m;Lee_Hdh_Q175_snRNA_FON_6m;Lee_Hdh_Q175_snRNA_iSPN_6m;Lee_Hdh_Q175_TRAP_dSPN_6m	3.56776e-07
Adgrl3	4	Lee_Hdh_Q175_snRNA_dSPN_6m;Lee_Hdh_Q175_snRNA_FON_6m;Lee_Hdh_Q175_snRNA_iSPN_6m;Lee_Hdh_Q175_TRAP_astro_6m	5.17878e-07
Vrk1	4	Langfelder_Hdh_Q175_CPu_6m;Lee_Hdh_Q175_snRNA_dSPN_6m;Lee_Hdh_Q175_TRAP_dSPN_6m;Lee_Hdh_Q175_TRAP_iSPN_6m	5.95204e-07
Elmod1	4	Langfelder_Hdh_Q175_CPu_6m;Lee_Hdh_Q175_snRNA_dSPN_6m;Lee_Hdh_Q175_snRNA_iSPN_6m;Lee_Hdh_Q175_TRAP_iSPN_6m	9.23925e-07
Pacs1	4	Langfelder_Hdh_Q175_Cb_6m;Langfelder_Hdh_Q175_CPu_6m;Lee_Hdh_Q175_TRAP_dSPN_6m;Lee_Hdh_Q175_TRAP_iSPN_6m	1.27823e-06
Ror1	4	Langfelder_Hdh_Q175_CPu_6m;Lee_Hdh_Q175_snRNA_dSPN_6m;Lee_Hdh_Q175_snRNA_iSPN_6m;Lee_Hdh_Q175_TRAP_IN_Ch_6m	1.34844e-06
Epha6	4	Langfelder_Hdh_Q175_CA_6m;Lee_Hdh_Q175_snRNA_astro_6m;Lee_Hdh_Q175_snRNA_dSPN_6m;Lee_Hdh_Q175_snRNA_oligo_6m	1.37908e-06
Tenm2	4	Langfelder_Hdh_Q175_Cb_6m;Lee_Hdh_Q175_snRNA_astro_6m;Lee_Hdh_Q175_snRNA_micro_6m;Lee_Hdh_Q175_snRNA_oligo_6m	1.38926e-06
Fam3c	4	Langfelder_Hdh_Q175_CPu_6m;Lee_Hdh_Q175_TRAP_astro_6m;Lee_Hdh_Q175_TRAP_dSPN_6m;Lee_Hdh_Q175_TRAP_iSPN_6m	1.52728e-06
Prkce	4	Langfelder_Hdh_Q175_CA_6m;Langfelder_Hdh_Q175_CPu_6m;Lee_Hdh_Q175_TRAP_dSPN_6m;Lee_Hdh_Q175_TRAP_iSPN_6m	1.57283e-06
Scrn1	4	Langfelder_Hdh_Q175_Cb_6m;Langfelder_Hdh_Q175_CPu_6m;Lee_Hdh_Q175_TRAP_dSPN_6m;Lee_Hdh_Q175_TRAP_iSPN_6m	1.79723e-06
Rerg	4	Langfelder_Hdh_Q175_CPu_6m;Lee_Hdh_Q175_snRNA_dSPN_6m;Lee_Hdh_Q175_snRNA_iSPN_6m;Lee_Hdh_Q175_TRAP_iSPN_6m	2.69806e-06
Tomm70a	4	Langfelder_Hdh_Q175_Co_6m;Langfelder_Hdh_Q175_CPu_6m;Lee_Hdh_Q175_snRNA_dSPN_6m;Lee_Hdh_Q175_TRAP_dSPN_6m	3.11734e-06
Git1	4	Langfelder_Hdh_Q175_CA_6m;Langfelder_Hdh_Q175_CPu_6m;Lee_Hdh_Q175_TRAP_dSPN_6m;Lee_Hdh_Q175_TRAP_iSPN_6m	3.85657e-06
Bach2	4	Lee_Hdh_Q175_snRNA_FON_6m;Lee_Hdh_Q175_snRNA_iSPN_6m;Lee_Hdh_Q175_TRAP_IN_Ch_6m;Lee_Hdh_Q175_TRAP_iSPN_6m	4.43274e-06
Cacna1c	4	Langfelder_Hdh_Q175_CPu_6m;Lee_Hdh_Q175_snRNA_dSPN_6m;Lee_Hdh_Q175_snRNA_iSPN_6m;Lee_Hdh_Q175_TRAP_iSPN_6m	5.96052e-06
Camkk1	4	Langfelder_Hdh_Q175_CA_6m;Langfelder_Hdh_Q175_Cb_6m;Langfelder_Hdh_Q175_CPu_6m;Lee_Hdh_Q175_TRAP_dSPN_6m	6.38799e-06
Etnk1	4	Langfelder_Hdh_Q175_CPu_6m;Lee_Hdh_Q175_snRNA_dSPN_6m;Lee_Hdh_Q175_snRNA_iSPN_6m;Lee_Hdh_Q175_TRAP_dSPN_6m	8.38499e-06
Ccnd2	4	Langfelder_Hdh_Q175_brainstem_6m;Langfelder_Hdh_Q175_CPu_6m;Lee_Hdh_Q175_TRAP_dSPN_6m;Lee_Hdh_Q175_TRAP_IN_Ch_6m	9.23865e-06
Cntn6	4	Langfelder_Hdh_Q175_Cb_6m;Langfelder_Hdh_Q175_Co_6m;Langfelder_Hdh_Q175_CPu_6m;Lee_Hdh_Q175_snRNA_dSPN_6m	1.02482e-05
Nek7	4	Langfelder_Hdh_Q175_brainstem_6m;Langfelder_Hdh_Q175_CPu_6m;Lee_Hdh_Q175_TRAP_dSPN_6m;Lee_Hdh_Q175_TRAP_iSPN_6m	1.02671e-05
Wt1	4	Langfelder_Hdh_Q175_Co_6m;Langfelder_Hdh_Q175_CPu_6m;Lee_Hdh_Q175_TRAP_dSPN_6m;Lee_Hdh_Q175_TRAP_iSPN_6m	1.34391e-05
Abca1	4	Langfelder_Hdh_Q175_brainstem_6m;Lee_Hdh_Q175_TRAP_astro_6m;Lee_Hdh_Q175_TRAP_dSPN_6m;Lee_Hdh_Q175_TRAP_iSPN_6m	1.34634e-05
Brinp1	4	Langfelder_Hdh_Q175_CA_6m;Langfelder_Hdh_Q175_Cb_6m;Lee_Hdh_Q175_snRNA_iSPN_6m;Lee_Hdh_Q175_TRAP_iSPN_6m	1.41298e-05
Man2a1	4	Langfelder_Hdh_Q175_Cb_6m;Langfelder_Hdh_Q175_CPu_6m;Lee_Hdh_Q175_snRNA_dSPN_6m;Lee_Hdh_Q175_snRNA_iSPN_6m	1.5404e-05
Add1	4	Langfelder_Hdh_Q175_Cb_6m;Langfelder_Hdh_Q175_CPu_6m;Lee_Hdh_Q175_TRAP_dSPN_6m;Lee_Hdh_Q175_TRAP_iSPN_6m	1.58076e-05
Asl	4	Langfelder_Hdh_Q175_CA_6m;Langfelder_Hdh_Q175_Cb_6m;Langfelder_Hdh_Q175_Co_6m;Langfelder_Hdh_Q175_CPu_6m	1.86225e-05
Stk32a	4	Langfelder_Hdh_Q175_CPu_6m;Lee_Hdh_Q175_snRNA_dSPN_6m;Lee_Hdh_Q175_snRNA_iSPN_6m;Lee_Hdh_Q175_TRAP_iSPN_6m	2.10501e-05
Kdm3b	4	Langfelder_Hdh_Q175_CPu_6m;Lee_Hdh_Q175_TRAP_dSPN_6m;Lee_Hdh_Q175_TRAP_IN_Ch_6m;Lee_Hdh_Q175_TRAP_iSPN_6m	2.87955e-05
Fnbp1l	4	Langfelder_Hdh_Q175_CPu_6m;Lee_Hdh_Q175_snRNA_dSPN_6m;Lee_Hdh_Q175_snRNA_iSPN_6m;Lee_Hdh_Q175_TRAP_iSPN_6m	3.22285e-05
Dync1i1	4	Langfelder_Hdh_Q175_Cb_6m;Langfelder_Hdh_Q175_CPu_6m;Lee_Hdh_Q175_snRNA_dSPN_6m;Lee_Hdh_Q175_snRNA_iSPN_6m	3.37505e-05
Camta1	4	Langfelder_Hdh_Q175_CA_6m;Langfelder_Hdh_Q175_Co_6m;Lee_Hdh_Q175_snRNA_dSPN_6m;Lee_Hdh_Q175_snRNA_iSPN_6m	3.44567e-05
Fam168b	4	Langfelder_Hdh_Q175_Co_6m;Langfelder_Hdh_Q175_CPu_6m;Lee_Hdh_Q175_TRAP_dSPN_6m;Lee_Hdh_Q175_TRAP_iSPN_6m	3.59101e-05
Znrf1	4	Langfelder_Hdh_Q175_CPu_6m;Lee_Hdh_Q175_snRNA_dSPN_6m;Lee_Hdh_Q175_snRNA_iSPN_6m;Lee_Hdh_Q175_TRAP_iSPN_6m	3.69466e-05
Cobl	4	Lee_Hdh_Q175_snRNA_dSPN_6m;Lee_Hdh_Q175_snRNA_iSPN_6m;Lee_Hdh_Q175_TRAP_dSPN_6m;Lee_Hdh_Q175_TRAP_iSPN_6m	4.45903e-05
Arf3	4	Langfelder_Hdh_Q175_CA_6m;Langfelder_Hdh_Q175_Co_6m;Langfelder_Hdh_Q175_CPu_6m;Lee_Hdh_Q175_TRAP_dSPN_6m	5.03493e-05
Ap1g2	4	Langfelder_Hdh_Q175_CA_6m;Langfelder_Hdh_Q175_Cb_6m;Langfelder_Hdh_Q175_Co_6m;Langfelder_Hdh_Q175_CPu_6m	5.05088e-05
Ppp3r1	4	Langfelder_Hdh_Q175_CA_6m;Langfelder_Hdh_Q175_Co_6m;Langfelder_Hdh_Q175_CPu_6m;Lee_Hdh_Q175_TRAP_dSPN_6m	5.92521e-05
Mbnl1	4	Lee_Hdh_Q175_snRNA_dSPN_6m;Lee_Hdh_Q175_snRNA_iSPN_6m;Lee_Hdh_Q175_TRAP_dSPN_6m;Lee_Hdh_Q175_TRAP_iSPN_6m	6.04618e-05
Camk2n1	4	Langfelder_Hdh_Q175_CA_6m;Langfelder_Hdh_Q175_Co_6m;Langfelder_Hdh_Q175_CPu_6m;Lee_Hdh_Q175_TRAP_dSPN_6m	6.29977e-05
Anxa5	4	Langfelder_Hdh_Q175_brainstem_6m;Langfelder_Hdh_Q175_Co_6m;Langfelder_Hdh_Q175_CPu_6m;Lee_Hdh_Q175_TRAP_dSPN_6m	6.31195e-05
Arhgef10	4	Langfelder_Hdh_Q175_brainstem_6m;Langfelder_Hdh_Q175_Co_6m;Langfelder_Hdh_Q175_CPu_6m;Lee_Hdh_Q175_TRAP_iSPN_6m	6.32752e-05
Inpp4a	4	Langfelder_Hdh_Q175_CPu_6m;Lee_Hdh_Q175_snRNA_dSPN_6m;Lee_Hdh_Q175_TRAP_dSPN_6m;Lee_Hdh_Q175_TRAP_iSPN_6m	6.34467e-05
Ppp1r9b	4	Langfelder_Hdh_Q175_CA_6m;Langfelder_Hdh_Q175_CPu_6m;Lee_Hdh_Q175_TRAP_dSPN_6m;Lee_Hdh_Q175_TRAP_iSPN_6m	6.7995e-05
Akt2	4	Langfelder_Hdh_Q175_CPu_6m;Lee_Hdh_Q175_TRAP_dSPN_6m;Lee_Hdh_Q175_TRAP_IN_Ch_6m;Lee_Hdh_Q175_TRAP_iSPN_6m	6.82448e-05
Wsb1	4	Langfelder_Hdh_Q175_CA_6m;Langfelder_Hdh_Q175_Cb_6m;Langfelder_Hdh_Q175_Co_6m;Langfelder_Hdh_Q175_CPu_6m	7.38378e-05
Tcerg1	4	Langfelder_Hdh_Q175_Cb_6m;Langfelder_Hdh_Q175_CPu_6m;Lee_Hdh_Q175_TRAP_dSPN_6m;Lee_Hdh_Q175_TRAP_iSPN_6m	7.70506e-05
Arglu1	4	Langfelder_Hdh_Q175_CPu_6m;Lee_Hdh_Q175_snRNA_astro_6m;Lee_Hdh_Q175_snRNA_dSPN_6m;Lee_Hdh_Q175_snRNA_iSPN_6m	7.85e-05
Apoe	4	Lee_Hdh_Q175_snRNA_astro_6m;Lee_Hdh_Q175_snRNA_oligo_6m;Lee_Hdh_Q175_TRAP_dSPN_6m;Lee_Hdh_Q175_TRAP_IN_Ch_6m	7.93194e-05
Unc13c	4	Langfelder_Hdh_Q175_Cb_6m;Lee_Hdh_Q175_snRNA_dSPN_6m;Lee_Hdh_Q175_snRNA_iSPN_6m;Lee_Hdh_Q175_TRAP_IN_Ch_6m	8.28278e-05
Clasp2	4	Langfelder_Hdh_Q175_Cb_6m;Langfelder_Hdh_Q175_CPu_6m;Lee_Hdh_Q175_TRAP_dSPN_6m;Lee_Hdh_Q175_TRAP_iSPN_6m	8.5811e-05
Fmnl1	4	Langfelder_Hdh_Q175_CA_6m;Langfelder_Hdh_Q175_CPu_6m;Lee_Hdh_Q175_TRAP_dSPN_6m;Lee_Hdh_Q175_TRAP_iSPN_6m	8.607e-05
Efr3b	4	Langfelder_Hdh_Q175_CPu_6m;Lee_Hdh_Q175_snRNA_dSPN_6m;Lee_Hdh_Q175_snRNA_FON_6m;Lee_Hdh_Q175_TRAP_iSPN_6m	9.5071e-05
Emilin2	4	Langfelder_Hdh_Q175_brainstem_6m;Langfelder_Hdh_Q175_CA_6m;Langfelder_Hdh_Q175_Co_6m;Langfelder_Hdh_Q175_CPu_6m	9.53172e-05
Mprip	4	Langfelder_Hdh_Q175_CPu_6m;Lee_Hdh_Q175_TRAP_dSPN_6m;Lee_Hdh_Q175_TRAP_IN_Ch_6m;Lee_Hdh_Q175_TRAP_iSPN_6m	9.92678e-05
Dcc	4	Langfelder_Hdh_Q175_CPu_6m;Lee_Hdh_Q175_snRNA_astro_6m;Lee_Hdh_Q175_snRNA_dSPN_6m;Lee_Hdh_Q175_snRNA_iSPN_6m	0.00010725
Tmprss5	4	Langfelder_Hdh_Q175_brainstem_6m;Langfelder_Hdh_Q175_CA_6m;Langfelder_Hdh_Q175_Co_6m;Langfelder_Hdh_Q175_CPu_6m	0.000110582
Sema6d	4	Lee_Hdh_Q175_snRNA_dSPN_6m;Lee_Hdh_Q175_snRNA_iSPN_6m;Lee_Hdh_Q175_snRNA_oligo_6m;Lee_Hdh_Q175_TRAP_iSPN_6m	0.000121214
Osbpl5	4	Langfelder_Hdh_Q175_brainstem_6m;Langfelder_Hdh_Q175_CA_6m;Langfelder_Hdh_Q175_cc_6m;Langfelder_Hdh_Q175_CPu_6m	0.000127604
Htr1b	4	Langfelder_Hdh_Q175_CPu_6m;Lee_Hdh_Q175_TRAP_dSPN_6m;Lee_Hdh_Q175_TRAP_IN_Ch_6m;Lee_Hdh_Q175_TRAP_iSPN_6m	0.000129687
Srgap3	4	Lee_Hdh_Q175_snRNA_dSPN_6m;Lee_Hdh_Q175_snRNA_FON_6m;Lee_Hdh_Q175_snRNA_iSPN_6m;Lee_Hdh_Q175_TRAP_dSPN_6m	0.000136139
Otud7b	4	Langfelder_Hdh_Q175_brainstem_6m;Langfelder_Hdh_Q175_Co_6m;Langfelder_Hdh_Q175_CPu_6m;Lee_Hdh_Q175_TRAP_iSPN_6m	0.00013624
Usp28	4	Langfelder_Hdh_Q175_Cb_6m;Langfelder_Hdh_Q175_CPu_6m;Lee_Hdh_Q175_snRNA_FON_6m;Lee_Hdh_Q175_TRAP_IN_Ch_6m	0.000139124
mt-Co3	4	Lee_Hdh_Q175_snRNA_dSPN_6m;Lee_Hdh_Q175_snRNA_epen_ciliated_6m;Lee_Hdh_Q175_snRNA_IN_PT_6m;Lee_Hdh_Q175_snRNA_iSPN_6m	0.000139252
Bcl2	4	Langfelder_Hdh_Q175_Cb_6m;Lee_Hdh_Q175_snRNA_dSPN_6m;Lee_Hdh_Q175_snRNA_iSPN_6m;Lee_Hdh_Q175_TRAP_dSPN_6m	0.000150401
Plxnb3	4	Langfelder_Hdh_Q175_brainstem_6m;Langfelder_Hdh_Q175_Co_6m;Langfelder_Hdh_Q175_CPu_6m;Lee_Hdh_Q175_TRAP_iSPN_6m	0.0001545
Ank2	4	Lee_Hdh_Q175_snRNA_dSPN_6m;Lee_Hdh_Q175_snRNA_iSPN_6m;Lee_Hdh_Q175_snRNA_oligo_6m;Lee_Hdh_Q175_TRAP_iSPN_6m	0.000161711
1700047M11Rik	4	Langfelder_Hdh_Q175_brainstem_6m;Langfelder_Hdh_Q175_CA_6m;Langfelder_Hdh_Q175_Co_6m;Langfelder_Hdh_Q175_CPu_6m	0.000163304
Ust	4	Langfelder_Hdh_Q175_Cb_6m;Langfelder_Hdh_Q175_CPu_6m;Lee_Hdh_Q175_snRNA_dSPN_6m;Lee_Hdh_Q175_snRNA_iSPN_6m	0.00017075
Prmt8	4	Langfelder_Hdh_Q175_Cb_6m;Langfelder_Hdh_Q175_Co_6m;Langfelder_Hdh_Q175_CPu_6m;Lee_Hdh_Q175_TRAP_iSPN_6m	0.000173913
Pou6f2	4	Langfelder_Hdh_Q175_CPu_6m;Lee_Hdh_Q175_snRNA_dSPN_6m;Lee_Hdh_Q175_snRNA_iSPN_6m;Lee_Hdh_Q175_TRAP_iSPN_6m	0.00017448
Celf4	4	Langfelder_Hdh_Q175_Cb_6m;Lee_Hdh_Q175_snRNA_dSPN_6m;Lee_Hdh_Q175_snRNA_iSPN_6m;Lee_Hdh_Q175_TRAP_astro_6m	0.000179622
Cdkl5	4	Lee_Hdh_Q175_snRNA_dSPN_6m;Lee_Hdh_Q175_snRNA_iSPN_6m;Lee_Hdh_Q175_TRAP_dSPN_6m;Lee_Hdh_Q175_TRAP_iSPN_6m	0.00017969
Wdfy3	4	Langfelder_Hdh_Q175_CPu_6m;Lee_Hdh_Q175_snRNA_dSPN_6m;Lee_Hdh_Q175_snRNA_iSPN_6m;Lee_Hdh_Q175_TRAP_astro_6m	0.000186945
Dock9	4	Langfelder_Hdh_Q175_brainstem_6m;Langfelder_Hdh_Q175_Co_6m;Langfelder_Hdh_Q175_CPu_6m;Lee_Hdh_Q175_TRAP_iSPN_6m	0.00018806
Otof	4	Langfelder_Hdh_Q175_CA_6m;Langfelder_Hdh_Q175_Cb_6m;Langfelder_Hdh_Q175_Co_6m;Lee_Hdh_Q175_snRNA_FON_6m	0.000189797
Akap6	4	Lee_Hdh_Q175_snRNA_astro_6m;Lee_Hdh_Q175_snRNA_iSPN_6m;Lee_Hdh_Q175_TRAP_dSPN_6m;Lee_Hdh_Q175_TRAP_iSPN_6m	0.000193969
Gng4	4	Langfelder_Hdh_Q175_CA_6m;Langfelder_Hdh_Q175_CPu_6m;Lee_Hdh_Q175_TRAP_dSPN_6m;Lee_Hdh_Q175_TRAP_iSPN_6m	0.00019718
Hes6	4	Langfelder_Hdh_Q175_Cb_6m;Langfelder_Hdh_Q175_CPu_6m;Lee_Hdh_Q175_TRAP_dSPN_6m;Lee_Hdh_Q175_TRAP_iSPN_6m	0.000208355
Ctnnd2	4	Langfelder_Hdh_Q175_CPu_6m;Lee_Hdh_Q175_snRNA_oligo_6m;Lee_Hdh_Q175_TRAP_dSPN_6m;Lee_Hdh_Q175_TRAP_iSPN_6m	0.000212221
Tcaf1	4	Lee_Hdh_Q175_snRNA_dSPN_6m;Lee_Hdh_Q175_snRNA_iSPN_6m;Lee_Hdh_Q175_TRAP_astro_6m;Lee_Hdh_Q175_TRAP_IN_Ch_6m	0.000220931
Ramp1	4	Langfelder_Hdh_Q175_CPu_6m;Lee_Hdh_Q175_snRNA_FON_6m;Lee_Hdh_Q175_TRAP_IN_Ch_6m;Lee_Hdh_Q175_TRAP_iSPN_6m	0.000222201
Smarcd1	4	Langfelder_Hdh_Q175_Co_6m;Langfelder_Hdh_Q175_CPu_6m;Lee_Hdh_Q175_TRAP_dSPN_6m;Lee_Hdh_Q175_TRAP_iSPN_6m	0.000222674
Tmem117	4	Langfelder_Hdh_Q175_CPu_6m;Lee_Hdh_Q175_snRNA_dSPN_6m;Lee_Hdh_Q175_snRNA_iSPN_6m;Lee_Hdh_Q175_TRAP_iSPN_6m	0.000225149
Elovl2	4	Langfelder_Hdh_Q175_brainstem_6m;Langfelder_Hdh_Q175_Cb_6m;Lee_Hdh_Q175_TRAP_IN_Ch_6m;Lee_Hdh_Q175_TRAP_iSPN_6m	0.000227888
Adgrb1	4	Lee_Hdh_Q175_snRNA_dSPN_6m;Lee_Hdh_Q175_snRNA_FON_6m;Lee_Hdh_Q175_snRNA_iSPN_6m;Lee_Hdh_Q175_TRAP_iSPN_6m	0.000230888
Hnrnph2	4	Langfelder_Hdh_Q175_Cb_6m;Langfelder_Hdh_Q175_CPu_6m;Lee_Hdh_Q175_TRAP_IN_Ch_6m;Lee_Hdh_Q175_TRAP_iSPN_6m	0.000233267
Acap3	4	Langfelder_Hdh_Q175_CA_6m;Langfelder_Hdh_Q175_Cb_6m;Langfelder_Hdh_Q175_CPu_6m;Lee_Hdh_Q175_TRAP_dSPN_6m	0.000240115
Hrh3	4	Langfelder_Hdh_Q175_Cb_6m;Langfelder_Hdh_Q175_CPu_6m;Lee_Hdh_Q175_TRAP_dSPN_6m;Lee_Hdh_Q175_TRAP_iSPN_6m	0.000246739
Dcx	4	Langfelder_Hdh_Q175_CPu_6m;Lee_Hdh_Q175_TRAP_astro_6m;Lee_Hdh_Q175_TRAP_dSPN_6m;Lee_Hdh_Q175_TRAP_iSPN_6m	0.000247571
Ptpn11	4	Langfelder_Hdh_Q175_CPu_6m;Lee_Hdh_Q175_snRNA_dSPN_6m;Lee_Hdh_Q175_TRAP_dSPN_6m;Lee_Hdh_Q175_TRAP_iSPN_6m	0.000248305
Mkrn1	4	Langfelder_Hdh_Q175_brainstem_6m;Langfelder_Hdh_Q175_CPu_6m;Lee_Hdh_Q175_TRAP_dSPN_6m;Lee_Hdh_Q175_TRAP_iSPN_6m	0.000264053
Cacna1e	4	Langfelder_Hdh_Q175_Cb_6m;Langfelder_Hdh_Q175_CPu_6m;Lee_Hdh_Q175_snRNA_dSPN_6m;Lee_Hdh_Q175_snRNA_iSPN_6m	0.000265505
Smurf1	4	Langfelder_Hdh_Q175_Cb_6m;Langfelder_Hdh_Q175_CPu_6m;Lee_Hdh_Q175_TRAP_dSPN_6m;Lee_Hdh_Q175_TRAP_iSPN_6m	0.000272356
Magee1	4	Langfelder_Hdh_Q175_CPu_6m;Lee_Hdh_Q175_TRAP_astro_6m;Lee_Hdh_Q175_TRAP_IN_Ch_6m;Lee_Hdh_Q175_TRAP_iSPN_6m	0.000275474
Gm26397	4	Lee_Hdh_Q175_TRAP_astro_6m;Lee_Hdh_Q175_TRAP_dSPN_6m;Lee_Hdh_Q175_TRAP_IN_Ch_6m;Lee_Hdh_Q175_TRAP_iSPN_6m	0.000282482
Etnppl	4	Langfelder_Hdh_Q175_brainstem_6m;Langfelder_Hdh_Q175_Cb_6m;Langfelder_Hdh_Q175_HTH-TH_6m;Lee_Hdh_Q175_TRAP_iSPN_6m	0.000294642
Grip1	4	Langfelder_Hdh_Q175_CPu_6m;Lee_Hdh_Q175_snRNA_dSPN_6m;Lee_Hdh_Q175_snRNA_iSPN_6m;Lee_Hdh_Q175_TRAP_iSPN_6m	0.000302663
Slc41a1	4	Langfelder_Hdh_Q175_Cb_6m;Langfelder_Hdh_Q175_CPu_6m;Lee_Hdh_Q175_TRAP_dSPN_6m;Lee_Hdh_Q175_TRAP_iSPN_6m	0.00031446
Atl2	4	Langfelder_Hdh_Q175_brainstem_6m;Langfelder_Hdh_Q175_Co_6m;Langfelder_Hdh_Q175_CPu_6m;Lee_Hdh_Q175_TRAP_dSPN_6m	0.000324546
Rmnd5b	4	Langfelder_Hdh_Q175_Cb_6m;Langfelder_Hdh_Q175_CPu_6m;Lee_Hdh_Q175_TRAP_dSPN_6m;Lee_Hdh_Q175_TRAP_iSPN_6m	0.000356962
Adcy9	4	Langfelder_Hdh_Q175_CA_6m;Langfelder_Hdh_Q175_CPu_6m;Lee_Hdh_Q175_snRNA_dSPN_6m;Lee_Hdh_Q175_snRNA_iSPN_6m	0.000357587
Ccdc88c	4	Langfelder_Hdh_Q175_CPu_6m;Lee_Hdh_Q175_snRNA_dSPN_6m;Lee_Hdh_Q175_snRNA_iSPN_6m;Lee_Hdh_Q175_TRAP_IN_Ch_6m	0.000369596
Zbtb20	4	Lee_Hdh_Q175_snRNA_dSPN_6m;Lee_Hdh_Q175_snRNA_FON_6m;Lee_Hdh_Q175_TRAP_IN_Ch_6m;Lee_Hdh_Q175_TRAP_iSPN_6m	0.000376694
Reep5	4	Langfelder_Hdh_Q175_CPu_6m;Lee_Hdh_Q175_TRAP_astro_6m;Lee_Hdh_Q175_TRAP_dSPN_6m;Lee_Hdh_Q175_TRAP_iSPN_6m	0.000380235
Pnisr	4	Lee_Hdh_Q175_snRNA_astro_6m;Lee_Hdh_Q175_snRNA_dSPN_6m;Lee_Hdh_Q175_snRNA_iSPN_6m;Lee_Hdh_Q175_TRAP_iSPN_6m	0.00040269
Igfbp4	4	Langfelder_Hdh_Q175_brainstem_6m;Langfelder_Hdh_Q175_CA_6m;Langfelder_Hdh_Q175_Cb_6m;Langfelder_Hdh_Q175_CPu_6m	0.000414332
Col20a1	4	Langfelder_Hdh_Q175_CA_6m;Langfelder_Hdh_Q175_Cb_6m;Langfelder_Hdh_Q175_Co_6m;Langfelder_Hdh_Q175_CPu_6m	0.000426173
Mpp6	4	Langfelder_Hdh_Q175_CPu_6m;Langfelder_Hdh_Q175_HTH-TH_6m;Lee_Hdh_Q175_snRNA_dSPN_6m;Lee_Hdh_Q175_snRNA_iSPN_6m	0.000435678
Kazn	4	Langfelder_Hdh_Q175_brainstem_6m;Langfelder_Hdh_Q175_CPu_6m;Lee_Hdh_Q175_TRAP_dSPN_6m;Lee_Hdh_Q175_TRAP_iSPN_6m	0.000439218
Ppox	4	Langfelder_Hdh_Q175_Cb_6m;Langfelder_Hdh_Q175_Co_6m;Langfelder_Hdh_Q175_CPu_6m;Lee_Hdh_Q175_TRAP_iSPN_6m	0.000454586
Rapgef4	4	Langfelder_Hdh_Q175_Cb_6m;Lee_Hdh_Q175_snRNA_dSPN_6m;Lee_Hdh_Q175_TRAP_dSPN_6m;Lee_Hdh_Q175_TRAP_iSPN_6m	0.000460431
Acvr1	4	Langfelder_Hdh_Q175_CA_6m;Langfelder_Hdh_Q175_Co_6m;Langfelder_Hdh_Q175_CPu_6m;Lee_Hdh_Q175_snRNA_dSPN_6m	0.000462386
Vat1l	4	Langfelder_Hdh_Q175_Cb_6m;Langfelder_Hdh_Q175_CPu_6m;Lee_Hdh_Q175_snRNA_iSPN_6m;Lee_Hdh_Q175_TRAP_iSPN_6m	0.000465655
Osbp2	4	Langfelder_Hdh_Q175_CPu_6m;Lee_Hdh_Q175_snRNA_dSPN_6m;Lee_Hdh_Q175_snRNA_iSPN_6m;Lee_Hdh_Q175_TRAP_iSPN_6m	0.00046795
Nebl	4	Langfelder_Hdh_Q175_CPu_6m;Lee_Hdh_Q175_snRNA_dSPN_6m;Lee_Hdh_Q175_snRNA_iSPN_6m;Lee_Hdh_Q175_TRAP_dSPN_6m	0.000469231
Myh7	4	Langfelder_Hdh_Q175_Co_6m;Langfelder_Hdh_Q175_CPu_6m;Lee_Hdh_Q175_TRAP_IN_Ch_6m;Lee_Hdh_Q175_TRAP_iSPN_6m	0.000503162
Atp6ap1	4	Langfelder_Hdh_Q175_Cb_6m;Langfelder_Hdh_Q175_CPu_6m;Lee_Hdh_Q175_TRAP_astro_6m;Lee_Hdh_Q175_TRAP_dSPN_6m	0.000510814
Stat1	4	Langfelder_Hdh_Q175_brainstem_6m;Langfelder_Hdh_Q175_Co_6m;Langfelder_Hdh_Q175_CPu_6m;Lee_Hdh_Q175_TRAP_dSPN_6m	0.000514814
Car12	4	Langfelder_Hdh_Q175_Co_6m;Langfelder_Hdh_Q175_CPu_6m;Lee_Hdh_Q175_snRNA_dSPN_6m;Lee_Hdh_Q175_snRNA_iSPN_6m	0.0005175
Map3k12	4	Langfelder_Hdh_Q175_Cb_6m;Langfelder_Hdh_Q175_CPu_6m;Lee_Hdh_Q175_TRAP_dSPN_6m;Lee_Hdh_Q175_TRAP_iSPN_6m	0.000519257
Sema4a	4	Langfelder_Hdh_Q175_brainstem_6m;Langfelder_Hdh_Q175_CA_6m;Langfelder_Hdh_Q175_Cb_6m;Langfelder_Hdh_Q175_Co_6m	0.000536871
Dpp6	4	Langfelder_Hdh_Q175_CA_6m;Langfelder_Hdh_Q175_Cb_6m;Langfelder_Hdh_Q175_CPu_6m;Lee_Hdh_Q175_snRNA_FON_6m	0.000543834
Dcaf6	4	Langfelder_Hdh_Q175_Cb_6m;Langfelder_Hdh_Q175_CPu_6m;Lee_Hdh_Q175_TRAP_dSPN_6m;Lee_Hdh_Q175_TRAP_iSPN_6m	0.00054758
Pde4a	4	Lee_Hdh_Q175_snRNA_dSPN_6m;Lee_Hdh_Q175_snRNA_FON_6m;Lee_Hdh_Q175_snRNA_iSPN_6m;Lee_Hdh_Q175_TRAP_dSPN_6m	0.00054836
Omg	4	Langfelder_Hdh_Q175_brainstem_6m;Langfelder_Hdh_Q175_CPu_6m;Lee_Hdh_Q175_TRAP_dSPN_6m;Lee_Hdh_Q175_TRAP_iSPN_6m	0.000550698
Opcml	4	Langfelder_Hdh_Q175_Cb_6m;Langfelder_Hdh_Q175_Co_6m;Lee_Hdh_Q175_snRNA_astro_6m;Lee_Hdh_Q175_snRNA_dSPN_6m	0.000565704
Crym	4	Langfelder_Hdh_Q175_CPu_6m;Lee_Hdh_Q175_snRNA_astro_6m;Lee_Hdh_Q175_TRAP_IN_Ch_6m;Lee_Hdh_Q175_TRAP_iSPN_6m	0.000574989
Fam196b	4	Langfelder_Hdh_Q175_CPu_6m;Lee_Hdh_Q175_TRAP_astro_6m;Lee_Hdh_Q175_TRAP_dSPN_6m;Lee_Hdh_Q175_TRAP_iSPN_6m	0.000581329
Fbxl16	4	Langfelder_Hdh_Q175_CA_6m;Langfelder_Hdh_Q175_CPu_6m;Lee_Hdh_Q175_TRAP_dSPN_6m;Lee_Hdh_Q175_TRAP_iSPN_6m	0.000604529
Pak7	4	Langfelder_Hdh_Q175_Cb_6m;Langfelder_Hdh_Q175_Co_6m;Lee_Hdh_Q175_snRNA_iSPN_6m;Lee_Hdh_Q175_snRNA_oligo_6m	0.000614239
Ints7	4	Langfelder_Hdh_Q175_Cb_6m;Langfelder_Hdh_Q175_Co_6m;Langfelder_Hdh_Q175_CPu_6m;Lee_Hdh_Q175_TRAP_iSPN_6m	0.00063794
Chgb	4	Langfelder_Hdh_Q175_brainstem_6m;Langfelder_Hdh_Q175_CA_6m;Langfelder_Hdh_Q175_Co_6m;Langfelder_Hdh_Q175_CPu_6m	0.000646806
Syt7	4	Langfelder_Hdh_Q175_CA_6m;Langfelder_Hdh_Q175_Cb_6m;Lee_Hdh_Q175_TRAP_astro_6m;Lee_Hdh_Q175_TRAP_iSPN_6m	0.00065338
Dmtn	4	Langfelder_Hdh_Q175_CA_6m;Lee_Hdh_Q175_snRNA_dSPN_6m;Lee_Hdh_Q175_TRAP_dSPN_6m;Lee_Hdh_Q175_TRAP_iSPN_6m	0.000659126
Tnfrsf13c	4	Langfelder_Hdh_Q175_brainstem_6m;Langfelder_Hdh_Q175_CPu_6m;Langfelder_Hdh_Q175_HTH-TH_6m;Lee_Hdh_Q175_TRAP_astro_6m	0.000686309
Hmgn3	4	Langfelder_Hdh_Q175_Cb_6m;Langfelder_Hdh_Q175_CPu_6m;Lee_Hdh_Q175_TRAP_dSPN_6m;Lee_Hdh_Q175_TRAP_iSPN_6m	0.000686446
Faim2	4	Langfelder_Hdh_Q175_CPu_6m;Lee_Hdh_Q175_TRAP_astro_6m;Lee_Hdh_Q175_TRAP_dSPN_6m;Lee_Hdh_Q175_TRAP_iSPN_6m	0.000696485
Nde1	4	Langfelder_Hdh_Q175_brainstem_6m;Langfelder_Hdh_Q175_Co_6m;Langfelder_Hdh_Q175_CPu_6m;Lee_Hdh_Q175_TRAP_iSPN_6m	0.000707041
Pcdh20	4	Langfelder_Hdh_Q175_CPu_6m;Lee_Hdh_Q175_TRAP_dSPN_6m;Lee_Hdh_Q175_TRAP_iSPN_6m;Yildirim_CHL2_CPu_1y	0.000756408
Adra2c	4	Langfelder_Hdh_Q175_Cb_6m;Langfelder_Hdh_Q175_CPu_6m;Lee_Hdh_Q175_TRAP_IN_Ch_6m;Yildirim_CHL2_CPu_1y	0.000756413
Ccm2	4	Langfelder_Hdh_Q175_CPu_6m;Lee_Hdh_Q175_TRAP_dSPN_6m;Lee_Hdh_Q175_TRAP_iSPN_6m;Yildirim_CHL2_CPu_1y	0.000756498
Slc4a11	4	Langfelder_Hdh_Q175_Co_6m;Langfelder_Hdh_Q175_CPu_6m;Lee_Hdh_Q175_TRAP_IN_Ch_6m;Yildirim_CHL2_CPu_1y	0.000756926
Zfp467	4	Langfelder_Hdh_Q175_brainstem_6m;Langfelder_Hdh_Q175_Cb_6m;Langfelder_Hdh_Q175_CPu_6m;Lee_Hdh_Q175_TRAP_iSPN_6m	0.000783973
Pcdh7	4	Lee_Hdh_Q175_snRNA_dSPN_6m;Lee_Hdh_Q175_snRNA_FON_6m;Lee_Hdh_Q175_snRNA_iSPN_6m;Lee_Hdh_Q175_TRAP_astro_6m	0.000815188
Mt1	4	Langfelder_Hdh_Q175_CPu_6m;Lee_Hdh_Q175_snRNA_astro_6m;Lee_Hdh_Q175_TRAP_IN_Ch_6m;Yildirim_CHL2_CPu_1y	0.000848908
Cdh8	4	Langfelder_Hdh_Q175_Cb_6m;Langfelder_Hdh_Q175_CPu_6m;Lee_Hdh_Q175_snRNA_dSPN_6m;Lee_Hdh_Q175_snRNA_iSPN_6m	0.000850003
Inpp5f	4	Langfelder_Hdh_Q175_brainstem_6m;Langfelder_Hdh_Q175_CPu_6m;Lee_Hdh_Q175_TRAP_IN_Ch_6m;Lee_Hdh_Q175_TRAP_iSPN_6m	0.000853782
Kif17	4	Langfelder_Hdh_Q175_CA_6m;Langfelder_Hdh_Q175_CPu_6m;Lee_Hdh_Q175_TRAP_IN_Ch_6m;Lee_Hdh_Q175_TRAP_iSPN_6m	0.000878625
Bicd1	4	Langfelder_Hdh_Q175_CPu_6m;Lee_Hdh_Q175_snRNA_dSPN_6m;Lee_Hdh_Q175_snRNA_iSPN_6m;Lee_Hdh_Q175_TRAP_iSPN_6m	0.0009525
Tjp2	4	Langfelder_Hdh_Q175_brainstem_6m;Langfelder_Hdh_Q175_Co_6m;Langfelder_Hdh_Q175_CPu_6m;Lee_Hdh_Q175_TRAP_iSPN_6m	0.000955071
Ntm	4	Langfelder_Hdh_Q175_Co_6m;Langfelder_Hdh_Q175_CPu_6m;Lee_Hdh_Q175_snRNA_IN_PT_6m;Lee_Hdh_Q175_snRNA_iSPN_6m	0.000962509
Kcng1	4	Langfelder_Hdh_Q175_CPu_6m;Lee_Hdh_Q175_TRAP_astro_6m;Lee_Hdh_Q175_TRAP_iSPN_6m;Yildirim_CHL2_CPu_1y	0.000967802
Zeb2	4	Langfelder_Hdh_Q175_CA_6m;Lee_Hdh_Q175_snRNA_micro_6m;Lee_Hdh_Q175_snRNA_oligo_6m;Lee_Hdh_Q175_TRAP_iSPN_6m	0.000970011
Efhd1	4	Langfelder_Hdh_Q175_brainstem_6m;Langfelder_Hdh_Q175_Cb_6m;Langfelder_Hdh_Q175_HTH-TH_6m;Yildirim_CHL2_CPu_1y	0.000982779
Srebf2	4	Langfelder_Hdh_Q175_CA_6m;Langfelder_Hdh_Q175_CPu_6m;Lee_Hdh_Q175_TRAP_dSPN_6m;Lee_Hdh_Q175_TRAP_iSPN_6m	0.00100025
Grin2b	4	Lee_Hdh_Q175_snRNA_dSPN_6m;Lee_Hdh_Q175_snRNA_iSPN_6m;Lee_Hdh_Q175_TRAP_astro_6m;Lee_Hdh_Q175_TRAP_iSPN_6m	0.00100445
Dlgap1	4	Langfelder_Hdh_Q175_CA_6m;Langfelder_Hdh_Q175_Cb_6m;Langfelder_Hdh_Q175_Co_6m;Lee_Hdh_Q175_snRNA_astro_6m	0.00101748
Stx12	4	Langfelder_Hdh_Q175_Cb_6m;Langfelder_Hdh_Q175_CPu_6m;Lee_Hdh_Q175_TRAP_IN_Ch_6m;Lee_Hdh_Q175_TRAP_iSPN_6m	0.00101865
Hapln1	4	Langfelder_Hdh_Q175_Cb_6m;Langfelder_Hdh_Q175_Co_6m;Langfelder_Hdh_Q175_CPu_6m;Lee_Hdh_Q175_TRAP_iSPN_6m	0.00103942
Stc1	4	Langfelder_Hdh_Q175_CA_6m;Langfelder_Hdh_Q175_CPu_6m;Lee_Hdh_Q175_TRAP_dSPN_6m;Lee_Hdh_Q175_TRAP_IN_Ch_6m	0.00104865
Nfe2l3	4	Langfelder_Hdh_Q175_brainstem_6m;Langfelder_Hdh_Q175_CA_6m;Langfelder_Hdh_Q175_Co_6m;Langfelder_Hdh_Q175_CPu_6m	0.00109121
Map3k14	4	Langfelder_Hdh_Q175_Cb_6m;Langfelder_Hdh_Q175_Co_6m;Langfelder_Hdh_Q175_CPu_6m;Lee_Hdh_Q175_TRAP_iSPN_6m	0.001099
G6pc3	4	Langfelder_Hdh_Q175_Co_6m;Langfelder_Hdh_Q175_CPu_6m;Lee_Hdh_Q175_TRAP_dSPN_6m;Lee_Hdh_Q175_TRAP_iSPN_6m	0.00110181
Ciart	4	Langfelder_Hdh_Q175_Co_6m;Langfelder_Hdh_Q175_CPu_6m;Lee_Hdh_Q175_TRAP_dSPN_6m;Lee_Hdh_Q175_TRAP_iSPN_6m	0.00111162
St8sia3	4	Langfelder_Hdh_Q175_Cb_6m;Langfelder_Hdh_Q175_CPu_6m;Lee_Hdh_Q175_TRAP_dSPN_6m;Lee_Hdh_Q175_TRAP_iSPN_6m	0.00111958
Hapln2	4	Langfelder_Hdh_Q175_Cb_6m;Langfelder_Hdh_Q175_HTH-TH_6m;Lee_Hdh_Q175_TRAP_iSPN_6m;Yildirim_CHL2_CPu_1y	0.00117548
Lmo7	4	Langfelder_Hdh_Q175_CPu_6m;Lee_Hdh_Q175_snRNA_dSPN_6m;Lee_Hdh_Q175_snRNA_iSPN_6m;Lee_Hdh_Q175_TRAP_IN_Ch_6m	0.00119
Gng11	4	Langfelder_Hdh_Q175_brainstem_6m;Langfelder_Hdh_Q175_CA_6m;Langfelder_Hdh_Q175_Co_6m;Langfelder_Hdh_Q175_CPu_6m	0.00120617
Mapk6	4	Langfelder_Hdh_Q175_Co_6m;Langfelder_Hdh_Q175_CPu_6m;Lee_Hdh_Q175_TRAP_dSPN_6m;Lee_Hdh_Q175_TRAP_IN_Ch_6m	0.00121193
Mpdz	4	Langfelder_Hdh_Q175_Cb_6m;Langfelder_Hdh_Q175_CPu_6m;Lee_Hdh_Q175_TRAP_iSPN_6m;Yildirim_CHL2_CPu_1y	0.00121229
Ssbp4	4	Langfelder_Hdh_Q175_CPu_6m;Lee_Hdh_Q175_snRNA_dSPN_6m;Lee_Hdh_Q175_snRNA_iSPN_6m;Lee_Hdh_Q175_TRAP_dSPN_6m	0.00121728
Them6	4	Langfelder_Hdh_Q175_CA_6m;Langfelder_Hdh_Q175_Cb_6m;Langfelder_Hdh_Q175_Co_6m;Langfelder_Hdh_Q175_CPu_6m	0.00122877
Auts2	4	Langfelder_Hdh_Q175_CPu_6m;Lee_Hdh_Q175_snRNA_dSPN_6m;Lee_Hdh_Q175_snRNA_iSPN_6m;Lee_Hdh_Q175_TRAP_dSPN_6m	0.00123599
Wnk4	4	Langfelder_Hdh_Q175_CA_6m;Langfelder_Hdh_Q175_Co_6m;Langfelder_Hdh_Q175_CPu_6m;Yildirim_CHL2_CPu_1y	0.00125641
Pip5k1c	4	Langfelder_Hdh_Q175_CA_6m;Langfelder_Hdh_Q175_CPu_6m;Lee_Hdh_Q175_TRAP_dSPN_6m;Lee_Hdh_Q175_TRAP_iSPN_6m	0.00125929
Gabrg3	4	Lee_Hdh_Q175_snRNA_FON_6m;Lee_Hdh_Q175_snRNA_iSPN_6m;Lee_Hdh_Q175_TRAP_astro_6m;Lee_Hdh_Q175_TRAP_iSPN_6m	0.00127527
Gpr101	4	Langfelder_Hdh_Q175_CPu_6m;Lee_Hdh_Q175_TRAP_astro_6m;Lee_Hdh_Q175_TRAP_iSPN_6m;Yildirim_CHL2_CPu_1y	0.00127957
Rimbp2	4	Langfelder_Hdh_Q175_CA_6m;Langfelder_Hdh_Q175_CPu_6m;Lee_Hdh_Q175_snRNA_dSPN_6m;Lee_Hdh_Q175_snRNA_iSPN_6m	0.00128344
Srgap1	4	Langfelder_Hdh_Q175_CPu_6m;Lee_Hdh_Q175_snRNA_dSPN_6m;Lee_Hdh_Q175_snRNA_FON_6m;Lee_Hdh_Q175_snRNA_iSPN_6m	0.00128429
Ido1	4	Langfelder_Hdh_Q175_CPu_6m;Lee_Hdh_Q175_TRAP_IN_Ch_6m;Lee_Hdh_Q175_TRAP_iSPN_6m;Yildirim_CHL2_CPu_1y	0.00131483
Tmprss6	4	Langfelder_Hdh_Q175_CA_6m;Langfelder_Hdh_Q175_Co_6m;Langfelder_Hdh_Q175_CPu_6m;Yildirim_CHL2_CPu_1y	0.00134792
Ppp1cb	4	Langfelder_Hdh_Q175_CA_6m;Langfelder_Hdh_Q175_Co_6m;Langfelder_Hdh_Q175_CPu_6m;Lee_Hdh_Q175_TRAP_dSPN_6m	0.00135783
Odf2	4	Langfelder_Hdh_Q175_CA_6m;Langfelder_Hdh_Q175_Cb_6m;Langfelder_Hdh_Q175_CPu_6m;Lee_Hdh_Q175_TRAP_iSPN_6m	0.00135825
Cbr3	4	Langfelder_Hdh_Q175_CPu_6m;Lee_Hdh_Q175_TRAP_IN_Ch_6m;Lee_Hdh_Q175_TRAP_iSPN_6m;Yildirim_CHL2_CPu_1y	0.00135983
Necab2	4	Langfelder_Hdh_Q175_Cb_6m;Langfelder_Hdh_Q175_Co_6m;Langfelder_Hdh_Q175_CPu_6m;Lee_Hdh_Q175_TRAP_iSPN_6m	0.0013985
Srsf11	4	Langfelder_Hdh_Q175_Cb_6m;Langfelder_Hdh_Q175_Co_6m;Langfelder_Hdh_Q175_CPu_6m;Lee_Hdh_Q175_TRAP_iSPN_6m	0.00143394
Mif4gd	4	Langfelder_Hdh_Q175_brainstem_6m;Langfelder_Hdh_Q175_Cb_6m;Langfelder_Hdh_Q175_Co_6m;Langfelder_Hdh_Q175_CPu_6m	0.00143619
Rad21	4	Langfelder_Hdh_Q175_CA_6m;Langfelder_Hdh_Q175_Cb_6m;Langfelder_Hdh_Q175_CPu_6m;Lee_Hdh_Q175_TRAP_iSPN_6m	0.0014485
Sgip1	4	Langfelder_Hdh_Q175_Cb_6m;Langfelder_Hdh_Q175_CPu_6m;Lee_Hdh_Q175_snRNA_iSPN_6m;Lee_Hdh_Q175_TRAP_iSPN_6m	0.0014523
Samd14	4	Langfelder_Hdh_Q175_CA_6m;Langfelder_Hdh_Q175_Co_6m;Langfelder_Hdh_Q175_CPu_6m;Lee_Hdh_Q175_TRAP_dSPN_6m	0.00146094
1700017B05Rik	4	Langfelder_Hdh_Q175_CPu_6m;Lee_Hdh_Q175_TRAP_dSPN_6m;Lee_Hdh_Q175_TRAP_IN_Ch_6m;Lee_Hdh_Q175_TRAP_iSPN_6m	0.00156263
Gxylt1	4	Langfelder_Hdh_Q175_Co_6m;Langfelder_Hdh_Q175_CPu_6m;Lee_Hdh_Q175_TRAP_IN_Ch_6m;Lee_Hdh_Q175_TRAP_iSPN_6m	0.0016239
Arhgef2	4	Langfelder_Hdh_Q175_brainstem_6m;Langfelder_Hdh_Q175_CA_6m;Langfelder_Hdh_Q175_Cb_6m;Langfelder_Hdh_Q175_CPu_6m	0.00165625
Vps26b	4	Langfelder_Hdh_Q175_CPu_6m;Lee_Hdh_Q175_TRAP_astro_6m;Lee_Hdh_Q175_TRAP_dSPN_6m;Lee_Hdh_Q175_TRAP_iSPN_6m	0.00166163
Wls	4	Langfelder_Hdh_Q175_brainstem_6m;Langfelder_Hdh_Q175_CA_6m;Lee_Hdh_Q175_TRAP_dSPN_6m;Lee_Hdh_Q175_TRAP_iSPN_6m	0.00166316
Kirrel3	4	Langfelder_Hdh_Q175_brainstem_6m;Langfelder_Hdh_Q175_CPu_6m;Lee_Hdh_Q175_snRNA_astro_6m;Lee_Hdh_Q175_snRNA_oligo_6m	0.00167626
Gas5	4	Langfelder_Hdh_Q175_Co_6m;Lee_Hdh_Q175_TRAP_dSPN_6m;Lee_Hdh_Q175_TRAP_IN_Ch_6m;Lee_Hdh_Q175_TRAP_iSPN_6m	0.0016957
Ptchd4	4	Langfelder_Hdh_Q175_Cb_6m;Lee_Hdh_Q175_snRNA_dSPN_6m;Lee_Hdh_Q175_snRNA_iSPN_6m;Lee_Hdh_Q175_TRAP_astro_6m	0.00170933
Ralgapa1	4	Langfelder_Hdh_Q175_CPu_6m;Lee_Hdh_Q175_TRAP_dSPN_6m;Lee_Hdh_Q175_TRAP_IN_Ch_6m;Lee_Hdh_Q175_TRAP_iSPN_6m	0.00171165
Sox11	4	Langfelder_Hdh_Q175_CPu_6m;Lee_Hdh_Q175_TRAP_astro_6m;Lee_Hdh_Q175_TRAP_dSPN_6m;Lee_Hdh_Q175_TRAP_iSPN_6m	0.00171506
Kdm6b	4	Langfelder_Hdh_Q175_Cb_6m;Langfelder_Hdh_Q175_CPu_6m;Lee_Hdh_Q175_TRAP_IN_Ch_6m;Lee_Hdh_Q175_TRAP_iSPN_6m	0.0017586
Mn1	4	Langfelder_Hdh_Q175_CPu_6m;Lee_Hdh_Q175_TRAP_dSPN_6m;Lee_Hdh_Q175_TRAP_IN_Ch_6m;Lee_Hdh_Q175_TRAP_iSPN_6m	0.00176957
Clvs1	4	Lee_Hdh_Q175_snRNA_dSPN_6m;Lee_Hdh_Q175_snRNA_iSPN_6m;Lee_Hdh_Q175_TRAP_dSPN_6m;Lee_Hdh_Q175_TRAP_iSPN_6m	0.00177444
Hspa4	4	Lee_Hdh_Q175_snRNA_dSPN_6m;Lee_Hdh_Q175_snRNA_iSPN_6m;Lee_Hdh_Q175_TRAP_astro_6m;Lee_Hdh_Q175_TRAP_IN_Ch_6m	0.00178739
Gm996	4	Langfelder_Hdh_Q175_Cb_6m;Langfelder_Hdh_Q175_CPu_6m;Lee_Hdh_Q175_TRAP_astro_6m;Lee_Hdh_Q175_TRAP_dSPN_6m	0.00181152
Slc16a14	4	Langfelder_Hdh_Q175_Cb_6m;Langfelder_Hdh_Q175_CPu_6m;Lee_Hdh_Q175_TRAP_dSPN_6m;Lee_Hdh_Q175_TRAP_iSPN_6m	0.00184094
Nova1	4	Langfelder_Hdh_Q175_Cb_6m;Langfelder_Hdh_Q175_CPu_6m;Lee_Hdh_Q175_TRAP_dSPN_6m;Lee_Hdh_Q175_TRAP_iSPN_6m	0.00185736
Faf1	4	Langfelder_Hdh_Q175_Cb_6m;Langfelder_Hdh_Q175_CPu_6m;Lee_Hdh_Q175_TRAP_dSPN_6m;Lee_Hdh_Q175_TRAP_iSPN_6m	0.00186142
Cntnap1	4	Langfelder_Hdh_Q175_CA_6m;Langfelder_Hdh_Q175_Cb_6m;Langfelder_Hdh_Q175_CPu_6m;Lee_Hdh_Q175_TRAP_iSPN_6m	0.00188229
Sspo	4	Langfelder_Hdh_Q175_brainstem_6m;Langfelder_Hdh_Q175_Cb_6m;Langfelder_Hdh_Q175_Co_6m;Langfelder_Hdh_Q175_CPu_6m	0.00189054
Sulf2	4	Langfelder_Hdh_Q175_brainstem_6m;Langfelder_Hdh_Q175_CPu_6m;Lee_Hdh_Q175_TRAP_astro_6m;Lee_Hdh_Q175_TRAP_iSPN_6m	0.0018967
Anapc2	4	Langfelder_Hdh_Q175_CA_6m;Langfelder_Hdh_Q175_Co_6m;Langfelder_Hdh_Q175_CPu_6m;Lee_Hdh_Q175_TRAP_iSPN_6m	0.00190526
Pdpk1	4	Langfelder_Hdh_Q175_Co_6m;Langfelder_Hdh_Q175_CPu_6m;Lee_Hdh_Q175_TRAP_dSPN_6m;Lee_Hdh_Q175_TRAP_iSPN_6m	0.0019075
Cebpa	4	Langfelder_Hdh_Q175_CA_6m;Langfelder_Hdh_Q175_CPu_6m;Lee_Hdh_Q175_TRAP_dSPN_6m;Lee_Hdh_Q175_TRAP_iSPN_6m	0.00192353
Bcl11a	4	Langfelder_Hdh_Q175_CA_6m;Langfelder_Hdh_Q175_CPu_6m;Lee_Hdh_Q175_snRNA_dSPN_6m;Lee_Hdh_Q175_snRNA_iSPN_6m	0.0019819
Exoc6b	4	Langfelder_Hdh_Q175_CPu_6m;Lee_Hdh_Q175_snRNA_dSPN_6m;Lee_Hdh_Q175_snRNA_FON_6m;Lee_Hdh_Q175_snRNA_iSPN_6m	0.00200391
Chrm1	4	Langfelder_Hdh_Q175_CA_6m;Langfelder_Hdh_Q175_CPu_6m;Lee_Hdh_Q175_TRAP_IN_Ch_6m;Lee_Hdh_Q175_TRAP_iSPN_6m	0.00202757
Pdlim2	4	Langfelder_Hdh_Q175_brainstem_6m;Langfelder_Hdh_Q175_Cb_6m;Langfelder_Hdh_Q175_HTH-TH_6m;Yildirim_CHL2_CPu_1y	0.00207864
Fam189a1	4	Langfelder_Hdh_Q175_CA_6m;Langfelder_Hdh_Q175_CPu_6m;Lee_Hdh_Q175_snRNA_dSPN_6m;Lee_Hdh_Q175_snRNA_iSPN_6m	0.00208291
Acat2	4	Langfelder_Hdh_Q175_brainstem_6m;Langfelder_Hdh_Q175_Co_6m;Langfelder_Hdh_Q175_CPu_6m;Lee_Hdh_Q175_TRAP_dSPN_6m	0.00210718
Kcnh3	4	Langfelder_Hdh_Q175_CA_6m;Langfelder_Hdh_Q175_Cb_6m;Langfelder_Hdh_Q175_CPu_6m;Lee_Hdh_Q175_TRAP_IN_Ch_6m	0.00210904
Gpi1	4	Langfelder_Hdh_Q175_Cb_6m;Langfelder_Hdh_Q175_Co_6m;Langfelder_Hdh_Q175_CPu_6m;Lee_Hdh_Q175_TRAP_dSPN_6m	0.00211638
Extl1	4	Langfelder_Hdh_Q175_CA_6m;Langfelder_Hdh_Q175_Cb_6m;Langfelder_Hdh_Q175_CPu_6m;Lee_Hdh_Q175_TRAP_iSPN_6m	0.0021253
Fam131a	4	Langfelder_Hdh_Q175_CA_6m;Langfelder_Hdh_Q175_Cb_6m;Langfelder_Hdh_Q175_CPu_6m;Lee_Hdh_Q175_TRAP_iSPN_6m	0.0021389
Gmds	4	Langfelder_Hdh_Q175_CPu_6m;Lee_Hdh_Q175_snRNA_dSPN_6m;Lee_Hdh_Q175_snRNA_iSPN_6m;Lee_Hdh_Q175_TRAP_iSPN_6m	0.00213996
Fgf12	4	Langfelder_Hdh_Q175_Cb_6m;Langfelder_Hdh_Q175_Co_6m;Lee_Hdh_Q175_snRNA_FON_6m;Lee_Hdh_Q175_snRNA_oligo_6m	0.00214088
Trim32	4	Langfelder_Hdh_Q175_Cb_6m;Langfelder_Hdh_Q175_CPu_6m;Lee_Hdh_Q175_TRAP_IN_Ch_6m;Lee_Hdh_Q175_TRAP_iSPN_6m	0.00216747
Kcnb2	4	Langfelder_Hdh_Q175_Cb_6m;Langfelder_Hdh_Q175_Co_6m;Langfelder_Hdh_Q175_CPu_6m;Lee_Hdh_Q175_TRAP_iSPN_6m	0.00217007
Gabrb2	4	Langfelder_Hdh_Q175_Co_6m;Lee_Hdh_Q175_snRNA_dSPN_6m;Lee_Hdh_Q175_snRNA_iSPN_6m;Lee_Hdh_Q175_TRAP_astro_6m	0.00217228
P4ha1	4	Langfelder_Hdh_Q175_CPu_6m;Lee_Hdh_Q175_snRNA_dSPN_6m;Lee_Hdh_Q175_snRNA_iSPN_6m;Lee_Hdh_Q175_TRAP_dSPN_6m	0.00223013
Eml5	4	Langfelder_Hdh_Q175_CPu_6m;Lee_Hdh_Q175_snRNA_dSPN_6m;Lee_Hdh_Q175_snRNA_iSPN_6m;Lee_Hdh_Q175_TRAP_IN_Ch_6m	0.00223135
Gpm6a	4	Langfelder_Hdh_Q175_Cb_6m;Lee_Hdh_Q175_snRNA_dSPN_6m;Lee_Hdh_Q175_TRAP_astro_6m;Lee_Hdh_Q175_TRAP_IN_Ch_6m	0.00223537
Rtn3	4	Langfelder_Hdh_Q175_CPu_6m;Lee_Hdh_Q175_snRNA_iSPN_6m;Lee_Hdh_Q175_TRAP_astro_6m;Lee_Hdh_Q175_TRAP_IN_Ch_6m	0.00226024
Atp5b	4	Langfelder_Hdh_Q175_Cb_6m;Langfelder_Hdh_Q175_CPu_6m;Lee_Hdh_Q175_TRAP_IN_Ch_6m;Lee_Hdh_Q175_TRAP_iSPN_6m	0.00229378
Rsrp1	4	Lee_Hdh_Q175_snRNA_IN_PT_6m;Lee_Hdh_Q175_snRNA_iSPN_6m;Lee_Hdh_Q175_TRAP_astro_6m;Lee_Hdh_Q175_TRAP_iSPN_6m	0.0023206
Gls	4	Langfelder_Hdh_Q175_CPu_6m;Lee_Hdh_Q175_TRAP_astro_6m;Lee_Hdh_Q175_TRAP_IN_Ch_6m;Lee_Hdh_Q175_TRAP_iSPN_6m	0.0023559
Clu	4	Langfelder_Hdh_Q175_CA_6m;Langfelder_Hdh_Q175_Cb_6m;Langfelder_Hdh_Q175_CPu_6m;Lee_Hdh_Q175_snRNA_astro_6m	0.0023637
Luzp2	4	Langfelder_Hdh_Q175_Cb_6m;Langfelder_Hdh_Q175_Co_6m;Lee_Hdh_Q175_snRNA_oligo_6m;Lee_Hdh_Q175_TRAP_iSPN_6m	0.00237466
Scmh1	4	Langfelder_Hdh_Q175_CPu_6m;Lee_Hdh_Q175_snRNA_iSPN_6m;Lee_Hdh_Q175_TRAP_IN_Ch_6m;Lee_Hdh_Q175_TRAP_iSPN_6m	0.00238927
Ss18	4	Langfelder_Hdh_Q175_brainstem_6m;Langfelder_Hdh_Q175_Cb_6m;Langfelder_Hdh_Q175_CPu_6m;Lee_Hdh_Q175_TRAP_iSPN_6m	0.00241232
Fam126a	4	Langfelder_Hdh_Q175_CPu_6m;Lee_Hdh_Q175_snRNA_dSPN_6m;Lee_Hdh_Q175_TRAP_dSPN_6m;Lee_Hdh_Q175_TRAP_iSPN_6m	0.00243933
N4bp2	4	Langfelder_Hdh_Q175_CPu_6m;Lee_Hdh_Q175_TRAP_dSPN_6m;Lee_Hdh_Q175_TRAP_iSPN_6m;Yildirim_CHL2_CPu_1y	0.0025099
Mbd6	4	Langfelder_Hdh_Q175_Cb_6m;Langfelder_Hdh_Q175_CPu_6m;Lee_Hdh_Q175_TRAP_dSPN_6m;Lee_Hdh_Q175_TRAP_IN_Ch_6m	0.00251654
Chd4	4	Langfelder_Hdh_Q175_Co_6m;Langfelder_Hdh_Q175_CPu_6m;Lee_Hdh_Q175_TRAP_dSPN_6m;Lee_Hdh_Q175_TRAP_iSPN_6m	0.00252471
Ankrd11	4	Langfelder_Hdh_Q175_CPu_6m;Lee_Hdh_Q175_snRNA_iSPN_6m;Lee_Hdh_Q175_TRAP_dSPN_6m;Lee_Hdh_Q175_TRAP_iSPN_6m	0.00253345
Zbtb10	4	Langfelder_Hdh_Q175_CPu_6m;Lee_Hdh_Q175_TRAP_dSPN_6m;Lee_Hdh_Q175_TRAP_IN_Ch_6m;Lee_Hdh_Q175_TRAP_iSPN_6m	0.00253362
Npas3	4	Langfelder_Hdh_Q175_CPu_6m;Lee_Hdh_Q175_snRNA_dSPN_6m;Lee_Hdh_Q175_snRNA_iSPN_6m;Lee_Hdh_Q175_TRAP_iSPN_6m	0.00256814
March8	4	Langfelder_Hdh_Q175_brainstem_6m;Langfelder_Hdh_Q175_CA_6m;Langfelder_Hdh_Q175_Co_6m;Langfelder_Hdh_Q175_CPu_6m	0.00258007
Grm1	4	Langfelder_Hdh_Q175_CPu_6m;Lee_Hdh_Q175_snRNA_dSPN_6m;Lee_Hdh_Q175_snRNA_iSPN_6m;Lee_Hdh_Q175_TRAP_iSPN_6m	0.00260803
Scg5	4	Langfelder_Hdh_Q175_Cb_6m;Langfelder_Hdh_Q175_Co_6m;Langfelder_Hdh_Q175_CPu_6m;Lee_Hdh_Q175_TRAP_dSPN_6m	0.00261139
Letm2	4	Langfelder_Hdh_Q175_Cb_6m;Langfelder_Hdh_Q175_Co_6m;Langfelder_Hdh_Q175_CPu_6m;Lee_Hdh_Q175_TRAP_iSPN_6m	0.00261264
Fahd2a	4	Langfelder_Hdh_Q175_Cb_6m;Langfelder_Hdh_Q175_Co_6m;Langfelder_Hdh_Q175_CPu_6m;Lee_Hdh_Q175_TRAP_dSPN_6m	0.00272204
Ttyh3	4	Langfelder_Hdh_Q175_CPu_6m;Lee_Hdh_Q175_snRNA_FON_6m;Lee_Hdh_Q175_TRAP_dSPN_6m;Lee_Hdh_Q175_TRAP_IN_Ch_6m	0.00272691
Fam160a2	4	Langfelder_Hdh_Q175_Cb_6m;Langfelder_Hdh_Q175_Co_6m;Langfelder_Hdh_Q175_CPu_6m;Lee_Hdh_Q175_TRAP_iSPN_6m	0.00273915
Egr4	4	Langfelder_Hdh_Q175_CPu_6m;Lee_Hdh_Q175_TRAP_dSPN_6m;Lee_Hdh_Q175_TRAP_IN_Ch_6m;Yildirim_CHL2_CPu_1y	0.0027404
Taf1	4	Langfelder_Hdh_Q175_CPu_6m;Lee_Hdh_Q175_TRAP_astro_6m;Lee_Hdh_Q175_TRAP_IN_Ch_6m;Lee_Hdh_Q175_TRAP_iSPN_6m	0.00289185
Ccdc28b	4	Langfelder_Hdh_Q175_CA_6m;Langfelder_Hdh_Q175_Cb_6m;Langfelder_Hdh_Q175_CPu_6m;Lee_Hdh_Q175_TRAP_iSPN_6m	0.00289588
Pxdn	4	Langfelder_Hdh_Q175_CA_6m;Langfelder_Hdh_Q175_CPu_6m;Lee_Hdh_Q175_TRAP_IN_Ch_6m;Lee_Hdh_Q175_TRAP_iSPN_6m	0.00293313
2900011O08Rik	4	Langfelder_Hdh_Q175_Cb_6m;Langfelder_Hdh_Q175_CPu_6m;Lee_Hdh_Q175_TRAP_astro_6m;Lee_Hdh_Q175_TRAP_iSPN_6m	0.00294837
Gnai1	4	Langfelder_Hdh_Q175_CA_6m;Langfelder_Hdh_Q175_CPu_6m;Lee_Hdh_Q175_TRAP_astro_6m;Lee_Hdh_Q175_TRAP_iSPN_6m	0.0029599
Chst11	4	Langfelder_Hdh_Q175_Co_6m;Langfelder_Hdh_Q175_CPu_6m;Lee_Hdh_Q175_snRNA_dSPN_6m;Lee_Hdh_Q175_snRNA_iSPN_6m	0.003025
Nfya	4	Langfelder_Hdh_Q175_brainstem_6m;Langfelder_Hdh_Q175_CA_6m;Langfelder_Hdh_Q175_CPu_6m;Lee_Hdh_Q175_TRAP_iSPN_6m	0.0030369
Sept3	4	Langfelder_Hdh_Q175_CA_6m;Langfelder_Hdh_Q175_Cb_6m;Langfelder_Hdh_Q175_Co_6m;Langfelder_Hdh_Q175_CPu_6m	0.00303734
Eml1	4	Langfelder_Hdh_Q175_Co_6m;Langfelder_Hdh_Q175_CPu_6m;Lee_Hdh_Q175_TRAP_dSPN_6m;Lee_Hdh_Q175_TRAP_iSPN_6m	0.00305257
Rabgap1l	4	Langfelder_Hdh_Q175_CA_6m;Langfelder_Hdh_Q175_Cb_6m;Lee_Hdh_Q175_snRNA_iSPN_6m;Lee_Hdh_Q175_TRAP_iSPN_6m	0.00306944
Nr1d1	4	Langfelder_Hdh_Q175_CA_6m;Langfelder_Hdh_Q175_Cb_6m;Langfelder_Hdh_Q175_CPu_6m;Lee_Hdh_Q175_TRAP_dSPN_6m	0.00307822
Kif26b	4	Langfelder_Hdh_Q175_CPu_6m;Lee_Hdh_Q175_snRNA_dSPN_6m;Lee_Hdh_Q175_TRAP_IN_Ch_6m;Lee_Hdh_Q175_TRAP_iSPN_6m	0.00312889
Hmgcr	4	Langfelder_Hdh_Q175_brainstem_6m;Langfelder_Hdh_Q175_CA_6m;Langfelder_Hdh_Q175_Co_6m;Langfelder_Hdh_Q175_CPu_6m	0.00319847
Rgs12	4	Langfelder_Hdh_Q175_CA_6m;Langfelder_Hdh_Q175_CPu_6m;Lee_Hdh_Q175_TRAP_dSPN_6m;Lee_Hdh_Q175_TRAP_iSPN_6m	0.00333072
Serinc1	4	Langfelder_Hdh_Q175_Cb_6m;Langfelder_Hdh_Q175_CPu_6m;Lee_Hdh_Q175_TRAP_astro_6m;Lee_Hdh_Q175_TRAP_dSPN_6m	0.00333397
Slitrk2	4	Langfelder_Hdh_Q175_Cb_6m;Langfelder_Hdh_Q175_CPu_6m;Lee_Hdh_Q175_TRAP_IN_Ch_6m;Lee_Hdh_Q175_TRAP_iSPN_6m	0.00333688
Hip1	4	Langfelder_Hdh_Q175_Cb_6m;Langfelder_Hdh_Q175_CPu_6m;Lee_Hdh_Q175_snRNA_IN_PT_6m;Lee_Hdh_Q175_TRAP_dSPN_6m	0.00336912
Necab3	4	Langfelder_Hdh_Q175_CA_6m;Langfelder_Hdh_Q175_Co_6m;Langfelder_Hdh_Q175_HTH-TH_6m;Yildirim_CHL2_CPu_1y	0.00341144
Sytl5	4	Langfelder_Hdh_Q175_Co_6m;Langfelder_Hdh_Q175_CPu_6m;Lee_Hdh_Q175_TRAP_dSPN_6m;Lee_Hdh_Q175_TRAP_iSPN_6m	0.00341667
Ier5l	4	Langfelder_Hdh_Q175_CA_6m;Langfelder_Hdh_Q175_CPu_6m;Lee_Hdh_Q175_TRAP_dSPN_6m;Yildirim_CHL2_CPu_1y	0.00348956
Sept7	4	Langfelder_Hdh_Q175_brainstem_6m;Langfelder_Hdh_Q175_Co_6m;Langfelder_Hdh_Q175_CPu_6m;Langfelder_Hdh_Q175_HTH-TH_6m	0.00359662
Fam213a	4	Langfelder_Hdh_Q175_brainstem_6m;Langfelder_Hdh_Q175_Cb_6m;Langfelder_Hdh_Q175_CPu_6m;Lee_Hdh_Q175_TRAP_dSPN_6m	0.0036054
Dock11	4	Langfelder_Hdh_Q175_CA_6m;Langfelder_Hdh_Q175_Cb_6m;Langfelder_Hdh_Q175_CPu_6m;Lee_Hdh_Q175_TRAP_iSPN_6m	0.00362034
Ccnt2	4	Lee_Hdh_Q175_snRNA_dSPN_6m;Lee_Hdh_Q175_snRNA_iSPN_6m;Lee_Hdh_Q175_TRAP_dSPN_6m;Lee_Hdh_Q175_TRAP_IN_Ch_6m	0.0036242
Sytl2	4	Langfelder_Hdh_Q175_Cb_6m;Langfelder_Hdh_Q175_CPu_6m;Lee_Hdh_Q175_TRAP_dSPN_6m;Lee_Hdh_Q175_TRAP_iSPN_6m	0.00368582
Ccdc155	4	Langfelder_Hdh_Q175_Cb_6m;Langfelder_Hdh_Q175_CPu_6m;Langfelder_Hdh_Q175_HTH-TH_6m;Lee_Hdh_Q175_TRAP_iSPN_6m	0.00369247
Lrig2	4	Langfelder_Hdh_Q175_Cb_6m;Langfelder_Hdh_Q175_CPu_6m;Lee_Hdh_Q175_TRAP_astro_6m;Lee_Hdh_Q175_TRAP_iSPN_6m	0.00373217
Slc1a3	4	Langfelder_Hdh_Q175_Co_6m;Langfelder_Hdh_Q175_CPu_6m;Lee_Hdh_Q175_TRAP_dSPN_6m;Lee_Hdh_Q175_TRAP_iSPN_6m	0.00375914
Cdkn1c	4	Langfelder_Hdh_Q175_brainstem_6m;Langfelder_Hdh_Q175_CA_6m;Langfelder_Hdh_Q175_CPu_6m;Langfelder_Hdh_Q175_HTH-TH_6m	0.00377093
Pagr1a	4	Langfelder_Hdh_Q175_CA_6m;Langfelder_Hdh_Q175_Cb_6m;Langfelder_Hdh_Q175_CPu_6m;Lee_Hdh_Q175_TRAP_iSPN_6m	0.00382367
Tprkb	4	Langfelder_Hdh_Q175_brainstem_6m;Langfelder_Hdh_Q175_Cb_6m;Langfelder_Hdh_Q175_CPu_6m;Langfelder_Hdh_Q175_HTH-TH_6m	0.00382516
Eif4a2	4	Langfelder_Hdh_Q175_Cb_6m;Langfelder_Hdh_Q175_CPu_6m;Lee_Hdh_Q175_TRAP_dSPN_6m;Lee_Hdh_Q175_TRAP_iSPN_6m	0.00382777
Ppp6r1	4	Langfelder_Hdh_Q175_CA_6m;Langfelder_Hdh_Q175_CPu_6m;Lee_Hdh_Q175_TRAP_dSPN_6m;Lee_Hdh_Q175_TRAP_iSPN_6m	0.00383179
Gemin7	4	Langfelder_Hdh_Q175_Co_6m;Langfelder_Hdh_Q175_CPu_6m;Lee_Hdh_Q175_TRAP_dSPN_6m;Lee_Hdh_Q175_TRAP_iSPN_6m	0.00384381
Pradc1	4	Langfelder_Hdh_Q175_brainstem_6m;Langfelder_Hdh_Q175_CA_6m;Langfelder_Hdh_Q175_Co_6m;Langfelder_Hdh_Q175_CPu_6m	0.00385266
Cd81	4	Langfelder_Hdh_Q175_Cb_6m;Langfelder_Hdh_Q175_Co_6m;Lee_Hdh_Q175_TRAP_dSPN_6m;Lee_Hdh_Q175_TRAP_IN_Ch_6m	0.00388007
Arhgdia	4	Langfelder_Hdh_Q175_CA_6m;Langfelder_Hdh_Q175_Co_6m;Lee_Hdh_Q175_TRAP_astro_6m;Lee_Hdh_Q175_TRAP_iSPN_6m	0.00392944
Rassf3	4	Langfelder_Hdh_Q175_Co_6m;Langfelder_Hdh_Q175_CPu_6m;Lee_Hdh_Q175_TRAP_dSPN_6m;Lee_Hdh_Q175_TRAP_iSPN_6m	0.0039358
Pdzrn4	4	Langfelder_Hdh_Q175_brainstem_6m;Langfelder_Hdh_Q175_Co_6m;Langfelder_Hdh_Q175_CPu_6m;Lee_Hdh_Q175_snRNA_dSPN_6m	0.00397645
Slc4a7	4	Langfelder_Hdh_Q175_Cb_6m;Langfelder_Hdh_Q175_CPu_6m;Lee_Hdh_Q175_TRAP_astro_6m;Lee_Hdh_Q175_TRAP_iSPN_6m	0.00399363
Ctbp1	4	Langfelder_Hdh_Q175_Cb_6m;Langfelder_Hdh_Q175_Co_6m;Langfelder_Hdh_Q175_CPu_6m;Lee_Hdh_Q175_TRAP_iSPN_6m	0.00400542
Acyp2	4	Lee_Hdh_Q175_snRNA_dSPN_6m;Lee_Hdh_Q175_TRAP_dSPN_6m;Lee_Hdh_Q175_TRAP_IN_Ch_6m;Lee_Hdh_Q175_TRAP_iSPN_6m	0.00410417
Racgap1	4	Langfelder_Hdh_Q175_CA_6m;Langfelder_Hdh_Q175_Cb_6m;Langfelder_Hdh_Q175_Co_6m;Langfelder_Hdh_Q175_CPu_6m	0.00410666
Fdft1	4	Langfelder_Hdh_Q175_brainstem_6m;Langfelder_Hdh_Q175_CA_6m;Langfelder_Hdh_Q175_Cb_6m;Langfelder_Hdh_Q175_Co_6m	0.00410715
Cntnap3	4	Langfelder_Hdh_Q175_Co_6m;Langfelder_Hdh_Q175_CPu_6m;Lee_Hdh_Q175_snRNA_dSPN_6m;Lee_Hdh_Q175_snRNA_FON_6m	0.00415
Igfbp5	4	Langfelder_Hdh_Q175_CA_6m;Langfelder_Hdh_Q175_Cb_6m;Langfelder_Hdh_Q175_Co_6m;Langfelder_Hdh_Q175_CPu_6m	0.00420661
Zcchc18	4	Langfelder_Hdh_Q175_Cb_6m;Langfelder_Hdh_Q175_Co_6m;Langfelder_Hdh_Q175_CPu_6m;Lee_Hdh_Q175_TRAP_IN_Ch_6m	0.00423408
Kcnj10	4	Langfelder_Hdh_Q175_Cb_6m;Langfelder_Hdh_Q175_Co_6m;Langfelder_Hdh_Q175_HTH-TH_6m;Lee_Hdh_Q175_TRAP_iSPN_6m	0.00424074
Mat2a	4	Langfelder_Hdh_Q175_CPu_6m;Lee_Hdh_Q175_TRAP_astro_6m;Lee_Hdh_Q175_TRAP_IN_Ch_6m;Lee_Hdh_Q175_TRAP_iSPN_6m	0.00433295
Sdf4	4	Langfelder_Hdh_Q175_CA_6m;Langfelder_Hdh_Q175_Co_6m;Langfelder_Hdh_Q175_CPu_6m;Lee_Hdh_Q175_TRAP_iSPN_6m	0.0043378
Abl2	4	Langfelder_Hdh_Q175_Co_6m;Langfelder_Hdh_Q175_CPu_6m;Lee_Hdh_Q175_TRAP_dSPN_6m;Lee_Hdh_Q175_TRAP_IN_Ch_6m	0.00437061
Fut11	4	Langfelder_Hdh_Q175_CA_6m;Langfelder_Hdh_Q175_Co_6m;Langfelder_Hdh_Q175_CPu_6m;Lee_Hdh_Q175_TRAP_iSPN_6m	0.00443706
Cdk10	4	Langfelder_Hdh_Q175_Cb_6m;Langfelder_Hdh_Q175_Co_6m;Langfelder_Hdh_Q175_CPu_6m;Lee_Hdh_Q175_TRAP_iSPN_6m	0.00443749
Ankrd63	4	Langfelder_Hdh_Q175_Cb_6m;Langfelder_Hdh_Q175_Co_6m;Langfelder_Hdh_Q175_CPu_6m;Lee_Hdh_Q175_TRAP_IN_Ch_6m	0.00443887
Cdhr3	4	Langfelder_Hdh_Q175_Cb_6m;Langfelder_Hdh_Q175_CPu_6m;Lee_Hdh_Q175_TRAP_dSPN_6m;Lee_Hdh_Q175_TRAP_iSPN_6m	0.00449675
Nedd4	4	Langfelder_Hdh_Q175_CPu_6m;Lee_Hdh_Q175_TRAP_astro_6m;Lee_Hdh_Q175_TRAP_IN_Ch_6m;Lee_Hdh_Q175_TRAP_iSPN_6m	0.00450405
Rtn4	4	Langfelder_Hdh_Q175_Cb_6m;Langfelder_Hdh_Q175_CPu_6m;Lee_Hdh_Q175_snRNA_oligo_6m;Lee_Hdh_Q175_TRAP_IN_Ch_6m	0.0045168
Upb1	4	Langfelder_Hdh_Q175_Co_6m;Langfelder_Hdh_Q175_CPu_6m;Lee_Hdh_Q175_TRAP_iSPN_6m;Yildirim_CHL2_CPu_1y	0.00453035
Mmp16	4	Langfelder_Hdh_Q175_CPu_6m;Lee_Hdh_Q175_snRNA_dSPN_6m;Lee_Hdh_Q175_snRNA_FON_6m;Lee_Hdh_Q175_snRNA_iSPN_6m	0.00454202
Jarid2	4	Langfelder_Hdh_Q175_CPu_6m;Lee_Hdh_Q175_snRNA_dSPN_6m;Lee_Hdh_Q175_snRNA_iSPN_6m;Lee_Hdh_Q175_TRAP_IN_Ch_6m	0.00457629
Bche	4	Langfelder_Hdh_Q175_brainstem_6m;Langfelder_Hdh_Q175_CA_6m;Langfelder_Hdh_Q175_CPu_6m;Lee_Hdh_Q175_TRAP_iSPN_6m	0.00459422
Prrg3	4	Langfelder_Hdh_Q175_CA_6m;Langfelder_Hdh_Q175_Cb_6m;Langfelder_Hdh_Q175_CPu_6m;Lee_Hdh_Q175_TRAP_iSPN_6m	0.00463019
Hsd17b7	4	Langfelder_Hdh_Q175_brainstem_6m;Langfelder_Hdh_Q175_Cb_6m;Langfelder_Hdh_Q175_Co_6m;Lee_Hdh_Q175_TRAP_iSPN_6m	0.00467399
Abca2	4	Langfelder_Hdh_Q175_brainstem_6m;Langfelder_Hdh_Q175_Co_6m;Langfelder_Hdh_Q175_CPu_6m;Lee_Hdh_Q175_TRAP_iSPN_6m	0.00473082
Tmem88b	4	Langfelder_Hdh_Q175_brainstem_6m;Lee_Hdh_Q175_TRAP_astro_6m;Lee_Hdh_Q175_TRAP_dSPN_6m;Lee_Hdh_Q175_TRAP_iSPN_6m	0.00474426
Hecw1	4	Langfelder_Hdh_Q175_Cb_6m;Langfelder_Hdh_Q175_CPu_6m;Lee_Hdh_Q175_snRNA_dSPN_6m;Lee_Hdh_Q175_TRAP_iSPN_6m	0.00478166
Prickle1	4	Langfelder_Hdh_Q175_CA_6m;Lee_Hdh_Q175_snRNA_dSPN_6m;Lee_Hdh_Q175_snRNA_iSPN_6m;Lee_Hdh_Q175_TRAP_iSPN_6m	0.00478717
Gnai2	4	Langfelder_Hdh_Q175_CA_6m;Langfelder_Hdh_Q175_Co_6m;Langfelder_Hdh_Q175_CPu_6m;Lee_Hdh_Q175_TRAP_dSPN_6m	0.00479771
Ahsa2	4	Langfelder_Hdh_Q175_Cb_6m;Langfelder_Hdh_Q175_CPu_6m;Lee_Hdh_Q175_TRAP_dSPN_6m;Lee_Hdh_Q175_TRAP_iSPN_6m	0.00480564
Carhsp1	4	Langfelder_Hdh_Q175_brainstem_6m;Langfelder_Hdh_Q175_CA_6m;Langfelder_Hdh_Q175_Co_6m;Langfelder_Hdh_Q175_CPu_6m	0.00481936
Pcbd2	4	Langfelder_Hdh_Q175_Co_6m;Langfelder_Hdh_Q175_CPu_6m;Lee_Hdh_Q175_TRAP_dSPN_6m;Lee_Hdh_Q175_TRAP_iSPN_6m	0.00484634
Akap5	4	Langfelder_Hdh_Q175_Co_6m;Langfelder_Hdh_Q175_CPu_6m;Lee_Hdh_Q175_TRAP_dSPN_6m;Lee_Hdh_Q175_TRAP_IN_Ch_6m	0.00485315
Scamp1	4	Langfelder_Hdh_Q175_Cb_6m;Langfelder_Hdh_Q175_Co_6m;Langfelder_Hdh_Q175_CPu_6m;Lee_Hdh_Q175_snRNA_dSPN_6m	0.00486715
Dnm1l	4	Langfelder_Hdh_Q175_CPu_6m;Lee_Hdh_Q175_TRAP_dSPN_6m;Lee_Hdh_Q175_TRAP_IN_Ch_6m;Lee_Hdh_Q175_TRAP_iSPN_6m	0.00489704
Zfp180	4	Langfelder_Hdh_Q175_brainstem_6m;Langfelder_Hdh_Q175_CPu_6m;Lee_Hdh_Q175_TRAP_dSPN_6m;Lee_Hdh_Q175_TRAP_IN_Ch_6m	0.00491049
Arhgdig	4	Langfelder_Hdh_Q175_brainstem_6m;Langfelder_Hdh_Q175_Co_6m;Langfelder_Hdh_Q175_CPu_6m;Lee_Hdh_Q175_TRAP_iSPN_6m	0.0049107
Gabbr1	4	Langfelder_Hdh_Q175_brainstem_6m;Langfelder_Hdh_Q175_CPu_6m;Langfelder_Hdh_Q175_HTH-TH_6m;Lee_Hdh_Q175_TRAP_iSPN_6m	0.00494863
Atp8b2	4	Langfelder_Hdh_Q175_CA_6m;Langfelder_Hdh_Q175_Co_6m;Langfelder_Hdh_Q175_CPu_6m;Lee_Hdh_Q175_TRAP_IN_Ch_6m	0.00499292
Pafah1b3	4	Langfelder_Hdh_Q175_CA_6m;Langfelder_Hdh_Q175_Co_6m;Langfelder_Hdh_Q175_CPu_6m;Lee_Hdh_Q175_TRAP_iSPN_6m	0.00504486
Nsg1	4	Langfelder_Hdh_Q175_Cb_6m;Langfelder_Hdh_Q175_Co_6m;Langfelder_Hdh_Q175_CPu_6m;Lee_Hdh_Q175_TRAP_iSPN_6m	0.00509362
Usp2	4	Langfelder_Hdh_Q175_Cb_6m;Langfelder_Hdh_Q175_Co_6m;Langfelder_Hdh_Q175_CPu_6m;Lee_Hdh_Q175_TRAP_IN_Ch_6m	0.00511823
Zwint	4	Langfelder_Hdh_Q175_Cb_6m;Langfelder_Hdh_Q175_CPu_6m;Lee_Hdh_Q175_TRAP_dSPN_6m;Lee_Hdh_Q175_TRAP_IN_Ch_6m	0.00519948
Klhl4	4	Langfelder_Hdh_Q175_Co_6m;Langfelder_Hdh_Q175_CPu_6m;Lee_Hdh_Q175_TRAP_dSPN_6m;Lee_Hdh_Q175_TRAP_iSPN_6m	0.00520906
Zdhhc14	4	Langfelder_Hdh_Q175_Co_6m;Lee_Hdh_Q175_snRNA_dSPN_6m;Lee_Hdh_Q175_snRNA_FON_6m;Lee_Hdh_Q175_snRNA_iSPN_6m	0.005275
Bcan	4	Langfelder_Hdh_Q175_CA_6m;Langfelder_Hdh_Q175_Cb_6m;Langfelder_Hdh_Q175_CPu_6m;Lee_Hdh_Q175_snRNA_astro_6m	0.00530014
Nyap1	4	Langfelder_Hdh_Q175_CA_6m;Langfelder_Hdh_Q175_Cb_6m;Langfelder_Hdh_Q175_Co_6m;Langfelder_Hdh_Q175_CPu_6m	0.00532562
Cdk5r1	4	Langfelder_Hdh_Q175_Cb_6m;Langfelder_Hdh_Q175_Co_6m;Langfelder_Hdh_Q175_CPu_6m;Lee_Hdh_Q175_TRAP_dSPN_6m	0.0053417
Ubl3	4	Langfelder_Hdh_Q175_brainstem_6m;Langfelder_Hdh_Q175_CPu_6m;Lee_Hdh_Q175_TRAP_dSPN_6m;Lee_Hdh_Q175_TRAP_iSPN_6m	0.00540706
Pcsk1n	4	Langfelder_Hdh_Q175_CPu_6m;Lee_Hdh_Q175_TRAP_astro_6m;Lee_Hdh_Q175_TRAP_dSPN_6m;Lee_Hdh_Q175_TRAP_iSPN_6m	0.0054087
Nalcn	4	Langfelder_Hdh_Q175_CA_6m;Langfelder_Hdh_Q175_Cb_6m;Langfelder_Hdh_Q175_CPu_6m;Lee_Hdh_Q175_TRAP_astro_6m	0.00546242
Zfp532	4	Langfelder_Hdh_Q175_Co_6m;Langfelder_Hdh_Q175_CPu_6m;Lee_Hdh_Q175_TRAP_dSPN_6m;Lee_Hdh_Q175_TRAP_IN_Ch_6m	0.00546809
Rps6ka4	4	Langfelder_Hdh_Q175_CA_6m;Langfelder_Hdh_Q175_CPu_6m;Lee_Hdh_Q175_TRAP_dSPN_6m;Lee_Hdh_Q175_TRAP_iSPN_6m	0.00549169
Sbno1	4	Langfelder_Hdh_Q175_CA_6m;Langfelder_Hdh_Q175_Co_6m;Langfelder_Hdh_Q175_CPu_6m;Lee_Hdh_Q175_TRAP_dSPN_6m	0.00555736
Dnajc6	4	Langfelder_Hdh_Q175_Cb_6m;Langfelder_Hdh_Q175_CPu_6m;Lee_Hdh_Q175_snRNA_dSPN_6m;Lee_Hdh_Q175_snRNA_iSPN_6m	0.00557237
Klf9	4	Langfelder_Hdh_Q175_CPu_6m;Lee_Hdh_Q175_TRAP_dSPN_6m;Lee_Hdh_Q175_TRAP_IN_Ch_6m;Lee_Hdh_Q175_TRAP_iSPN_6m	0.00563797
Gucy1a3	4	Langfelder_Hdh_Q175_Co_6m;Langfelder_Hdh_Q175_CPu_6m;Lee_Hdh_Q175_TRAP_IN_Ch_6m;Lee_Hdh_Q175_TRAP_iSPN_6m	0.00566064
Acot7	4	Langfelder_Hdh_Q175_CA_6m;Langfelder_Hdh_Q175_Co_6m;Langfelder_Hdh_Q175_CPu_6m;Lee_Hdh_Q175_TRAP_iSPN_6m	0.00570747
Prrg1	4	Langfelder_Hdh_Q175_brainstem_6m;Langfelder_Hdh_Q175_CA_6m;Langfelder_Hdh_Q175_Co_6m;Langfelder_Hdh_Q175_CPu_6m	0.00574751
P2rx7	4	Langfelder_Hdh_Q175_brainstem_6m;Langfelder_Hdh_Q175_Co_6m;Langfelder_Hdh_Q175_CPu_6m;Lee_Hdh_Q175_TRAP_iSPN_6m	0.00575301
Sdccag8	4	Langfelder_Hdh_Q175_Cb_6m;Langfelder_Hdh_Q175_Co_6m;Langfelder_Hdh_Q175_CPu_6m;Lee_Hdh_Q175_TRAP_iSPN_6m	0.005763
Sqle	4	Langfelder_Hdh_Q175_brainstem_6m;Langfelder_Hdh_Q175_CA_6m;Langfelder_Hdh_Q175_Co_6m;Lee_Hdh_Q175_TRAP_iSPN_6m	0.00579049
Thrb	4	Langfelder_Hdh_Q175_CPu_6m;Lee_Hdh_Q175_snRNA_dSPN_6m;Lee_Hdh_Q175_snRNA_iSPN_6m;Lee_Hdh_Q175_TRAP_IN_Ch_6m	0.0058
Dld	4	Langfelder_Hdh_Q175_CPu_6m;Lee_Hdh_Q175_TRAP_dSPN_6m;Lee_Hdh_Q175_TRAP_IN_Ch_6m;Lee_Hdh_Q175_TRAP_iSPN_6m	0.00586566
Sh3bgrl	4	Langfelder_Hdh_Q175_brainstem_6m;Langfelder_Hdh_Q175_CPu_6m;Lee_Hdh_Q175_TRAP_dSPN_6m;Lee_Hdh_Q175_TRAP_iSPN_6m	0.00591983
Chrnb1	4	Langfelder_Hdh_Q175_CA_6m;Langfelder_Hdh_Q175_Cb_6m;Langfelder_Hdh_Q175_Co_6m;Langfelder_Hdh_Q175_CPu_6m	0.0060556
Gm15663	4	Langfelder_Hdh_Q175_brainstem_6m;Langfelder_Hdh_Q175_Cb_6m;Langfelder_Hdh_Q175_Co_6m;Langfelder_Hdh_Q175_CPu_6m	0.00607549
Pls1	4	Langfelder_Hdh_Q175_brainstem_6m;Langfelder_Hdh_Q175_Cb_6m;Langfelder_Hdh_Q175_CPu_6m;Langfelder_Hdh_Q175_HTH-TH_6m	0.00608112
Hapln4	4	Langfelder_Hdh_Q175_CA_6m;Langfelder_Hdh_Q175_Cb_6m;Langfelder_Hdh_Q175_Co_6m;Langfelder_Hdh_Q175_HTH-TH_6m	0.00611409
Lgals8	4	Langfelder_Hdh_Q175_Co_6m;Langfelder_Hdh_Q175_CPu_6m;Lee_Hdh_Q175_TRAP_dSPN_6m;Lee_Hdh_Q175_TRAP_iSPN_6m	0.00613477
Scn3b	4	Langfelder_Hdh_Q175_CA_6m;Langfelder_Hdh_Q175_Co_6m;Langfelder_Hdh_Q175_CPu_6m;Lee_Hdh_Q175_TRAP_astro_6m	0.00616524
C630043F03Rik	4	Langfelder_Hdh_Q175_CA_6m;Langfelder_Hdh_Q175_CPu_6m;Lee_Hdh_Q175_TRAP_IN_Ch_6m;Lee_Hdh_Q175_TRAP_iSPN_6m	0.00617561
Iqsec3	4	Langfelder_Hdh_Q175_CA_6m;Langfelder_Hdh_Q175_Cb_6m;Langfelder_Hdh_Q175_CPu_6m;Lee_Hdh_Q175_TRAP_iSPN_6m	0.00623559
Sun2	4	Langfelder_Hdh_Q175_Cb_6m;Langfelder_Hdh_Q175_Co_6m;Langfelder_Hdh_Q175_CPu_6m;Lee_Hdh_Q175_TRAP_astro_6m	0.0062488
Gtf2i	4	Langfelder_Hdh_Q175_brainstem_6m;Langfelder_Hdh_Q175_Cb_6m;Langfelder_Hdh_Q175_Co_6m;Langfelder_Hdh_Q175_CPu_6m	0.00625039
Akr1a1	4	Langfelder_Hdh_Q175_Cb_6m;Langfelder_Hdh_Q175_Co_6m;Langfelder_Hdh_Q175_CPu_6m;Lee_Hdh_Q175_TRAP_dSPN_6m	0.00626719
Prex2	4	Langfelder_Hdh_Q175_CPu_6m;Lee_Hdh_Q175_snRNA_astro_6m;Lee_Hdh_Q175_TRAP_dSPN_6m;Lee_Hdh_Q175_TRAP_iSPN_6m	0.00628852
Zfp57	4	Langfelder_Hdh_Q175_CA_6m;Langfelder_Hdh_Q175_Co_6m;Langfelder_Hdh_Q175_HTH-TH_6m;Yildirim_CHL2_CPu_1y	0.00647046
Sort1	4	Langfelder_Hdh_Q175_CA_6m;Langfelder_Hdh_Q175_Cb_6m;Langfelder_Hdh_Q175_CPu_6m;Lee_Hdh_Q175_TRAP_dSPN_6m	0.00649305
Pik3c2b	4	Langfelder_Hdh_Q175_Cb_6m;Langfelder_Hdh_Q175_CPu_6m;Lee_Hdh_Q175_TRAP_dSPN_6m;Lee_Hdh_Q175_TRAP_IN_Ch_6m	0.00654263
Parva	4	Langfelder_Hdh_Q175_Cb_6m;Langfelder_Hdh_Q175_Co_6m;Lee_Hdh_Q175_TRAP_dSPN_6m;Lee_Hdh_Q175_TRAP_iSPN_6m	0.00655478
Ugp2	4	Langfelder_Hdh_Q175_brainstem_6m;Langfelder_Hdh_Q175_CPu_6m;Lee_Hdh_Q175_TRAP_IN_Ch_6m;Lee_Hdh_Q175_TRAP_iSPN_6m	0.00655773
Pkd2l1	4	Langfelder_Hdh_Q175_Cb_6m;Langfelder_Hdh_Q175_Co_6m;Langfelder_Hdh_Q175_CPu_6m;Langfelder_Hdh_Q175_HTH-TH_6m	0.00655796
Zfp608	4	Langfelder_Hdh_Q175_brainstem_6m;Langfelder_Hdh_Q175_Cb_6m;Langfelder_Hdh_Q175_CPu_6m;Lee_Hdh_Q175_TRAP_iSPN_6m	0.00658226
Arhgap42	4	Langfelder_Hdh_Q175_Co_6m;Langfelder_Hdh_Q175_CPu_6m;Lee_Hdh_Q175_TRAP_dSPN_6m;Lee_Hdh_Q175_TRAP_iSPN_6m	0.00665548
Ece1	4	Langfelder_Hdh_Q175_Cb_6m;Langfelder_Hdh_Q175_CPu_6m;Lee_Hdh_Q175_TRAP_astro_6m;Lee_Hdh_Q175_TRAP_iSPN_6m	0.00665659
Dok6	4	Langfelder_Hdh_Q175_CPu_6m;Lee_Hdh_Q175_snRNA_dSPN_6m;Lee_Hdh_Q175_snRNA_iSPN_6m;Yildirim_CHL2_CPu_1y	0.0067053
Clca6	4	Langfelder_Hdh_Q175_brainstem_6m;Langfelder_Hdh_Q175_Cb_6m;Langfelder_Hdh_Q175_CPu_6m;Langfelder_Hdh_Q175_HTH-TH_6m	0.00672104
Lin28b	4	Langfelder_Hdh_Q175_brainstem_6m;Langfelder_Hdh_Q175_CPu_6m;Lee_Hdh_Q175_TRAP_IN_Ch_6m;Lee_Hdh_Q175_TRAP_iSPN_6m	0.00672921
Gabra1	4	Langfelder_Hdh_Q175_Co_6m;Langfelder_Hdh_Q175_CPu_6m;Lee_Hdh_Q175_TRAP_astro_6m;Lee_Hdh_Q175_TRAP_dSPN_6m	0.00675233
Fam83d	4	Langfelder_Hdh_Q175_brainstem_6m;Langfelder_Hdh_Q175_CPu_6m;Langfelder_Hdh_Q175_HTH-TH_6m;Yildirim_CHL2_CPu_1y	0.00680186
Plcxd2	4	Langfelder_Hdh_Q175_Cb_6m;Langfelder_Hdh_Q175_Co_6m;Langfelder_Hdh_Q175_CPu_6m;Lee_Hdh_Q175_TRAP_iSPN_6m	0.0069667
Mtf2	4	Langfelder_Hdh_Q175_Cb_6m;Lee_Hdh_Q175_TRAP_astro_6m;Lee_Hdh_Q175_TRAP_IN_Ch_6m;Lee_Hdh_Q175_TRAP_iSPN_6m	0.00706432
Rab3c	4	Langfelder_Hdh_Q175_Cb_6m;Langfelder_Hdh_Q175_Co_6m;Lee_Hdh_Q175_snRNA_dSPN_6m;Lee_Hdh_Q175_snRNA_iSPN_6m	0.00707513
Kcnc3	4	Langfelder_Hdh_Q175_CA_6m;Langfelder_Hdh_Q175_Cb_6m;Langfelder_Hdh_Q175_Co_6m;Langfelder_Hdh_Q175_HTH-TH_6m	0.00707767
Rundc3a	4	Langfelder_Hdh_Q175_Cb_6m;Langfelder_Hdh_Q175_Co_6m;Langfelder_Hdh_Q175_CPu_6m;Lee_Hdh_Q175_TRAP_iSPN_6m	0.00712574
Laptm4b	4	Langfelder_Hdh_Q175_Cb_6m;Langfelder_Hdh_Q175_CPu_6m;Lee_Hdh_Q175_TRAP_dSPN_6m;Lee_Hdh_Q175_TRAP_iSPN_6m	0.00717439
Eml4	4	Langfelder_Hdh_Q175_Cb_6m;Langfelder_Hdh_Q175_CPu_6m;Lee_Hdh_Q175_TRAP_astro_6m;Lee_Hdh_Q175_TRAP_iSPN_6m	0.00731587
Appl2	4	Langfelder_Hdh_Q175_Cb_6m;Langfelder_Hdh_Q175_CPu_6m;Langfelder_Hdh_Q175_HTH-TH_6m;Lee_Hdh_Q175_TRAP_iSPN_6m	0.00732643
Srebf1	4	Langfelder_Hdh_Q175_brainstem_6m;Langfelder_Hdh_Q175_Co_6m;Langfelder_Hdh_Q175_CPu_6m;Lee_Hdh_Q175_TRAP_iSPN_6m	0.00738042
Neo1	4	Langfelder_Hdh_Q175_brainstem_6m;Langfelder_Hdh_Q175_CA_6m;Langfelder_Hdh_Q175_CPu_6m;Lee_Hdh_Q175_TRAP_astro_6m	0.00738128
Cipc	4	Langfelder_Hdh_Q175_Cb_6m;Langfelder_Hdh_Q175_CPu_6m;Lee_Hdh_Q175_TRAP_dSPN_6m;Lee_Hdh_Q175_TRAP_iSPN_6m	0.00738423
Fam219b	4	Langfelder_Hdh_Q175_CA_6m;Langfelder_Hdh_Q175_Cb_6m;Langfelder_Hdh_Q175_Co_6m;Langfelder_Hdh_Q175_CPu_6m	0.0074463
Crocc	4	Langfelder_Hdh_Q175_Co_6m;Langfelder_Hdh_Q175_CPu_6m;Lee_Hdh_Q175_snRNA_dSPN_6m;Lee_Hdh_Q175_snRNA_iSPN_6m	0.00745
Pgbd5	4	Langfelder_Hdh_Q175_CA_6m;Langfelder_Hdh_Q175_CPu_6m;Lee_Hdh_Q175_TRAP_dSPN_6m;Lee_Hdh_Q175_TRAP_iSPN_6m	0.007485
Hes5	4	Langfelder_Hdh_Q175_brainstem_6m;Lee_Hdh_Q175_snRNA_astro_6m;Lee_Hdh_Q175_TRAP_IN_Ch_6m;Lee_Hdh_Q175_TRAP_iSPN_6m	0.00748828
Arr3	4	Langfelder_Hdh_Q175_CA_6m;Langfelder_Hdh_Q175_Cb_6m;Langfelder_Hdh_Q175_Co_6m;Langfelder_Hdh_Q175_CPu_6m	0.00752779
Gda	4	Langfelder_Hdh_Q175_CA_6m;Langfelder_Hdh_Q175_CPu_6m;Lee_Hdh_Q175_TRAP_astro_6m;Lee_Hdh_Q175_TRAP_iSPN_6m	0.00753558
Unc5d	4	Langfelder_Hdh_Q175_Cb_6m;Langfelder_Hdh_Q175_CPu_6m;Lee_Hdh_Q175_snRNA_FON_6m;Yildirim_CHL2_CPu_1y	0.00756069
Lrrtm1	4	Langfelder_Hdh_Q175_CPu_6m;Lee_Hdh_Q175_TRAP_dSPN_6m;Lee_Hdh_Q175_TRAP_IN_Ch_6m;Lee_Hdh_Q175_TRAP_iSPN_6m	0.00764415
Coq10b	4	Langfelder_Hdh_Q175_CA_6m;Langfelder_Hdh_Q175_Co_6m;Langfelder_Hdh_Q175_CPu_6m;Lee_Hdh_Q175_TRAP_iSPN_6m	0.00764602
Acvr2a	4	Langfelder_Hdh_Q175_Cb_6m;Langfelder_Hdh_Q175_CPu_6m;Lee_Hdh_Q175_TRAP_iSPN_6m;Yildirim_CHL2_CPu_1y	0.00766309
Zfpm1	4	Langfelder_Hdh_Q175_CA_6m;Langfelder_Hdh_Q175_Cb_6m;Langfelder_Hdh_Q175_CPu_6m;Lee_Hdh_Q175_TRAP_IN_Ch_6m	0.00767518
Cyp27a1	4	Langfelder_Hdh_Q175_CA_6m;Langfelder_Hdh_Q175_Cb_6m;Langfelder_Hdh_Q175_Co_6m;Langfelder_Hdh_Q175_CPu_6m	0.00769937
Oxsr1	4	Langfelder_Hdh_Q175_brainstem_6m;Langfelder_Hdh_Q175_CA_6m;Langfelder_Hdh_Q175_Cb_6m;Lee_Hdh_Q175_TRAP_iSPN_6m	0.00777199
Syngr3	4	Langfelder_Hdh_Q175_Cb_6m;Langfelder_Hdh_Q175_Co_6m;Langfelder_Hdh_Q175_CPu_6m;Lee_Hdh_Q175_TRAP_astro_6m	0.00777753
Ddr1	4	Langfelder_Hdh_Q175_brainstem_6m;Langfelder_Hdh_Q175_Cb_6m;Langfelder_Hdh_Q175_CPu_6m;Lee_Hdh_Q175_TRAP_iSPN_6m	0.00781583
Flot2	4	Langfelder_Hdh_Q175_Cb_6m;Langfelder_Hdh_Q175_Co_6m;Langfelder_Hdh_Q175_CPu_6m;Langfelder_Hdh_Q175_HTH-TH_6m	0.00789181
Klk6	4	Langfelder_Hdh_Q175_Cb_6m;Langfelder_Hdh_Q175_CPu_6m;Langfelder_Hdh_Q175_HTH-TH_6m;Yildirim_CHL2_CPu_1y	0.00789354
Fxyd1	4	Langfelder_Hdh_Q175_Cb_6m;Langfelder_Hdh_Q175_Co_6m;Langfelder_Hdh_Q175_CPu_6m;Lee_Hdh_Q175_TRAP_iSPN_6m	0.00796806
Homer2	4	Langfelder_Hdh_Q175_Co_6m;Langfelder_Hdh_Q175_CPu_6m;Lee_Hdh_Q175_TRAP_iSPN_6m;Yildirim_CHL2_CPu_1y	0.00804897
H2-D1	4	Langfelder_Hdh_Q175_Co_6m;Langfelder_Hdh_Q175_CPu_6m;Lee_Hdh_Q175_TRAP_dSPN_6m;Lee_Hdh_Q175_TRAP_iSPN_6m	0.00820138
Faah	4	Langfelder_Hdh_Q175_brainstem_6m;Langfelder_Hdh_Q175_CA_6m;Langfelder_Hdh_Q175_CPu_6m;Lee_Hdh_Q175_TRAP_iSPN_6m	0.00823693
Klf12	4	Langfelder_Hdh_Q175_Cb_6m;Langfelder_Hdh_Q175_CPu_6m;Lee_Hdh_Q175_snRNA_dSPN_6m;Lee_Hdh_Q175_snRNA_iSPN_6m	0.00826681
Nrcam	4	Langfelder_Hdh_Q175_CA_6m;Langfelder_Hdh_Q175_Co_6m;Lee_Hdh_Q175_TRAP_astro_6m;Lee_Hdh_Q175_TRAP_iSPN_6m	0.0082683
Peli1	4	Langfelder_Hdh_Q175_brainstem_6m;Lee_Hdh_Q175_snRNA_dSPN_6m;Lee_Hdh_Q175_snRNA_iSPN_6m;Lee_Hdh_Q175_TRAP_dSPN_6m	0.00833485
Eltd1	4	Langfelder_Hdh_Q175_CA_6m;Langfelder_Hdh_Q175_Cb_6m;Langfelder_Hdh_Q175_Co_6m;Langfelder_Hdh_Q175_CPu_6m	0.00844161
Kit	4	Langfelder_Hdh_Q175_CA_6m;Langfelder_Hdh_Q175_CPu_6m;Lee_Hdh_Q175_snRNA_IN_PT_6m;Lee_Hdh_Q175_TRAP_iSPN_6m	0.00851676
1110015O18Rik	4	Langfelder_Hdh_Q175_Co_6m;Langfelder_Hdh_Q175_CPu_6m;Lee_Hdh_Q175_TRAP_dSPN_6m;Lee_Hdh_Q175_TRAP_iSPN_6m	0.00856333
Gcsh	4	Langfelder_Hdh_Q175_Cb_6m;Langfelder_Hdh_Q175_CPu_6m;Lee_Hdh_Q175_TRAP_dSPN_6m;Lee_Hdh_Q175_TRAP_iSPN_6m	0.00858713
Ncam1	4	Langfelder_Hdh_Q175_Cb_6m;Langfelder_Hdh_Q175_Co_6m;Lee_Hdh_Q175_TRAP_astro_6m;Lee_Hdh_Q175_TRAP_iSPN_6m	0.00873216
C230004F18Rik	4	Langfelder_Hdh_Q175_Cb_6m;Langfelder_Hdh_Q175_Co_6m;Langfelder_Hdh_Q175_CPu_6m;Lee_Hdh_Q175_TRAP_iSPN_6m	0.00877763
Megf11	4	Langfelder_Hdh_Q175_brainstem_6m;Langfelder_Hdh_Q175_Cb_6m;Langfelder_Hdh_Q175_Co_6m;Lee_Hdh_Q175_TRAP_iSPN_6m	0.00888664
Rapgef2	4	Langfelder_Hdh_Q175_CA_6m;Langfelder_Hdh_Q175_CPu_6m;Lee_Hdh_Q175_TRAP_dSPN_6m;Lee_Hdh_Q175_TRAP_iSPN_6m	0.00888734
Tbc1d9b	4	Langfelder_Hdh_Q175_brainstem_6m;Langfelder_Hdh_Q175_CA_6m;Langfelder_Hdh_Q175_Co_6m;Langfelder_Hdh_Q175_CPu_6m	0.0088905
Tonsl	4	Langfelder_Hdh_Q175_Co_6m;Langfelder_Hdh_Q175_CPu_6m;Lee_Hdh_Q175_TRAP_dSPN_6m;Lee_Hdh_Q175_TRAP_iSPN_6m	0.00896692
Olig2	4	Langfelder_Hdh_Q175_brainstem_6m;Langfelder_Hdh_Q175_CA_6m;Langfelder_Hdh_Q175_Co_6m;Langfelder_Hdh_Q175_CPu_6m	0.00897067
Scml4	4	Langfelder_Hdh_Q175_CA_6m;Langfelder_Hdh_Q175_Co_6m;Langfelder_Hdh_Q175_CPu_6m;Lee_Hdh_Q175_TRAP_iSPN_6m	0.00898516
Htr4	4	Langfelder_Hdh_Q175_CA_6m;Langfelder_Hdh_Q175_Co_6m;Langfelder_Hdh_Q175_CPu_6m;Lee_Hdh_Q175_snRNA_iSPN_6m	0.00901261
Zcchc24	4	Langfelder_Hdh_Q175_brainstem_6m;Langfelder_Hdh_Q175_CA_6m;Langfelder_Hdh_Q175_Co_6m;Lee_Hdh_Q175_TRAP_iSPN_6m	0.00901511
Slc6a8	4	Langfelder_Hdh_Q175_CA_6m;Langfelder_Hdh_Q175_CPu_6m;Langfelder_Hdh_Q175_HTH-TH_6m;Lee_Hdh_Q175_TRAP_dSPN_6m	0.00904722
Mapk8ip1	4	Langfelder_Hdh_Q175_Co_6m;Langfelder_Hdh_Q175_CPu_6m;Lee_Hdh_Q175_TRAP_dSPN_6m;Lee_Hdh_Q175_TRAP_iSPN_6m	0.009084
Akap8l	4	Langfelder_Hdh_Q175_CA_6m;Langfelder_Hdh_Q175_CPu_6m;Lee_Hdh_Q175_snRNA_dSPN_6m;Lee_Hdh_Q175_snRNA_iSPN_6m	0.00912416
Dapk1	4	Langfelder_Hdh_Q175_Cb_6m;Langfelder_Hdh_Q175_CPu_6m;Lee_Hdh_Q175_TRAP_dSPN_6m;Lee_Hdh_Q175_TRAP_iSPN_6m	0.00918134
Rspo1	4	Langfelder_Hdh_Q175_CA_6m;Langfelder_Hdh_Q175_Co_6m;Langfelder_Hdh_Q175_CPu_6m;Lee_Hdh_Q175_TRAP_iSPN_6m	0.00919595
Plekha5	4	Langfelder_Hdh_Q175_Cb_6m;Langfelder_Hdh_Q175_CPu_6m;Lee_Hdh_Q175_TRAP_dSPN_6m;Lee_Hdh_Q175_TRAP_iSPN_6m	0.0093333
Snx12	4	Langfelder_Hdh_Q175_Co_6m;Langfelder_Hdh_Q175_CPu_6m;Lee_Hdh_Q175_TRAP_IN_Ch_6m;Lee_Hdh_Q175_TRAP_iSPN_6m	0.00935061
Pnkd	4	Langfelder_Hdh_Q175_CA_6m;Langfelder_Hdh_Q175_Cb_6m;Langfelder_Hdh_Q175_Co_6m;Langfelder_Hdh_Q175_CPu_6m	0.00939177
Vamp1	4	Langfelder_Hdh_Q175_CA_6m;Langfelder_Hdh_Q175_Cb_6m;Langfelder_Hdh_Q175_Co_6m;Langfelder_Hdh_Q175_HTH-TH_6m	0.0094017
Hpn	4	Langfelder_Hdh_Q175_CA_6m;Langfelder_Hdh_Q175_Cb_6m;Langfelder_Hdh_Q175_Co_6m;Langfelder_Hdh_Q175_CPu_6m	0.00941011
Sema4d	4	Langfelder_Hdh_Q175_brainstem_6m;Langfelder_Hdh_Q175_CA_6m;Langfelder_Hdh_Q175_CPu_6m;Lee_Hdh_Q175_TRAP_iSPN_6m	0.00943613
Myo5a	4	Langfelder_Hdh_Q175_CPu_6m;Lee_Hdh_Q175_snRNA_dSPN_6m;Lee_Hdh_Q175_snRNA_iSPN_6m;Lee_Hdh_Q175_TRAP_IN_Ch_6m	0.0094927
Pkn2	4	Langfelder_Hdh_Q175_Co_6m;Langfelder_Hdh_Q175_CPu_6m;Lee_Hdh_Q175_TRAP_IN_Ch_6m;Lee_Hdh_Q175_TRAP_iSPN_6m	0.00950425
Lhfpl2	4	Langfelder_Hdh_Q175_brainstem_6m;Langfelder_Hdh_Q175_Cb_6m;Langfelder_Hdh_Q175_CPu_6m;Lee_Hdh_Q175_TRAP_iSPN_6m	0.00956192
Dzip1	4	Langfelder_Hdh_Q175_Cb_6m;Langfelder_Hdh_Q175_Co_6m;Langfelder_Hdh_Q175_CPu_6m;Lee_Hdh_Q175_TRAP_iSPN_6m	0.00962244
Tef	4	Langfelder_Hdh_Q175_Co_6m;Langfelder_Hdh_Q175_CPu_6m;Lee_Hdh_Q175_TRAP_dSPN_6m;Lee_Hdh_Q175_TRAP_iSPN_6m	0.00963131
Tspan9	4	Langfelder_Hdh_Q175_Co_6m;Langfelder_Hdh_Q175_CPu_6m;Langfelder_Hdh_Q175_HTH-TH_6m;Lee_Hdh_Q175_snRNA_IN_PT_6m	0.00969728
Eefsec	4	Langfelder_Hdh_Q175_Co_6m;Langfelder_Hdh_Q175_CPu_6m;Lee_Hdh_Q175_snRNA_dSPN_6m;Lee_Hdh_Q175_TRAP_iSPN_6m	0.00976764
Capns1	4	Langfelder_Hdh_Q175_Cb_6m;Langfelder_Hdh_Q175_Co_6m;Langfelder_Hdh_Q175_CPu_6m;Lee_Hdh_Q175_TRAP_IN_Ch_6m	0.00989921
Rag1	4	Langfelder_Hdh_Q175_brainstem_6m;Langfelder_Hdh_Q175_Cb_6m;Langfelder_Hdh_Q175_CPu_6m;Langfelder_Hdh_Q175_HTH-TH_6m	0.00991625
Mast4	4	Langfelder_Hdh_Q175_Cb_6m;Lee_Hdh_Q175_snRNA_FON_6m;Lee_Hdh_Q175_snRNA_oligo_6m;Lee_Hdh_Q175_TRAP_iSPN_6m	0.009921
Sirt2	4	Langfelder_Hdh_Q175_brainstem_6m;Langfelder_Hdh_Q175_CA_6m;Langfelder_Hdh_Q175_Co_6m;Langfelder_Hdh_Q175_CPu_6m	0.0099254
Tspyl2	4	Langfelder_Hdh_Q175_brainstem_6m;Langfelder_Hdh_Q175_Cb_6m;Langfelder_Hdh_Q175_CPu_6m;Lee_Hdh_Q175_TRAP_IN_Ch_6m	0.00995025
Smap2	4	Langfelder_Hdh_Q175_CPu_6m;Lee_Hdh_Q175_snRNA_dSPN_6m;Lee_Hdh_Q175_TRAP_dSPN_6m;Lee_Hdh_Q175_TRAP_iSPN_6m	0.00997441
Ywhah	4	Langfelder_Hdh_Q175_brainstem_6m;Langfelder_Hdh_Q175_CA_6m;Langfelder_Hdh_Q175_Cb_6m;Langfelder_Hdh_Q175_Co_6m	0.00999564
Zfhx4	4	Langfelder_Hdh_Q175_Cb_6m;Langfelder_Hdh_Q175_CPu_6m;Lee_Hdh_Q175_TRAP_astro_6m;Lee_Hdh_Q175_TRAP_iSPN_6m	0.0101817
Zbtb34	4	Langfelder_Hdh_Q175_Cb_6m;Langfelder_Hdh_Q175_CPu_6m;Lee_Hdh_Q175_TRAP_IN_Ch_6m;Lee_Hdh_Q175_TRAP_iSPN_6m	0.0102718
Dscaml1	4	Langfelder_Hdh_Q175_brainstem_6m;Langfelder_Hdh_Q175_CPu_6m;Lee_Hdh_Q175_snRNA_dSPN_6m;Lee_Hdh_Q175_snRNA_iSPN_6m	0.0103078
Tead1	4	Langfelder_Hdh_Q175_CA_6m;Langfelder_Hdh_Q175_CPu_6m;Lee_Hdh_Q175_TRAP_dSPN_6m;Lee_Hdh_Q175_TRAP_iSPN_6m	0.0103599
Gpcpd1	4	Langfelder_Hdh_Q175_CA_6m;Langfelder_Hdh_Q175_Co_6m;Langfelder_Hdh_Q175_CPu_6m;Lee_Hdh_Q175_TRAP_dSPN_6m	0.0104273
Ncs1	4	Langfelder_Hdh_Q175_CA_6m;Langfelder_Hdh_Q175_Cb_6m;Langfelder_Hdh_Q175_HTH-TH_6m;Lee_Hdh_Q175_TRAP_iSPN_6m	0.010537
Igsf9b	4	Langfelder_Hdh_Q175_Co_6m;Langfelder_Hdh_Q175_CPu_6m;Lee_Hdh_Q175_snRNA_dSPN_6m;Lee_Hdh_Q175_TRAP_IN_Ch_6m	0.0105516
Oxtr	4	Langfelder_Hdh_Q175_CPu_6m;Langfelder_Hdh_Q175_HTH-TH_6m;Lee_Hdh_Q175_TRAP_iSPN_6m;Yildirim_CHL2_CPu_1y	0.0106041
Gspt2	4	Langfelder_Hdh_Q175_Cb_6m;Langfelder_Hdh_Q175_Co_6m;Langfelder_Hdh_Q175_CPu_6m;Lee_Hdh_Q175_TRAP_iSPN_6m	0.0106061
Ap2b1	4	Langfelder_Hdh_Q175_CA_6m;Langfelder_Hdh_Q175_CPu_6m;Lee_Hdh_Q175_snRNA_dSPN_6m;Lee_Hdh_Q175_snRNA_iSPN_6m	0.0106447
Timp2	4	Langfelder_Hdh_Q175_CA_6m;Langfelder_Hdh_Q175_CPu_6m;Lee_Hdh_Q175_TRAP_dSPN_6m;Lee_Hdh_Q175_TRAP_iSPN_6m	0.0107999
Ick	4	Langfelder_Hdh_Q175_brainstem_6m;Langfelder_Hdh_Q175_Cb_6m;Langfelder_Hdh_Q175_Co_6m;Langfelder_Hdh_Q175_CPu_6m	0.0108056
Myt1	4	Langfelder_Hdh_Q175_CA_6m;Langfelder_Hdh_Q175_Cb_6m;Langfelder_Hdh_Q175_CPu_6m;Lee_Hdh_Q175_TRAP_iSPN_6m	0.0109263
Zdhhc20	4	Langfelder_Hdh_Q175_CPu_6m;Lee_Hdh_Q175_snRNA_iSPN_6m;Lee_Hdh_Q175_snRNA_oligo_6m;Lee_Hdh_Q175_TRAP_iSPN_6m	0.0109269
Vamp2	4	Langfelder_Hdh_Q175_Cb_6m;Langfelder_Hdh_Q175_Co_6m;Lee_Hdh_Q175_TRAP_dSPN_6m;Lee_Hdh_Q175_TRAP_IN_Ch_6m	0.0109281
Bhlhe40	4	Langfelder_Hdh_Q175_CA_6m;Langfelder_Hdh_Q175_CPu_6m;Langfelder_Hdh_Q175_HTH-TH_6m;Lee_Hdh_Q175_TRAP_iSPN_6m	0.0109806
Arfgap3	4	Langfelder_Hdh_Q175_brainstem_6m;Langfelder_Hdh_Q175_Cb_6m;Langfelder_Hdh_Q175_CPu_6m;Langfelder_Hdh_Q175_HTH-TH_6m	0.0111045
Nat8l	4	Langfelder_Hdh_Q175_CA_6m;Langfelder_Hdh_Q175_Cb_6m;Langfelder_Hdh_Q175_Co_6m;Langfelder_Hdh_Q175_HTH-TH_6m	0.0112176
Mctp1	4	Langfelder_Hdh_Q175_Cb_6m;Langfelder_Hdh_Q175_CPu_6m;Lee_Hdh_Q175_snRNA_FON_6m;Lee_Hdh_Q175_TRAP_dSPN_6m	0.0112365
Calm3	4	Langfelder_Hdh_Q175_CA_6m;Langfelder_Hdh_Q175_CPu_6m;Lee_Hdh_Q175_TRAP_dSPN_6m;Lee_Hdh_Q175_TRAP_iSPN_6m	0.0112563
Ccdc134	4	Langfelder_Hdh_Q175_CA_6m;Langfelder_Hdh_Q175_Co_6m;Langfelder_Hdh_Q175_CPu_6m;Lee_Hdh_Q175_TRAP_iSPN_6m	0.0113073
Fam43a	4	Langfelder_Hdh_Q175_Co_6m;Langfelder_Hdh_Q175_CPu_6m;Lee_Hdh_Q175_TRAP_dSPN_6m;Lee_Hdh_Q175_TRAP_iSPN_6m	0.0113257
Atp6v1g2	4	Langfelder_Hdh_Q175_brainstem_6m;Langfelder_Hdh_Q175_CA_6m;Langfelder_Hdh_Q175_CPu_6m;Lee_Hdh_Q175_TRAP_iSPN_6m	0.0114036
Avpi1	4	Langfelder_Hdh_Q175_Cb_6m;Langfelder_Hdh_Q175_Co_6m;Langfelder_Hdh_Q175_CPu_6m;Yildirim_CHL2_CPu_1y	0.0115368
Vat1	4	Langfelder_Hdh_Q175_CA_6m;Langfelder_Hdh_Q175_CPu_6m;Langfelder_Hdh_Q175_HTH-TH_6m;Lee_Hdh_Q175_TRAP_iSPN_6m	0.0116004
St6galnac5	4	Langfelder_Hdh_Q175_CA_6m;Langfelder_Hdh_Q175_Cb_6m;Lee_Hdh_Q175_snRNA_dSPN_6m;Lee_Hdh_Q175_snRNA_iSPN_6m	0.0116574
Abhd11os	4	Langfelder_Hdh_Q175_Co_6m;Langfelder_Hdh_Q175_CPu_6m;Lee_Hdh_Q175_TRAP_dSPN_6m;Lee_Hdh_Q175_TRAP_iSPN_6m	0.011675
Nr3c2	4	Langfelder_Hdh_Q175_CA_6m;Langfelder_Hdh_Q175_CPu_6m;Lee_Hdh_Q175_snRNA_dSPN_6m;Lee_Hdh_Q175_snRNA_iSPN_6m	0.0116799
Dsel	4	Langfelder_Hdh_Q175_brainstem_6m;Langfelder_Hdh_Q175_Cb_6m;Langfelder_Hdh_Q175_Co_6m;Langfelder_Hdh_Q175_CPu_6m	0.0117236
Crebrf	4	Langfelder_Hdh_Q175_Cb_6m;Langfelder_Hdh_Q175_CPu_6m;Lee_Hdh_Q175_TRAP_dSPN_6m;Lee_Hdh_Q175_TRAP_iSPN_6m	0.0117447
Npy1r	4	Langfelder_Hdh_Q175_CPu_6m;Langfelder_Hdh_Q175_HTH-TH_6m;Lee_Hdh_Q175_TRAP_astro_6m;Lee_Hdh_Q175_TRAP_iSPN_6m	0.0117523
Gprc5b	4	Langfelder_Hdh_Q175_CA_6m;Langfelder_Hdh_Q175_Cb_6m;Langfelder_Hdh_Q175_HTH-TH_6m;Lee_Hdh_Q175_TRAP_iSPN_6m	0.0117578
Plxdc1	4	Langfelder_Hdh_Q175_Cb_6m;Langfelder_Hdh_Q175_Co_6m;Langfelder_Hdh_Q175_CPu_6m;Lee_Hdh_Q175_TRAP_iSPN_6m	0.0117604
Tmc6	4	Langfelder_Hdh_Q175_brainstem_6m;Langfelder_Hdh_Q175_Co_6m;Langfelder_Hdh_Q175_CPu_6m;Langfelder_Hdh_Q175_HTH-TH_6m	0.0118501
Fat3	4	Langfelder_Hdh_Q175_Cb_6m;Langfelder_Hdh_Q175_Co_6m;Langfelder_Hdh_Q175_CPu_6m;Lee_Hdh_Q175_TRAP_IN_Ch_6m	0.0118794
Nbl1	4	Langfelder_Hdh_Q175_CA_6m;Langfelder_Hdh_Q175_Cb_6m;Langfelder_Hdh_Q175_Co_6m;Langfelder_Hdh_Q175_CPu_6m	0.0119325
Ube3a	4	Langfelder_Hdh_Q175_CPu_6m;Lee_Hdh_Q175_snRNA_dSPN_6m;Lee_Hdh_Q175_snRNA_iSPN_6m;Lee_Hdh_Q175_TRAP_IN_Ch_6m	0.0120347
Map3k3	4	Langfelder_Hdh_Q175_Co_6m;Langfelder_Hdh_Q175_CPu_6m;Lee_Hdh_Q175_TRAP_dSPN_6m;Lee_Hdh_Q175_TRAP_IN_Ch_6m	0.0120418
Kif13b	4	Langfelder_Hdh_Q175_brainstem_6m;Langfelder_Hdh_Q175_CPu_6m;Langfelder_Hdh_Q175_HTH-TH_6m;Lee_Hdh_Q175_snRNA_oligo_6m	0.0120435
Stxbp5l	4	Langfelder_Hdh_Q175_CA_6m;Langfelder_Hdh_Q175_Cb_6m;Langfelder_Hdh_Q175_Co_6m;Lee_Hdh_Q175_snRNA_dSPN_6m	0.0120755
Stag2	4	Langfelder_Hdh_Q175_brainstem_6m;Langfelder_Hdh_Q175_Cb_6m;Langfelder_Hdh_Q175_CPu_6m;Lee_Hdh_Q175_TRAP_iSPN_6m	0.0122544
Ctsl	4	Langfelder_Hdh_Q175_CA_6m;Langfelder_Hdh_Q175_Cb_6m;Langfelder_Hdh_Q175_CPu_6m;Lee_Hdh_Q175_TRAP_iSPN_6m	0.0123443
Rnd3	4	Langfelder_Hdh_Q175_CA_6m;Langfelder_Hdh_Q175_Cb_6m;Lee_Hdh_Q175_TRAP_iSPN_6m;Yildirim_CHL2_CPu_1y	0.0124046
Zfp280b	4	Langfelder_Hdh_Q175_Cb_6m;Langfelder_Hdh_Q175_CPu_6m;Lee_Hdh_Q175_TRAP_IN_Ch_6m;Lee_Hdh_Q175_TRAP_iSPN_6m	0.0124359
Capza2	4	Langfelder_Hdh_Q175_CA_6m;Langfelder_Hdh_Q175_Cb_6m;Langfelder_Hdh_Q175_CPu_6m;Lee_Hdh_Q175_TRAP_IN_Ch_6m	0.0124941
Cobll1	4	Langfelder_Hdh_Q175_brainstem_6m;Langfelder_Hdh_Q175_CA_6m;Langfelder_Hdh_Q175_CPu_6m;Lee_Hdh_Q175_TRAP_iSPN_6m	0.0124967
Chd9	4	Langfelder_Hdh_Q175_Cb_6m;Langfelder_Hdh_Q175_CPu_6m;Lee_Hdh_Q175_snRNA_dSPN_6m;Lee_Hdh_Q175_TRAP_iSPN_6m	0.0125331
Aifm2	4	Langfelder_Hdh_Q175_Cb_6m;Langfelder_Hdh_Q175_CPu_6m;Lee_Hdh_Q175_TRAP_dSPN_6m;Lee_Hdh_Q175_TRAP_iSPN_6m	0.012606
Bex2	4	Langfelder_Hdh_Q175_Cb_6m;Langfelder_Hdh_Q175_Co_6m;Langfelder_Hdh_Q175_CPu_6m;Lee_Hdh_Q175_TRAP_dSPN_6m	0.012634
Nrsn2	4	Langfelder_Hdh_Q175_brainstem_6m;Langfelder_Hdh_Q175_Cb_6m;Lee_Hdh_Q175_TRAP_astro_6m;Lee_Hdh_Q175_TRAP_iSPN_6m	0.0127685
Fmnl2	4	Langfelder_Hdh_Q175_CA_6m;Langfelder_Hdh_Q175_CPu_6m;Lee_Hdh_Q175_snRNA_oligo_6m;Lee_Hdh_Q175_TRAP_iSPN_6m	0.0128348
Arl5b	4	Langfelder_Hdh_Q175_Cb_6m;Langfelder_Hdh_Q175_Co_6m;Lee_Hdh_Q175_TRAP_iSPN_6m;Yildirim_CHL2_CPu_1y	0.0130307
Tle1	4	Langfelder_Hdh_Q175_CA_6m;Langfelder_Hdh_Q175_CPu_6m;Lee_Hdh_Q175_TRAP_astro_6m;Lee_Hdh_Q175_TRAP_dSPN_6m	0.0132143
Lrig1	4	Langfelder_Hdh_Q175_brainstem_6m;Langfelder_Hdh_Q175_Cb_6m;Langfelder_Hdh_Q175_HTH-TH_6m;Lee_Hdh_Q175_TRAP_iSPN_6m	0.0135116
Slc37a3	4	Langfelder_Hdh_Q175_brainstem_6m;Langfelder_Hdh_Q175_Cb_6m;Langfelder_Hdh_Q175_CPu_6m;Lee_Hdh_Q175_TRAP_iSPN_6m	0.0136323
Gpd2	4	Langfelder_Hdh_Q175_Cb_6m;Langfelder_Hdh_Q175_Co_6m;Langfelder_Hdh_Q175_CPu_6m;Lee_Hdh_Q175_TRAP_iSPN_6m	0.0139742
Mpp3	4	Langfelder_Hdh_Q175_Cb_6m;Langfelder_Hdh_Q175_Co_6m;Langfelder_Hdh_Q175_CPu_6m;Lee_Hdh_Q175_TRAP_iSPN_6m	0.0140169
Mas1	4	Langfelder_Hdh_Q175_CA_6m;Langfelder_Hdh_Q175_Co_6m;Langfelder_Hdh_Q175_CPu_6m;Lee_Hdh_Q175_TRAP_iSPN_6m	0.014043
Rgs19	4	Langfelder_Hdh_Q175_Cb_6m;Langfelder_Hdh_Q175_Co_6m;Langfelder_Hdh_Q175_CPu_6m;Lee_Hdh_Q175_TRAP_dSPN_6m	0.0140901
Prmt2	4	Langfelder_Hdh_Q175_CA_6m;Langfelder_Hdh_Q175_Co_6m;Langfelder_Hdh_Q175_CPu_6m;Lee_Hdh_Q175_TRAP_iSPN_6m	0.0140921
Pak6	4	Langfelder_Hdh_Q175_CA_6m;Langfelder_Hdh_Q175_Co_6m;Langfelder_Hdh_Q175_CPu_6m;Lee_Hdh_Q175_TRAP_iSPN_6m	0.014188
Romo1	4	Langfelder_Hdh_Q175_Co_6m;Langfelder_Hdh_Q175_CPu_6m;Lee_Hdh_Q175_TRAP_dSPN_6m;Lee_Hdh_Q175_TRAP_iSPN_6m	0.0142866
Dpyd	4	Langfelder_Hdh_Q175_Co_6m;Langfelder_Hdh_Q175_CPu_6m;Lee_Hdh_Q175_TRAP_iSPN_6m;Yildirim_CHL2_CPu_1y	0.0143888
P4ha3	4	Langfelder_Hdh_Q175_brainstem_6m;Langfelder_Hdh_Q175_Co_6m;Langfelder_Hdh_Q175_CPu_6m;Langfelder_Hdh_Q175_HTH-TH_6m	0.0145248
Bhlhe41	4	Langfelder_Hdh_Q175_Co_6m;Langfelder_Hdh_Q175_CPu_6m;Langfelder_Hdh_Q175_HTH-TH_6m;Lee_Hdh_Q175_TRAP_iSPN_6m	0.0145291
Psip1	4	Langfelder_Hdh_Q175_Co_6m;Langfelder_Hdh_Q175_CPu_6m;Lee_Hdh_Q175_snRNA_dSPN_6m;Lee_Hdh_Q175_snRNA_iSPN_6m	0.014625
Nsdhl	4	Langfelder_Hdh_Q175_brainstem_6m;Langfelder_Hdh_Q175_CA_6m;Langfelder_Hdh_Q175_Cb_6m;Langfelder_Hdh_Q175_Co_6m	0.0146317
Zfp281	4	Langfelder_Hdh_Q175_Co_6m;Langfelder_Hdh_Q175_CPu_6m;Lee_Hdh_Q175_TRAP_IN_Ch_6m;Lee_Hdh_Q175_TRAP_iSPN_6m	0.0146418
Abhd3	4	Langfelder_Hdh_Q175_brainstem_6m;Langfelder_Hdh_Q175_Co_6m;Langfelder_Hdh_Q175_HTH-TH_6m;Lee_Hdh_Q175_TRAP_iSPN_6m	0.014672
Bub3	4	Langfelder_Hdh_Q175_CA_6m;Langfelder_Hdh_Q175_Co_6m;Langfelder_Hdh_Q175_CPu_6m;Lee_Hdh_Q175_TRAP_iSPN_6m	0.0148089
1810043G02Rik	4	Langfelder_Hdh_Q175_Co_6m;Langfelder_Hdh_Q175_CPu_6m;Langfelder_Hdh_Q175_HTH-TH_6m;Lee_Hdh_Q175_TRAP_iSPN_6m	0.0148591
Nbea	4	Langfelder_Hdh_Q175_Cb_6m;Langfelder_Hdh_Q175_CPu_6m;Lee_Hdh_Q175_snRNA_dSPN_6m;Lee_Hdh_Q175_snRNA_iSPN_6m	0.014906
Plekhb1	4	Langfelder_Hdh_Q175_Cb_6m;Langfelder_Hdh_Q175_Co_6m;Lee_Hdh_Q175_TRAP_dSPN_6m;Lee_Hdh_Q175_TRAP_iSPN_6m	0.01498
Ddc	4	Langfelder_Hdh_Q175_Co_6m;Langfelder_Hdh_Q175_CPu_6m;Lee_Hdh_Q175_TRAP_dSPN_6m;Lee_Hdh_Q175_TRAP_iSPN_6m	0.0150108
Cdc42bpb	4	Langfelder_Hdh_Q175_Cb_6m;Langfelder_Hdh_Q175_Co_6m;Lee_Hdh_Q175_TRAP_IN_Ch_6m;Lee_Hdh_Q175_TRAP_iSPN_6m	0.0152794
St6galnac3	4	Langfelder_Hdh_Q175_Co_6m;Langfelder_Hdh_Q175_CPu_6m;Langfelder_Hdh_Q175_HTH-TH_6m;Lee_Hdh_Q175_snRNA_oligo_6m	0.0154794
Slc20a1	4	Langfelder_Hdh_Q175_CA_6m;Langfelder_Hdh_Q175_Cb_6m;Langfelder_Hdh_Q175_CPu_6m;Langfelder_Hdh_Q175_HTH-TH_6m	0.015632
Sept11	4	Langfelder_Hdh_Q175_brainstem_6m;Langfelder_Hdh_Q175_CA_6m;Langfelder_Hdh_Q175_Co_6m;Langfelder_Hdh_Q175_CPu_6m	0.016211
Wdr59	4	Langfelder_Hdh_Q175_Cb_6m;Langfelder_Hdh_Q175_Co_6m;Langfelder_Hdh_Q175_CPu_6m;Lee_Hdh_Q175_TRAP_iSPN_6m	0.0162818
Cited4	4	Langfelder_Hdh_Q175_Cb_6m;Langfelder_Hdh_Q175_CPu_6m;Lee_Hdh_Q175_TRAP_iSPN_6m;Yildirim_CHL2_CPu_1y	0.0164278
Wdr6	4	Langfelder_Hdh_Q175_brainstem_6m;Langfelder_Hdh_Q175_CA_6m;Langfelder_Hdh_Q175_CPu_6m;Lee_Hdh_Q175_TRAP_iSPN_6m	0.0165789
Mtus2	4	Langfelder_Hdh_Q175_CA_6m;Langfelder_Hdh_Q175_Co_6m;Langfelder_Hdh_Q175_CPu_6m;Lee_Hdh_Q175_TRAP_dSPN_6m	0.0167098
Ttc28	4	Langfelder_Hdh_Q175_Cb_6m;Langfelder_Hdh_Q175_CPu_6m;Lee_Hdh_Q175_snRNA_FON_6m;Lee_Hdh_Q175_TRAP_iSPN_6m	0.0169933
Ldhb	4	Langfelder_Hdh_Q175_Cb_6m;Langfelder_Hdh_Q175_Co_6m;Langfelder_Hdh_Q175_CPu_6m;Lee_Hdh_Q175_TRAP_iSPN_6m	0.0172798
Lrrtm3	4	Langfelder_Hdh_Q175_brainstem_6m;Langfelder_Hdh_Q175_Cb_6m;Langfelder_Hdh_Q175_HTH-TH_6m;Lee_Hdh_Q175_TRAP_iSPN_6m	0.0172859
Irs4	4	Langfelder_Hdh_Q175_CA_6m;Langfelder_Hdh_Q175_CPu_6m;Langfelder_Hdh_Q175_HTH-TH_6m;Yildirim_CHL2_CPu_1y	0.0173485
Nod1	4	Langfelder_Hdh_Q175_brainstem_6m;Langfelder_Hdh_Q175_CA_6m;Langfelder_Hdh_Q175_Co_6m;Langfelder_Hdh_Q175_CPu_6m	0.0176585
Tmem47	4	Langfelder_Hdh_Q175_Cb_6m;Langfelder_Hdh_Q175_Co_6m;Langfelder_Hdh_Q175_CPu_6m;Lee_Hdh_Q175_TRAP_IN_Ch_6m	0.0178574
Unc5b	4	Langfelder_Hdh_Q175_brainstem_6m;Langfelder_Hdh_Q175_Cb_6m;Langfelder_Hdh_Q175_CPu_6m;Langfelder_Hdh_Q175_HTH-TH_6m	0.0179887
Zfp385a	4	Langfelder_Hdh_Q175_Cb_6m;Langfelder_Hdh_Q175_HTH-TH_6m;Lee_Hdh_Q175_TRAP_dSPN_6m;Lee_Hdh_Q175_TRAP_iSPN_6m	0.018348
B4galnt4	4	Langfelder_Hdh_Q175_brainstem_6m;Langfelder_Hdh_Q175_CA_6m;Langfelder_Hdh_Q175_Cb_6m;Langfelder_Hdh_Q175_CPu_6m	0.0186404
Gimap6	4	Langfelder_Hdh_Q175_Cb_6m;Langfelder_Hdh_Q175_Co_6m;Langfelder_Hdh_Q175_CPu_6m;Langfelder_Hdh_Q175_HTH-TH_6m	0.0191362
Pde3b	4	Langfelder_Hdh_Q175_Cb_6m;Langfelder_Hdh_Q175_Co_6m;Langfelder_Hdh_Q175_CPu_6m;Lee_Hdh_Q175_TRAP_iSPN_6m	0.0191596
Nfx1	4	Langfelder_Hdh_Q175_CA_6m;Langfelder_Hdh_Q175_Co_6m;Langfelder_Hdh_Q175_CPu_6m;Lee_Hdh_Q175_TRAP_iSPN_6m	0.0192043
Sorcs3	4	Langfelder_Hdh_Q175_CA_6m;Langfelder_Hdh_Q175_cc_6m;Langfelder_Hdh_Q175_Co_6m;Langfelder_Hdh_Q175_CPu_6m	0.0192741
Grhpr	4	Langfelder_Hdh_Q175_brainstem_6m;Langfelder_Hdh_Q175_CA_6m;Langfelder_Hdh_Q175_Co_6m;Langfelder_Hdh_Q175_CPu_6m	0.0193803
Asrgl1	4	Langfelder_Hdh_Q175_CA_6m;Langfelder_Hdh_Q175_Cb_6m;Langfelder_Hdh_Q175_Co_6m;Langfelder_Hdh_Q175_CPu_6m	0.0195628
AI414108	4	Langfelder_Hdh_Q175_CA_6m;Langfelder_Hdh_Q175_Co_6m;Langfelder_Hdh_Q175_CPu_6m;Langfelder_Hdh_Q175_HTH-TH_6m	0.0200647
Sik1	4	Langfelder_Hdh_Q175_Cb_6m;Langfelder_Hdh_Q175_Co_6m;Langfelder_Hdh_Q175_CPu_6m;Lee_Hdh_Q175_TRAP_dSPN_6m	0.0204166
Dnajb5	4	Langfelder_Hdh_Q175_CA_6m;Langfelder_Hdh_Q175_Cb_6m;Lee_Hdh_Q175_TRAP_dSPN_6m;Lee_Hdh_Q175_TRAP_iSPN_6m	0.0204592
Ephx1	4	Langfelder_Hdh_Q175_brainstem_6m;Langfelder_Hdh_Q175_CA_6m;Langfelder_Hdh_Q175_Co_6m;Langfelder_Hdh_Q175_CPu_6m	0.020569
Nos1ap	4	Langfelder_Hdh_Q175_CA_6m;Langfelder_Hdh_Q175_Cb_6m;Langfelder_Hdh_Q175_Co_6m;Langfelder_Hdh_Q175_CPu_6m	0.0207518
Actr2	4	Langfelder_Hdh_Q175_CA_6m;Langfelder_Hdh_Q175_Cb_6m;Langfelder_Hdh_Q175_CPu_6m;Lee_Hdh_Q175_TRAP_IN_Ch_6m	0.020781
Slc30a1	4	Langfelder_Hdh_Q175_Cb_6m;Langfelder_Hdh_Q175_Co_6m;Langfelder_Hdh_Q175_CPu_6m;Lee_Hdh_Q175_TRAP_astro_6m	0.0210144
Tns3	4	Langfelder_Hdh_Q175_brainstem_6m;Langfelder_Hdh_Q175_Co_6m;Langfelder_Hdh_Q175_CPu_6m;Lee_Hdh_Q175_TRAP_iSPN_6m	0.0214893
Apold1	4	Langfelder_Hdh_Q175_brainstem_6m;Langfelder_Hdh_Q175_Cb_6m;Langfelder_Hdh_Q175_Co_6m;Langfelder_Hdh_Q175_CPu_6m	0.0218337
Gsn	4	Langfelder_Hdh_Q175_brainstem_6m;Langfelder_Hdh_Q175_CA_6m;Langfelder_Hdh_Q175_CPu_6m;Lee_Hdh_Q175_TRAP_iSPN_6m	0.0222936
Aff2	4	Langfelder_Hdh_Q175_Cb_6m;Langfelder_Hdh_Q175_CPu_6m;Lee_Hdh_Q175_TRAP_iSPN_6m;Yildirim_CHL2_CPu_1y	0.0225275
Rps6ka6	4	Langfelder_Hdh_Q175_Cb_6m;Langfelder_Hdh_Q175_CPu_6m;Lee_Hdh_Q175_TRAP_iSPN_6m;Yildirim_CHL2_CPu_1y	0.0230993
Wasf1	4	Langfelder_Hdh_Q175_CA_6m;Langfelder_Hdh_Q175_Cb_6m;Langfelder_Hdh_Q175_CPu_6m;Lee_Hdh_Q175_TRAP_iSPN_6m	0.0232034
Cntn5	3	Langfelder_Hdh_Q175_CPu_6m;Lee_Hdh_Q175_snRNA_dSPN_6m;Lee_Hdh_Q175_snRNA_iSPN_6m	4.23333e-29
Cdh9	3	Langfelder_Hdh_Q175_CPu_6m;Lee_Hdh_Q175_snRNA_dSPN_6m;Lee_Hdh_Q175_snRNA_iSPN_6m	6.93333e-20
Htr2c	3	Langfelder_Hdh_Q175_CPu_6m;Lee_Hdh_Q175_snRNA_dSPN_6m;Lee_Hdh_Q175_snRNA_iSPN_6m	8.82381e-19
Runx2	3	Langfelder_Hdh_Q175_CPu_6m;Lee_Hdh_Q175_snRNA_dSPN_6m;Lee_Hdh_Q175_snRNA_iSPN_6m	4.73333e-16
Tnrc6b	3	Lee_Hdh_Q175_snRNA_dSPN_6m;Lee_Hdh_Q175_snRNA_iSPN_6m;Lee_Hdh_Q175_TRAP_iSPN_6m	3.22949e-14
Gria3	3	Langfelder_Hdh_Q175_CPu_6m;Lee_Hdh_Q175_snRNA_dSPN_6m;Lee_Hdh_Q175_snRNA_iSPN_6m	1.1e-13
Rock2	3	Lee_Hdh_Q175_snRNA_dSPN_6m;Lee_Hdh_Q175_snRNA_IN_PT_6m;Lee_Hdh_Q175_snRNA_iSPN_6m	3.10639e-13
Ralgapa2	3	Langfelder_Hdh_Q175_CPu_6m;Lee_Hdh_Q175_snRNA_dSPN_6m;Lee_Hdh_Q175_snRNA_iSPN_6m	8.33333e-13
Ankrd35	3	Langfelder_Hdh_Q175_CPu_6m;Lee_Hdh_Q175_TRAP_dSPN_6m;Lee_Hdh_Q175_TRAP_iSPN_6m	2.91573e-12
Olfm3	3	Langfelder_Hdh_Q175_CPu_6m;Lee_Hdh_Q175_snRNA_dSPN_6m;Lee_Hdh_Q175_snRNA_iSPN_6m	4.33333e-12
Slc6a6	3	Langfelder_Hdh_Q175_CPu_6m;Lee_Hdh_Q175_snRNA_dSPN_6m;Lee_Hdh_Q175_snRNA_iSPN_6m	1.32e-11
Gpr149	3	Langfelder_Hdh_Q175_CPu_6m;Lee_Hdh_Q175_snRNA_dSPN_6m;Lee_Hdh_Q175_snRNA_iSPN_6m	3.6e-11
Sez6	3	Langfelder_Hdh_Q175_Cb_6m;Langfelder_Hdh_Q175_CPu_6m;Lee_Hdh_Q175_snRNA_dSPN_6m	4.60533e-11
Asic2	3	Lee_Hdh_Q175_snRNA_dSPN_6m;Lee_Hdh_Q175_snRNA_FON_6m;Lee_Hdh_Q175_snRNA_iSPN_6m	4.93955e-11
Pcmtd1	3	Langfelder_Hdh_Q175_CPu_6m;Lee_Hdh_Q175_snRNA_dSPN_6m;Lee_Hdh_Q175_snRNA_iSPN_6m	1.56333e-10
Ablim1	3	Lee_Hdh_Q175_snRNA_dSPN_6m;Lee_Hdh_Q175_snRNA_iSPN_6m;Lee_Hdh_Q175_TRAP_iSPN_6m	1.70101e-10
Sgcd	3	Lee_Hdh_Q175_snRNA_dSPN_6m;Lee_Hdh_Q175_snRNA_FON_6m;Lee_Hdh_Q175_snRNA_iSPN_6m	2.5798e-10
Gpc6	3	Lee_Hdh_Q175_snRNA_dSPN_6m;Lee_Hdh_Q175_snRNA_iSPN_6m;Lee_Hdh_Q175_TRAP_iSPN_6m	5.1919e-10
Ppp2r5d	3	Langfelder_Hdh_Q175_CPu_6m;Lee_Hdh_Q175_TRAP_dSPN_6m;Lee_Hdh_Q175_TRAP_iSPN_6m	9.60191e-10
Ttc8	3	Langfelder_Hdh_Q175_CPu_6m;Lee_Hdh_Q175_snRNA_dSPN_6m;Lee_Hdh_Q175_snRNA_iSPN_6m	1.22e-09
Ppp1ca	3	Langfelder_Hdh_Q175_CPu_6m;Lee_Hdh_Q175_TRAP_dSPN_6m;Lee_Hdh_Q175_TRAP_iSPN_6m	2.69569e-09
Gas7	3	Langfelder_Hdh_Q175_CPu_6m;Lee_Hdh_Q175_TRAP_dSPN_6m;Lee_Hdh_Q175_TRAP_iSPN_6m	3.67104e-09
Tbkbp1	3	Langfelder_Hdh_Q175_Co_6m;Langfelder_Hdh_Q175_CPu_6m;Lee_Hdh_Q175_TRAP_iSPN_6m	7.49837e-09
Mlf2	3	Langfelder_Hdh_Q175_CPu_6m;Lee_Hdh_Q175_TRAP_dSPN_6m;Lee_Hdh_Q175_TRAP_iSPN_6m	1.57189e-08
4933439C10Rik	3	Langfelder_Hdh_Q175_Cb_6m;Langfelder_Hdh_Q175_Co_6m;Langfelder_Hdh_Q175_CPu_6m	2.21326e-08
mt-Atp6	3	Lee_Hdh_Q175_snRNA_dSPN_6m;Lee_Hdh_Q175_snRNA_IN_PT_6m;Lee_Hdh_Q175_snRNA_iSPN_6m	2.82136e-08
Ids	3	Langfelder_Hdh_Q175_Cb_6m;Langfelder_Hdh_Q175_CPu_6m;Lee_Hdh_Q175_TRAP_iSPN_6m	3.74334e-08
Cblb	3	Langfelder_Hdh_Q175_Cb_6m;Langfelder_Hdh_Q175_CPu_6m;Lee_Hdh_Q175_TRAP_iSPN_6m	4.72158e-08
Kdm4b	3	Langfelder_Hdh_Q175_CPu_6m;Lee_Hdh_Q175_TRAP_dSPN_6m;Lee_Hdh_Q175_TRAP_iSPN_6m	7.03282e-08
C2cd5	3	Lee_Hdh_Q175_snRNA_dSPN_6m;Lee_Hdh_Q175_snRNA_iSPN_6m;Lee_Hdh_Q175_TRAP_iSPN_6m	7.09908e-08
Pdxk	3	Langfelder_Hdh_Q175_CPu_6m;Lee_Hdh_Q175_TRAP_dSPN_6m;Lee_Hdh_Q175_TRAP_iSPN_6m	1.25677e-07
Hivep3	3	Lee_Hdh_Q175_snRNA_dSPN_6m;Lee_Hdh_Q175_snRNA_FON_6m;Lee_Hdh_Q175_snRNA_iSPN_6m	1.74837e-07
Rtn1	3	Langfelder_Hdh_Q175_Cb_6m;Lee_Hdh_Q175_snRNA_astro_6m;Lee_Hdh_Q175_TRAP_IN_Ch_6m	2.49614e-07
Rragd	3	Langfelder_Hdh_Q175_Co_6m;Langfelder_Hdh_Q175_CPu_6m;Lee_Hdh_Q175_TRAP_dSPN_6m	2.65171e-07
Hras	3	Langfelder_Hdh_Q175_CPu_6m;Lee_Hdh_Q175_TRAP_dSPN_6m;Lee_Hdh_Q175_TRAP_iSPN_6m	2.78999e-07
S100a10	3	Langfelder_Hdh_Q175_CPu_6m;Lee_Hdh_Q175_TRAP_dSPN_6m;Lee_Hdh_Q175_TRAP_iSPN_6m	2.87401e-07
Arrb1	3	Langfelder_Hdh_Q175_CPu_6m;Lee_Hdh_Q175_TRAP_dSPN_6m;Lee_Hdh_Q175_TRAP_iSPN_6m	3.19863e-07
Il17rc	3	Langfelder_Hdh_Q175_CPu_6m;Lee_Hdh_Q175_TRAP_dSPN_6m;Lee_Hdh_Q175_TRAP_iSPN_6m	3.20153e-07
Mdk	3	Langfelder_Hdh_Q175_Cb_6m;Langfelder_Hdh_Q175_CPu_6m;Lee_Hdh_Q175_snRNA_dSPN_6m	3.34768e-07
Syndig1	3	Lee_Hdh_Q175_snRNA_dSPN_6m;Lee_Hdh_Q175_snRNA_iSPN_6m;Lee_Hdh_Q175_TRAP_iSPN_6m	4.97366e-07
Psd3	3	Lee_Hdh_Q175_snRNA_dSPN_6m;Lee_Hdh_Q175_snRNA_iSPN_6m;Lee_Hdh_Q175_TRAP_dSPN_6m	5.29395e-07
Matr3	3	Langfelder_Hdh_Q175_Cb_6m;Lee_Hdh_Q175_TRAP_astro_6m;Lee_Hdh_Q175_TRAP_iSPN_6m	7.34693e-07
Dab2ip	3	Langfelder_Hdh_Q175_CPu_6m;Lee_Hdh_Q175_TRAP_dSPN_6m;Lee_Hdh_Q175_TRAP_iSPN_6m	7.58302e-07
Rnf150	3	Langfelder_Hdh_Q175_CPu_6m;Lee_Hdh_Q175_snRNA_dSPN_6m;Lee_Hdh_Q175_snRNA_iSPN_6m	7.63333e-07
Limch1	3	Langfelder_Hdh_Q175_CPu_6m;Lee_Hdh_Q175_TRAP_dSPN_6m;Lee_Hdh_Q175_TRAP_IN_Ch_6m	1.4113e-06
Foxn3	3	Lee_Hdh_Q175_snRNA_dSPN_6m;Lee_Hdh_Q175_snRNA_iSPN_6m;Lee_Hdh_Q175_TRAP_iSPN_6m	1.64249e-06
Mbtd1	3	Langfelder_Hdh_Q175_CPu_6m;Lee_Hdh_Q175_snRNA_dSPN_6m;Lee_Hdh_Q175_snRNA_iSPN_6m	1.65667e-06
Emx2os	3	Langfelder_Hdh_Q175_CPu_6m;Lee_Hdh_Q175_TRAP_dSPN_6m;Lee_Hdh_Q175_TRAP_iSPN_6m	1.6948e-06
Garnl3	3	Lee_Hdh_Q175_snRNA_dSPN_6m;Lee_Hdh_Q175_snRNA_FON_6m;Lee_Hdh_Q175_snRNA_iSPN_6m	1.89128e-06
Mlip	3	Langfelder_Hdh_Q175_CPu_6m;Lee_Hdh_Q175_snRNA_iSPN_6m;Lee_Hdh_Q175_TRAP_iSPN_6m	1.9e-06
Pabpc1	3	Langfelder_Hdh_Q175_CPu_6m;Lee_Hdh_Q175_TRAP_IN_Ch_6m;Lee_Hdh_Q175_TRAP_iSPN_6m	1.94109e-06
Vsig2	3	Langfelder_Hdh_Q175_CA_6m;Langfelder_Hdh_Q175_Co_6m;Langfelder_Hdh_Q175_CPu_6m	2.16129e-06
Klhdc2	3	Langfelder_Hdh_Q175_CPu_6m;Lee_Hdh_Q175_TRAP_dSPN_6m;Lee_Hdh_Q175_TRAP_iSPN_6m	2.40498e-06
AC149090.1	3	Lee_Hdh_Q175_snRNA_dSPN_6m;Lee_Hdh_Q175_snRNA_iSPN_6m;Lee_Hdh_Q175_TRAP_iSPN_6m	2.42186e-06
Magi1	3	Langfelder_Hdh_Q175_Cb_6m;Langfelder_Hdh_Q175_CPu_6m;Lee_Hdh_Q175_snRNA_dSPN_6m	2.48032e-06
Lancl2	3	Langfelder_Hdh_Q175_Cb_6m;Langfelder_Hdh_Q175_CPu_6m;Lee_Hdh_Q175_TRAP_iSPN_6m	2.65853e-06
Bmp1	3	Langfelder_Hdh_Q175_CA_6m;Langfelder_Hdh_Q175_Cb_6m;Langfelder_Hdh_Q175_CPu_6m	2.67657e-06
Lpcat4	3	Langfelder_Hdh_Q175_CPu_6m;Lee_Hdh_Q175_TRAP_dSPN_6m;Lee_Hdh_Q175_TRAP_iSPN_6m	2.69587e-06
Atxn10	3	Langfelder_Hdh_Q175_Cb_6m;Langfelder_Hdh_Q175_CPu_6m;Lee_Hdh_Q175_snRNA_iSPN_6m	2.78819e-06
Trerf1	3	Langfelder_Hdh_Q175_Cb_6m;Lee_Hdh_Q175_TRAP_dSPN_6m;Lee_Hdh_Q175_TRAP_IN_Ch_6m	3.92761e-06
Chsy3	3	Langfelder_Hdh_Q175_CPu_6m;Lee_Hdh_Q175_snRNA_dSPN_6m;Lee_Hdh_Q175_snRNA_iSPN_6m	4.23333e-06
Sh2d5	3	Langfelder_Hdh_Q175_CPu_6m;Lee_Hdh_Q175_TRAP_dSPN_6m;Lee_Hdh_Q175_TRAP_iSPN_6m	4.61599e-06
Nap1l3	3	Langfelder_Hdh_Q175_Cb_6m;Langfelder_Hdh_Q175_CPu_6m;Lee_Hdh_Q175_TRAP_iSPN_6m	4.68916e-06
Fat1	3	Langfelder_Hdh_Q175_CPu_6m;Lee_Hdh_Q175_TRAP_dSPN_6m;Lee_Hdh_Q175_TRAP_iSPN_6m	4.87972e-06
Nfib	3	Langfelder_Hdh_Q175_brainstem_6m;Langfelder_Hdh_Q175_Cb_6m;Lee_Hdh_Q175_TRAP_iSPN_6m	4.88482e-06
Stk3	3	Langfelder_Hdh_Q175_Cb_6m;Langfelder_Hdh_Q175_CPu_6m;Lee_Hdh_Q175_TRAP_iSPN_6m	4.91789e-06
Chd3	3	Langfelder_Hdh_Q175_Cb_6m;Langfelder_Hdh_Q175_Co_6m;Langfelder_Hdh_Q175_CPu_6m	5.15117e-06
Ddx6	3	Lee_Hdh_Q175_TRAP_dSPN_6m;Lee_Hdh_Q175_TRAP_IN_Ch_6m;Lee_Hdh_Q175_TRAP_iSPN_6m	5.17518e-06
Ddah1	3	Langfelder_Hdh_Q175_CPu_6m;Lee_Hdh_Q175_snRNA_astro_6m;Lee_Hdh_Q175_TRAP_iSPN_6m	5.55669e-06
Prr13	3	Langfelder_Hdh_Q175_CPu_6m;Lee_Hdh_Q175_TRAP_dSPN_6m;Lee_Hdh_Q175_TRAP_iSPN_6m	5.85661e-06
Ppp1r12c	3	Langfelder_Hdh_Q175_CPu_6m;Lee_Hdh_Q175_TRAP_dSPN_6m;Lee_Hdh_Q175_TRAP_iSPN_6m	6.00184e-06
Tbc1d30	3	Langfelder_Hdh_Q175_Co_6m;Langfelder_Hdh_Q175_CPu_6m;Lee_Hdh_Q175_TRAP_dSPN_6m	6.31304e-06
Zcchc3	3	Langfelder_Hdh_Q175_CPu_6m;Lee_Hdh_Q175_TRAP_IN_Ch_6m;Lee_Hdh_Q175_TRAP_iSPN_6m	6.69302e-06
Dlc1	3	Lee_Hdh_Q175_snRNA_dSPN_6m;Lee_Hdh_Q175_snRNA_iSPN_6m;Lee_Hdh_Q175_TRAP_iSPN_6m	6.82277e-06
Dcdc2a	3	Langfelder_Hdh_Q175_brainstem_6m;Langfelder_Hdh_Q175_CPu_6m;Langfelder_Hdh_Q175_HTH-TH_6m	6.8452e-06
Fgfr1op2	3	Langfelder_Hdh_Q175_CPu_6m;Lee_Hdh_Q175_TRAP_dSPN_6m;Lee_Hdh_Q175_TRAP_iSPN_6m	7.61005e-06
Kcnj2	3	Langfelder_Hdh_Q175_CPu_6m;Lee_Hdh_Q175_TRAP_IN_Ch_6m;Lee_Hdh_Q175_TRAP_iSPN_6m	1.07981e-05
E130008D07Rik	3	Langfelder_Hdh_Q175_CA_6m;Langfelder_Hdh_Q175_Co_6m;Langfelder_Hdh_Q175_CPu_6m	1.1831e-05
Fam19a5	3	Langfelder_Hdh_Q175_Cb_6m;Langfelder_Hdh_Q175_CPu_6m;Lee_Hdh_Q175_TRAP_iSPN_6m	1.18595e-05
Epyc	3	Langfelder_Hdh_Q175_CPu_6m;Lee_Hdh_Q175_TRAP_dSPN_6m;Lee_Hdh_Q175_TRAP_iSPN_6m	1.30192e-05
Atxn7l1	3	Langfelder_Hdh_Q175_CPu_6m;Lee_Hdh_Q175_snRNA_dSPN_6m;Lee_Hdh_Q175_snRNA_iSPN_6m	1.36667e-05
Pkig	3	Langfelder_Hdh_Q175_CPu_6m;Lee_Hdh_Q175_snRNA_dSPN_6m;Lee_Hdh_Q175_TRAP_iSPN_6m	1.4265e-05
Hook2	3	Langfelder_Hdh_Q175_Cb_6m;Langfelder_Hdh_Q175_Co_6m;Langfelder_Hdh_Q175_CPu_6m	1.53831e-05
Cnst	3	Langfelder_Hdh_Q175_CPu_6m;Lee_Hdh_Q175_TRAP_dSPN_6m;Lee_Hdh_Q175_TRAP_iSPN_6m	1.57162e-05
Prkcz	3	Langfelder_Hdh_Q175_CPu_6m;Lee_Hdh_Q175_TRAP_dSPN_6m;Lee_Hdh_Q175_TRAP_iSPN_6m	1.59739e-05
Chrm3	3	Langfelder_Hdh_Q175_CA_6m;Langfelder_Hdh_Q175_Co_6m;Lee_Hdh_Q175_snRNA_iSPN_6m	1.60954e-05
Srsf7	3	Langfelder_Hdh_Q175_CPu_6m;Lee_Hdh_Q175_snRNA_dSPN_6m;Lee_Hdh_Q175_snRNA_iSPN_6m	1.68333e-05
Sema3d	3	Langfelder_Hdh_Q175_brainstem_6m;Langfelder_Hdh_Q175_CPu_6m;Lee_Hdh_Q175_TRAP_iSPN_6m	1.86757e-05
Pid1	3	Langfelder_Hdh_Q175_CPu_6m;Lee_Hdh_Q175_snRNA_dSPN_6m;Lee_Hdh_Q175_snRNA_FON_6m	1.92675e-05
Egr3	3	Langfelder_Hdh_Q175_CPu_6m;Lee_Hdh_Q175_TRAP_dSPN_6m;Lee_Hdh_Q175_TRAP_iSPN_6m	2.03377e-05
Tsnax	3	Langfelder_Hdh_Q175_Co_6m;Langfelder_Hdh_Q175_CPu_6m;Lee_Hdh_Q175_TRAP_iSPN_6m	2.09423e-05
2210013O21Rik	3	Langfelder_Hdh_Q175_CPu_6m;Lee_Hdh_Q175_TRAP_dSPN_6m;Lee_Hdh_Q175_TRAP_iSPN_6m	2.11377e-05
Abca8b	3	Langfelder_Hdh_Q175_CPu_6m;Lee_Hdh_Q175_snRNA_iSPN_6m;Lee_Hdh_Q175_TRAP_iSPN_6m	2.25063e-05
Rplp2	3	Langfelder_Hdh_Q175_Co_6m;Lee_Hdh_Q175_TRAP_IN_Ch_6m;Lee_Hdh_Q175_TRAP_iSPN_6m	2.25191e-05
Pik3cd	3	Langfelder_Hdh_Q175_Cb_6m;Langfelder_Hdh_Q175_Co_6m;Langfelder_Hdh_Q175_CPu_6m	2.43333e-05
Smyd3	3	Langfelder_Hdh_Q175_CPu_6m;Lee_Hdh_Q175_snRNA_dSPN_6m;Lee_Hdh_Q175_snRNA_iSPN_6m	2.48e-05
Lamp1	3	Lee_Hdh_Q175_TRAP_astro_6m;Lee_Hdh_Q175_TRAP_dSPN_6m;Lee_Hdh_Q175_TRAP_iSPN_6m	2.58074e-05
Ldlrad4	3	Lee_Hdh_Q175_snRNA_dSPN_6m;Lee_Hdh_Q175_snRNA_iSPN_6m;Lee_Hdh_Q175_TRAP_dSPN_6m	2.59437e-05
Igsf10	3	Langfelder_Hdh_Q175_Cb_6m;Langfelder_Hdh_Q175_CPu_6m;Lee_Hdh_Q175_TRAP_dSPN_6m	2.61581e-05
Pspc1	3	Langfelder_Hdh_Q175_Cb_6m;Langfelder_Hdh_Q175_CPu_6m;Lee_Hdh_Q175_TRAP_iSPN_6m	2.66584e-05
Slc22a23	3	Langfelder_Hdh_Q175_CPu_6m;Lee_Hdh_Q175_snRNA_dSPN_6m;Lee_Hdh_Q175_snRNA_iSPN_6m	2.67e-05
Mybpc3	3	Langfelder_Hdh_Q175_Cb_6m;Langfelder_Hdh_Q175_Co_6m;Langfelder_Hdh_Q175_CPu_6m	2.816e-05
Dym	3	Langfelder_Hdh_Q175_CPu_6m;Lee_Hdh_Q175_TRAP_dSPN_6m;Lee_Hdh_Q175_TRAP_iSPN_6m	2.91763e-05
Plvap	3	Langfelder_Hdh_Q175_Cb_6m;Langfelder_Hdh_Q175_CPu_6m;Lee_Hdh_Q175_TRAP_iSPN_6m	3.20021e-05
Nap1l2	3	Langfelder_Hdh_Q175_CPu_6m;Lee_Hdh_Q175_TRAP_astro_6m;Lee_Hdh_Q175_TRAP_iSPN_6m	3.24507e-05
Scn2b	3	Langfelder_Hdh_Q175_CPu_6m;Lee_Hdh_Q175_TRAP_dSPN_6m;Lee_Hdh_Q175_TRAP_iSPN_6m	3.28914e-05
Itga7	3	Langfelder_Hdh_Q175_brainstem_6m;Langfelder_Hdh_Q175_Cb_6m;Langfelder_Hdh_Q175_HTH-TH_6m	3.43645e-05
Dip2c	3	Langfelder_Hdh_Q175_Cb_6m;Lee_Hdh_Q175_snRNA_dSPN_6m;Lee_Hdh_Q175_snRNA_iSPN_6m	3.5563e-05
Tcp11l1	3	Langfelder_Hdh_Q175_CPu_6m;Lee_Hdh_Q175_TRAP_dSPN_6m;Lee_Hdh_Q175_TRAP_iSPN_6m	3.73314e-05
Oxr1	3	Langfelder_Hdh_Q175_Cb_6m;Lee_Hdh_Q175_snRNA_FON_6m;Lee_Hdh_Q175_TRAP_iSPN_6m	3.85486e-05
Rilpl1	3	Langfelder_Hdh_Q175_CPu_6m;Lee_Hdh_Q175_TRAP_dSPN_6m;Lee_Hdh_Q175_TRAP_iSPN_6m	3.94108e-05
Pafah1b1	3	Langfelder_Hdh_Q175_CPu_6m;Lee_Hdh_Q175_TRAP_IN_Ch_6m;Lee_Hdh_Q175_TRAP_iSPN_6m	4.03788e-05
Dgkh	3	Lee_Hdh_Q175_snRNA_dSPN_6m;Lee_Hdh_Q175_snRNA_iSPN_6m;Lee_Hdh_Q175_TRAP_iSPN_6m	4.04551e-05
Tet2	3	Langfelder_Hdh_Q175_CPu_6m;Lee_Hdh_Q175_TRAP_IN_Ch_6m;Lee_Hdh_Q175_TRAP_iSPN_6m	4.06667e-05
Fam101b	3	Langfelder_Hdh_Q175_CA_6m;Langfelder_Hdh_Q175_Cb_6m;Langfelder_Hdh_Q175_Co_6m	4.20797e-05
Cep128	3	Langfelder_Hdh_Q175_CPu_6m;Lee_Hdh_Q175_TRAP_dSPN_6m;Lee_Hdh_Q175_TRAP_iSPN_6m	4.26252e-05
Caln1	3	Langfelder_Hdh_Q175_CPu_6m;Lee_Hdh_Q175_TRAP_dSPN_6m;Lee_Hdh_Q175_TRAP_iSPN_6m	4.30341e-05
9030617O03Rik	3	Langfelder_Hdh_Q175_CPu_6m;Lee_Hdh_Q175_TRAP_dSPN_6m;Lee_Hdh_Q175_TRAP_iSPN_6m	4.47949e-05
Tfdp2	3	Langfelder_Hdh_Q175_brainstem_6m;Langfelder_Hdh_Q175_CPu_6m;Lee_Hdh_Q175_TRAP_iSPN_6m	4.54672e-05
Ube2g2	3	Langfelder_Hdh_Q175_CPu_6m;Lee_Hdh_Q175_TRAP_dSPN_6m;Lee_Hdh_Q175_TRAP_iSPN_6m	4.5509e-05
Ankrd45	3	Langfelder_Hdh_Q175_CPu_6m;Lee_Hdh_Q175_TRAP_dSPN_6m;Lee_Hdh_Q175_TRAP_iSPN_6m	4.60727e-05
Flt3l	3	Langfelder_Hdh_Q175_Cb_6m;Langfelder_Hdh_Q175_Co_6m;Langfelder_Hdh_Q175_CPu_6m	4.92063e-05
Dlat	3	Langfelder_Hdh_Q175_Cb_6m;Langfelder_Hdh_Q175_CPu_6m;Lee_Hdh_Q175_TRAP_iSPN_6m	4.99329e-05
Pde4d	3	Langfelder_Hdh_Q175_CPu_6m;Lee_Hdh_Q175_snRNA_iSPN_6m;Lee_Hdh_Q175_TRAP_iSPN_6m	5.16691e-05
Sparc	3	Langfelder_Hdh_Q175_brainstem_6m;Langfelder_Hdh_Q175_Cb_6m;Lee_Hdh_Q175_TRAP_iSPN_6m	5.34751e-05
Abca7	3	Langfelder_Hdh_Q175_CA_6m;Langfelder_Hdh_Q175_Co_6m;Langfelder_Hdh_Q175_CPu_6m	5.42431e-05
Mtpn	3	Langfelder_Hdh_Q175_Co_6m;Langfelder_Hdh_Q175_CPu_6m;Lee_Hdh_Q175_TRAP_dSPN_6m	5.63601e-05
Tet3	3	Langfelder_Hdh_Q175_CPu_6m;Lee_Hdh_Q175_TRAP_IN_Ch_6m;Lee_Hdh_Q175_TRAP_iSPN_6m	5.70421e-05
Epm2aip1	3	Langfelder_Hdh_Q175_CPu_6m;Lee_Hdh_Q175_TRAP_IN_Ch_6m;Lee_Hdh_Q175_TRAP_iSPN_6m	5.83859e-05
Sipa1l3	3	Langfelder_Hdh_Q175_CPu_6m;Lee_Hdh_Q175_TRAP_dSPN_6m;Lee_Hdh_Q175_TRAP_iSPN_6m	6.06667e-05
Pak1	3	Langfelder_Hdh_Q175_Cb_6m;Langfelder_Hdh_Q175_Co_6m;Langfelder_Hdh_Q175_CPu_6m	6.19017e-05
Mfn1	3	Langfelder_Hdh_Q175_Cb_6m;Langfelder_Hdh_Q175_CPu_6m;Lee_Hdh_Q175_TRAP_iSPN_6m	6.23741e-05
Nell1	3	Langfelder_Hdh_Q175_Co_6m;Lee_Hdh_Q175_snRNA_FON_6m;Lee_Hdh_Q175_snRNA_iSPN_6m	6.26668e-05
Ate1	3	Langfelder_Hdh_Q175_Cb_6m;Langfelder_Hdh_Q175_CPu_6m;Lee_Hdh_Q175_TRAP_iSPN_6m	6.50938e-05
Bag5	3	Langfelder_Hdh_Q175_CPu_6m;Lee_Hdh_Q175_TRAP_dSPN_6m;Lee_Hdh_Q175_TRAP_iSPN_6m	6.65771e-05
Creb3l2	3	Langfelder_Hdh_Q175_brainstem_6m;Langfelder_Hdh_Q175_CPu_6m;Lee_Hdh_Q175_TRAP_iSPN_6m	6.6698e-05
Grm8	3	Langfelder_Hdh_Q175_CPu_6m;Lee_Hdh_Q175_snRNA_dSPN_6m;Lee_Hdh_Q175_snRNA_iSPN_6m	7.36667e-05
Spry2	3	Langfelder_Hdh_Q175_CPu_6m;Lee_Hdh_Q175_TRAP_dSPN_6m;Lee_Hdh_Q175_TRAP_IN_Ch_6m	7.38258e-05
Rnf169	3	Langfelder_Hdh_Q175_CPu_6m;Lee_Hdh_Q175_TRAP_dSPN_6m;Lee_Hdh_Q175_TRAP_IN_Ch_6m	7.53048e-05
Tspan6	3	Langfelder_Hdh_Q175_CPu_6m;Lee_Hdh_Q175_TRAP_dSPN_6m;Lee_Hdh_Q175_TRAP_iSPN_6m	7.59041e-05
Kifap3	3	Langfelder_Hdh_Q175_CPu_6m;Lee_Hdh_Q175_TRAP_IN_Ch_6m;Lee_Hdh_Q175_TRAP_iSPN_6m	7.6949e-05
Ahnak	3	Langfelder_Hdh_Q175_CPu_6m;Lee_Hdh_Q175_TRAP_dSPN_6m;Lee_Hdh_Q175_TRAP_IN_Ch_6m	8.18152e-05
Greb1l	3	Langfelder_Hdh_Q175_CPu_6m;Lee_Hdh_Q175_snRNA_dSPN_6m;Lee_Hdh_Q175_TRAP_iSPN_6m	8.49981e-05
Susd2	3	Langfelder_Hdh_Q175_Cb_6m;Langfelder_Hdh_Q175_Co_6m;Lee_Hdh_Q175_TRAP_iSPN_6m	8.6772e-05
Csf2ra	3	Langfelder_Hdh_Q175_Cb_6m;Langfelder_Hdh_Q175_Co_6m;Langfelder_Hdh_Q175_CPu_6m	8.6937e-05
Thy1	3	Langfelder_Hdh_Q175_brainstem_6m;Langfelder_Hdh_Q175_Cb_6m;Langfelder_Hdh_Q175_CPu_6m	9.40877e-05
Smg5	3	Langfelder_Hdh_Q175_CPu_6m;Lee_Hdh_Q175_snRNA_dSPN_6m;Lee_Hdh_Q175_TRAP_iSPN_6m	9.49412e-05
Cxxc4	3	Langfelder_Hdh_Q175_CPu_6m;Lee_Hdh_Q175_TRAP_dSPN_6m;Lee_Hdh_Q175_TRAP_iSPN_6m	9.64911e-05
Hic2	3	Langfelder_Hdh_Q175_CPu_6m;Lee_Hdh_Q175_TRAP_IN_Ch_6m;Lee_Hdh_Q175_TRAP_iSPN_6m	9.7044e-05
Slc44a5	3	Langfelder_Hdh_Q175_Cb_6m;Langfelder_Hdh_Q175_CPu_6m;Lee_Hdh_Q175_TRAP_iSPN_6m	9.8403e-05
Phf24	3	Lee_Hdh_Q175_snRNA_dSPN_6m;Lee_Hdh_Q175_snRNA_iSPN_6m;Lee_Hdh_Q175_TRAP_iSPN_6m	0.000104782
Eya1	3	Langfelder_Hdh_Q175_CPu_6m;Lee_Hdh_Q175_TRAP_dSPN_6m;Lee_Hdh_Q175_TRAP_iSPN_6m	0.000106388
Syndig1l	3	Lee_Hdh_Q175_TRAP_dSPN_6m;Lee_Hdh_Q175_TRAP_IN_Ch_6m;Lee_Hdh_Q175_TRAP_iSPN_6m	0.000111237
Snph	3	Langfelder_Hdh_Q175_CA_6m;Langfelder_Hdh_Q175_CPu_6m;Lee_Hdh_Q175_TRAP_iSPN_6m	0.000114926
Kctd8	3	Langfelder_Hdh_Q175_Cb_6m;Lee_Hdh_Q175_snRNA_dSPN_6m;Lee_Hdh_Q175_snRNA_FON_6m	0.000115209
Ano4	3	Langfelder_Hdh_Q175_CPu_6m;Lee_Hdh_Q175_snRNA_dSPN_6m;Lee_Hdh_Q175_snRNA_iSPN_6m	0.000115667
Pias1	3	Langfelder_Hdh_Q175_CPu_6m;Lee_Hdh_Q175_snRNA_dSPN_6m;Lee_Hdh_Q175_TRAP_dSPN_6m	0.000116532
Samd1	3	Langfelder_Hdh_Q175_Cb_6m;Langfelder_Hdh_Q175_CPu_6m;Lee_Hdh_Q175_TRAP_iSPN_6m	0.000128365
Slc25a23	3	Langfelder_Hdh_Q175_CA_6m;Langfelder_Hdh_Q175_CPu_6m;Lee_Hdh_Q175_TRAP_dSPN_6m	0.000136856
2610002M06Rik	3	Langfelder_Hdh_Q175_Cb_6m;Langfelder_Hdh_Q175_CPu_6m;Lee_Hdh_Q175_TRAP_iSPN_6m	0.000137196
Jade2	3	Langfelder_Hdh_Q175_Cb_6m;Langfelder_Hdh_Q175_CPu_6m;Lee_Hdh_Q175_TRAP_dSPN_6m	0.000141368
Fbxo32	3	Langfelder_Hdh_Q175_brainstem_6m;Langfelder_Hdh_Q175_CPu_6m;Lee_Hdh_Q175_TRAP_IN_Ch_6m	0.000143991
Ppl	3	Langfelder_Hdh_Q175_brainstem_6m;Langfelder_Hdh_Q175_Cb_6m;Langfelder_Hdh_Q175_HTH-TH_6m	0.000144756
Htr1d	3	Langfelder_Hdh_Q175_CPu_6m;Lee_Hdh_Q175_TRAP_IN_Ch_6m;Lee_Hdh_Q175_TRAP_iSPN_6m	0.00014739
Pnrc1	3	Langfelder_Hdh_Q175_CPu_6m;Lee_Hdh_Q175_TRAP_dSPN_6m;Lee_Hdh_Q175_TRAP_iSPN_6m	0.000151522
Mrpl39	3	Langfelder_Hdh_Q175_CPu_6m;Lee_Hdh_Q175_TRAP_dSPN_6m;Lee_Hdh_Q175_TRAP_iSPN_6m	0.000151565
Ralgps2	3	Langfelder_Hdh_Q175_CPu_6m;Lee_Hdh_Q175_snRNA_dSPN_6m;Lee_Hdh_Q175_TRAP_dSPN_6m	0.000152772
Srrm2	3	Lee_Hdh_Q175_snRNA_iSPN_6m;Lee_Hdh_Q175_TRAP_dSPN_6m;Lee_Hdh_Q175_TRAP_iSPN_6m	0.000153741
Pitpnm2	3	Langfelder_Hdh_Q175_CA_6m;Langfelder_Hdh_Q175_CPu_6m;Lee_Hdh_Q175_TRAP_dSPN_6m	0.000159647
Laptm4a	3	Langfelder_Hdh_Q175_CPu_6m;Lee_Hdh_Q175_TRAP_astro_6m;Lee_Hdh_Q175_TRAP_dSPN_6m	0.000167122
Cbx2	3	Langfelder_Hdh_Q175_Cb_6m;Lee_Hdh_Q175_TRAP_IN_Ch_6m;Lee_Hdh_Q175_TRAP_iSPN_6m	0.000168373
Lrrc32	3	Langfelder_Hdh_Q175_Cb_6m;Langfelder_Hdh_Q175_Co_6m;Langfelder_Hdh_Q175_CPu_6m	0.000176724
Maoa	3	Langfelder_Hdh_Q175_Cb_6m;Lee_Hdh_Q175_TRAP_dSPN_6m;Lee_Hdh_Q175_TRAP_iSPN_6m	0.000179463
Sh3pxd2a	3	Langfelder_Hdh_Q175_Cb_6m;Langfelder_Hdh_Q175_CPu_6m;Lee_Hdh_Q175_TRAP_IN_Ch_6m	0.000181555
Nhs	3	Langfelder_Hdh_Q175_CPu_6m;Lee_Hdh_Q175_snRNA_iSPN_6m;Lee_Hdh_Q175_TRAP_iSPN_6m	0.000183334
Atl3	3	Langfelder_Hdh_Q175_brainstem_6m;Langfelder_Hdh_Q175_CPu_6m;Lee_Hdh_Q175_TRAP_iSPN_6m	0.000188715
Eif4h	3	Lee_Hdh_Q175_TRAP_astro_6m;Lee_Hdh_Q175_TRAP_IN_Ch_6m;Lee_Hdh_Q175_TRAP_iSPN_6m	0.000189406
Rbm11	3	Langfelder_Hdh_Q175_CPu_6m;Lee_Hdh_Q175_TRAP_dSPN_6m;Lee_Hdh_Q175_TRAP_iSPN_6m	0.0001924
Sgsm2	3	Langfelder_Hdh_Q175_CPu_6m;Lee_Hdh_Q175_snRNA_dSPN_6m;Lee_Hdh_Q175_TRAP_iSPN_6m	0.000201445
Foxk2	3	Lee_Hdh_Q175_TRAP_astro_6m;Lee_Hdh_Q175_TRAP_dSPN_6m;Lee_Hdh_Q175_TRAP_IN_Ch_6m	0.000215522
Gab1	3	Langfelder_Hdh_Q175_HTH-TH_6m;Lee_Hdh_Q175_snRNA_oligo_6m;Lee_Hdh_Q175_TRAP_iSPN_6m	0.000216268
Ywhae	3	Langfelder_Hdh_Q175_Cb_6m;Langfelder_Hdh_Q175_CPu_6m;Lee_Hdh_Q175_TRAP_IN_Ch_6m	0.000224496
Slc35f1	3	Lee_Hdh_Q175_snRNA_FON_6m;Lee_Hdh_Q175_snRNA_iSPN_6m;Lee_Hdh_Q175_TRAP_iSPN_6m	0.000225087
Ywhaz	3	Langfelder_Hdh_Q175_Co_6m;Langfelder_Hdh_Q175_CPu_6m;Lee_Hdh_Q175_TRAP_IN_Ch_6m	0.000228152
Trim37	3	Langfelder_Hdh_Q175_CA_6m;Langfelder_Hdh_Q175_Co_6m;Lee_Hdh_Q175_TRAP_dSPN_6m	0.000244072
Nab2	3	Langfelder_Hdh_Q175_CA_6m;Langfelder_Hdh_Q175_Cb_6m;Langfelder_Hdh_Q175_CPu_6m	0.000248128
Cd24a	3	Langfelder_Hdh_Q175_CA_6m;Langfelder_Hdh_Q175_Cb_6m;Lee_Hdh_Q175_TRAP_iSPN_6m	0.000250778
Rfc5	3	Langfelder_Hdh_Q175_CA_6m;Langfelder_Hdh_Q175_CPu_6m;Lee_Hdh_Q175_TRAP_iSPN_6m	0.000258146
Atat1	3	Langfelder_Hdh_Q175_Co_6m;Langfelder_Hdh_Q175_CPu_6m;Lee_Hdh_Q175_TRAP_dSPN_6m	0.000259239
Sorl1	3	Lee_Hdh_Q175_snRNA_FON_6m;Lee_Hdh_Q175_TRAP_astro_6m;Lee_Hdh_Q175_TRAP_iSPN_6m	0.00026062
Rapgefl1	3	Langfelder_Hdh_Q175_CA_6m;Langfelder_Hdh_Q175_CPu_6m;Lee_Hdh_Q175_TRAP_dSPN_6m	0.000262649
Usp11	3	Langfelder_Hdh_Q175_CA_6m;Langfelder_Hdh_Q175_Cb_6m;Langfelder_Hdh_Q175_Co_6m	0.000266001
Dync1h1	3	Langfelder_Hdh_Q175_CPu_6m;Lee_Hdh_Q175_TRAP_astro_6m;Lee_Hdh_Q175_TRAP_iSPN_6m	0.000272561
Kcnc1	3	Langfelder_Hdh_Q175_CA_6m;Langfelder_Hdh_Q175_Cb_6m;Langfelder_Hdh_Q175_Co_6m	0.000274179
4933432I09Rik	3	Langfelder_Hdh_Q175_CA_6m;Langfelder_Hdh_Q175_Co_6m;Langfelder_Hdh_Q175_CPu_6m	0.000280317
Lingo2	3	Lee_Hdh_Q175_snRNA_astro_6m;Lee_Hdh_Q175_snRNA_iSPN_6m;Lee_Hdh_Q175_TRAP_iSPN_6m	0.000285638
Il17rb	3	Langfelder_Hdh_Q175_brainstem_6m;Langfelder_Hdh_Q175_Co_6m;Langfelder_Hdh_Q175_CPu_6m	0.000290073
Ddx3x	3	Lee_Hdh_Q175_TRAP_astro_6m;Lee_Hdh_Q175_TRAP_dSPN_6m;Lee_Hdh_Q175_TRAP_iSPN_6m	0.000291991
Grid2	3	Lee_Hdh_Q175_snRNA_IN_PT_6m;Lee_Hdh_Q175_snRNA_micro_6m;Lee_Hdh_Q175_snRNA_oligo_6m	0.000295191
1700086L19Rik	3	Langfelder_Hdh_Q175_CA_6m;Langfelder_Hdh_Q175_CPu_6m;Lee_Hdh_Q175_TRAP_dSPN_6m	0.00031411
Macrod2	3	Langfelder_Hdh_Q175_CPu_6m;Lee_Hdh_Q175_snRNA_astro_6m;Lee_Hdh_Q175_snRNA_oligo_6m	0.000319419
Cpne5	3	Langfelder_Hdh_Q175_Co_6m;Langfelder_Hdh_Q175_CPu_6m;Lee_Hdh_Q175_TRAP_iSPN_6m	0.000321934
Drd1	3	Lee_Hdh_Q175_snRNA_dSPN_6m;Lee_Hdh_Q175_TRAP_dSPN_6m;Lee_Hdh_Q175_TRAP_IN_Ch_6m	0.000330359
Sall1	3	Langfelder_Hdh_Q175_brainstem_6m;Lee_Hdh_Q175_TRAP_IN_Ch_6m;Lee_Hdh_Q175_TRAP_iSPN_6m	0.000332604
Klhl9	3	Langfelder_Hdh_Q175_CPu_6m;Lee_Hdh_Q175_TRAP_IN_Ch_6m;Lee_Hdh_Q175_TRAP_iSPN_6m	0.00033803
Trps1	3	Lee_Hdh_Q175_snRNA_astro_6m;Lee_Hdh_Q175_TRAP_IN_Ch_6m;Lee_Hdh_Q175_TRAP_iSPN_6m	0.000339907
Ypel5	3	Langfelder_Hdh_Q175_Co_6m;Langfelder_Hdh_Q175_CPu_6m;Lee_Hdh_Q175_TRAP_iSPN_6m	0.000340807
Setx	3	Langfelder_Hdh_Q175_CPu_6m;Lee_Hdh_Q175_TRAP_astro_6m;Lee_Hdh_Q175_TRAP_iSPN_6m	0.000343656
Grik5	3	Langfelder_Hdh_Q175_CA_6m;Langfelder_Hdh_Q175_Cb_6m;Langfelder_Hdh_Q175_CPu_6m	0.000350844
Hpcal4	3	Langfelder_Hdh_Q175_Cb_6m;Lee_Hdh_Q175_TRAP_dSPN_6m;Lee_Hdh_Q175_TRAP_iSPN_6m	0.000353651
Hdac11	3	Langfelder_Hdh_Q175_CPu_6m;Lee_Hdh_Q175_TRAP_dSPN_6m;Lee_Hdh_Q175_TRAP_iSPN_6m	0.000360876
Gsta4	3	Langfelder_Hdh_Q175_Co_6m;Langfelder_Hdh_Q175_CPu_6m;Lee_Hdh_Q175_TRAP_dSPN_6m	0.000367849
Prkcq	3	Langfelder_Hdh_Q175_brainstem_6m;Langfelder_Hdh_Q175_CA_6m;Langfelder_Hdh_Q175_CPu_6m	0.000373301
Maged2	3	Langfelder_Hdh_Q175_CA_6m;Langfelder_Hdh_Q175_Cb_6m;Langfelder_Hdh_Q175_CPu_6m	0.00037456
Nsmaf	3	Langfelder_Hdh_Q175_Cb_6m;Langfelder_Hdh_Q175_CPu_6m;Lee_Hdh_Q175_TRAP_iSPN_6m	0.000375349
Cc2d1a	3	Langfelder_Hdh_Q175_Cb_6m;Langfelder_Hdh_Q175_Co_6m;Langfelder_Hdh_Q175_CPu_6m	0.000397776
Ehbp1	3	Langfelder_Hdh_Q175_Cb_6m;Langfelder_Hdh_Q175_CPu_6m;Lee_Hdh_Q175_snRNA_dSPN_6m	0.000398195
Adcy2	3	Langfelder_Hdh_Q175_CA_6m;Langfelder_Hdh_Q175_Co_6m;Lee_Hdh_Q175_snRNA_FON_6m	0.000399564
D930015E06Rik	3	Langfelder_Hdh_Q175_Cb_6m;Langfelder_Hdh_Q175_Co_6m;Langfelder_Hdh_Q175_CPu_6m	0.000400008
Hspa13	3	Langfelder_Hdh_Q175_CPu_6m;Lee_Hdh_Q175_TRAP_astro_6m;Lee_Hdh_Q175_TRAP_iSPN_6m	0.00040409
Pdzd4	3	Langfelder_Hdh_Q175_CPu_6m;Lee_Hdh_Q175_snRNA_dSPN_6m;Lee_Hdh_Q175_TRAP_iSPN_6m	0.00040758
Hsp90b1	3	Langfelder_Hdh_Q175_CPu_6m;Lee_Hdh_Q175_TRAP_astro_6m;Lee_Hdh_Q175_TRAP_iSPN_6m	0.000413896
Id3	3	Langfelder_Hdh_Q175_CPu_6m;Lee_Hdh_Q175_TRAP_IN_Ch_6m;Lee_Hdh_Q175_TRAP_iSPN_6m	0.000419876
Hey1	3	Langfelder_Hdh_Q175_Co_6m;Langfelder_Hdh_Q175_CPu_6m;Lee_Hdh_Q175_TRAP_iSPN_6m	0.000423333
Exd2	3	Langfelder_Hdh_Q175_Cb_6m;Langfelder_Hdh_Q175_Co_6m;Langfelder_Hdh_Q175_CPu_6m	0.000434
Agap3	3	Langfelder_Hdh_Q175_CPu_6m;Lee_Hdh_Q175_TRAP_dSPN_6m;Lee_Hdh_Q175_TRAP_iSPN_6m	0.000435252
Wnt8b	3	Langfelder_Hdh_Q175_CPu_6m;Lee_Hdh_Q175_TRAP_dSPN_6m;Lee_Hdh_Q175_TRAP_iSPN_6m	0.000449004
B630019K06Rik	3	Langfelder_Hdh_Q175_CPu_6m;Lee_Hdh_Q175_TRAP_dSPN_6m;Lee_Hdh_Q175_TRAP_iSPN_6m	0.000461805
Plxnd1	3	Langfelder_Hdh_Q175_Cb_6m;Langfelder_Hdh_Q175_CPu_6m;Lee_Hdh_Q175_TRAP_iSPN_6m	0.000463228
Map7	3	Lee_Hdh_Q175_snRNA_dSPN_6m;Lee_Hdh_Q175_snRNA_oligo_6m;Lee_Hdh_Q175_TRAP_iSPN_6m	0.000466156
Gpr85	3	Langfelder_Hdh_Q175_Cb_6m;Langfelder_Hdh_Q175_Co_6m;Langfelder_Hdh_Q175_CPu_6m	0.000483354
Rps15	3	Langfelder_Hdh_Q175_Co_6m;Lee_Hdh_Q175_TRAP_IN_Ch_6m;Lee_Hdh_Q175_TRAP_iSPN_6m	0.000483373
Satb1	3	Langfelder_Hdh_Q175_brainstem_6m;Langfelder_Hdh_Q175_Cb_6m;Langfelder_Hdh_Q175_CPu_6m	0.0004842
Eftud2	3	Langfelder_Hdh_Q175_CA_6m;Langfelder_Hdh_Q175_CPu_6m;Lee_Hdh_Q175_TRAP_iSPN_6m	0.000485945
Fam63a	3	Langfelder_Hdh_Q175_CA_6m;Langfelder_Hdh_Q175_Co_6m;Langfelder_Hdh_Q175_CPu_6m	0.000491286
Ppp1r37	3	Langfelder_Hdh_Q175_CPu_6m;Lee_Hdh_Q175_TRAP_dSPN_6m;Lee_Hdh_Q175_TRAP_iSPN_6m	0.000497053
Phyh	3	Langfelder_Hdh_Q175_CPu_6m;Lee_Hdh_Q175_TRAP_dSPN_6m;Lee_Hdh_Q175_TRAP_iSPN_6m	0.000506667
Stum	3	Lee_Hdh_Q175_TRAP_astro_6m;Lee_Hdh_Q175_TRAP_IN_Ch_6m;Lee_Hdh_Q175_TRAP_iSPN_6m	0.000509786
Ptpdc1	3	Langfelder_Hdh_Q175_Co_6m;Langfelder_Hdh_Q175_CPu_6m;Lee_Hdh_Q175_TRAP_iSPN_6m	0.000519694
Plekho1	3	Langfelder_Hdh_Q175_Cb_6m;Langfelder_Hdh_Q175_Co_6m;Lee_Hdh_Q175_snRNA_IN_PT_6m	0.000537264
Arpc2	3	Langfelder_Hdh_Q175_CA_6m;Langfelder_Hdh_Q175_CPu_6m;Lee_Hdh_Q175_TRAP_iSPN_6m	0.000541633
Tox	3	Langfelder_Hdh_Q175_CPu_6m;Lee_Hdh_Q175_snRNA_dSPN_6m;Lee_Hdh_Q175_TRAP_iSPN_6m	0.000546727
Ppp1r26	3	Langfelder_Hdh_Q175_Cb_6m;Langfelder_Hdh_Q175_CPu_6m;Lee_Hdh_Q175_TRAP_iSPN_6m	0.000553878
Cpne2	3	Langfelder_Hdh_Q175_CPu_6m;Lee_Hdh_Q175_TRAP_dSPN_6m;Lee_Hdh_Q175_TRAP_iSPN_6m	0.000557229
Ssc5d	3	Langfelder_Hdh_Q175_CA_6m;Langfelder_Hdh_Q175_Co_6m;Langfelder_Hdh_Q175_CPu_6m	0.000561841
Cdc42ep2	3	Langfelder_Hdh_Q175_brainstem_6m;Langfelder_Hdh_Q175_Cb_6m;Langfelder_Hdh_Q175_HTH-TH_6m	0.000565933
Nfic	3	Langfelder_Hdh_Q175_Cb_6m;Lee_Hdh_Q175_TRAP_IN_Ch_6m;Lee_Hdh_Q175_TRAP_iSPN_6m	0.000570145
Pan2	3	Langfelder_Hdh_Q175_Cb_6m;Langfelder_Hdh_Q175_CPu_6m;Lee_Hdh_Q175_TRAP_iSPN_6m	0.00058501
G6pdx	3	Langfelder_Hdh_Q175_CPu_6m;Lee_Hdh_Q175_TRAP_dSPN_6m;Lee_Hdh_Q175_TRAP_IN_Ch_6m	0.000601725
Rufy3	3	Langfelder_Hdh_Q175_CPu_6m;Lee_Hdh_Q175_TRAP_dSPN_6m;Lee_Hdh_Q175_TRAP_iSPN_6m	0.000606225
Cdk7	3	Langfelder_Hdh_Q175_Co_6m;Langfelder_Hdh_Q175_CPu_6m;Lee_Hdh_Q175_TRAP_dSPN_6m	0.000606843
Hadha	3	Langfelder_Hdh_Q175_brainstem_6m;Langfelder_Hdh_Q175_Co_6m;Langfelder_Hdh_Q175_CPu_6m	0.000616243
Zfp229	3	Langfelder_Hdh_Q175_CPu_6m;Lee_Hdh_Q175_TRAP_dSPN_6m;Lee_Hdh_Q175_TRAP_iSPN_6m	0.000618888
Ttll3	3	Langfelder_Hdh_Q175_CA_6m;Langfelder_Hdh_Q175_Cb_6m;Langfelder_Hdh_Q175_CPu_6m	0.000624806
Pwwp2b	3	Langfelder_Hdh_Q175_CPu_6m;Lee_Hdh_Q175_TRAP_dSPN_6m;Lee_Hdh_Q175_TRAP_IN_Ch_6m	0.000625717
Tceal3	3	Langfelder_Hdh_Q175_Cb_6m;Langfelder_Hdh_Q175_CPu_6m;Lee_Hdh_Q175_TRAP_dSPN_6m	0.000628249
Hip1r	3	Langfelder_Hdh_Q175_brainstem_6m;Langfelder_Hdh_Q175_Co_6m;Langfelder_Hdh_Q175_CPu_6m	0.000635581
Itgax	3	Langfelder_Hdh_Q175_brainstem_6m;Langfelder_Hdh_Q175_Cb_6m;Langfelder_Hdh_Q175_CPu_6m	0.000639776
Mslnl	3	Langfelder_Hdh_Q175_Cb_6m;Langfelder_Hdh_Q175_Co_6m;Langfelder_Hdh_Q175_CPu_6m	0.000653333
Shc3	3	Lee_Hdh_Q175_snRNA_dSPN_6m;Lee_Hdh_Q175_snRNA_iSPN_6m;Lee_Hdh_Q175_TRAP_iSPN_6m	0.000663582
Nhsl2	3	Langfelder_Hdh_Q175_CPu_6m;Lee_Hdh_Q175_TRAP_dSPN_6m;Lee_Hdh_Q175_TRAP_IN_Ch_6m	0.000666084
Camta2	3	Langfelder_Hdh_Q175_CA_6m;Lee_Hdh_Q175_TRAP_dSPN_6m;Lee_Hdh_Q175_TRAP_iSPN_6m	0.000683148
Atg13	3	Langfelder_Hdh_Q175_CPu_6m;Lee_Hdh_Q175_TRAP_dSPN_6m;Lee_Hdh_Q175_TRAP_iSPN_6m	0.000684331
Cacnb3	3	Langfelder_Hdh_Q175_CPu_6m;Lee_Hdh_Q175_TRAP_dSPN_6m;Lee_Hdh_Q175_TRAP_iSPN_6m	0.00070015
Galnt18	3	Lee_Hdh_Q175_snRNA_dSPN_6m;Lee_Hdh_Q175_snRNA_iSPN_6m;Lee_Hdh_Q175_TRAP_iSPN_6m	0.000707218
Id4	3	Langfelder_Hdh_Q175_CPu_6m;Lee_Hdh_Q175_TRAP_dSPN_6m;Lee_Hdh_Q175_TRAP_IN_Ch_6m	0.000708429
Kcnq3	3	Langfelder_Hdh_Q175_CPu_6m;Lee_Hdh_Q175_snRNA_astro_6m;Lee_Hdh_Q175_TRAP_iSPN_6m	0.000709256
Rmnd5a	3	Langfelder_Hdh_Q175_Co_6m;Langfelder_Hdh_Q175_CPu_6m;Lee_Hdh_Q175_TRAP_dSPN_6m	0.000709646
Wwtr1	3	Langfelder_Hdh_Q175_CPu_6m;Lee_Hdh_Q175_TRAP_dSPN_6m;Lee_Hdh_Q175_TRAP_iSPN_6m	0.000716056
Otud4	3	Langfelder_Hdh_Q175_CPu_6m;Lee_Hdh_Q175_TRAP_dSPN_6m;Lee_Hdh_Q175_TRAP_iSPN_6m	0.000716447
Qser1	3	Langfelder_Hdh_Q175_CPu_6m;Lee_Hdh_Q175_TRAP_IN_Ch_6m;Lee_Hdh_Q175_TRAP_iSPN_6m	0.0007181
Jazf1	3	Langfelder_Hdh_Q175_Cb_6m;Langfelder_Hdh_Q175_CPu_6m;Lee_Hdh_Q175_TRAP_iSPN_6m	0.000720109
Cadps	3	Langfelder_Hdh_Q175_CPu_6m;Lee_Hdh_Q175_snRNA_oligo_6m;Lee_Hdh_Q175_TRAP_iSPN_6m	0.000722554
Sema3a	3	Langfelder_Hdh_Q175_CA_6m;Langfelder_Hdh_Q175_Cb_6m;Lee_Hdh_Q175_TRAP_astro_6m	0.00072409
Mxi1	3	Langfelder_Hdh_Q175_CPu_6m;Lee_Hdh_Q175_TRAP_dSPN_6m;Lee_Hdh_Q175_TRAP_IN_Ch_6m	0.000725306
Hs2st1	3	Langfelder_Hdh_Q175_CPu_6m;Lee_Hdh_Q175_snRNA_dSPN_6m;Lee_Hdh_Q175_TRAP_iSPN_6m	0.000738494
Thpo	3	Langfelder_Hdh_Q175_CA_6m;Langfelder_Hdh_Q175_Cb_6m;Lee_Hdh_Q175_TRAP_iSPN_6m	0.000741947
Kcnj3	3	Langfelder_Hdh_Q175_Cb_6m;Langfelder_Hdh_Q175_CPu_6m;Lee_Hdh_Q175_TRAP_iSPN_6m	0.000745754
Fkbp1b	3	Langfelder_Hdh_Q175_Cb_6m;Langfelder_Hdh_Q175_CPu_6m;Lee_Hdh_Q175_TRAP_iSPN_6m	0.000748149
Stac2	3	Langfelder_Hdh_Q175_CA_6m;Langfelder_Hdh_Q175_Cb_6m;Langfelder_Hdh_Q175_Co_6m	0.000748173
Islr2	3	Langfelder_Hdh_Q175_Co_6m;Langfelder_Hdh_Q175_CPu_6m;Lee_Hdh_Q175_TRAP_astro_6m	0.000753894
Peg3	3	Lee_Hdh_Q175_snRNA_IN_PT_6m;Lee_Hdh_Q175_TRAP_dSPN_6m;Lee_Hdh_Q175_TRAP_iSPN_6m	0.000761163
Dleu7	3	Langfelder_Hdh_Q175_CPu_6m;Lee_Hdh_Q175_TRAP_dSPN_6m;Lee_Hdh_Q175_TRAP_iSPN_6m	0.000771903
Cpne6	3	Langfelder_Hdh_Q175_CA_6m;Langfelder_Hdh_Q175_Cb_6m;Lee_Hdh_Q175_TRAP_iSPN_6m	0.000773416
Dcaf7	3	Langfelder_Hdh_Q175_CPu_6m;Lee_Hdh_Q175_TRAP_dSPN_6m;Lee_Hdh_Q175_TRAP_IN_Ch_6m	0.000775015
Tmem183a	3	Langfelder_Hdh_Q175_Cb_6m;Langfelder_Hdh_Q175_CPu_6m;Lee_Hdh_Q175_TRAP_dSPN_6m	0.000781087
Nomo1	3	Langfelder_Hdh_Q175_CPu_6m;Lee_Hdh_Q175_TRAP_dSPN_6m;Lee_Hdh_Q175_TRAP_iSPN_6m	0.000782862
Sat2	3	Langfelder_Hdh_Q175_CPu_6m;Lee_Hdh_Q175_TRAP_dSPN_6m;Lee_Hdh_Q175_TRAP_iSPN_6m	0.000790754
Add2	3	Langfelder_Hdh_Q175_CPu_6m;Lee_Hdh_Q175_TRAP_dSPN_6m;Lee_Hdh_Q175_TRAP_iSPN_6m	0.000800424
Foxo3	3	Lee_Hdh_Q175_TRAP_dSPN_6m;Lee_Hdh_Q175_TRAP_IN_Ch_6m;Lee_Hdh_Q175_TRAP_iSPN_6m	0.000802781
Ptch2	3	Langfelder_Hdh_Q175_Co_6m;Langfelder_Hdh_Q175_CPu_6m;Lee_Hdh_Q175_TRAP_iSPN_6m	0.000804214
Pcbp4	3	Langfelder_Hdh_Q175_Cb_6m;Langfelder_Hdh_Q175_Co_6m;Langfelder_Hdh_Q175_CPu_6m	0.000814967
Dazap2	3	Langfelder_Hdh_Q175_CPu_6m;Lee_Hdh_Q175_TRAP_dSPN_6m;Lee_Hdh_Q175_TRAP_iSPN_6m	0.000815488
Dclk2	3	Langfelder_Hdh_Q175_Cb_6m;Langfelder_Hdh_Q175_Co_6m;Lee_Hdh_Q175_TRAP_iSPN_6m	0.000822457
Ndufb10	3	Langfelder_Hdh_Q175_CPu_6m;Lee_Hdh_Q175_TRAP_astro_6m;Lee_Hdh_Q175_TRAP_iSPN_6m	0.000850434
Phactr4	3	Langfelder_Hdh_Q175_brainstem_6m;Langfelder_Hdh_Q175_CPu_6m;Lee_Hdh_Q175_TRAP_iSPN_6m	0.000851684
Inhba	3	Langfelder_Hdh_Q175_Co_6m;Langfelder_Hdh_Q175_CPu_6m;Lee_Hdh_Q175_TRAP_IN_Ch_6m	0.000881386
Sbk1	3	Langfelder_Hdh_Q175_CPu_6m;Lee_Hdh_Q175_TRAP_dSPN_6m;Lee_Hdh_Q175_TRAP_iSPN_6m	0.000885725
Kif5a	3	Lee_Hdh_Q175_snRNA_dSPN_6m;Lee_Hdh_Q175_TRAP_IN_Ch_6m;Lee_Hdh_Q175_TRAP_iSPN_6m	0.000887248
Ampd2	3	Langfelder_Hdh_Q175_Cb_6m;Langfelder_Hdh_Q175_CPu_6m;Lee_Hdh_Q175_TRAP_iSPN_6m	0.000887696
Ski	3	Langfelder_Hdh_Q175_Cb_6m;Langfelder_Hdh_Q175_CPu_6m;Lee_Hdh_Q175_TRAP_dSPN_6m	0.000888996
Wasf2	3	Langfelder_Hdh_Q175_brainstem_6m;Lee_Hdh_Q175_TRAP_IN_Ch_6m;Lee_Hdh_Q175_TRAP_iSPN_6m	0.000891299
Dagla	3	Langfelder_Hdh_Q175_CA_6m;Langfelder_Hdh_Q175_CPu_6m;Lee_Hdh_Q175_TRAP_dSPN_6m	0.000898524
Hipk1	3	Langfelder_Hdh_Q175_CPu_6m;Lee_Hdh_Q175_TRAP_dSPN_6m;Lee_Hdh_Q175_TRAP_iSPN_6m	0.000913928
Npr2	3	Langfelder_Hdh_Q175_Co_6m;Langfelder_Hdh_Q175_CPu_6m;Lee_Hdh_Q175_TRAP_iSPN_6m	0.00091708
Tmem44	3	Langfelder_Hdh_Q175_Cb_6m;Langfelder_Hdh_Q175_CPu_6m;Lee_Hdh_Q175_TRAP_IN_Ch_6m	0.00092011
Zfp719	3	Langfelder_Hdh_Q175_CPu_6m;Lee_Hdh_Q175_TRAP_dSPN_6m;Lee_Hdh_Q175_TRAP_iSPN_6m	0.000920864
Kdelc2	3	Langfelder_Hdh_Q175_CPu_6m;Lee_Hdh_Q175_TRAP_dSPN_6m;Lee_Hdh_Q175_TRAP_iSPN_6m	0.000925731
Ldlrad3	3	Langfelder_Hdh_Q175_brainstem_6m;Langfelder_Hdh_Q175_CPu_6m;Lee_Hdh_Q175_TRAP_iSPN_6m	0.000946842
Stx7	3	Langfelder_Hdh_Q175_Cb_6m;Langfelder_Hdh_Q175_CPu_6m;Lee_Hdh_Q175_TRAP_iSPN_6m	0.000950565
Tmem144	3	Langfelder_Hdh_Q175_brainstem_6m;Langfelder_Hdh_Q175_Co_6m;Langfelder_Hdh_Q175_CPu_6m	0.000951
Prrt3	3	Langfelder_Hdh_Q175_CPu_6m;Lee_Hdh_Q175_TRAP_astro_6m;Lee_Hdh_Q175_TRAP_iSPN_6m	0.000964819
Eif3k	3	Lee_Hdh_Q175_TRAP_astro_6m;Lee_Hdh_Q175_TRAP_IN_Ch_6m;Lee_Hdh_Q175_TRAP_iSPN_6m	0.000965325
Zfp354c	3	Langfelder_Hdh_Q175_Cb_6m;Langfelder_Hdh_Q175_CPu_6m;Lee_Hdh_Q175_TRAP_iSPN_6m	0.000976746
Nol4l	3	Lee_Hdh_Q175_snRNA_IN_PT_6m;Lee_Hdh_Q175_TRAP_dSPN_6m;Lee_Hdh_Q175_TRAP_iSPN_6m	0.000978916
1110051M20Rik	3	Langfelder_Hdh_Q175_Cb_6m;Lee_Hdh_Q175_snRNA_dSPN_6m;Lee_Hdh_Q175_snRNA_iSPN_6m	0.000983445
Myo18a	3	Langfelder_Hdh_Q175_CPu_6m;Lee_Hdh_Q175_TRAP_dSPN_6m;Lee_Hdh_Q175_TRAP_iSPN_6m	0.000986515
Ppp6r3	3	Langfelder_Hdh_Q175_Cb_6m;Langfelder_Hdh_Q175_CPu_6m;Lee_Hdh_Q175_TRAP_iSPN_6m	0.000994633
B3gat2	3	Langfelder_Hdh_Q175_Cb_6m;Langfelder_Hdh_Q175_CPu_6m;Lee_Hdh_Q175_TRAP_iSPN_6m	0.00100472
Lmtk2	3	Langfelder_Hdh_Q175_CPu_6m;Lee_Hdh_Q175_snRNA_dSPN_6m;Lee_Hdh_Q175_TRAP_iSPN_6m	0.0010058
Ptprv	3	Langfelder_Hdh_Q175_Co_6m;Langfelder_Hdh_Q175_CPu_6m;Yildirim_CHL2_CPu_1y	0.00100854
Sgk1	3	Lee_Hdh_Q175_snRNA_dSPN_6m;Lee_Hdh_Q175_snRNA_iSPN_6m;Yildirim_CHL2_CPu_1y	0.00100854
Acy1	3	Langfelder_Hdh_Q175_CPu_6m;Lee_Hdh_Q175_TRAP_iSPN_6m;Yildirim_CHL2_CPu_1y	0.00100854
Kcnj4	3	Langfelder_Hdh_Q175_CPu_6m;Lee_Hdh_Q175_TRAP_IN_Ch_6m;Yildirim_CHL2_CPu_1y	0.00100854
Mafa	3	Langfelder_Hdh_Q175_CPu_6m;Lee_Hdh_Q175_TRAP_iSPN_6m;Yildirim_CHL2_CPu_1y	0.00101004
Lrrc16b	3	Langfelder_Hdh_Q175_Cb_6m;Langfelder_Hdh_Q175_Co_6m;Langfelder_Hdh_Q175_CPu_6m	0.00101425
Adamts3	3	Langfelder_Hdh_Q175_CPu_6m;Lee_Hdh_Q175_TRAP_IN_Ch_6m;Yildirim_CHL2_CPu_1y	0.00101542
Prepl	3	Langfelder_Hdh_Q175_CPu_6m;Lee_Hdh_Q175_TRAP_IN_Ch_6m;Lee_Hdh_Q175_TRAP_iSPN_6m	0.00101559
Atp6v0a1	3	Langfelder_Hdh_Q175_Cb_6m;Langfelder_Hdh_Q175_CPu_6m;Lee_Hdh_Q175_TRAP_astro_6m	0.00101975
Pcyt2	3	Langfelder_Hdh_Q175_brainstem_6m;Langfelder_Hdh_Q175_Cb_6m;Lee_Hdh_Q175_TRAP_iSPN_6m	0.00103932
Zfp142	3	Langfelder_Hdh_Q175_CPu_6m;Lee_Hdh_Q175_TRAP_dSPN_6m;Lee_Hdh_Q175_TRAP_iSPN_6m	0.00103999
Slit1	3	Langfelder_Hdh_Q175_Co_6m;Langfelder_Hdh_Q175_CPu_6m;Yildirim_CHL2_CPu_1y	0.00104615
Gga1	3	Langfelder_Hdh_Q175_Co_6m;Langfelder_Hdh_Q175_CPu_6m;Lee_Hdh_Q175_TRAP_iSPN_6m	0.00105271
Sbk3	3	Langfelder_Hdh_Q175_Cb_6m;Langfelder_Hdh_Q175_Co_6m;Langfelder_Hdh_Q175_CPu_6m	0.00105381
Vdac3	3	Langfelder_Hdh_Q175_CPu_6m;Lee_Hdh_Q175_TRAP_dSPN_6m;Lee_Hdh_Q175_TRAP_iSPN_6m	0.00107708
Nckap5	3	Langfelder_Hdh_Q175_brainstem_6m;Langfelder_Hdh_Q175_CPu_6m;Lee_Hdh_Q175_TRAP_iSPN_6m	0.00108738
Clmn	3	Langfelder_Hdh_Q175_brainstem_6m;Lee_Hdh_Q175_snRNA_oligo_6m;Lee_Hdh_Q175_TRAP_iSPN_6m	0.0010893
Ago4	3	Lee_Hdh_Q175_snRNA_dSPN_6m;Lee_Hdh_Q175_TRAP_dSPN_6m;Lee_Hdh_Q175_TRAP_iSPN_6m	0.00108941
Hpcal1	3	Langfelder_Hdh_Q175_CA_6m;Langfelder_Hdh_Q175_Cb_6m;Lee_Hdh_Q175_snRNA_IN_PT_6m	0.00109483
Cfl1	3	Lee_Hdh_Q175_TRAP_astro_6m;Lee_Hdh_Q175_TRAP_IN_Ch_6m;Lee_Hdh_Q175_TRAP_iSPN_6m	0.00111944
Mkl2	3	Lee_Hdh_Q175_TRAP_dSPN_6m;Lee_Hdh_Q175_TRAP_IN_Ch_6m;Lee_Hdh_Q175_TRAP_iSPN_6m	0.00111968
Crtc1	3	Langfelder_Hdh_Q175_CPu_6m;Lee_Hdh_Q175_TRAP_dSPN_6m;Lee_Hdh_Q175_TRAP_iSPN_6m	0.00112494
Mpnd	3	Langfelder_Hdh_Q175_Cb_6m;Langfelder_Hdh_Q175_Co_6m;Langfelder_Hdh_Q175_CPu_6m	0.0011285
Pon2	3	Langfelder_Hdh_Q175_brainstem_6m;Langfelder_Hdh_Q175_Co_6m;Lee_Hdh_Q175_TRAP_iSPN_6m	0.00112936
Rai1	3	Langfelder_Hdh_Q175_CPu_6m;Lee_Hdh_Q175_TRAP_IN_Ch_6m;Lee_Hdh_Q175_TRAP_iSPN_6m	0.00113675
Abi3bp	3	Langfelder_Hdh_Q175_CPu_6m;Lee_Hdh_Q175_TRAP_dSPN_6m;Yildirim_CHL2_CPu_1y	0.00114732
Tspoap1	3	Lee_Hdh_Q175_TRAP_astro_6m;Lee_Hdh_Q175_TRAP_dSPN_6m;Lee_Hdh_Q175_TRAP_IN_Ch_6m	0.00116486
Pxn	3	Langfelder_Hdh_Q175_Cb_6m;Langfelder_Hdh_Q175_Co_6m;Lee_Hdh_Q175_TRAP_iSPN_6m	0.00117904
Rbfox2	3	Lee_Hdh_Q175_snRNA_dSPN_6m;Lee_Hdh_Q175_snRNA_iSPN_6m;Lee_Hdh_Q175_TRAP_astro_6m	0.00118021
Zdbf2	3	Lee_Hdh_Q175_TRAP_astro_6m;Lee_Hdh_Q175_TRAP_iSPN_6m;Yildirim_CHL2_CPu_1y	0.00118544
Wbscr17	3	Langfelder_Hdh_Q175_CA_6m;Langfelder_Hdh_Q175_CPu_6m;Lee_Hdh_Q175_TRAP_iSPN_6m	0.0011856
Nrep	3	Lee_Hdh_Q175_TRAP_dSPN_6m;Lee_Hdh_Q175_TRAP_IN_Ch_6m;Lee_Hdh_Q175_TRAP_iSPN_6m	0.00118786
Spg7	3	Langfelder_Hdh_Q175_Cb_6m;Langfelder_Hdh_Q175_Co_6m;Langfelder_Hdh_Q175_CPu_6m	0.00119527
Tet1	3	Langfelder_Hdh_Q175_CPu_6m;Lee_Hdh_Q175_TRAP_IN_Ch_6m;Lee_Hdh_Q175_TRAP_iSPN_6m	0.00119661
Itih3	3	Langfelder_Hdh_Q175_brainstem_6m;Langfelder_Hdh_Q175_Cb_6m;Langfelder_Hdh_Q175_CPu_6m	0.00121671
Timp3	3	Langfelder_Hdh_Q175_Co_6m;Langfelder_Hdh_Q175_CPu_6m;Lee_Hdh_Q175_TRAP_iSPN_6m	0.00123165
Atp6v1a	3	Langfelder_Hdh_Q175_CPu_6m;Lee_Hdh_Q175_TRAP_IN_Ch_6m;Lee_Hdh_Q175_TRAP_iSPN_6m	0.00123465
Unc79	3	Lee_Hdh_Q175_snRNA_dSPN_6m;Lee_Hdh_Q175_snRNA_iSPN_6m;Lee_Hdh_Q175_TRAP_iSPN_6m	0.00123621
Tubb5	3	Langfelder_Hdh_Q175_CA_6m;Langfelder_Hdh_Q175_Co_6m;Langfelder_Hdh_Q175_CPu_6m	0.00124687
Atg7	3	Langfelder_Hdh_Q175_CPu_6m;Lee_Hdh_Q175_TRAP_dSPN_6m;Lee_Hdh_Q175_TRAP_iSPN_6m	0.00125553
Syn3	3	Langfelder_Hdh_Q175_CA_6m;Lee_Hdh_Q175_snRNA_dSPN_6m;Lee_Hdh_Q175_snRNA_iSPN_6m	0.00125703
Pou2f2	3	Langfelder_Hdh_Q175_Co_6m;Langfelder_Hdh_Q175_CPu_6m;Lee_Hdh_Q175_TRAP_IN_Ch_6m	0.00126
Eif4g3	3	Langfelder_Hdh_Q175_CPu_6m;Lee_Hdh_Q175_snRNA_dSPN_6m;Lee_Hdh_Q175_TRAP_iSPN_6m	0.0012633
Cecr6	3	Langfelder_Hdh_Q175_CA_6m;Langfelder_Hdh_Q175_CPu_6m;Lee_Hdh_Q175_TRAP_IN_Ch_6m	0.0012674
Ehmt2	3	Langfelder_Hdh_Q175_Co_6m;Lee_Hdh_Q175_TRAP_dSPN_6m;Lee_Hdh_Q175_TRAP_iSPN_6m	0.00129859
Nr3c1	3	Lee_Hdh_Q175_TRAP_dSPN_6m;Lee_Hdh_Q175_TRAP_IN_Ch_6m;Lee_Hdh_Q175_TRAP_iSPN_6m	0.00130438
Srsf5	3	Langfelder_Hdh_Q175_Cb_6m;Lee_Hdh_Q175_TRAP_dSPN_6m;Lee_Hdh_Q175_TRAP_IN_Ch_6m	0.00131458
Dstn	3	Langfelder_Hdh_Q175_CPu_6m;Lee_Hdh_Q175_TRAP_dSPN_6m;Lee_Hdh_Q175_TRAP_iSPN_6m	0.00132142
Trak2	3	Langfelder_Hdh_Q175_brainstem_6m;Langfelder_Hdh_Q175_CA_6m;Langfelder_Hdh_Q175_Cb_6m	0.00132788
Atoh8	3	Langfelder_Hdh_Q175_Cb_6m;Langfelder_Hdh_Q175_CPu_6m;Lee_Hdh_Q175_TRAP_dSPN_6m	0.00132867
Afap1	3	Langfelder_Hdh_Q175_brainstem_6m;Langfelder_Hdh_Q175_Cb_6m;Lee_Hdh_Q175_TRAP_iSPN_6m	0.00135471
Kcnh1	3	Langfelder_Hdh_Q175_Co_6m;Lee_Hdh_Q175_snRNA_dSPN_6m;Lee_Hdh_Q175_snRNA_iSPN_6m	0.00135667
Astn1	3	Langfelder_Hdh_Q175_Cb_6m;Langfelder_Hdh_Q175_CPu_6m;Lee_Hdh_Q175_TRAP_astro_6m	0.00136072
Tns1	3	Langfelder_Hdh_Q175_CPu_6m;Lee_Hdh_Q175_TRAP_dSPN_6m;Lee_Hdh_Q175_TRAP_IN_Ch_6m	0.00136984
Arsa	3	Langfelder_Hdh_Q175_Co_6m;Langfelder_Hdh_Q175_CPu_6m;Lee_Hdh_Q175_TRAP_iSPN_6m	0.00137342
Ccdc71l	3	Langfelder_Hdh_Q175_Cb_6m;Langfelder_Hdh_Q175_CPu_6m;Lee_Hdh_Q175_TRAP_iSPN_6m	0.00137413
Zfpm2	3	Langfelder_Hdh_Q175_Cb_6m;Langfelder_Hdh_Q175_CPu_6m;Lee_Hdh_Q175_TRAP_iSPN_6m	0.00137829
Arrdc4	3	Langfelder_Hdh_Q175_CA_6m;Langfelder_Hdh_Q175_CPu_6m;Lee_Hdh_Q175_TRAP_iSPN_6m	0.00137962
Rpl8	3	Langfelder_Hdh_Q175_Co_6m;Lee_Hdh_Q175_TRAP_IN_Ch_6m;Lee_Hdh_Q175_TRAP_iSPN_6m	0.00138077
2210408I21Rik	3	Langfelder_Hdh_Q175_CPu_6m;Lee_Hdh_Q175_snRNA_dSPN_6m;Lee_Hdh_Q175_snRNA_iSPN_6m	0.00139
Mapk8ip2	3	Langfelder_Hdh_Q175_Co_6m;Langfelder_Hdh_Q175_CPu_6m;Lee_Hdh_Q175_TRAP_iSPN_6m	0.0013924
Kcnab2	3	Langfelder_Hdh_Q175_CA_6m;Langfelder_Hdh_Q175_Cb_6m;Langfelder_Hdh_Q175_HTH-TH_6m	0.00139396
Rac1	3	Lee_Hdh_Q175_TRAP_astro_6m;Lee_Hdh_Q175_TRAP_IN_Ch_6m;Lee_Hdh_Q175_TRAP_iSPN_6m	0.0014108
Drd1a	3	Langfelder_Hdh_Q175_Co_6m;Langfelder_Hdh_Q175_CPu_6m;Yildirim_CHL2_CPu_1y	0.00142521
Rab6a	3	Langfelder_Hdh_Q175_CPu_6m;Lee_Hdh_Q175_TRAP_IN_Ch_6m;Lee_Hdh_Q175_TRAP_iSPN_6m	0.00146335
Tmod2	3	Langfelder_Hdh_Q175_CPu_6m;Lee_Hdh_Q175_snRNA_oligo_6m;Lee_Hdh_Q175_TRAP_dSPN_6m	0.00147075
Flrt2	3	Langfelder_Hdh_Q175_CPu_6m;Lee_Hdh_Q175_snRNA_IN_PT_6m;Lee_Hdh_Q175_TRAP_iSPN_6m	0.00149242
H2afj	3	Langfelder_Hdh_Q175_Co_6m;Langfelder_Hdh_Q175_CPu_6m;Lee_Hdh_Q175_TRAP_iSPN_6m	0.00149333
Farp2	3	Langfelder_Hdh_Q175_Cb_6m;Langfelder_Hdh_Q175_Co_6m;Langfelder_Hdh_Q175_CPu_6m	0.00151882
Cand1	3	Langfelder_Hdh_Q175_CPu_6m;Lee_Hdh_Q175_TRAP_IN_Ch_6m;Lee_Hdh_Q175_TRAP_iSPN_6m	0.00154003
Dhx36	3	Langfelder_Hdh_Q175_Cb_6m;Langfelder_Hdh_Q175_CPu_6m;Lee_Hdh_Q175_TRAP_iSPN_6m	0.00155401
Pck2	3	Langfelder_Hdh_Q175_Co_6m;Langfelder_Hdh_Q175_CPu_6m;Lee_Hdh_Q175_TRAP_iSPN_6m	0.00155752
Gm45837	3	Lee_Hdh_Q175_TRAP_dSPN_6m;Lee_Hdh_Q175_TRAP_IN_Ch_6m;Lee_Hdh_Q175_TRAP_iSPN_6m	0.00156724
Epha5	3	Langfelder_Hdh_Q175_CA_6m;Langfelder_Hdh_Q175_CPu_6m;Lee_Hdh_Q175_TRAP_iSPN_6m	0.00158115
Sdcbp2	3	Langfelder_Hdh_Q175_Co_6m;Langfelder_Hdh_Q175_CPu_6m;Lee_Hdh_Q175_TRAP_iSPN_6m	0.00159605
Npas4	3	Langfelder_Hdh_Q175_CA_6m;Langfelder_Hdh_Q175_CPu_6m;Yildirim_CHL2_CPu_1y	0.00160599
Pax6	3	Langfelder_Hdh_Q175_Cb_6m;Langfelder_Hdh_Q175_CPu_6m;Lee_Hdh_Q175_TRAP_iSPN_6m	0.00160708
Birc6	3	Langfelder_Hdh_Q175_Co_6m;Lee_Hdh_Q175_TRAP_astro_6m;Lee_Hdh_Q175_TRAP_iSPN_6m	0.0016139
Dennd5b	3	Langfelder_Hdh_Q175_Cb_6m;Langfelder_Hdh_Q175_Co_6m;Lee_Hdh_Q175_TRAP_iSPN_6m	0.0016294
Gmps	3	Langfelder_Hdh_Q175_CPu_6m;Lee_Hdh_Q175_TRAP_IN_Ch_6m;Lee_Hdh_Q175_TRAP_iSPN_6m	0.00163239
Parp8	3	Langfelder_Hdh_Q175_Cb_6m;Langfelder_Hdh_Q175_CPu_6m;Lee_Hdh_Q175_TRAP_iSPN_6m	0.00163679
Arl3	3	Langfelder_Hdh_Q175_CPu_6m;Lee_Hdh_Q175_TRAP_astro_6m;Lee_Hdh_Q175_TRAP_iSPN_6m	0.00163693
Samd5	3	Langfelder_Hdh_Q175_CPu_6m;Lee_Hdh_Q175_snRNA_dSPN_6m;Lee_Hdh_Q175_snRNA_iSPN_6m	0.00164
Srrm4	3	Langfelder_Hdh_Q175_CPu_6m;Lee_Hdh_Q175_snRNA_dSPN_6m;Lee_Hdh_Q175_TRAP_iSPN_6m	0.00164018
Dclk3	3	Langfelder_Hdh_Q175_CA_6m;Langfelder_Hdh_Q175_CPu_6m;Lee_Hdh_Q175_TRAP_iSPN_6m	0.00164832
BC037034	3	Langfelder_Hdh_Q175_Cb_6m;Langfelder_Hdh_Q175_Co_6m;Langfelder_Hdh_Q175_CPu_6m	0.00165862
Lrp4	3	Langfelder_Hdh_Q175_brainstem_6m;Langfelder_Hdh_Q175_CPu_6m;Lee_Hdh_Q175_TRAP_iSPN_6m	0.00166519
Nfkbil1	3	Langfelder_Hdh_Q175_Cb_6m;Langfelder_Hdh_Q175_CPu_6m;Lee_Hdh_Q175_TRAP_iSPN_6m	0.00168341
Ldb1	3	Langfelder_Hdh_Q175_CA_6m;Langfelder_Hdh_Q175_Cb_6m;Langfelder_Hdh_Q175_CPu_6m	0.00168689
Limk2	3	Langfelder_Hdh_Q175_Cb_6m;Langfelder_Hdh_Q175_Co_6m;Langfelder_Hdh_Q175_CPu_6m	0.00168733
Rem2	3	Langfelder_Hdh_Q175_CPu_6m;Lee_Hdh_Q175_TRAP_IN_Ch_6m;Yildirim_CHL2_CPu_1y	0.00168828
Abcb10	3	Langfelder_Hdh_Q175_Cb_6m;Langfelder_Hdh_Q175_CPu_6m;Lee_Hdh_Q175_TRAP_iSPN_6m	0.00171431
Kif16b	3	Langfelder_Hdh_Q175_Cb_6m;Langfelder_Hdh_Q175_CPu_6m;Lee_Hdh_Q175_TRAP_iSPN_6m	0.00171638
Gapdh	3	Lee_Hdh_Q175_TRAP_astro_6m;Lee_Hdh_Q175_TRAP_IN_Ch_6m;Lee_Hdh_Q175_TRAP_iSPN_6m	0.00172514
Grn	3	Langfelder_Hdh_Q175_Cb_6m;Langfelder_Hdh_Q175_Co_6m;Langfelder_Hdh_Q175_CPu_6m	0.00172574
Rhobtb3	3	Langfelder_Hdh_Q175_brainstem_6m;Langfelder_Hdh_Q175_CPu_6m;Lee_Hdh_Q175_TRAP_iSPN_6m	0.00173162
Cep170	3	Langfelder_Hdh_Q175_Cb_6m;Langfelder_Hdh_Q175_CPu_6m;Lee_Hdh_Q175_TRAP_iSPN_6m	0.00173719
Sdha	3	Lee_Hdh_Q175_TRAP_dSPN_6m;Lee_Hdh_Q175_TRAP_IN_Ch_6m;Lee_Hdh_Q175_TRAP_iSPN_6m	0.00174025
Abcc1	3	Langfelder_Hdh_Q175_Cb_6m;Langfelder_Hdh_Q175_CPu_6m;Lee_Hdh_Q175_TRAP_IN_Ch_6m	0.00174905
Ccnk	3	Langfelder_Hdh_Q175_CPu_6m;Lee_Hdh_Q175_TRAP_dSPN_6m;Lee_Hdh_Q175_TRAP_iSPN_6m	0.00175099
Erc1	3	Langfelder_Hdh_Q175_Cb_6m;Langfelder_Hdh_Q175_CPu_6m;Lee_Hdh_Q175_TRAP_iSPN_6m	0.00175514
Impg1	3	Langfelder_Hdh_Q175_CPu_6m;Lee_Hdh_Q175_snRNA_dSPN_6m;Yildirim_CHL2_CPu_1y	0.001798
Fam173a	3	Langfelder_Hdh_Q175_Co_6m;Langfelder_Hdh_Q175_CPu_6m;Lee_Hdh_Q175_TRAP_dSPN_6m	0.00180831
Hexdc	3	Langfelder_Hdh_Q175_Cb_6m;Langfelder_Hdh_Q175_CPu_6m;Lee_Hdh_Q175_TRAP_astro_6m	0.00180888
1700020I14Rik	3	Lee_Hdh_Q175_TRAP_astro_6m;Lee_Hdh_Q175_TRAP_IN_Ch_6m;Lee_Hdh_Q175_TRAP_iSPN_6m	0.00180938
Ugcg	3	Langfelder_Hdh_Q175_Co_6m;Lee_Hdh_Q175_TRAP_astro_6m;Lee_Hdh_Q175_TRAP_iSPN_6m	0.00181675
Rnf44	3	Langfelder_Hdh_Q175_CPu_6m;Lee_Hdh_Q175_TRAP_dSPN_6m;Lee_Hdh_Q175_TRAP_iSPN_6m	0.00183633
Tbc1d20	3	Langfelder_Hdh_Q175_CPu_6m;Lee_Hdh_Q175_TRAP_dSPN_6m;Lee_Hdh_Q175_TRAP_iSPN_6m	0.00184595
Nrgn	3	Langfelder_Hdh_Q175_CPu_6m;Lee_Hdh_Q175_TRAP_dSPN_6m;Lee_Hdh_Q175_TRAP_iSPN_6m	0.00185034
Osbpl10	3	Langfelder_Hdh_Q175_CPu_6m;Lee_Hdh_Q175_snRNA_dSPN_6m;Lee_Hdh_Q175_TRAP_iSPN_6m	0.00185252
Kcng4	3	Langfelder_Hdh_Q175_Cb_6m;Langfelder_Hdh_Q175_HTH-TH_6m;Lee_Hdh_Q175_TRAP_iSPN_6m	0.00185619
Zbtb46	3	Langfelder_Hdh_Q175_CPu_6m;Lee_Hdh_Q175_TRAP_dSPN_6m;Lee_Hdh_Q175_TRAP_iSPN_6m	0.00186319
Spast	3	Langfelder_Hdh_Q175_Cb_6m;Langfelder_Hdh_Q175_CPu_6m;Lee_Hdh_Q175_TRAP_iSPN_6m	0.00186692
Tceal6	3	Langfelder_Hdh_Q175_Cb_6m;Langfelder_Hdh_Q175_CPu_6m;Lee_Hdh_Q175_TRAP_iSPN_6m	0.00187037
Matn2	3	Langfelder_Hdh_Q175_CA_6m;Langfelder_Hdh_Q175_CPu_6m;Langfelder_Hdh_Q175_HTH-TH_6m	0.00188238
Tmtc2	3	Langfelder_Hdh_Q175_brainstem_6m;Langfelder_Hdh_Q175_Cb_6m;Langfelder_Hdh_Q175_CPu_6m	0.00188936
Dmkn	3	Langfelder_Hdh_Q175_CPu_6m;Lee_Hdh_Q175_TRAP_iSPN_6m;Yildirim_CHL2_CPu_1y	0.00189217
Kif5b	3	Lee_Hdh_Q175_TRAP_astro_6m;Lee_Hdh_Q175_TRAP_dSPN_6m;Lee_Hdh_Q175_TRAP_iSPN_6m	0.00190776
Rpl39	3	Langfelder_Hdh_Q175_Co_6m;Lee_Hdh_Q175_TRAP_dSPN_6m;Lee_Hdh_Q175_TRAP_iSPN_6m	0.00190961
Zbtb17	3	Langfelder_Hdh_Q175_CPu_6m;Lee_Hdh_Q175_TRAP_dSPN_6m;Lee_Hdh_Q175_TRAP_iSPN_6m	0.00195583
Selenom	3	Lee_Hdh_Q175_TRAP_astro_6m;Lee_Hdh_Q175_TRAP_dSPN_6m;Lee_Hdh_Q175_TRAP_iSPN_6m	0.00196311
Tmem196	3	Langfelder_Hdh_Q175_CPu_6m;Lee_Hdh_Q175_snRNA_FON_6m;Lee_Hdh_Q175_TRAP_dSPN_6m	0.00196619
Cdh4	3	Langfelder_Hdh_Q175_CPu_6m;Lee_Hdh_Q175_snRNA_dSPN_6m;Lee_Hdh_Q175_TRAP_dSPN_6m	0.00196987
Nrn1l	3	Langfelder_Hdh_Q175_Co_6m;Langfelder_Hdh_Q175_CPu_6m;Yildirim_CHL2_CPu_1y	0.00197434
Man2a2	3	Langfelder_Hdh_Q175_Cb_6m;Langfelder_Hdh_Q175_CPu_6m;Lee_Hdh_Q175_TRAP_iSPN_6m	0.00197779
Cacng2	3	Langfelder_Hdh_Q175_CPu_6m;Lee_Hdh_Q175_TRAP_dSPN_6m;Lee_Hdh_Q175_TRAP_iSPN_6m	0.00197791
Ipcef1	3	Langfelder_Hdh_Q175_Cb_6m;Langfelder_Hdh_Q175_Co_6m;Langfelder_Hdh_Q175_CPu_6m	0.00198
Pde4dip	3	Lee_Hdh_Q175_snRNA_dSPN_6m;Lee_Hdh_Q175_TRAP_dSPN_6m;Lee_Hdh_Q175_TRAP_iSPN_6m	0.00198387
Prima1	3	Langfelder_Hdh_Q175_CPu_6m;Lee_Hdh_Q175_TRAP_dSPN_6m;Lee_Hdh_Q175_TRAP_iSPN_6m	0.00199502
Cdc40	3	Langfelder_Hdh_Q175_CA_6m;Langfelder_Hdh_Q175_CPu_6m;Lee_Hdh_Q175_TRAP_astro_6m	0.00200225
Plekha2	3	Langfelder_Hdh_Q175_CA_6m;Langfelder_Hdh_Q175_Co_6m;Langfelder_Hdh_Q175_CPu_6m	0.00201631
Rgs10	3	Langfelder_Hdh_Q175_CPu_6m;Lee_Hdh_Q175_TRAP_dSPN_6m;Lee_Hdh_Q175_TRAP_iSPN_6m	0.00204671
Bmi1	3	Langfelder_Hdh_Q175_Cb_6m;Langfelder_Hdh_Q175_CPu_6m;Lee_Hdh_Q175_TRAP_iSPN_6m	0.00206281
Nceh1	3	Langfelder_Hdh_Q175_CPu_6m;Lee_Hdh_Q175_TRAP_astro_6m;Lee_Hdh_Q175_TRAP_dSPN_6m	0.0020635
Arhgef15	3	Langfelder_Hdh_Q175_Cb_6m;Langfelder_Hdh_Q175_CPu_6m;Lee_Hdh_Q175_TRAP_iSPN_6m	0.00206358
6430573F11Rik	3	Langfelder_Hdh_Q175_Co_6m;Langfelder_Hdh_Q175_CPu_6m;Lee_Hdh_Q175_TRAP_IN_Ch_6m	0.00206544
Cacna2d1	3	Langfelder_Hdh_Q175_Cb_6m;Langfelder_Hdh_Q175_CPu_6m;Lee_Hdh_Q175_TRAP_astro_6m	0.00206715
Itga5	3	Langfelder_Hdh_Q175_CPu_6m;Lee_Hdh_Q175_TRAP_iSPN_6m;Yildirim_CHL2_CPu_1y	0.00207448
L3mbtl3	3	Langfelder_Hdh_Q175_Cb_6m;Langfelder_Hdh_Q175_Co_6m;Langfelder_Hdh_Q175_CPu_6m	0.00209262
Rb1	3	Langfelder_Hdh_Q175_brainstem_6m;Langfelder_Hdh_Q175_Cb_6m;Lee_Hdh_Q175_TRAP_iSPN_6m	0.00209442
Jup	3	Langfelder_Hdh_Q175_brainstem_6m;Langfelder_Hdh_Q175_Cb_6m;Lee_Hdh_Q175_TRAP_dSPN_6m	0.0020946
1500009C09Rik	3	Langfelder_Hdh_Q175_Cb_6m;Langfelder_Hdh_Q175_CPu_6m;Lee_Hdh_Q175_TRAP_iSPN_6m	0.0020997
Stag1	3	Langfelder_Hdh_Q175_CPu_6m;Lee_Hdh_Q175_snRNA_dSPN_6m;Lee_Hdh_Q175_TRAP_iSPN_6m	0.00212033
Lima1	3	Langfelder_Hdh_Q175_brainstem_6m;Langfelder_Hdh_Q175_CPu_6m;Lee_Hdh_Q175_TRAP_iSPN_6m	0.0021619
Dnajc1	3	Langfelder_Hdh_Q175_CPu_6m;Lee_Hdh_Q175_snRNA_dSPN_6m;Lee_Hdh_Q175_snRNA_iSPN_6m	0.00217667
Emc7	3	Langfelder_Hdh_Q175_Co_6m;Langfelder_Hdh_Q175_CPu_6m;Lee_Hdh_Q175_TRAP_iSPN_6m	0.00219482
Cd99l2	3	Langfelder_Hdh_Q175_CA_6m;Langfelder_Hdh_Q175_Cb_6m;Langfelder_Hdh_Q175_CPu_6m	0.00220621
Unc13a	3	Langfelder_Hdh_Q175_CA_6m;Langfelder_Hdh_Q175_CPu_6m;Lee_Hdh_Q175_snRNA_dSPN_6m	0.0022181
Aqp4	3	Langfelder_Hdh_Q175_Cb_6m;Langfelder_Hdh_Q175_HTH-TH_6m;Lee_Hdh_Q175_TRAP_iSPN_6m	0.00223205
Pdrg1	3	Langfelder_Hdh_Q175_Cb_6m;Langfelder_Hdh_Q175_CPu_6m;Lee_Hdh_Q175_TRAP_iSPN_6m	0.00223443
Mvk	3	Langfelder_Hdh_Q175_brainstem_6m;Langfelder_Hdh_Q175_CPu_6m;Lee_Hdh_Q175_TRAP_iSPN_6m	0.00223837
Ylpm1	3	Lee_Hdh_Q175_TRAP_astro_6m;Lee_Hdh_Q175_TRAP_IN_Ch_6m;Lee_Hdh_Q175_TRAP_iSPN_6m	0.00223935
Gtf2h2	3	Langfelder_Hdh_Q175_CPu_6m;Lee_Hdh_Q175_TRAP_IN_Ch_6m;Lee_Hdh_Q175_TRAP_iSPN_6m	0.00223963
Fbxl3	3	Langfelder_Hdh_Q175_brainstem_6m;Lee_Hdh_Q175_TRAP_dSPN_6m;Lee_Hdh_Q175_TRAP_iSPN_6m	0.00224741
Rab31	3	Langfelder_Hdh_Q175_brainstem_6m;Lee_Hdh_Q175_TRAP_IN_Ch_6m;Lee_Hdh_Q175_TRAP_iSPN_6m	0.0022496
43348	3	Lee_Hdh_Q175_TRAP_astro_6m;Lee_Hdh_Q175_TRAP_dSPN_6m;Lee_Hdh_Q175_TRAP_iSPN_6m	0.00226616
Plxna2	3	Langfelder_Hdh_Q175_Cb_6m;Langfelder_Hdh_Q175_CPu_6m;Lee_Hdh_Q175_snRNA_dSPN_6m	0.00227667
Cplx1	3	Langfelder_Hdh_Q175_Co_6m;Langfelder_Hdh_Q175_HTH-TH_6m;Lee_Hdh_Q175_TRAP_iSPN_6m	0.00228172
Hmgn5	3	Langfelder_Hdh_Q175_Cb_6m;Lee_Hdh_Q175_TRAP_dSPN_6m;Lee_Hdh_Q175_TRAP_iSPN_6m	0.00228713
Ubqln4	3	Langfelder_Hdh_Q175_CPu_6m;Lee_Hdh_Q175_TRAP_dSPN_6m;Lee_Hdh_Q175_TRAP_iSPN_6m	0.00229207
Piga	3	Langfelder_Hdh_Q175_brainstem_6m;Langfelder_Hdh_Q175_HTH-TH_6m;Lee_Hdh_Q175_TRAP_iSPN_6m	0.00229483
Nus1	3	Langfelder_Hdh_Q175_CPu_6m;Lee_Hdh_Q175_TRAP_dSPN_6m;Lee_Hdh_Q175_TRAP_iSPN_6m	0.00229885
Dsp	3	Langfelder_Hdh_Q175_CPu_6m;Lee_Hdh_Q175_TRAP_dSPN_6m;Lee_Hdh_Q175_TRAP_iSPN_6m	0.00232795
Praf2	3	Langfelder_Hdh_Q175_CPu_6m;Lee_Hdh_Q175_TRAP_dSPN_6m;Lee_Hdh_Q175_TRAP_iSPN_6m	0.00234218
Ldlr	3	Langfelder_Hdh_Q175_brainstem_6m;Langfelder_Hdh_Q175_CA_6m;Langfelder_Hdh_Q175_Cb_6m	0.00234354
Snx25	3	Langfelder_Hdh_Q175_CPu_6m;Lee_Hdh_Q175_snRNA_dSPN_6m;Lee_Hdh_Q175_TRAP_iSPN_6m	0.00237065
Nnat	3	Lee_Hdh_Q175_snRNA_FON_6m;Lee_Hdh_Q175_snRNA_iSPN_6m;Lee_Hdh_Q175_TRAP_iSPN_6m	0.00239855
Hmgcl	3	Langfelder_Hdh_Q175_Cb_6m;Langfelder_Hdh_Q175_CPu_6m;Lee_Hdh_Q175_TRAP_iSPN_6m	0.00241571
Cnnm1	3	Langfelder_Hdh_Q175_CA_6m;Langfelder_Hdh_Q175_CPu_6m;Lee_Hdh_Q175_TRAP_astro_6m	0.00241727
Rbm34	3	Langfelder_Hdh_Q175_CPu_6m;Lee_Hdh_Q175_TRAP_dSPN_6m;Lee_Hdh_Q175_TRAP_iSPN_6m	0.00243978
Wdr78	3	Langfelder_Hdh_Q175_CPu_6m;Lee_Hdh_Q175_TRAP_dSPN_6m;Lee_Hdh_Q175_TRAP_iSPN_6m	0.0024448
Cdh10	3	Langfelder_Hdh_Q175_CPu_6m;Lee_Hdh_Q175_snRNA_iSPN_6m;Lee_Hdh_Q175_TRAP_iSPN_6m	0.00248421
Ppp2r4	3	Langfelder_Hdh_Q175_Cb_6m;Langfelder_Hdh_Q175_Co_6m;Langfelder_Hdh_Q175_CPu_6m	0.00249315
E130012A19Rik	3	Langfelder_Hdh_Q175_CA_6m;Langfelder_Hdh_Q175_CPu_6m;Yildirim_CHL2_CPu_1y	0.00250067
Wbp2	3	Lee_Hdh_Q175_TRAP_astro_6m;Lee_Hdh_Q175_TRAP_IN_Ch_6m;Lee_Hdh_Q175_TRAP_iSPN_6m	0.00251118
Exoc7	3	Langfelder_Hdh_Q175_Cb_6m;Langfelder_Hdh_Q175_Co_6m;Langfelder_Hdh_Q175_CPu_6m	0.002516
Traf3	3	Langfelder_Hdh_Q175_Cb_6m;Lee_Hdh_Q175_TRAP_IN_Ch_6m;Lee_Hdh_Q175_TRAP_iSPN_6m	0.00252374
Ppp2r5c	3	Langfelder_Hdh_Q175_CA_6m;Langfelder_Hdh_Q175_CPu_6m;Lee_Hdh_Q175_TRAP_iSPN_6m	0.00254903
Slc9a9	3	Langfelder_Hdh_Q175_Cb_6m;Langfelder_Hdh_Q175_CPu_6m;Lee_Hdh_Q175_snRNA_dSPN_6m	0.00255171
Calb2	3	Langfelder_Hdh_Q175_Cb_6m;Langfelder_Hdh_Q175_CPu_6m;Yildirim_CHL2_CPu_1y	0.00255854
Elavl2	3	Langfelder_Hdh_Q175_CPu_6m;Lee_Hdh_Q175_snRNA_IN_PT_6m;Lee_Hdh_Q175_TRAP_iSPN_6m	0.00257612
Panx2	3	Langfelder_Hdh_Q175_Co_6m;Langfelder_Hdh_Q175_CPu_6m;Lee_Hdh_Q175_TRAP_iSPN_6m	0.00257785
Hhatl	3	Langfelder_Hdh_Q175_Cb_6m;Langfelder_Hdh_Q175_Co_6m;Langfelder_Hdh_Q175_HTH-TH_6m	0.00258964
Bahcc1	3	Lee_Hdh_Q175_TRAP_dSPN_6m;Lee_Hdh_Q175_TRAP_IN_Ch_6m;Lee_Hdh_Q175_TRAP_iSPN_6m	0.0026005
Klf16	3	Langfelder_Hdh_Q175_CPu_6m;Lee_Hdh_Q175_TRAP_IN_Ch_6m;Lee_Hdh_Q175_TRAP_iSPN_6m	0.00260075
Rlim	3	Langfelder_Hdh_Q175_CPu_6m;Lee_Hdh_Q175_TRAP_IN_Ch_6m;Lee_Hdh_Q175_TRAP_iSPN_6m	0.00260272
Pld3	3	Langfelder_Hdh_Q175_CA_6m;Langfelder_Hdh_Q175_CPu_6m;Lee_Hdh_Q175_TRAP_iSPN_6m	0.00261006
Mief2	3	Langfelder_Hdh_Q175_CA_6m;Langfelder_Hdh_Q175_Co_6m;Langfelder_Hdh_Q175_CPu_6m	0.00261555
Sertad2	3	Langfelder_Hdh_Q175_brainstem_6m;Langfelder_Hdh_Q175_CPu_6m;Lee_Hdh_Q175_TRAP_dSPN_6m	0.00261937
Vwa7	3	Langfelder_Hdh_Q175_Cb_6m;Langfelder_Hdh_Q175_CPu_6m;Lee_Hdh_Q175_TRAP_dSPN_6m	0.00262029
Dusp5	3	Langfelder_Hdh_Q175_CA_6m;Langfelder_Hdh_Q175_Cb_6m;Lee_Hdh_Q175_TRAP_iSPN_6m	0.00262534
Sbsn	3	Langfelder_Hdh_Q175_CPu_6m;Lee_Hdh_Q175_TRAP_iSPN_6m;Yildirim_CHL2_CPu_1y	0.00264497
Sorcs1	3	Langfelder_Hdh_Q175_CA_6m;Lee_Hdh_Q175_snRNA_FON_6m;Lee_Hdh_Q175_snRNA_oligo_6m	0.00264809
Foxo4	3	Langfelder_Hdh_Q175_brainstem_6m;Langfelder_Hdh_Q175_Co_6m;Langfelder_Hdh_Q175_CPu_6m	0.00264816
Fam219a	3	Langfelder_Hdh_Q175_CPu_6m;Lee_Hdh_Q175_TRAP_dSPN_6m;Lee_Hdh_Q175_TRAP_iSPN_6m	0.00266318
Sprn	3	Langfelder_Hdh_Q175_Cb_6m;Langfelder_Hdh_Q175_CPu_6m;Lee_Hdh_Q175_TRAP_astro_6m	0.00266669
Sema5b	3	Langfelder_Hdh_Q175_CPu_6m;Lee_Hdh_Q175_snRNA_FON_6m;Yildirim_CHL2_CPu_1y	0.00270134
Clcn1	3	Langfelder_Hdh_Q175_Cb_6m;Langfelder_Hdh_Q175_Co_6m;Langfelder_Hdh_Q175_CPu_6m	0.00271067
Fcho1	3	Langfelder_Hdh_Q175_CPu_6m;Lee_Hdh_Q175_snRNA_dSPN_6m;Lee_Hdh_Q175_TRAP_iSPN_6m	0.00272176
Smc4	3	Langfelder_Hdh_Q175_CPu_6m;Lee_Hdh_Q175_TRAP_dSPN_6m;Lee_Hdh_Q175_TRAP_iSPN_6m	0.00273157
Snap25	3	Langfelder_Hdh_Q175_CA_6m;Langfelder_Hdh_Q175_Co_6m;Langfelder_Hdh_Q175_HTH-TH_6m	0.0027343
Ctif	3	Langfelder_Hdh_Q175_Cb_6m;Langfelder_Hdh_Q175_CPu_6m;Lee_Hdh_Q175_TRAP_iSPN_6m	0.00274036
Mgat5b	3	Langfelder_Hdh_Q175_CA_6m;Langfelder_Hdh_Q175_CPu_6m;Lee_Hdh_Q175_TRAP_iSPN_6m	0.00275821
Ctnna2	3	Lee_Hdh_Q175_snRNA_astro_6m;Lee_Hdh_Q175_snRNA_oligo_6m;Lee_Hdh_Q175_TRAP_IN_Ch_6m	0.00277661
Lrfn2	3	Langfelder_Hdh_Q175_CPu_6m;Lee_Hdh_Q175_snRNA_dSPN_6m;Lee_Hdh_Q175_TRAP_iSPN_6m	0.00279369
Nr4a3	3	Langfelder_Hdh_Q175_CA_6m;Lee_Hdh_Q175_TRAP_dSPN_6m;Yildirim_CHL2_CPu_1y	0.00282635
Fam84b	3	Langfelder_Hdh_Q175_CA_6m;Langfelder_Hdh_Q175_CPu_6m;Lee_Hdh_Q175_TRAP_IN_Ch_6m	0.00282941
Elovl5	3	Langfelder_Hdh_Q175_CPu_6m;Lee_Hdh_Q175_TRAP_astro_6m;Lee_Hdh_Q175_TRAP_iSPN_6m	0.00282944
Myh10	3	Langfelder_Hdh_Q175_CPu_6m;Lee_Hdh_Q175_TRAP_astro_6m;Lee_Hdh_Q175_TRAP_iSPN_6m	0.00283543
Vbp1	3	Langfelder_Hdh_Q175_CPu_6m;Lee_Hdh_Q175_TRAP_IN_Ch_6m;Lee_Hdh_Q175_TRAP_iSPN_6m	0.00283831
Sh3gl3	3	Langfelder_Hdh_Q175_CA_6m;Langfelder_Hdh_Q175_CPu_6m;Lee_Hdh_Q175_TRAP_iSPN_6m	0.00283966
Obscn	3	Langfelder_Hdh_Q175_Co_6m;Langfelder_Hdh_Q175_CPu_6m;Lee_Hdh_Q175_TRAP_IN_Ch_6m	0.00285133
Cds2	3	Langfelder_Hdh_Q175_CPu_6m;Lee_Hdh_Q175_TRAP_astro_6m;Lee_Hdh_Q175_TRAP_IN_Ch_6m	0.00286626
Mcam	3	Langfelder_Hdh_Q175_Cb_6m;Langfelder_Hdh_Q175_CPu_6m;Langfelder_Hdh_Q175_HTH-TH_6m	0.00286699
Ppm1f	3	Langfelder_Hdh_Q175_Cb_6m;Langfelder_Hdh_Q175_CPu_6m;Lee_Hdh_Q175_TRAP_dSPN_6m	0.00288961
Phex	3	Langfelder_Hdh_Q175_CPu_6m;Lee_Hdh_Q175_snRNA_dSPN_6m;Lee_Hdh_Q175_TRAP_IN_Ch_6m	0.00291374
Brd9	3	Langfelder_Hdh_Q175_CA_6m;Langfelder_Hdh_Q175_Cb_6m;Langfelder_Hdh_Q175_CPu_6m	0.0029314
Zfp653	3	Langfelder_Hdh_Q175_Cb_6m;Langfelder_Hdh_Q175_CPu_6m;Lee_Hdh_Q175_TRAP_iSPN_6m	0.00295403
Hexb	3	Langfelder_Hdh_Q175_Co_6m;Lee_Hdh_Q175_TRAP_dSPN_6m;Lee_Hdh_Q175_TRAP_iSPN_6m	0.0029554
Atp1b3	3	Langfelder_Hdh_Q175_brainstem_6m;Langfelder_Hdh_Q175_CPu_6m;Lee_Hdh_Q175_TRAP_astro_6m	0.00298661
Dnajc8	3	Langfelder_Hdh_Q175_CPu_6m;Lee_Hdh_Q175_TRAP_dSPN_6m;Lee_Hdh_Q175_TRAP_iSPN_6m	0.00299509
Foxg1	3	Langfelder_Hdh_Q175_Co_6m;Langfelder_Hdh_Q175_CPu_6m;Lee_Hdh_Q175_TRAP_dSPN_6m	0.00299617
Zswim4	3	Langfelder_Hdh_Q175_CPu_6m;Lee_Hdh_Q175_TRAP_dSPN_6m;Lee_Hdh_Q175_TRAP_iSPN_6m	0.00300635
Strn4	3	Langfelder_Hdh_Q175_Cb_6m;Langfelder_Hdh_Q175_CPu_6m;Lee_Hdh_Q175_TRAP_iSPN_6m	0.00300811
Rcn1	3	Langfelder_Hdh_Q175_CA_6m;Langfelder_Hdh_Q175_CPu_6m;Lee_Hdh_Q175_TRAP_iSPN_6m	0.00301897
Acot9	3	Langfelder_Hdh_Q175_Cb_6m;Langfelder_Hdh_Q175_CPu_6m;Lee_Hdh_Q175_TRAP_iSPN_6m	0.00302468
Tbcb	3	Langfelder_Hdh_Q175_Co_6m;Langfelder_Hdh_Q175_CPu_6m;Lee_Hdh_Q175_TRAP_dSPN_6m	0.00303433
Rhot2	3	Langfelder_Hdh_Q175_CPu_6m;Lee_Hdh_Q175_TRAP_dSPN_6m;Lee_Hdh_Q175_TRAP_iSPN_6m	0.00305151
Ergic3	3	Langfelder_Hdh_Q175_Co_6m;Langfelder_Hdh_Q175_CPu_6m;Lee_Hdh_Q175_TRAP_dSPN_6m	0.00305455
Smarcc2	3	Langfelder_Hdh_Q175_CPu_6m;Lee_Hdh_Q175_TRAP_dSPN_6m;Lee_Hdh_Q175_TRAP_iSPN_6m	0.00309637
Tuba1a	3	Langfelder_Hdh_Q175_CA_6m;Langfelder_Hdh_Q175_CPu_6m;Lee_Hdh_Q175_TRAP_iSPN_6m	0.00310204
Agbl4	3	Langfelder_Hdh_Q175_CPu_6m;Lee_Hdh_Q175_snRNA_dSPN_6m;Lee_Hdh_Q175_snRNA_iSPN_6m	0.00313667
Brms1	3	Langfelder_Hdh_Q175_Cb_6m;Langfelder_Hdh_Q175_CPu_6m;Lee_Hdh_Q175_TRAP_iSPN_6m	0.00314076
2810468N07Rik	3	Langfelder_Hdh_Q175_CA_6m;Langfelder_Hdh_Q175_Co_6m;Lee_Hdh_Q175_TRAP_iSPN_6m	0.0031437
Rps5	3	Langfelder_Hdh_Q175_Co_6m;Lee_Hdh_Q175_TRAP_IN_Ch_6m;Lee_Hdh_Q175_TRAP_iSPN_6m	0.00315122
Idh3a	3	Langfelder_Hdh_Q175_Cb_6m;Langfelder_Hdh_Q175_CPu_6m;Lee_Hdh_Q175_TRAP_IN_Ch_6m	0.00315279
Slc18b1	3	Langfelder_Hdh_Q175_Co_6m;Langfelder_Hdh_Q175_CPu_6m;Lee_Hdh_Q175_TRAP_dSPN_6m	0.00315391
Trim11	3	Langfelder_Hdh_Q175_CPu_6m;Lee_Hdh_Q175_TRAP_dSPN_6m;Lee_Hdh_Q175_TRAP_iSPN_6m	0.00315557
Runx1t1	3	Langfelder_Hdh_Q175_CPu_6m;Lee_Hdh_Q175_snRNA_FON_6m;Lee_Hdh_Q175_TRAP_dSPN_6m	0.00315751
Hdac1	3	Langfelder_Hdh_Q175_CPu_6m;Lee_Hdh_Q175_TRAP_dSPN_6m;Lee_Hdh_Q175_TRAP_iSPN_6m	0.00317791
Scamp2	3	Langfelder_Hdh_Q175_brainstem_6m;Langfelder_Hdh_Q175_CPu_6m;Lee_Hdh_Q175_TRAP_iSPN_6m	0.00317978
Cdk5r2	3	Langfelder_Hdh_Q175_CPu_6m;Lee_Hdh_Q175_TRAP_dSPN_6m;Lee_Hdh_Q175_TRAP_iSPN_6m	0.00318233
Ass1	3	Langfelder_Hdh_Q175_CPu_6m;Lee_Hdh_Q175_TRAP_dSPN_6m;Lee_Hdh_Q175_TRAP_iSPN_6m	0.00319071
Tnfaip6	3	Langfelder_Hdh_Q175_brainstem_6m;Langfelder_Hdh_Q175_Cb_6m;Langfelder_Hdh_Q175_HTH-TH_6m	0.0031908
Rprd1a	3	Langfelder_Hdh_Q175_CPu_6m;Lee_Hdh_Q175_TRAP_dSPN_6m;Lee_Hdh_Q175_TRAP_iSPN_6m	0.00319706
Msrb2	3	Langfelder_Hdh_Q175_Co_6m;Langfelder_Hdh_Q175_CPu_6m;Lee_Hdh_Q175_TRAP_dSPN_6m	0.00320483
Mid2	3	Langfelder_Hdh_Q175_Cb_6m;Langfelder_Hdh_Q175_CPu_6m;Lee_Hdh_Q175_TRAP_iSPN_6m	0.00322926
Dnpep	3	Langfelder_Hdh_Q175_CA_6m;Langfelder_Hdh_Q175_CPu_6m;Lee_Hdh_Q175_TRAP_iSPN_6m	0.00323051
Skil	3	Langfelder_Hdh_Q175_Co_6m;Langfelder_Hdh_Q175_CPu_6m;Lee_Hdh_Q175_TRAP_IN_Ch_6m	0.0032386
Tpst1	3	Langfelder_Hdh_Q175_Cb_6m;Langfelder_Hdh_Q175_CPu_6m;Lee_Hdh_Q175_TRAP_iSPN_6m	0.00324624
Jph1	3	Langfelder_Hdh_Q175_CA_6m;Langfelder_Hdh_Q175_CPu_6m;Lee_Hdh_Q175_TRAP_IN_Ch_6m	0.00324956
Arpc4	3	Langfelder_Hdh_Q175_CA_6m;Lee_Hdh_Q175_TRAP_astro_6m;Lee_Hdh_Q175_TRAP_iSPN_6m	0.00328185
Macf1	3	Lee_Hdh_Q175_TRAP_astro_6m;Lee_Hdh_Q175_TRAP_IN_Ch_6m;Lee_Hdh_Q175_TRAP_iSPN_6m	0.00328392
Rundc1	3	Langfelder_Hdh_Q175_CPu_6m;Lee_Hdh_Q175_TRAP_dSPN_6m;Lee_Hdh_Q175_TRAP_iSPN_6m	0.00329529
Ippk	3	Langfelder_Hdh_Q175_CPu_6m;Lee_Hdh_Q175_TRAP_dSPN_6m;Lee_Hdh_Q175_TRAP_iSPN_6m	0.00329714
Lzts1	3	Lee_Hdh_Q175_snRNA_dSPN_6m;Lee_Hdh_Q175_TRAP_dSPN_6m;Lee_Hdh_Q175_TRAP_IN_Ch_6m	0.00329986
Dpysl4	3	Langfelder_Hdh_Q175_Co_6m;Langfelder_Hdh_Q175_CPu_6m;Lee_Hdh_Q175_TRAP_iSPN_6m	0.00330493
Cabp1	3	Langfelder_Hdh_Q175_Cb_6m;Langfelder_Hdh_Q175_CPu_6m;Yildirim_CHL2_CPu_1y	0.00330571
Dlg5	3	Langfelder_Hdh_Q175_Cb_6m;Langfelder_Hdh_Q175_CPu_6m;Lee_Hdh_Q175_TRAP_iSPN_6m	0.00331147
Pcdhgc5	3	Langfelder_Hdh_Q175_CA_6m;Langfelder_Hdh_Q175_Cb_6m;Langfelder_Hdh_Q175_Co_6m	0.00331215
Cyp46a1	3	Langfelder_Hdh_Q175_Cb_6m;Langfelder_Hdh_Q175_CPu_6m;Lee_Hdh_Q175_TRAP_iSPN_6m	0.00332001
Tenm1	3	Langfelder_Hdh_Q175_CPu_6m;Lee_Hdh_Q175_snRNA_dSPN_6m;Lee_Hdh_Q175_snRNA_iSPN_6m	0.00332333
Slco1c1	3	Langfelder_Hdh_Q175_Co_6m;Langfelder_Hdh_Q175_CPu_6m;Lee_Hdh_Q175_TRAP_iSPN_6m	0.00332535
Ctnnb1	3	Langfelder_Hdh_Q175_CA_6m;Langfelder_Hdh_Q175_CPu_6m;Lee_Hdh_Q175_TRAP_iSPN_6m	0.00332939
Uchl1	3	Langfelder_Hdh_Q175_Cb_6m;Langfelder_Hdh_Q175_Co_6m;Langfelder_Hdh_Q175_CPu_6m	0.00334147
Zyg11b	3	Langfelder_Hdh_Q175_CPu_6m;Lee_Hdh_Q175_TRAP_IN_Ch_6m;Lee_Hdh_Q175_TRAP_iSPN_6m	0.00335214
Tmem132a	3	Langfelder_Hdh_Q175_Cb_6m;Langfelder_Hdh_Q175_CPu_6m;Lee_Hdh_Q175_TRAP_iSPN_6m	0.00336202
Upp2	3	Langfelder_Hdh_Q175_CPu_6m;Lee_Hdh_Q175_snRNA_dSPN_6m;Lee_Hdh_Q175_snRNA_iSPN_6m	0.00336667
Il11ra1	3	Langfelder_Hdh_Q175_Cb_6m;Langfelder_Hdh_Q175_CPu_6m;Lee_Hdh_Q175_TRAP_iSPN_6m	0.00337483
Wdr7	3	Langfelder_Hdh_Q175_CPu_6m;Lee_Hdh_Q175_TRAP_astro_6m;Lee_Hdh_Q175_TRAP_IN_Ch_6m	0.00337977
Pld1	3	Langfelder_Hdh_Q175_brainstem_6m;Langfelder_Hdh_Q175_Co_6m;Lee_Hdh_Q175_TRAP_iSPN_6m	0.00338316
Fbxo44	3	Langfelder_Hdh_Q175_Co_6m;Langfelder_Hdh_Q175_CPu_6m;Lee_Hdh_Q175_TRAP_dSPN_6m	0.00338655
C2cd2l	3	Langfelder_Hdh_Q175_CA_6m;Langfelder_Hdh_Q175_CPu_6m;Lee_Hdh_Q175_TRAP_iSPN_6m	0.00339434
Lypla1	3	Langfelder_Hdh_Q175_Cb_6m;Langfelder_Hdh_Q175_CPu_6m;Lee_Hdh_Q175_TRAP_iSPN_6m	0.00340591
Ppp1r7	3	Langfelder_Hdh_Q175_CA_6m;Langfelder_Hdh_Q175_CPu_6m;Lee_Hdh_Q175_TRAP_iSPN_6m	0.00343308
Pgr15l	3	Langfelder_Hdh_Q175_CA_6m;Langfelder_Hdh_Q175_CPu_6m;Langfelder_Hdh_Q175_HTH-TH_6m	0.00344362
Peg10	3	Langfelder_Hdh_Q175_CPu_6m;Lee_Hdh_Q175_TRAP_dSPN_6m;Lee_Hdh_Q175_TRAP_IN_Ch_6m	0.00346842
Pllp	3	Langfelder_Hdh_Q175_Cb_6m;Langfelder_Hdh_Q175_HTH-TH_6m;Lee_Hdh_Q175_TRAP_iSPN_6m	0.00347742
Tcea2	3	Langfelder_Hdh_Q175_Co_6m;Langfelder_Hdh_Q175_CPu_6m;Lee_Hdh_Q175_TRAP_iSPN_6m	0.0034956
Clip4	3	Langfelder_Hdh_Q175_Cb_6m;Langfelder_Hdh_Q175_CPu_6m;Lee_Hdh_Q175_TRAP_iSPN_6m	0.00352366
Brk1	3	Langfelder_Hdh_Q175_Co_6m;Langfelder_Hdh_Q175_CPu_6m;Lee_Hdh_Q175_TRAP_iSPN_6m	0.00353333
Mcf2l	3	Langfelder_Hdh_Q175_CPu_6m;Lee_Hdh_Q175_TRAP_dSPN_6m;Lee_Hdh_Q175_TRAP_IN_Ch_6m	0.00354415
Dusp6	3	Langfelder_Hdh_Q175_CPu_6m;Lee_Hdh_Q175_TRAP_dSPN_6m;Lee_Hdh_Q175_TRAP_IN_Ch_6m	0.00354608
Shb	3	Langfelder_Hdh_Q175_CPu_6m;Lee_Hdh_Q175_TRAP_iSPN_6m;Yildirim_CHL2_CPu_1y	0.00355072
Ccdc124	3	Langfelder_Hdh_Q175_Co_6m;Langfelder_Hdh_Q175_CPu_6m;Lee_Hdh_Q175_TRAP_iSPN_6m	0.00359201
Sptbn2	3	Lee_Hdh_Q175_TRAP_dSPN_6m;Lee_Hdh_Q175_TRAP_IN_Ch_6m;Lee_Hdh_Q175_TRAP_iSPN_6m	0.00359959
Zfand6	3	Langfelder_Hdh_Q175_brainstem_6m;Langfelder_Hdh_Q175_Cb_6m;Langfelder_Hdh_Q175_CPu_6m	0.00363203
Smc2	3	Langfelder_Hdh_Q175_Cb_6m;Langfelder_Hdh_Q175_Co_6m;Langfelder_Hdh_Q175_CPu_6m	0.00363315
Ppm1e	3	Langfelder_Hdh_Q175_CA_6m;Lee_Hdh_Q175_snRNA_FON_6m;Lee_Hdh_Q175_TRAP_iSPN_6m	0.00364708
Zc3h7b	3	Langfelder_Hdh_Q175_Cb_6m;Langfelder_Hdh_Q175_Co_6m;Langfelder_Hdh_Q175_CPu_6m	0.00364837
Zfp652	3	Langfelder_Hdh_Q175_CPu_6m;Lee_Hdh_Q175_TRAP_IN_Ch_6m;Lee_Hdh_Q175_TRAP_iSPN_6m	0.00367142
Fndc3a	3	Langfelder_Hdh_Q175_Cb_6m;Langfelder_Hdh_Q175_CPu_6m;Lee_Hdh_Q175_TRAP_IN_Ch_6m	0.00367445
Pla2g4a	3	Langfelder_Hdh_Q175_brainstem_6m;Langfelder_Hdh_Q175_Cb_6m;Langfelder_Hdh_Q175_CPu_6m	0.00367577
Taok1	3	Langfelder_Hdh_Q175_CPu_6m;Lee_Hdh_Q175_TRAP_dSPN_6m;Lee_Hdh_Q175_TRAP_iSPN_6m	0.00369116
Tmem151b	3	Langfelder_Hdh_Q175_Cb_6m;Langfelder_Hdh_Q175_CPu_6m;Lee_Hdh_Q175_TRAP_iSPN_6m	0.00371161
Nfatc2	3	Langfelder_Hdh_Q175_Cb_6m;Langfelder_Hdh_Q175_CPu_6m;Lee_Hdh_Q175_TRAP_IN_Ch_6m	0.00372039
Aebp2	3	Langfelder_Hdh_Q175_CPu_6m;Lee_Hdh_Q175_TRAP_dSPN_6m;Lee_Hdh_Q175_TRAP_iSPN_6m	0.00375189
Net1	3	Langfelder_Hdh_Q175_CA_6m;Langfelder_Hdh_Q175_CPu_6m;Lee_Hdh_Q175_TRAP_iSPN_6m	0.00377299
Atp1a1	3	Langfelder_Hdh_Q175_Cb_6m;Langfelder_Hdh_Q175_Co_6m;Langfelder_Hdh_Q175_CPu_6m	0.00379691
Prrc1	3	Langfelder_Hdh_Q175_Cb_6m;Langfelder_Hdh_Q175_CPu_6m;Lee_Hdh_Q175_TRAP_iSPN_6m	0.00381704
Haghl	3	Langfelder_Hdh_Q175_Co_6m;Langfelder_Hdh_Q175_CPu_6m;Lee_Hdh_Q175_TRAP_iSPN_6m	0.00384331
Arhgap12	3	Langfelder_Hdh_Q175_CA_6m;Langfelder_Hdh_Q175_Cb_6m;Lee_Hdh_Q175_TRAP_iSPN_6m	0.00384611
Ppp1r14a	3	Langfelder_Hdh_Q175_CA_6m;Langfelder_Hdh_Q175_Co_6m;Langfelder_Hdh_Q175_CPu_6m	0.00386317
Alg2	3	Langfelder_Hdh_Q175_CPu_6m;Lee_Hdh_Q175_TRAP_dSPN_6m;Lee_Hdh_Q175_TRAP_IN_Ch_6m	0.00386708
Ube2d3	3	Lee_Hdh_Q175_TRAP_dSPN_6m;Lee_Hdh_Q175_TRAP_IN_Ch_6m;Lee_Hdh_Q175_TRAP_iSPN_6m	0.00387438
Pitpnm3	3	Langfelder_Hdh_Q175_Cb_6m;Langfelder_Hdh_Q175_CPu_6m;Lee_Hdh_Q175_TRAP_iSPN_6m	0.00390381
Pnma2	3	Langfelder_Hdh_Q175_CPu_6m;Lee_Hdh_Q175_TRAP_astro_6m;Lee_Hdh_Q175_TRAP_iSPN_6m	0.00391968
Fgf3	3	Langfelder_Hdh_Q175_Co_6m;Langfelder_Hdh_Q175_CPu_6m;Lee_Hdh_Q175_TRAP_iSPN_6m	0.00393428
Tex2	3	Langfelder_Hdh_Q175_Cb_6m;Langfelder_Hdh_Q175_CPu_6m;Lee_Hdh_Q175_TRAP_iSPN_6m	0.00398854
Dtx3	3	Langfelder_Hdh_Q175_Cb_6m;Langfelder_Hdh_Q175_Co_6m;Langfelder_Hdh_Q175_CPu_6m	0.00403223
Gucy2g	3	Langfelder_Hdh_Q175_CA_6m;Langfelder_Hdh_Q175_Co_6m;Langfelder_Hdh_Q175_CPu_6m	0.00403505
Maml1	3	Langfelder_Hdh_Q175_CPu_6m;Lee_Hdh_Q175_TRAP_IN_Ch_6m;Lee_Hdh_Q175_TRAP_iSPN_6m	0.0040945
Polr2b	3	Lee_Hdh_Q175_TRAP_dSPN_6m;Lee_Hdh_Q175_TRAP_IN_Ch_6m;Lee_Hdh_Q175_TRAP_iSPN_6m	0.00410783
Arhgef17	3	Langfelder_Hdh_Q175_CA_6m;Langfelder_Hdh_Q175_Co_6m;Langfelder_Hdh_Q175_CPu_6m	0.00410941
Limd2	3	Langfelder_Hdh_Q175_CA_6m;Langfelder_Hdh_Q175_Cb_6m;Langfelder_Hdh_Q175_CPu_6m	0.0041152
Kansl1	3	Langfelder_Hdh_Q175_Cb_6m;Langfelder_Hdh_Q175_CPu_6m;Lee_Hdh_Q175_TRAP_iSPN_6m	0.00412493
Ltbp4	3	Langfelder_Hdh_Q175_Co_6m;Langfelder_Hdh_Q175_CPu_6m;Lee_Hdh_Q175_TRAP_IN_Ch_6m	0.00414068
Pgm2l1	3	Langfelder_Hdh_Q175_Cb_6m;Langfelder_Hdh_Q175_CPu_6m;Lee_Hdh_Q175_TRAP_iSPN_6m	0.00415551
Lztr1	3	Langfelder_Hdh_Q175_Cb_6m;Langfelder_Hdh_Q175_Co_6m;Langfelder_Hdh_Q175_CPu_6m	0.00415913
Rnf123	3	Langfelder_Hdh_Q175_Cb_6m;Langfelder_Hdh_Q175_Co_6m;Langfelder_Hdh_Q175_CPu_6m	0.00416333
Slc9a3r1	3	Langfelder_Hdh_Q175_Cb_6m;Langfelder_Hdh_Q175_CPu_6m;Lee_Hdh_Q175_TRAP_iSPN_6m	0.00417451
Syt2	3	Langfelder_Hdh_Q175_Co_6m;Langfelder_Hdh_Q175_CPu_6m;Lee_Hdh_Q175_TRAP_dSPN_6m	0.00422352
Bcor	3	Langfelder_Hdh_Q175_brainstem_6m;Lee_Hdh_Q175_TRAP_IN_Ch_6m;Lee_Hdh_Q175_TRAP_iSPN_6m	0.00422502
Hsd17b4	3	Langfelder_Hdh_Q175_brainstem_6m;Langfelder_Hdh_Q175_CPu_6m;Lee_Hdh_Q175_TRAP_iSPN_6m	0.0042507
Cep19	3	Langfelder_Hdh_Q175_brainstem_6m;Langfelder_Hdh_Q175_CPu_6m;Lee_Hdh_Q175_TRAP_iSPN_6m	0.00425846
Atp6v1b2	3	Langfelder_Hdh_Q175_Cb_6m;Langfelder_Hdh_Q175_CPu_6m;Lee_Hdh_Q175_TRAP_IN_Ch_6m	0.00429695
Rrm2b	3	Langfelder_Hdh_Q175_brainstem_6m;Langfelder_Hdh_Q175_CA_6m;Langfelder_Hdh_Q175_CPu_6m	0.00432548
Vash1	3	Langfelder_Hdh_Q175_brainstem_6m;Langfelder_Hdh_Q175_Cb_6m;Langfelder_Hdh_Q175_CPu_6m	0.00432591
Thsd4	3	Langfelder_Hdh_Q175_CA_6m;Langfelder_Hdh_Q175_Cb_6m;Langfelder_Hdh_Q175_CPu_6m	0.00435233
Rgmb	3	Langfelder_Hdh_Q175_Cb_6m;Langfelder_Hdh_Q175_CPu_6m;Lee_Hdh_Q175_TRAP_iSPN_6m	0.00436843
Rfx1	3	Langfelder_Hdh_Q175_Co_6m;Langfelder_Hdh_Q175_CPu_6m;Lee_Hdh_Q175_TRAP_IN_Ch_6m	0.00437786
Cbx3	3	Langfelder_Hdh_Q175_Co_6m;Lee_Hdh_Q175_TRAP_IN_Ch_6m;Lee_Hdh_Q175_TRAP_iSPN_6m	0.00438666
Tia1	3	Langfelder_Hdh_Q175_Cb_6m;Langfelder_Hdh_Q175_Co_6m;Langfelder_Hdh_Q175_CPu_6m	0.00441799
Nr1d2	3	Langfelder_Hdh_Q175_CPu_6m;Lee_Hdh_Q175_TRAP_dSPN_6m;Lee_Hdh_Q175_TRAP_iSPN_6m	0.00441976
Stk35	3	Langfelder_Hdh_Q175_Cb_6m;Langfelder_Hdh_Q175_Co_6m;Lee_Hdh_Q175_TRAP_iSPN_6m	0.00442633
Sertad1	3	Langfelder_Hdh_Q175_CA_6m;Langfelder_Hdh_Q175_Co_6m;Langfelder_Hdh_Q175_CPu_6m	0.00446566
Smg7	3	Langfelder_Hdh_Q175_CPu_6m;Lee_Hdh_Q175_TRAP_dSPN_6m;Lee_Hdh_Q175_TRAP_IN_Ch_6m	0.00449773
Zbtb7a	3	Langfelder_Hdh_Q175_CPu_6m;Lee_Hdh_Q175_TRAP_dSPN_6m;Lee_Hdh_Q175_TRAP_iSPN_6m	0.00450924
Tprgl	3	Langfelder_Hdh_Q175_Co_6m;Langfelder_Hdh_Q175_CPu_6m;Lee_Hdh_Q175_TRAP_astro_6m	0.00454688
Ezr	3	Langfelder_Hdh_Q175_brainstem_6m;Lee_Hdh_Q175_TRAP_dSPN_6m;Lee_Hdh_Q175_TRAP_iSPN_6m	0.00456958
Khnyn	3	Langfelder_Hdh_Q175_CA_6m;Langfelder_Hdh_Q175_Cb_6m;Langfelder_Hdh_Q175_CPu_6m	0.00457917
Cul3	3	Langfelder_Hdh_Q175_Co_6m;Lee_Hdh_Q175_TRAP_IN_Ch_6m;Lee_Hdh_Q175_TRAP_iSPN_6m	0.00458221
Fam120c	3	Langfelder_Hdh_Q175_brainstem_6m;Langfelder_Hdh_Q175_Cb_6m;Lee_Hdh_Q175_TRAP_astro_6m	0.00459207
Wdr1	3	Langfelder_Hdh_Q175_Cb_6m;Langfelder_Hdh_Q175_CPu_6m;Lee_Hdh_Q175_TRAP_iSPN_6m	0.00463535
Plcb3	3	Langfelder_Hdh_Q175_Cb_6m;Langfelder_Hdh_Q175_CPu_6m;Lee_Hdh_Q175_TRAP_dSPN_6m	0.00471205
Ewsr1	3	Langfelder_Hdh_Q175_Cb_6m;Langfelder_Hdh_Q175_Co_6m;Lee_Hdh_Q175_TRAP_iSPN_6m	0.00474826
Cyp2j6	3	Langfelder_Hdh_Q175_brainstem_6m;Langfelder_Hdh_Q175_Co_6m;Lee_Hdh_Q175_TRAP_iSPN_6m	0.00477197
Ckap4	3	Langfelder_Hdh_Q175_Cb_6m;Langfelder_Hdh_Q175_CPu_6m;Lee_Hdh_Q175_TRAP_iSPN_6m	0.00477788
Arl4c	3	Langfelder_Hdh_Q175_CPu_6m;Lee_Hdh_Q175_TRAP_dSPN_6m;Lee_Hdh_Q175_TRAP_iSPN_6m	0.00480897
Serpini1	3	Langfelder_Hdh_Q175_Co_6m;Langfelder_Hdh_Q175_CPu_6m;Lee_Hdh_Q175_TRAP_iSPN_6m	0.00480915
Vhl	3	Langfelder_Hdh_Q175_Co_6m;Langfelder_Hdh_Q175_CPu_6m;Lee_Hdh_Q175_TRAP_iSPN_6m	0.00482384
Tomm40l	3	Langfelder_Hdh_Q175_Cb_6m;Langfelder_Hdh_Q175_Co_6m;Langfelder_Hdh_Q175_CPu_6m	0.00482502
Crebzf	3	Langfelder_Hdh_Q175_Cb_6m;Langfelder_Hdh_Q175_Co_6m;Langfelder_Hdh_Q175_CPu_6m	0.00483765
Upf2	3	Langfelder_Hdh_Q175_CPu_6m;Lee_Hdh_Q175_TRAP_dSPN_6m;Lee_Hdh_Q175_TRAP_iSPN_6m	0.00484494
2900097C17Rik	3	Langfelder_Hdh_Q175_CA_6m;Lee_Hdh_Q175_TRAP_IN_Ch_6m;Lee_Hdh_Q175_TRAP_iSPN_6m	0.0048459
Ankrd13b	3	Langfelder_Hdh_Q175_CA_6m;Langfelder_Hdh_Q175_Cb_6m;Langfelder_Hdh_Q175_CPu_6m	0.00485037
Bai2	3	Langfelder_Hdh_Q175_CA_6m;Langfelder_Hdh_Q175_Cb_6m;Langfelder_Hdh_Q175_CPu_6m	0.00486019
Pcmtd2	3	Langfelder_Hdh_Q175_CPu_6m;Lee_Hdh_Q175_TRAP_IN_Ch_6m;Lee_Hdh_Q175_TRAP_iSPN_6m	0.00487763
Zfhx3	3	Langfelder_Hdh_Q175_CPu_6m;Lee_Hdh_Q175_snRNA_dSPN_6m;Lee_Hdh_Q175_snRNA_iSPN_6m	0.0049
Ccdc3	3	Langfelder_Hdh_Q175_CA_6m;Langfelder_Hdh_Q175_Cb_6m;Langfelder_Hdh_Q175_Co_6m	0.0049119
Fst	3	Langfelder_Hdh_Q175_Co_6m;Langfelder_Hdh_Q175_CPu_6m;Lee_Hdh_Q175_TRAP_iSPN_6m	0.00491654
Reep3	3	Langfelder_Hdh_Q175_brainstem_6m;Langfelder_Hdh_Q175_CPu_6m;Lee_Hdh_Q175_TRAP_iSPN_6m	0.00492629
Top2b	3	Langfelder_Hdh_Q175_brainstem_6m;Langfelder_Hdh_Q175_Cb_6m;Langfelder_Hdh_Q175_CPu_6m	0.00497271
Plcl1	3	Langfelder_Hdh_Q175_HTH-TH_6m;Lee_Hdh_Q175_snRNA_oligo_6m;Lee_Hdh_Q175_TRAP_iSPN_6m	0.00500542
Mfap3l	3	Langfelder_Hdh_Q175_Co_6m;Langfelder_Hdh_Q175_CPu_6m;Lee_Hdh_Q175_TRAP_iSPN_6m	0.005066
Hcn1	3	Langfelder_Hdh_Q175_CPu_6m;Lee_Hdh_Q175_snRNA_dSPN_6m;Lee_Hdh_Q175_snRNA_iSPN_6m	0.00506667
Jakmip1	3	Langfelder_Hdh_Q175_Co_6m;Lee_Hdh_Q175_snRNA_dSPN_6m;Lee_Hdh_Q175_TRAP_iSPN_6m	0.00506667
Brsk1	3	Langfelder_Hdh_Q175_CPu_6m;Langfelder_Hdh_Q175_HTH-TH_6m;Lee_Hdh_Q175_TRAP_iSPN_6m	0.00513975
Ubash3b	3	Langfelder_Hdh_Q175_Co_6m;Lee_Hdh_Q175_snRNA_dSPN_6m;Lee_Hdh_Q175_snRNA_FON_6m	0.0051423
Trip4	3	Langfelder_Hdh_Q175_brainstem_6m;Langfelder_Hdh_Q175_Cb_6m;Langfelder_Hdh_Q175_CPu_6m	0.00515669
Slc25a1	3	Langfelder_Hdh_Q175_brainstem_6m;Langfelder_Hdh_Q175_CPu_6m;Lee_Hdh_Q175_TRAP_iSPN_6m	0.00516354
Tomm34	3	Langfelder_Hdh_Q175_Cb_6m;Langfelder_Hdh_Q175_CPu_6m;Lee_Hdh_Q175_TRAP_iSPN_6m	0.00519279
Tmem30a	3	Langfelder_Hdh_Q175_CPu_6m;Lee_Hdh_Q175_TRAP_astro_6m;Lee_Hdh_Q175_TRAP_IN_Ch_6m	0.00521358
Rab37	3	Langfelder_Hdh_Q175_brainstem_6m;Langfelder_Hdh_Q175_Cb_6m;Langfelder_Hdh_Q175_HTH-TH_6m	0.00526248
Ppp2r5a	3	Langfelder_Hdh_Q175_CPu_6m;Lee_Hdh_Q175_TRAP_dSPN_6m;Lee_Hdh_Q175_TRAP_iSPN_6m	0.0052733
Akap11	3	Langfelder_Hdh_Q175_Co_6m;Lee_Hdh_Q175_TRAP_astro_6m;Lee_Hdh_Q175_TRAP_iSPN_6m	0.0053158
Fam222a	3	Langfelder_Hdh_Q175_CA_6m;Langfelder_Hdh_Q175_CPu_6m;Lee_Hdh_Q175_TRAP_iSPN_6m	0.00533385
Lnpep	3	Langfelder_Hdh_Q175_CPu_6m;Lee_Hdh_Q175_TRAP_iSPN_6m;Yildirim_CHL2_CPu_1y	0.00543134
Irf2bp2	3	Langfelder_Hdh_Q175_Cb_6m;Langfelder_Hdh_Q175_CPu_6m;Lee_Hdh_Q175_TRAP_iSPN_6m	0.00546968
Phactr3	3	Langfelder_Hdh_Q175_Cb_6m;Langfelder_Hdh_Q175_CPu_6m;Lee_Hdh_Q175_TRAP_iSPN_6m	0.00547218
Hspa12a	3	Langfelder_Hdh_Q175_Cb_6m;Langfelder_Hdh_Q175_CPu_6m;Lee_Hdh_Q175_TRAP_iSPN_6m	0.00547755
Ctnnd1	3	Langfelder_Hdh_Q175_brainstem_6m;Langfelder_Hdh_Q175_Co_6m;Lee_Hdh_Q175_TRAP_iSPN_6m	0.00550116
Id2	3	Langfelder_Hdh_Q175_Cb_6m;Langfelder_Hdh_Q175_CPu_6m;Lee_Hdh_Q175_TRAP_iSPN_6m	0.00550722
Dkk3	3	Langfelder_Hdh_Q175_CA_6m;Langfelder_Hdh_Q175_CPu_6m;Lee_Hdh_Q175_TRAP_iSPN_6m	0.00550825
Fam19a1	3	Langfelder_Hdh_Q175_CA_6m;Langfelder_Hdh_Q175_Co_6m;Yildirim_CHL2_CPu_1y	0.00550854
Frmd6	3	Langfelder_Hdh_Q175_CA_6m;Langfelder_Hdh_Q175_CPu_6m;Lee_Hdh_Q175_snRNA_iSPN_6m	0.00551826
Fbxo2	3	Langfelder_Hdh_Q175_Cb_6m;Langfelder_Hdh_Q175_CPu_6m;Lee_Hdh_Q175_TRAP_iSPN_6m	0.00553643
Med13l	3	Langfelder_Hdh_Q175_Cb_6m;Langfelder_Hdh_Q175_CPu_6m;Lee_Hdh_Q175_TRAP_IN_Ch_6m	0.00554451
Tnk2	3	Langfelder_Hdh_Q175_Co_6m;Langfelder_Hdh_Q175_CPu_6m;Lee_Hdh_Q175_TRAP_iSPN_6m	0.00560065
Fign	3	Langfelder_Hdh_Q175_CPu_6m;Lee_Hdh_Q175_TRAP_dSPN_6m;Lee_Hdh_Q175_TRAP_iSPN_6m	0.00562551
Adamts2	3	Langfelder_Hdh_Q175_CA_6m;Langfelder_Hdh_Q175_Co_6m;Lee_Hdh_Q175_TRAP_iSPN_6m	0.00568214
Aldh3a2	3	Langfelder_Hdh_Q175_CA_6m;Langfelder_Hdh_Q175_Co_6m;Langfelder_Hdh_Q175_CPu_6m	0.0057
Erbb3	3	Langfelder_Hdh_Q175_brainstem_6m;Langfelder_Hdh_Q175_Cb_6m;Langfelder_Hdh_Q175_HTH-TH_6m	0.0057149
Irf7	3	Langfelder_Hdh_Q175_brainstem_6m;Langfelder_Hdh_Q175_Co_6m;Langfelder_Hdh_Q175_CPu_6m	0.005716
Nrbp2	3	Langfelder_Hdh_Q175_Co_6m;Langfelder_Hdh_Q175_CPu_6m;Lee_Hdh_Q175_TRAP_iSPN_6m	0.00572333
Neurl1a	3	Langfelder_Hdh_Q175_Co_6m;Langfelder_Hdh_Q175_CPu_6m;Lee_Hdh_Q175_TRAP_iSPN_6m	0.00574763
2310035C23Rik	3	Langfelder_Hdh_Q175_Cb_6m;Lee_Hdh_Q175_TRAP_astro_6m;Lee_Hdh_Q175_TRAP_iSPN_6m	0.00574913
Smpdl3a	3	Langfelder_Hdh_Q175_CPu_6m;Lee_Hdh_Q175_TRAP_dSPN_6m;Lee_Hdh_Q175_TRAP_iSPN_6m	0.00575666
Slc12a2	3	Langfelder_Hdh_Q175_brainstem_6m;Langfelder_Hdh_Q175_CPu_6m;Lee_Hdh_Q175_TRAP_iSPN_6m	0.00578259
Wnt3	3	Langfelder_Hdh_Q175_brainstem_6m;Langfelder_Hdh_Q175_Co_6m;Langfelder_Hdh_Q175_CPu_6m	0.005785
Gfra2	3	Langfelder_Hdh_Q175_CA_6m;Langfelder_Hdh_Q175_Co_6m;Lee_Hdh_Q175_TRAP_iSPN_6m	0.00578649
Met	3	Langfelder_Hdh_Q175_CA_6m;Langfelder_Hdh_Q175_Co_6m;Yildirim_CHL2_CPu_1y	0.00583017
Rragb	3	Langfelder_Hdh_Q175_CA_6m;Langfelder_Hdh_Q175_CPu_6m;Lee_Hdh_Q175_TRAP_iSPN_6m	0.00583621
Rgs7	3	Langfelder_Hdh_Q175_Co_6m;Langfelder_Hdh_Q175_CPu_6m;Lee_Hdh_Q175_snRNA_dSPN_6m	0.00583667
Gpam	3	Langfelder_Hdh_Q175_Co_6m;Langfelder_Hdh_Q175_CPu_6m;Lee_Hdh_Q175_TRAP_iSPN_6m	0.00583804
Abcf1	3	Langfelder_Hdh_Q175_CPu_6m;Lee_Hdh_Q175_TRAP_dSPN_6m;Lee_Hdh_Q175_TRAP_iSPN_6m	0.00585048
Cope	3	Langfelder_Hdh_Q175_Co_6m;Langfelder_Hdh_Q175_CPu_6m;Lee_Hdh_Q175_TRAP_iSPN_6m	0.00593244
BC030500	3	Langfelder_Hdh_Q175_Cb_6m;Langfelder_Hdh_Q175_CPu_6m;Lee_Hdh_Q175_TRAP_iSPN_6m	0.00593596
Nefh	3	Langfelder_Hdh_Q175_Cb_6m;Langfelder_Hdh_Q175_Co_6m;Langfelder_Hdh_Q175_HTH-TH_6m	0.00594511
Cuedc1	3	Langfelder_Hdh_Q175_Co_6m;Langfelder_Hdh_Q175_CPu_6m;Lee_Hdh_Q175_TRAP_iSPN_6m	0.006
Mast1	3	Langfelder_Hdh_Q175_Co_6m;Langfelder_Hdh_Q175_CPu_6m;Lee_Hdh_Q175_TRAP_iSPN_6m	0.00603071
Wdr35	3	Langfelder_Hdh_Q175_CPu_6m;Lee_Hdh_Q175_TRAP_astro_6m;Lee_Hdh_Q175_TRAP_IN_Ch_6m	0.00610972
S1pr5	3	Langfelder_Hdh_Q175_CPu_6m;Lee_Hdh_Q175_TRAP_astro_6m;Lee_Hdh_Q175_TRAP_iSPN_6m	0.00613451
Tmc7	3	Langfelder_Hdh_Q175_brainstem_6m;Langfelder_Hdh_Q175_HTH-TH_6m;Lee_Hdh_Q175_TRAP_IN_Ch_6m	0.00618822
[truncated: 8,507 more rows]

## Sheet: 3
genes	Freq	datasets	Avg.pvalue
Pcp4	21	Achour_R6-1_Cpu_30w;Langfelder_Hdh_Q175_CPu_10m;Lee_R6-2_snRNA_astro_9w;Lee_R6-2_snRNA_dSPN_9w;Lee_R6-2_snRNA_epen_ciliated_9w;Lee_R6-2_snRNA_FON_9w;Lee_R6-2_snRNA_IN_Ch_9w;Lee_R6-2_snRNA_IN_PT_9w;Lee_R6-2_snRNA_iSPN_9w;Lee_R6-2_snRNA_micro_9w;Lee_R6-2_snRNA_mural_9w;Lee_R6-2_snRNA_neuroblast_9w;Lee_R6-2_snRNA_oligo_9w;Lee_R6-2_snRNA_OPC_9w;Lee_R6-2_TRAP_CstrPN_9w;Lee_R6-2_TRAP_dSPN_9w;Lee_R6-2_T…	0.00572193
Scn4b	19	Achour_R6-1_Cpu_30w;Langfelder_Hdh_Q175_Co_10m;Langfelder_Hdh_Q175_CPu_10m;Lee_R6-2_snRNA_astro_9w;Lee_R6-2_snRNA_dSPN_9w;Lee_R6-2_snRNA_FON_9w;Lee_R6-2_snRNA_IN_PT_9w;Lee_R6-2_snRNA_iSPN_9w;Lee_R6-2_snRNA_micro_9w;Lee_R6-2_snRNA_neuroblast_9w;Lee_R6-2_snRNA_oligo_9w;Lee_R6-2_TRAP_CstrPN_9w;Lee_R6-2_TRAP_dSPN_9w;Lee_R6-2_TRAP_iSPN_9w;Vashishtha_R6-2_Co_12w;Vashishtha_R6-2_Co_8w;Vashishtha_R6-2_CP…	0.00335643
Penk	17	Achour_R6-1_Cpu_30w;Langfelder_Hdh_Q175_Co_10m;Langfelder_Hdh_Q175_CPu_10m;Lee_R6-2_snRNA_astro_9w;Lee_R6-2_snRNA_dSPN_9w;Lee_R6-2_snRNA_FON_9w;Lee_R6-2_snRNA_IN_PT_9w;Lee_R6-2_snRNA_iSPN_9w;Lee_R6-2_snRNA_micro_9w;Lee_R6-2_snRNA_mural_9w;Lee_R6-2_snRNA_neuroblast_9w;Lee_R6-2_snRNA_oligo_9w;Lee_R6-2_snRNA_OPC_9w;Lee_R6-2_TRAP_CstrPN_9w;Lee_R6-2_TRAP_dSPN_9w;Lee_R6-2_TRAP_iSPN_9w;Wertz_R6-2_Cpu_11w	7.86322e-05
Pde10a	17	Achour_R6-1_Cpu_30w;Langfelder_Hdh_Q175_CPu_10m;Lee_R6-2_snRNA_astro_9w;Lee_R6-2_snRNA_dSPN_9w;Lee_R6-2_snRNA_epen_ciliated_9w;Lee_R6-2_snRNA_FON_9w;Lee_R6-2_snRNA_IN_PT_9w;Lee_R6-2_snRNA_iSPN_9w;Lee_R6-2_snRNA_micro_9w;Lee_R6-2_snRNA_neuroblast_9w;Lee_R6-2_snRNA_oligo_9w;Lee_R6-2_snRNA_OPC_9w;Lee_R6-2_TRAP_dSPN_9w;Lee_R6-2_TRAP_iSPN_9w;Vashishtha_R6-2_CPu_12w;Vashishtha_R6-2_CPu_8w;Wertz_R6-2_Cp…	0.0048036
Nrxn3	16	Achour_R6-1_Cpu_30w;Langfelder_Hdh_Q175_Co_10m;Langfelder_Hdh_Q175_CPu_10m;Lee_R6-2_snRNA_astro_9w;Lee_R6-2_snRNA_dSPN_9w;Lee_R6-2_snRNA_epen_ciliated_9w;Lee_R6-2_snRNA_epen_secretory_9w;Lee_R6-2_snRNA_FON_9w;Lee_R6-2_snRNA_IN_Ch_9w;Lee_R6-2_snRNA_IN_PT_9w;Lee_R6-2_snRNA_iSPN_9w;Lee_R6-2_snRNA_micro_9w;Lee_R6-2_snRNA_oligo_9w;Lee_R6-2_TRAP_CstrPN_9w;Lee_R6-2_TRAP_dSPN_9w;Lee_R6-2_TRAP_iSPN_9w	0.00128174
Atp2b1	16	Achour_R6-1_Cpu_30w;Langfelder_Hdh_Q175_CPu_10m;Lee_R6-2_snRNA_astro_9w;Lee_R6-2_snRNA_dSPN_9w;Lee_R6-2_snRNA_FON_9w;Lee_R6-2_snRNA_IN_PT_9w;Lee_R6-2_snRNA_iSPN_9w;Lee_R6-2_snRNA_micro_9w;Lee_R6-2_snRNA_neuroblast_9w;Lee_R6-2_snRNA_oligo_9w;Lee_R6-2_snRNA_OPC_9w;Lee_R6-2_TRAP_CstrPN_9w;Lee_R6-2_TRAP_dSPN_9w;Lee_R6-2_TRAP_iSPN_9w;Vashishtha_R6-2_CPu_12w;Wertz_R6-2_Cpu_11w	0.00244205
Hspa8	16	Langfelder_Hdh_Q175_Co_10m;Langfelder_Hdh_Q175_CPu_10m;Lee_R6-2_snRNA_astro_9w;Lee_R6-2_snRNA_dSPN_9w;Lee_R6-2_snRNA_epen_ciliated_9w;Lee_R6-2_snRNA_FON_9w;Lee_R6-2_snRNA_IN_Ch_9w;Lee_R6-2_snRNA_IN_PT_9w;Lee_R6-2_snRNA_iSPN_9w;Lee_R6-2_snRNA_micro_9w;Lee_R6-2_snRNA_neuroblast_9w;Lee_R6-2_snRNA_oligo_9w;Lee_R6-2_snRNA_OPC_9w;Lee_R6-2_TRAP_dSPN_9w;Vashishtha_R6-2_CPu_12w;Wertz_R6-2_Cpu_11w	0.00497915
Ttr	14	Lee_R6-2_snRNA_astro_9w;Lee_R6-2_snRNA_dSPN_9w;Lee_R6-2_snRNA_endo_9w;Lee_R6-2_snRNA_epen_ciliated_9w;Lee_R6-2_snRNA_epen_secretory_9w;Lee_R6-2_snRNA_FON_9w;Lee_R6-2_snRNA_IN_Ch_9w;Lee_R6-2_snRNA_IN_PT_9w;Lee_R6-2_snRNA_iSPN_9w;Lee_R6-2_snRNA_micro_9w;Lee_R6-2_snRNA_mural_9w;Lee_R6-2_snRNA_neuroblast_9w;Lee_R6-2_snRNA_oligo_9w;Lee_R6-2_snRNA_OPC_9w	0.00014915
Phactr1	14	Achour_R6-1_Cpu_30w;Langfelder_Hdh_Q175_CPu_10m;Lee_R6-2_snRNA_astro_9w;Lee_R6-2_snRNA_dSPN_9w;Lee_R6-2_snRNA_FON_9w;Lee_R6-2_snRNA_IN_PT_9w;Lee_R6-2_snRNA_iSPN_9w;Lee_R6-2_snRNA_micro_9w;Lee_R6-2_snRNA_oligo_9w;Lee_R6-2_TRAP_CstrPN_9w;Lee_R6-2_TRAP_dSPN_9w;Lee_R6-2_TRAP_iSPN_9w;Vashishtha_R6-2_CPu_12w;Wertz_R6-2_Cpu_11w	0.00158158
Ppp3ca	14	Achour_R6-1_Cpu_30w;Langfelder_Hdh_Q175_Co_10m;Langfelder_Hdh_Q175_CPu_10m;Lee_R6-2_snRNA_astro_9w;Lee_R6-2_snRNA_dSPN_9w;Lee_R6-2_snRNA_FON_9w;Lee_R6-2_snRNA_iSPN_9w;Lee_R6-2_snRNA_micro_9w;Lee_R6-2_snRNA_neuroblast_9w;Lee_R6-2_TRAP_CstrPN_9w;Lee_R6-2_TRAP_dSPN_9w;Lee_R6-2_TRAP_iSPN_9w;Vashishtha_R6-2_Co_12w;Wertz_R6-2_Cpu_11w	0.00225179
Arpp21	14	Achour_R6-1_Cpu_30w;Langfelder_Hdh_Q175_Co_10m;Langfelder_Hdh_Q175_CPu_10m;Lee_R6-2_snRNA_dSPN_9w;Lee_R6-2_snRNA_FON_9w;Lee_R6-2_snRNA_IN_PT_9w;Lee_R6-2_snRNA_iSPN_9w;Lee_R6-2_snRNA_micro_9w;Lee_R6-2_TRAP_CstrPN_9w;Lee_R6-2_TRAP_dSPN_9w;Lee_R6-2_TRAP_iSPN_9w;Vashishtha_R6-2_Co_12w;Vashishtha_R6-2_CPu_12w;Wertz_R6-2_Cpu_11w	0.00592656
Kcnab1	14	Achour_R6-1_Cpu_30w;Langfelder_Hdh_Q175_CPu_10m;Lee_R6-2_snRNA_dSPN_9w;Lee_R6-2_snRNA_FON_9w;Lee_R6-2_snRNA_IN_PT_9w;Lee_R6-2_snRNA_iSPN_9w;Lee_R6-2_snRNA_oligo_9w;Lee_R6-2_TRAP_CstrPN_9w;Lee_R6-2_TRAP_dSPN_9w;Lee_R6-2_TRAP_iSPN_9w;Vashishtha_R6-2_Co_8w;Vashishtha_R6-2_CPu_12w;Vashishtha_R6-2_CPu_8w;Wertz_R6-2_Cpu_11w	0.012746
Spag5	13	Achour_R6-1_Cpu_30w;Langfelder_Hdh_Q175_Co_10m;Lee_R6-2_snRNA_astro_9w;Lee_R6-2_snRNA_dSPN_9w;Lee_R6-2_snRNA_FON_9w;Lee_R6-2_snRNA_IN_Ch_9w;Lee_R6-2_snRNA_IN_PT_9w;Lee_R6-2_snRNA_iSPN_9w;Lee_R6-2_snRNA_micro_9w;Lee_R6-2_snRNA_neuroblast_9w;Lee_R6-2_snRNA_oligo_9w;Lee_R6-2_snRNA_OPC_9w;Vashishtha_R6-2_Co_12w	3.06854e-05
Sec14l1	13	Achour_R6-1_Cpu_30w;Langfelder_Hdh_Q175_Co_10m;Langfelder_Hdh_Q175_CPu_10m;Lee_R6-2_snRNA_dSPN_9w;Lee_R6-2_snRNA_FON_9w;Lee_R6-2_snRNA_IN_PT_9w;Lee_R6-2_snRNA_iSPN_9w;Lee_R6-2_TRAP_CstrPN_9w;Lee_R6-2_TRAP_dSPN_9w;Lee_R6-2_TRAP_iSPN_9w;Vashishtha_R6-2_Co_12w;Vashishtha_R6-2_CPu_12w;Wertz_R6-2_Cpu_11w	9.38413e-05
Arpp19	13	Achour_R6-1_Cpu_30w;Langfelder_Hdh_Q175_Co_10m;Langfelder_Hdh_Q175_CPu_10m;Lee_R6-2_snRNA_dSPN_9w;Lee_R6-2_snRNA_FON_9w;Lee_R6-2_snRNA_iSPN_9w;Lee_R6-2_TRAP_CstrPN_9w;Lee_R6-2_TRAP_dSPN_9w;Lee_R6-2_TRAP_iSPN_9w;Vashishtha_R6-2_Co_8w;Vashishtha_R6-2_CPu_12w;Vashishtha_R6-2_CPu_8w;Wertz_R6-2_Cpu_11w	0.00132327
Nlgn1	13	Achour_R6-1_Cpu_30w;Langfelder_Hdh_Q175_CPu_10m;Lee_R6-2_snRNA_astro_9w;Lee_R6-2_snRNA_dSPN_9w;Lee_R6-2_snRNA_FON_9w;Lee_R6-2_snRNA_IN_Ch_9w;Lee_R6-2_snRNA_IN_PT_9w;Lee_R6-2_snRNA_iSPN_9w;Lee_R6-2_snRNA_neuroblast_9w;Lee_R6-2_snRNA_oligo_9w;Lee_R6-2_snRNA_OPC_9w;Lee_R6-2_TRAP_dSPN_9w;Lee_R6-2_TRAP_iSPN_9w	0.00304284
Ckb	13	Achour_R6-1_Cpu_30w;Langfelder_Hdh_Q175_Co_10m;Langfelder_Hdh_Q175_CPu_10m;Lee_R6-2_snRNA_astro_9w;Lee_R6-2_snRNA_dSPN_9w;Lee_R6-2_snRNA_FON_9w;Lee_R6-2_snRNA_iSPN_9w;Lee_R6-2_snRNA_oligo_9w;Lee_R6-2_TRAP_CstrPN_9w;Lee_R6-2_TRAP_dSPN_9w;Lee_R6-2_TRAP_iSPN_9w;Vashishtha_R6-2_Co_12w;Wertz_R6-2_Cpu_11w	0.0032535
Kcnq5	13	Achour_R6-1_Cpu_30w;Langfelder_Hdh_Q175_Co_10m;Langfelder_Hdh_Q175_CPu_10m;Lee_R6-2_snRNA_dSPN_9w;Lee_R6-2_snRNA_FON_9w;Lee_R6-2_snRNA_IN_PT_9w;Lee_R6-2_snRNA_iSPN_9w;Lee_R6-2_TRAP_CstrPN_9w;Lee_R6-2_TRAP_dSPN_9w;Lee_R6-2_TRAP_iSPN_9w;Vashishtha_R6-2_Co_12w;Vashishtha_R6-2_CPu_12w;Wertz_R6-2_Cpu_11w	0.00777714
Slc4a4	13	Achour_R6-1_Cpu_30w;Langfelder_Hdh_Q175_Co_10m;Langfelder_Hdh_Q175_CPu_10m;Lee_R6-2_snRNA_astro_9w;Lee_R6-2_snRNA_dSPN_9w;Lee_R6-2_snRNA_FON_9w;Lee_R6-2_snRNA_IN_PT_9w;Lee_R6-2_snRNA_iSPN_9w;Lee_R6-2_TRAP_CstrPN_9w;Lee_R6-2_TRAP_dSPN_9w;Lee_R6-2_TRAP_iSPN_9w;Vashishtha_R6-2_CPu_12w;Wertz_R6-2_Cpu_11w	0.00779595
Ablim2	13	Achour_R6-1_Cpu_30w;Langfelder_Hdh_Q175_Co_10m;Langfelder_Hdh_Q175_CPu_10m;Lee_R6-2_snRNA_dSPN_9w;Lee_R6-2_snRNA_FON_9w;Lee_R6-2_snRNA_IN_PT_9w;Lee_R6-2_snRNA_iSPN_9w;Lee_R6-2_snRNA_oligo_9w;Lee_R6-2_TRAP_CstrPN_9w;Lee_R6-2_TRAP_dSPN_9w;Lee_R6-2_TRAP_iSPN_9w;Vashishtha_R6-2_CPu_12w;Wertz_R6-2_Cpu_11w	0.0092356
Adcy5	12	Achour_R6-1_Cpu_30w;Langfelder_Hdh_Q175_CPu_10m;Lee_R6-2_snRNA_astro_9w;Lee_R6-2_snRNA_dSPN_9w;Lee_R6-2_snRNA_FON_9w;Lee_R6-2_snRNA_iSPN_9w;Lee_R6-2_snRNA_neuroblast_9w;Lee_R6-2_snRNA_oligo_9w;Lee_R6-2_TRAP_dSPN_9w;Lee_R6-2_TRAP_iSPN_9w;Vashishtha_R6-2_CPu_12w;Wertz_R6-2_Cpu_11w	5.23963e-05
Gsg1l	12	Achour_R6-1_Cpu_30w;Langfelder_Hdh_Q175_Co_10m;Langfelder_Hdh_Q175_CPu_10m;Lee_R6-2_snRNA_dSPN_9w;Lee_R6-2_snRNA_FON_9w;Lee_R6-2_snRNA_IN_Ch_9w;Lee_R6-2_snRNA_IN_PT_9w;Lee_R6-2_snRNA_iSPN_9w;Lee_R6-2_TRAP_CstrPN_9w;Lee_R6-2_TRAP_dSPN_9w;Lee_R6-2_TRAP_iSPN_9w;Wertz_R6-2_Cpu_11w	5.32914e-05
Pmepa1	12	Achour_R6-1_Cpu_30w;Langfelder_Hdh_Q175_Co_10m;Langfelder_Hdh_Q175_CPu_10m;Lee_R6-2_snRNA_dSPN_9w;Lee_R6-2_snRNA_FON_9w;Lee_R6-2_snRNA_IN_Ch_9w;Lee_R6-2_snRNA_IN_PT_9w;Lee_R6-2_snRNA_iSPN_9w;Lee_R6-2_TRAP_CstrPN_9w;Lee_R6-2_TRAP_dSPN_9w;Lee_R6-2_TRAP_iSPN_9w;Wertz_R6-2_Cpu_11w	5.48681e-05
Itpka	12	Achour_R6-1_Cpu_30w;Langfelder_Hdh_Q175_Co_10m;Langfelder_Hdh_Q175_CPu_10m;Lee_R6-2_snRNA_dSPN_9w;Lee_R6-2_snRNA_FON_9w;Lee_R6-2_snRNA_iSPN_9w;Lee_R6-2_TRAP_CstrPN_9w;Lee_R6-2_TRAP_dSPN_9w;Lee_R6-2_TRAP_iSPN_9w;Vashishtha_R6-2_Co_12w;Vashishtha_R6-2_CPu_12w;Wertz_R6-2_Cpu_11w	7.47348e-05
Car11	12	Achour_R6-1_Cpu_30w;Langfelder_Hdh_Q175_Co_10m;Langfelder_Hdh_Q175_CPu_10m;Lee_R6-2_snRNA_dSPN_9w;Lee_R6-2_snRNA_FON_9w;Lee_R6-2_snRNA_iSPN_9w;Lee_R6-2_TRAP_CstrPN_9w;Lee_R6-2_TRAP_dSPN_9w;Lee_R6-2_TRAP_iSPN_9w;Vashishtha_R6-2_Co_12w;Vashishtha_R6-2_CPu_12w;Wertz_R6-2_Cpu_11w	0.000107618
Fgf14	12	Achour_R6-1_Cpu_30w;Langfelder_Hdh_Q175_CPu_10m;Lee_R6-2_snRNA_astro_9w;Lee_R6-2_snRNA_dSPN_9w;Lee_R6-2_snRNA_FON_9w;Lee_R6-2_snRNA_IN_Ch_9w;Lee_R6-2_snRNA_IN_PT_9w;Lee_R6-2_snRNA_iSPN_9w;Lee_R6-2_TRAP_CstrPN_9w;Lee_R6-2_TRAP_dSPN_9w;Lee_R6-2_TRAP_iSPN_9w;Wertz_R6-2_Cpu_11w	0.00012253
Ryr1	12	Achour_R6-1_Cpu_30w;Langfelder_Hdh_Q175_Co_10m;Langfelder_Hdh_Q175_CPu_10m;Lee_R6-2_snRNA_dSPN_9w;Lee_R6-2_snRNA_FON_9w;Lee_R6-2_snRNA_iSPN_9w;Lee_R6-2_TRAP_dSPN_9w;Lee_R6-2_TRAP_iSPN_9w;Vashishtha_R6-2_Co_12w;Vashishtha_R6-2_CPu_12w;Vashishtha_R6-2_CPu_8w;Wertz_R6-2_Cpu_11w	0.000141822
Kirrel3	12	Achour_R6-1_Cpu_30w;Langfelder_Hdh_Q175_CPu_10m;Lee_R6-2_snRNA_astro_9w;Lee_R6-2_snRNA_dSPN_9w;Lee_R6-2_snRNA_epen_ciliated_9w;Lee_R6-2_snRNA_FON_9w;Lee_R6-2_snRNA_IN_PT_9w;Lee_R6-2_snRNA_iSPN_9w;Lee_R6-2_snRNA_oligo_9w;Lee_R6-2_TRAP_dSPN_9w;Lee_R6-2_TRAP_iSPN_9w;Wertz_R6-2_Cpu_11w	0.00036491
Grm3	12	Achour_R6-1_Cpu_30w;Langfelder_Hdh_Q175_Co_10m;Langfelder_Hdh_Q175_CPu_10m;Lee_R6-2_snRNA_astro_9w;Lee_R6-2_snRNA_dSPN_9w;Lee_R6-2_snRNA_FON_9w;Lee_R6-2_snRNA_iSPN_9w;Lee_R6-2_snRNA_oligo_9w;Lee_R6-2_TRAP_CstrPN_9w;Vashishtha_R6-2_Co_12w;Vashishtha_R6-2_CPu_12w;Wertz_R6-2_Cpu_11w	0.000473946
Gabrd	12	Achour_R6-1_Cpu_30w;Langfelder_Hdh_Q175_Co_10m;Langfelder_Hdh_Q175_CPu_10m;Lee_R6-2_snRNA_dSPN_9w;Lee_R6-2_snRNA_IN_PT_9w;Lee_R6-2_snRNA_iSPN_9w;Lee_R6-2_TRAP_CstrPN_9w;Lee_R6-2_TRAP_dSPN_9w;Lee_R6-2_TRAP_iSPN_9w;Vashishtha_R6-2_Co_12w;Vashishtha_R6-2_CPu_12w;Wertz_R6-2_Cpu_11w	0.000540612
Lynx1	12	Achour_R6-1_Cpu_30w;Langfelder_Hdh_Q175_Co_10m;Langfelder_Hdh_Q175_CPu_10m;Lee_R6-2_snRNA_dSPN_9w;Lee_R6-2_snRNA_FON_9w;Lee_R6-2_snRNA_iSPN_9w;Lee_R6-2_TRAP_CstrPN_9w;Lee_R6-2_TRAP_dSPN_9w;Lee_R6-2_TRAP_iSPN_9w;Vashishtha_R6-2_Co_12w;Vashishtha_R6-2_CPu_12w;Wertz_R6-2_Cpu_11w	0.000632897
Mapk4	12	Achour_R6-1_Cpu_30w;Langfelder_Hdh_Q175_Co_10m;Langfelder_Hdh_Q175_CPu_10m;Lee_R6-2_snRNA_dSPN_9w;Lee_R6-2_snRNA_FON_9w;Lee_R6-2_snRNA_iSPN_9w;Lee_R6-2_TRAP_CstrPN_9w;Lee_R6-2_TRAP_dSPN_9w;Lee_R6-2_TRAP_iSPN_9w;Vashishtha_R6-2_Co_12w;Vashishtha_R6-2_CPu_12w;Wertz_R6-2_Cpu_11w	0.000693702
Ppp1r1a	12	Achour_R6-1_Cpu_30w;Langfelder_Hdh_Q175_Co_10m;Langfelder_Hdh_Q175_CPu_10m;Lee_R6-2_snRNA_dSPN_9w;Lee_R6-2_snRNA_FON_9w;Lee_R6-2_snRNA_iSPN_9w;Lee_R6-2_TRAP_CstrPN_9w;Lee_R6-2_TRAP_dSPN_9w;Lee_R6-2_TRAP_iSPN_9w;Vashishtha_R6-2_Co_12w;Vashishtha_R6-2_CPu_12w;Wertz_R6-2_Cpu_11w	0.000799309
Ngef	12	Achour_R6-1_Cpu_30w;Langfelder_Hdh_Q175_Co_10m;Langfelder_Hdh_Q175_CPu_10m;Lee_R6-2_snRNA_dSPN_9w;Lee_R6-2_snRNA_FON_9w;Lee_R6-2_snRNA_iSPN_9w;Lee_R6-2_TRAP_CstrPN_9w;Lee_R6-2_TRAP_dSPN_9w;Lee_R6-2_TRAP_iSPN_9w;Vashishtha_R6-2_Co_12w;Vashishtha_R6-2_CPu_12w;Wertz_R6-2_Cpu_11w	0.00112359
Tmod1	12	Achour_R6-1_Cpu_30w;Langfelder_Hdh_Q175_CPu_10m;Lee_R6-2_snRNA_dSPN_9w;Lee_R6-2_snRNA_FON_9w;Lee_R6-2_snRNA_IN_PT_9w;Lee_R6-2_snRNA_iSPN_9w;Lee_R6-2_TRAP_CstrPN_9w;Lee_R6-2_TRAP_dSPN_9w;Lee_R6-2_TRAP_iSPN_9w;Vashishtha_R6-2_Co_12w;Vashishtha_R6-2_CPu_12w;Wertz_R6-2_Cpu_11w	0.00174544
Erc2	12	Achour_R6-1_Cpu_30w;Langfelder_Hdh_Q175_Co_10m;Langfelder_Hdh_Q175_CPu_10m;Lee_R6-2_snRNA_dSPN_9w;Lee_R6-2_snRNA_FON_9w;Lee_R6-2_snRNA_IN_Ch_9w;Lee_R6-2_snRNA_IN_PT_9w;Lee_R6-2_snRNA_iSPN_9w;Lee_R6-2_TRAP_CstrPN_9w;Lee_R6-2_TRAP_dSPN_9w;Lee_R6-2_TRAP_iSPN_9w;Wertz_R6-2_Cpu_11w	0.00183359
Caln1	12	Achour_R6-1_Cpu_30w;Langfelder_Hdh_Q175_CPu_10m;Lee_R6-2_snRNA_dSPN_9w;Lee_R6-2_snRNA_FON_9w;Lee_R6-2_snRNA_IN_Ch_9w;Lee_R6-2_snRNA_IN_PT_9w;Lee_R6-2_snRNA_iSPN_9w;Lee_R6-2_TRAP_CstrPN_9w;Lee_R6-2_TRAP_dSPN_9w;Lee_R6-2_TRAP_iSPN_9w;Vashishtha_R6-2_CPu_12w;Wertz_R6-2_Cpu_11w	0.00191426
Gpm6b	12	Achour_R6-1_Cpu_30w;Langfelder_Hdh_Q175_Co_10m;Langfelder_Hdh_Q175_CPu_10m;Lee_R6-2_snRNA_astro_9w;Lee_R6-2_snRNA_dSPN_9w;Lee_R6-2_snRNA_FON_9w;Lee_R6-2_snRNA_iSPN_9w;Lee_R6-2_snRNA_oligo_9w;Lee_R6-2_TRAP_CstrPN_9w;Lee_R6-2_TRAP_dSPN_9w;Lee_R6-2_TRAP_iSPN_9w;Wertz_R6-2_Cpu_11w	0.0022384
Rgs20	12	Langfelder_Hdh_Q175_Co_10m;Langfelder_Hdh_Q175_CPu_10m;Lee_R6-2_snRNA_astro_9w;Lee_R6-2_snRNA_dSPN_9w;Lee_R6-2_snRNA_FON_9w;Lee_R6-2_snRNA_iSPN_9w;Lee_R6-2_TRAP_CstrPN_9w;Lee_R6-2_TRAP_dSPN_9w;Lee_R6-2_TRAP_iSPN_9w;Vashishtha_R6-2_Co_12w;Vashishtha_R6-2_Co_8w;Wertz_R6-2_Cpu_11w	0.00249206
Dclk1	12	Achour_R6-1_Cpu_30w;Langfelder_Hdh_Q175_Co_10m;Langfelder_Hdh_Q175_CPu_10m;Lee_R6-2_snRNA_astro_9w;Lee_R6-2_snRNA_dSPN_9w;Lee_R6-2_snRNA_FON_9w;Lee_R6-2_snRNA_IN_PT_9w;Lee_R6-2_snRNA_iSPN_9w;Lee_R6-2_TRAP_CstrPN_9w;Lee_R6-2_TRAP_dSPN_9w;Lee_R6-2_TRAP_iSPN_9w;Wertz_R6-2_Cpu_11w	0.0025275
Arhgap10	12	Achour_R6-1_Cpu_30w;Langfelder_Hdh_Q175_Co_10m;Langfelder_Hdh_Q175_CPu_10m;Lee_R6-2_snRNA_dSPN_9w;Lee_R6-2_snRNA_FON_9w;Lee_R6-2_snRNA_iSPN_9w;Lee_R6-2_TRAP_CstrPN_9w;Lee_R6-2_TRAP_dSPN_9w;Lee_R6-2_TRAP_iSPN_9w;Vashishtha_R6-2_Co_12w;Vashishtha_R6-2_CPu_12w;Wertz_R6-2_Cpu_11w	0.00258402
Cacna2d3	12	Achour_R6-1_Cpu_30w;Langfelder_Hdh_Q175_CPu_10m;Lee_R6-2_snRNA_dSPN_9w;Lee_R6-2_snRNA_FON_9w;Lee_R6-2_snRNA_IN_Ch_9w;Lee_R6-2_snRNA_IN_PT_9w;Lee_R6-2_snRNA_iSPN_9w;Lee_R6-2_TRAP_CstrPN_9w;Lee_R6-2_TRAP_dSPN_9w;Lee_R6-2_TRAP_iSPN_9w;Vashishtha_R6-2_CPu_12w;Wertz_R6-2_Cpu_11w	0.00268829
Camkk2	12	Achour_R6-1_Cpu_30w;Langfelder_Hdh_Q175_Co_10m;Langfelder_Hdh_Q175_CPu_10m;Lee_R6-2_snRNA_dSPN_9w;Lee_R6-2_snRNA_FON_9w;Lee_R6-2_snRNA_iSPN_9w;Lee_R6-2_TRAP_CstrPN_9w;Lee_R6-2_TRAP_dSPN_9w;Lee_R6-2_TRAP_iSPN_9w;Vashishtha_R6-2_Co_12w;Vashishtha_R6-2_CPu_12w;Wertz_R6-2_Cpu_11w	0.00276265
Prkcb	12	Achour_R6-1_Cpu_30w;Langfelder_Hdh_Q175_Co_10m;Langfelder_Hdh_Q175_CPu_10m;Lee_R6-2_snRNA_dSPN_9w;Lee_R6-2_snRNA_FON_9w;Lee_R6-2_snRNA_IN_PT_9w;Lee_R6-2_snRNA_iSPN_9w;Lee_R6-2_snRNA_oligo_9w;Lee_R6-2_TRAP_CstrPN_9w;Lee_R6-2_TRAP_dSPN_9w;Lee_R6-2_TRAP_iSPN_9w;Wertz_R6-2_Cpu_11w	0.00278573
Sfmbt2	12	Achour_R6-1_Cpu_30w;Langfelder_Hdh_Q175_Co_10m;Langfelder_Hdh_Q175_CPu_10m;Lee_R6-2_snRNA_dSPN_9w;Lee_R6-2_snRNA_FON_9w;Lee_R6-2_snRNA_IN_PT_9w;Lee_R6-2_snRNA_iSPN_9w;Lee_R6-2_TRAP_dSPN_9w;Lee_R6-2_TRAP_iSPN_9w;Vashishtha_R6-2_Co_12w;Vashishtha_R6-2_CPu_12w;Wertz_R6-2_Cpu_11w	0.0030612
Hlf	12	Achour_R6-1_Cpu_30w;Langfelder_Hdh_Q175_Co_10m;Langfelder_Hdh_Q175_CPu_10m;Lee_R6-2_snRNA_dSPN_9w;Lee_R6-2_snRNA_FON_9w;Lee_R6-2_snRNA_iSPN_9w;Lee_R6-2_TRAP_CstrPN_9w;Lee_R6-2_TRAP_dSPN_9w;Lee_R6-2_TRAP_iSPN_9w;Vashishtha_R6-2_Co_12w;Vashishtha_R6-2_CPu_12w;Wertz_R6-2_Cpu_11w	0.00332403
Plcb1	12	Achour_R6-1_Cpu_30w;Langfelder_Hdh_Q175_Co_10m;Langfelder_Hdh_Q175_CPu_10m;Lee_R6-2_snRNA_dSPN_9w;Lee_R6-2_snRNA_FON_9w;Lee_R6-2_snRNA_IN_PT_9w;Lee_R6-2_snRNA_iSPN_9w;Lee_R6-2_TRAP_CstrPN_9w;Lee_R6-2_TRAP_dSPN_9w;Lee_R6-2_TRAP_iSPN_9w;Vashishtha_R6-2_Co_8w;Wertz_R6-2_Cpu_11w	0.00346779
Spock3	12	Achour_R6-1_Cpu_30w;Langfelder_Hdh_Q175_Co_10m;Langfelder_Hdh_Q175_CPu_10m;Lee_R6-2_snRNA_astro_9w;Lee_R6-2_snRNA_dSPN_9w;Lee_R6-2_snRNA_iSPN_9w;Lee_R6-2_snRNA_micro_9w;Lee_R6-2_snRNA_oligo_9w;Lee_R6-2_TRAP_dSPN_9w;Lee_R6-2_TRAP_iSPN_9w;Vashishtha_R6-2_CPu_12w;Wertz_R6-2_Cpu_11w	0.0035752
Gpr88	12	Achour_R6-1_Cpu_30w;Langfelder_Hdh_Q175_CPu_10m;Lee_R6-2_snRNA_dSPN_9w;Lee_R6-2_snRNA_FON_9w;Lee_R6-2_snRNA_iSPN_9w;Lee_R6-2_snRNA_oligo_9w;Lee_R6-2_TRAP_CstrPN_9w;Lee_R6-2_TRAP_dSPN_9w;Lee_R6-2_TRAP_iSPN_9w;Vashishtha_R6-2_CPu_12w;Vashishtha_R6-2_CPu_8w;Wertz_R6-2_Cpu_11w	0.00404292
Ttyh1	12	Achour_R6-1_Cpu_30w;Langfelder_Hdh_Q175_Co_10m;Langfelder_Hdh_Q175_CPu_10m;Lee_R6-2_snRNA_astro_9w;Lee_R6-2_snRNA_dSPN_9w;Lee_R6-2_snRNA_FON_9w;Lee_R6-2_snRNA_iSPN_9w;Lee_R6-2_TRAP_dSPN_9w;Lee_R6-2_TRAP_iSPN_9w;Vashishtha_R6-2_Co_12w;Vashishtha_R6-2_CPu_12w;Wertz_R6-2_Cpu_11w	0.00448451
Atp2b2	12	Achour_R6-1_Cpu_30w;Langfelder_Hdh_Q175_Co_10m;Langfelder_Hdh_Q175_CPu_10m;Lee_R6-2_snRNA_dSPN_9w;Lee_R6-2_snRNA_FON_9w;Lee_R6-2_snRNA_iSPN_9w;Lee_R6-2_TRAP_CstrPN_9w;Lee_R6-2_TRAP_dSPN_9w;Lee_R6-2_TRAP_iSPN_9w;Vashishtha_R6-2_Co_12w;Vashishtha_R6-2_CPu_12w;Wertz_R6-2_Cpu_11w	0.00453082
Lsamp	12	Lee_R6-2_snRNA_astro_9w;Lee_R6-2_snRNA_dSPN_9w;Lee_R6-2_snRNA_epen_ciliated_9w;Lee_R6-2_snRNA_epen_secretory_9w;Lee_R6-2_snRNA_FON_9w;Lee_R6-2_snRNA_IN_PT_9w;Lee_R6-2_snRNA_iSPN_9w;Lee_R6-2_snRNA_micro_9w;Lee_R6-2_snRNA_oligo_9w;Lee_R6-2_snRNA_OPC_9w;Lee_R6-2_TRAP_dSPN_9w;Lee_R6-2_TRAP_iSPN_9w	0.00459808
Camk4	12	Achour_R6-1_Cpu_30w;Langfelder_Hdh_Q175_CPu_10m;Lee_R6-2_snRNA_dSPN_9w;Lee_R6-2_snRNA_FON_9w;Lee_R6-2_snRNA_iSPN_9w;Lee_R6-2_TRAP_CstrPN_9w;Lee_R6-2_TRAP_dSPN_9w;Lee_R6-2_TRAP_iSPN_9w;Vashishtha_R6-2_Co_12w;Vashishtha_R6-2_CPu_12w;Vashishtha_R6-2_CPu_8w;Wertz_R6-2_Cpu_11w	0.00665574
Thsd7a	12	Achour_R6-1_Cpu_30w;Langfelder_Hdh_Q175_Co_10m;Langfelder_Hdh_Q175_CPu_10m;Lee_R6-2_snRNA_dSPN_9w;Lee_R6-2_snRNA_FON_9w;Lee_R6-2_snRNA_IN_PT_9w;Lee_R6-2_snRNA_iSPN_9w;Lee_R6-2_snRNA_oligo_9w;Lee_R6-2_TRAP_CstrPN_9w;Lee_R6-2_TRAP_dSPN_9w;Lee_R6-2_TRAP_iSPN_9w;Wertz_R6-2_Cpu_11w	0.00712504
Ramp1	12	Achour_R6-1_Cpu_30w;Langfelder_Hdh_Q175_Co_10m;Langfelder_Hdh_Q175_CPu_10m;Lee_R6-2_snRNA_dSPN_9w;Lee_R6-2_snRNA_FON_9w;Lee_R6-2_snRNA_iSPN_9w;Lee_R6-2_TRAP_CstrPN_9w;Lee_R6-2_TRAP_dSPN_9w;Lee_R6-2_TRAP_iSPN_9w;Vashishtha_R6-2_Co_12w;Vashishtha_R6-2_CPu_12w;Wertz_R6-2_Cpu_11w	0.00747912
Cnr1	12	Achour_R6-1_Cpu_30w;Langfelder_Hdh_Q175_CPu_10m;Lee_R6-2_snRNA_dSPN_9w;Lee_R6-2_snRNA_FON_9w;Lee_R6-2_snRNA_IN_PT_9w;Lee_R6-2_snRNA_iSPN_9w;Lee_R6-2_TRAP_CstrPN_9w;Lee_R6-2_TRAP_dSPN_9w;Lee_R6-2_TRAP_iSPN_9w;Vashishtha_R6-2_Co_8w;Vashishtha_R6-2_CPu_12w;Wertz_R6-2_Cpu_11w	0.00759859
Car12	12	Achour_R6-1_Cpu_30w;Langfelder_Hdh_Q175_Co_10m;Langfelder_Hdh_Q175_CPu_10m;Lee_R6-2_snRNA_dSPN_9w;Lee_R6-2_snRNA_iSPN_9w;Lee_R6-2_TRAP_dSPN_9w;Lee_R6-2_TRAP_iSPN_9w;Vashishtha_R6-2_Co_12w;Vashishtha_R6-2_Co_8w;Vashishtha_R6-2_CPu_12w;Vashishtha_R6-2_CPu_8w;Wertz_R6-2_Cpu_11w	0.00804325
Kcnip2	12	Achour_R6-1_Cpu_30w;Langfelder_Hdh_Q175_Co_10m;Langfelder_Hdh_Q175_CPu_10m;Lee_R6-2_snRNA_dSPN_9w;Lee_R6-2_snRNA_FON_9w;Lee_R6-2_snRNA_iSPN_9w;Lee_R6-2_TRAP_CstrPN_9w;Lee_R6-2_TRAP_dSPN_9w;Lee_R6-2_TRAP_iSPN_9w;Vashishtha_R6-2_Co_12w;Vashishtha_R6-2_CPu_12w;Wertz_R6-2_Cpu_11w	0.00824155
Polr2a	12	Achour_R6-1_Cpu_30w;Langfelder_Hdh_Q175_Co_10m;Langfelder_Hdh_Q175_CPu_10m;Lee_R6-2_snRNA_dSPN_9w;Lee_R6-2_snRNA_iSPN_9w;Lee_R6-2_snRNA_oligo_9w;Lee_R6-2_TRAP_CstrPN_9w;Lee_R6-2_TRAP_dSPN_9w;Lee_R6-2_TRAP_iSPN_9w;Vashishtha_R6-2_Co_12w;Vashishtha_R6-2_CPu_8w;Wertz_R6-2_Cpu_11w	0.00835402
Kcnip3	12	Achour_R6-1_Cpu_30w;Langfelder_Hdh_Q175_Co_10m;Langfelder_Hdh_Q175_CPu_10m;Lee_R6-2_snRNA_dSPN_9w;Lee_R6-2_snRNA_FON_9w;Lee_R6-2_snRNA_iSPN_9w;Lee_R6-2_TRAP_CstrPN_9w;Lee_R6-2_TRAP_dSPN_9w;Lee_R6-2_TRAP_iSPN_9w;Vashishtha_R6-2_Co_12w;Vashishtha_R6-2_CPu_12w;Wertz_R6-2_Cpu_11w	0.00858309
Neto2	12	Achour_R6-1_Cpu_30w;Langfelder_Hdh_Q175_CPu_10m;Lee_R6-2_snRNA_dSPN_9w;Lee_R6-2_snRNA_FON_9w;Lee_R6-2_snRNA_iSPN_9w;Lee_R6-2_TRAP_dSPN_9w;Lee_R6-2_TRAP_iSPN_9w;Vashishtha_R6-2_Co_12w;Vashishtha_R6-2_Co_8w;Vashishtha_R6-2_CPu_12w;Vashishtha_R6-2_CPu_8w;Wertz_R6-2_Cpu_11w	0.00897916
Gpr83	12	Achour_R6-1_Cpu_30w;Langfelder_Hdh_Q175_Co_10m;Langfelder_Hdh_Q175_CPu_10m;Lee_R6-2_snRNA_FON_9w;Lee_R6-2_snRNA_IN_PT_9w;Lee_R6-2_TRAP_dSPN_9w;Lee_R6-2_TRAP_iSPN_9w;Vashishtha_R6-2_Co_12w;Vashishtha_R6-2_Co_8w;Vashishtha_R6-2_CPu_12w;Vashishtha_R6-2_CPu_8w;Wertz_R6-2_Cpu_11w	0.00939724
Pde7b	12	Achour_R6-1_Cpu_30w;Langfelder_Hdh_Q175_Co_10m;Langfelder_Hdh_Q175_CPu_10m;Lee_R6-2_snRNA_dSPN_9w;Lee_R6-2_snRNA_FON_9w;Lee_R6-2_snRNA_iSPN_9w;Lee_R6-2_TRAP_CstrPN_9w;Lee_R6-2_TRAP_dSPN_9w;Lee_R6-2_TRAP_iSPN_9w;Vashishtha_R6-2_Co_12w;Vashishtha_R6-2_CPu_12w;Wertz_R6-2_Cpu_11w	0.00960175
Cnksr2	12	Achour_R6-1_Cpu_30w;Langfelder_Hdh_Q175_CPu_10m;Lee_R6-2_snRNA_dSPN_9w;Lee_R6-2_snRNA_FON_9w;Lee_R6-2_snRNA_iSPN_9w;Lee_R6-2_TRAP_CstrPN_9w;Lee_R6-2_TRAP_dSPN_9w;Lee_R6-2_TRAP_iSPN_9w;Vashishtha_R6-2_Co_12w;Vashishtha_R6-2_Co_8w;Vashishtha_R6-2_CPu_12w;Wertz_R6-2_Cpu_11w	0.00999751
Camk2n1	12	Achour_R6-1_Cpu_30w;Langfelder_Hdh_Q175_Co_10m;Langfelder_Hdh_Q175_CPu_10m;Lee_R6-2_snRNA_dSPN_9w;Lee_R6-2_snRNA_iSPN_9w;Lee_R6-2_TRAP_CstrPN_9w;Lee_R6-2_TRAP_dSPN_9w;Lee_R6-2_TRAP_iSPN_9w;Vashishtha_R6-2_Co_12w;Vashishtha_R6-2_CPu_12w;Vashishtha_R6-2_CPu_8w;Wertz_R6-2_Cpu_11w	0.0124673
Gria3	12	Achour_R6-1_Cpu_30w;Langfelder_Hdh_Q175_Co_10m;Langfelder_Hdh_Q175_CPu_10m;Lee_R6-2_snRNA_dSPN_9w;Lee_R6-2_snRNA_FON_9w;Lee_R6-2_snRNA_iSPN_9w;Lee_R6-2_TRAP_CstrPN_9w;Lee_R6-2_TRAP_dSPN_9w;Lee_R6-2_TRAP_iSPN_9w;Vashishtha_R6-2_Co_12w;Vashishtha_R6-2_Co_8w;Wertz_R6-2_Cpu_11w	0.0129172
Ppp1r1b	11	Achour_R6-1_Cpu_30w;Langfelder_Hdh_Q175_Co_10m;Langfelder_Hdh_Q175_CPu_10m;Lee_R6-2_snRNA_dSPN_9w;Lee_R6-2_snRNA_FON_9w;Lee_R6-2_snRNA_iSPN_9w;Lee_R6-2_TRAP_CstrPN_9w;Lee_R6-2_TRAP_dSPN_9w;Lee_R6-2_TRAP_iSPN_9w;Vashishtha_R6-2_Co_12w;Wertz_R6-2_Cpu_11w	5.71594e-05
Ppp1r16b	11	Achour_R6-1_Cpu_30w;Langfelder_Hdh_Q175_CPu_10m;Lee_R6-2_snRNA_dSPN_9w;Lee_R6-2_snRNA_FON_9w;Lee_R6-2_snRNA_IN_PT_9w;Lee_R6-2_snRNA_iSPN_9w;Lee_R6-2_snRNA_oligo_9w;Lee_R6-2_TRAP_dSPN_9w;Lee_R6-2_TRAP_iSPN_9w;Vashishtha_R6-2_CPu_12w;Wertz_R6-2_Cpu_11w	5.72976e-05
Gpr158	11	Achour_R6-1_Cpu_30w;Langfelder_Hdh_Q175_CPu_10m;Lee_R6-2_snRNA_astro_9w;Lee_R6-2_snRNA_dSPN_9w;Lee_R6-2_snRNA_FON_9w;Lee_R6-2_snRNA_IN_Ch_9w;Lee_R6-2_snRNA_iSPN_9w;Lee_R6-2_TRAP_CstrPN_9w;Lee_R6-2_TRAP_dSPN_9w;Lee_R6-2_TRAP_iSPN_9w;Wertz_R6-2_Cpu_11w	5.74244e-05
Dlgap3	11	Achour_R6-1_Cpu_30w;Langfelder_Hdh_Q175_CPu_10m;Lee_R6-2_snRNA_dSPN_9w;Lee_R6-2_snRNA_FON_9w;Lee_R6-2_snRNA_IN_Ch_9w;Lee_R6-2_snRNA_iSPN_9w;Lee_R6-2_TRAP_dSPN_9w;Lee_R6-2_TRAP_iSPN_9w;Vashishtha_R6-2_Co_12w;Vashishtha_R6-2_CPu_12w;Wertz_R6-2_Cpu_11w	6.03892e-05
Atad2b	11	Achour_R6-1_Cpu_30w;Langfelder_Hdh_Q175_Co_10m;Langfelder_Hdh_Q175_CPu_10m;Lee_R6-2_snRNA_dSPN_9w;Lee_R6-2_snRNA_FON_9w;Lee_R6-2_snRNA_IN_Ch_9w;Lee_R6-2_snRNA_IN_PT_9w;Lee_R6-2_snRNA_iSPN_9w;Lee_R6-2_TRAP_iSPN_9w;Vashishtha_R6-2_Co_12w;Wertz_R6-2_Cpu_11w	7.21112e-05
Ddit4l	11	Achour_R6-1_Cpu_30w;Langfelder_Hdh_Q175_Co_10m;Langfelder_Hdh_Q175_CPu_10m;Lee_R6-2_TRAP_CstrPN_9w;Lee_R6-2_TRAP_dSPN_9w;Lee_R6-2_TRAP_iSPN_9w;Vashishtha_R6-2_Co_12w;Vashishtha_R6-2_Co_8w;Vashishtha_R6-2_CPu_12w;Vashishtha_R6-2_CPu_8w;Wertz_R6-2_Cpu_11w	8.64058e-05
Rbfox1	11	Achour_R6-1_Cpu_30w;Langfelder_Hdh_Q175_Co_10m;Langfelder_Hdh_Q175_CPu_10m;Lee_R6-2_snRNA_dSPN_9w;Lee_R6-2_snRNA_FON_9w;Lee_R6-2_snRNA_IN_PT_9w;Lee_R6-2_snRNA_iSPN_9w;Lee_R6-2_TRAP_CstrPN_9w;Lee_R6-2_TRAP_dSPN_9w;Lee_R6-2_TRAP_iSPN_9w;Wertz_R6-2_Cpu_11w	0.000117667
Myt1l	11	Achour_R6-1_Cpu_30w;Langfelder_Hdh_Q175_CPu_10m;Lee_R6-2_snRNA_dSPN_9w;Lee_R6-2_snRNA_FON_9w;Lee_R6-2_snRNA_IN_Ch_9w;Lee_R6-2_snRNA_IN_PT_9w;Lee_R6-2_snRNA_iSPN_9w;Lee_R6-2_TRAP_CstrPN_9w;Lee_R6-2_TRAP_dSPN_9w;Lee_R6-2_TRAP_iSPN_9w;Wertz_R6-2_Cpu_11w	0.000131979
Inf2	11	Achour_R6-1_Cpu_30w;Langfelder_Hdh_Q175_Co_10m;Langfelder_Hdh_Q175_CPu_10m;Lee_R6-2_snRNA_dSPN_9w;Lee_R6-2_snRNA_FON_9w;Lee_R6-2_snRNA_iSPN_9w;Lee_R6-2_snRNA_oligo_9w;Lee_R6-2_TRAP_CstrPN_9w;Lee_R6-2_TRAP_dSPN_9w;Lee_R6-2_TRAP_iSPN_9w;Wertz_R6-2_Cpu_11w	0.000133972
Gas7	11	Achour_R6-1_Cpu_30w;Langfelder_Hdh_Q175_CPu_10m;Lee_R6-2_snRNA_dSPN_9w;Lee_R6-2_snRNA_FON_9w;Lee_R6-2_snRNA_IN_PT_9w;Lee_R6-2_snRNA_iSPN_9w;Lee_R6-2_snRNA_oligo_9w;Lee_R6-2_TRAP_CstrPN_9w;Lee_R6-2_TRAP_dSPN_9w;Lee_R6-2_TRAP_iSPN_9w;Wertz_R6-2_Cpu_11w	0.000162429
Snhg11	11	Achour_R6-1_Cpu_30w;Lee_R6-2_snRNA_astro_9w;Lee_R6-2_snRNA_dSPN_9w;Lee_R6-2_snRNA_FON_9w;Lee_R6-2_snRNA_IN_PT_9w;Lee_R6-2_snRNA_iSPN_9w;Lee_R6-2_snRNA_micro_9w;Lee_R6-2_snRNA_neuroblast_9w;Lee_R6-2_snRNA_oligo_9w;Lee_R6-2_snRNA_OPC_9w;Lee_R6-2_TRAP_CstrPN_9w	0.000213933
Dbp	11	Achour_R6-1_Cpu_30w;Langfelder_Hdh_Q175_Co_10m;Langfelder_Hdh_Q175_CPu_10m;Lee_R6-2_snRNA_dSPN_9w;Lee_R6-2_snRNA_iSPN_9w;Lee_R6-2_TRAP_CstrPN_9w;Lee_R6-2_TRAP_dSPN_9w;Lee_R6-2_TRAP_iSPN_9w;Vashishtha_R6-2_Co_12w;Vashishtha_R6-2_CPu_12w;Wertz_R6-2_Cpu_11w	0.000733546
Itpr1	11	Achour_R6-1_Cpu_30w;Langfelder_Hdh_Q175_CPu_10m;Lee_R6-2_snRNA_dSPN_9w;Lee_R6-2_snRNA_FON_9w;Lee_R6-2_snRNA_iSPN_9w;Lee_R6-2_TRAP_CstrPN_9w;Lee_R6-2_TRAP_dSPN_9w;Lee_R6-2_TRAP_iSPN_9w;Vashishtha_R6-2_Co_12w;Vashishtha_R6-2_CPu_12w;Wertz_R6-2_Cpu_11w	0.000779671
Camk2b	11	Achour_R6-1_Cpu_30w;Langfelder_Hdh_Q175_Co_10m;Langfelder_Hdh_Q175_CPu_10m;Lee_R6-2_snRNA_dSPN_9w;Lee_R6-2_snRNA_FON_9w;Lee_R6-2_snRNA_iSPN_9w;Lee_R6-2_TRAP_CstrPN_9w;Lee_R6-2_TRAP_dSPN_9w;Lee_R6-2_TRAP_iSPN_9w;Vashishtha_R6-2_CPu_12w;Wertz_R6-2_Cpu_11w	0.000931726
Pcdh9	11	Lee_R6-2_snRNA_dSPN_9w;Lee_R6-2_snRNA_epen_ciliated_9w;Lee_R6-2_snRNA_epen_secretory_9w;Lee_R6-2_snRNA_FON_9w;Lee_R6-2_snRNA_IN_Ch_9w;Lee_R6-2_snRNA_IN_PT_9w;Lee_R6-2_snRNA_IN_SN_9w;Lee_R6-2_snRNA_iSPN_9w;Lee_R6-2_snRNA_micro_9w;Lee_R6-2_snRNA_OPC_9w;Lee_R6-2_TRAP_dSPN_9w	0.00097599
Prkce	11	Achour_R6-1_Cpu_30w;Langfelder_Hdh_Q175_Co_10m;Langfelder_Hdh_Q175_CPu_10m;Lee_R6-2_snRNA_dSPN_9w;Lee_R6-2_snRNA_FON_9w;Lee_R6-2_snRNA_IN_PT_9w;Lee_R6-2_snRNA_iSPN_9w;Lee_R6-2_TRAP_CstrPN_9w;Lee_R6-2_TRAP_dSPN_9w;Lee_R6-2_TRAP_iSPN_9w;Wertz_R6-2_Cpu_11w	0.0010191
Kalrn	11	Achour_R6-1_Cpu_30w;Langfelder_Hdh_Q175_Co_10m;Langfelder_Hdh_Q175_CPu_10m;Lee_R6-2_snRNA_dSPN_9w;Lee_R6-2_snRNA_FON_9w;Lee_R6-2_snRNA_IN_PT_9w;Lee_R6-2_snRNA_iSPN_9w;Lee_R6-2_snRNA_neuroblast_9w;Lee_R6-2_TRAP_CstrPN_9w;Lee_R6-2_TRAP_dSPN_9w;Wertz_R6-2_Cpu_11w	0.00109583
Pcsk2	11	Achour_R6-1_Cpu_30w;Langfelder_Hdh_Q175_Co_10m;Langfelder_Hdh_Q175_CPu_10m;Lee_R6-2_snRNA_dSPN_9w;Lee_R6-2_snRNA_FON_9w;Lee_R6-2_snRNA_IN_PT_9w;Lee_R6-2_snRNA_iSPN_9w;Lee_R6-2_TRAP_CstrPN_9w;Lee_R6-2_TRAP_dSPN_9w;Lee_R6-2_TRAP_iSPN_9w;Wertz_R6-2_Cpu_11w	0.00117329
Kcnh3	11	Achour_R6-1_Cpu_30w;Langfelder_Hdh_Q175_Co_10m;Langfelder_Hdh_Q175_CPu_10m;Lee_R6-2_snRNA_dSPN_9w;Lee_R6-2_snRNA_iSPN_9w;Lee_R6-2_TRAP_CstrPN_9w;Lee_R6-2_TRAP_dSPN_9w;Lee_R6-2_TRAP_iSPN_9w;Vashishtha_R6-2_Co_12w;Vashishtha_R6-2_CPu_12w;Wertz_R6-2_Cpu_11w	0.00117957
Tesc	11	Achour_R6-1_Cpu_30w;Langfelder_Hdh_Q175_Co_10m;Langfelder_Hdh_Q175_CPu_10m;Lee_R6-2_snRNA_dSPN_9w;Lee_R6-2_snRNA_FON_9w;Lee_R6-2_snRNA_iSPN_9w;Lee_R6-2_TRAP_dSPN_9w;Lee_R6-2_TRAP_iSPN_9w;Vashishtha_R6-2_Co_12w;Vashishtha_R6-2_CPu_12w;Wertz_R6-2_Cpu_11w	0.00119358
Ypel2	11	Achour_R6-1_Cpu_30w;Langfelder_Hdh_Q175_CPu_10m;Lee_R6-2_snRNA_dSPN_9w;Lee_R6-2_snRNA_FON_9w;Lee_R6-2_snRNA_IN_PT_9w;Lee_R6-2_snRNA_iSPN_9w;Lee_R6-2_snRNA_oligo_9w;Lee_R6-2_TRAP_CstrPN_9w;Lee_R6-2_TRAP_dSPN_9w;Lee_R6-2_TRAP_iSPN_9w;Wertz_R6-2_Cpu_11w	0.00139055
Cplx2	11	Achour_R6-1_Cpu_30w;Langfelder_Hdh_Q175_Co_10m;Langfelder_Hdh_Q175_CPu_10m;Lee_R6-2_snRNA_dSPN_9w;Lee_R6-2_snRNA_FON_9w;Lee_R6-2_snRNA_iSPN_9w;Lee_R6-2_TRAP_CstrPN_9w;Lee_R6-2_TRAP_dSPN_9w;Lee_R6-2_TRAP_iSPN_9w;Vashishtha_R6-2_Co_12w;Wertz_R6-2_Cpu_11w	0.00162462
Npas2	11	Achour_R6-1_Cpu_30w;Langfelder_Hdh_Q175_CPu_10m;Lee_R6-2_snRNA_dSPN_9w;Lee_R6-2_snRNA_FON_9w;Lee_R6-2_snRNA_IN_Ch_9w;Lee_R6-2_snRNA_iSPN_9w;Lee_R6-2_TRAP_dSPN_9w;Lee_R6-2_TRAP_iSPN_9w;Vashishtha_R6-2_Co_12w;Vashishtha_R6-2_CPu_12w;Wertz_R6-2_Cpu_11w	0.00202056
Camkv	11	Achour_R6-1_Cpu_30w;Langfelder_Hdh_Q175_Co_10m;Langfelder_Hdh_Q175_CPu_10m;Lee_R6-2_snRNA_dSPN_9w;Lee_R6-2_snRNA_FON_9w;Lee_R6-2_snRNA_iSPN_9w;Lee_R6-2_TRAP_dSPN_9w;Lee_R6-2_TRAP_iSPN_9w;Vashishtha_R6-2_Co_12w;Vashishtha_R6-2_CPu_12w;Wertz_R6-2_Cpu_11w	0.00225526
Gad1	11	Achour_R6-1_Cpu_30w;Langfelder_Hdh_Q175_Co_10m;Lee_R6-2_snRNA_FON_9w;Lee_R6-2_snRNA_IN_PT_9w;Lee_R6-2_snRNA_iSPN_9w;Lee_R6-2_TRAP_CstrPN_9w;Lee_R6-2_TRAP_dSPN_9w;Lee_R6-2_TRAP_iSPN_9w;Vashishtha_R6-2_Co_12w;Vashishtha_R6-2_Co_8w;Wertz_R6-2_Cpu_11w	0.00246043
Cpne5	11	Achour_R6-1_Cpu_30w;Langfelder_Hdh_Q175_Co_10m;Lee_R6-2_snRNA_dSPN_9w;Lee_R6-2_snRNA_FON_9w;Lee_R6-2_snRNA_IN_Ch_9w;Lee_R6-2_snRNA_iSPN_9w;Lee_R6-2_TRAP_CstrPN_9w;Lee_R6-2_TRAP_dSPN_9w;Lee_R6-2_TRAP_iSPN_9w;Vashishtha_R6-2_Co_12w;Wertz_R6-2_Cpu_11w	0.00251458
Rbfox3	11	Langfelder_Hdh_Q175_Co_10m;Langfelder_Hdh_Q175_CPu_10m;Lee_R6-2_snRNA_dSPN_9w;Lee_R6-2_snRNA_FON_9w;Lee_R6-2_snRNA_IN_Ch_9w;Lee_R6-2_snRNA_IN_PT_9w;Lee_R6-2_snRNA_iSPN_9w;Lee_R6-2_TRAP_CstrPN_9w;Lee_R6-2_TRAP_dSPN_9w;Lee_R6-2_TRAP_iSPN_9w;Wertz_R6-2_Cpu_11w	0.00261461
Rgs9	11	Achour_R6-1_Cpu_30w;Langfelder_Hdh_Q175_CPu_10m;Lee_R6-2_snRNA_dSPN_9w;Lee_R6-2_snRNA_FON_9w;Lee_R6-2_snRNA_iSPN_9w;Lee_R6-2_snRNA_OPC_9w;Lee_R6-2_TRAP_dSPN_9w;Lee_R6-2_TRAP_iSPN_9w;Vashishtha_R6-2_Co_12w;Vashishtha_R6-2_CPu_12w;Wertz_R6-2_Cpu_11w	0.00282218
Rcan2	11	Achour_R6-1_Cpu_30w;Langfelder_Hdh_Q175_CPu_10m;Lee_R6-2_snRNA_astro_9w;Lee_R6-2_snRNA_dSPN_9w;Lee_R6-2_snRNA_FON_9w;Lee_R6-2_snRNA_IN_Ch_9w;Lee_R6-2_snRNA_iSPN_9w;Lee_R6-2_TRAP_CstrPN_9w;Lee_R6-2_TRAP_dSPN_9w;Lee_R6-2_TRAP_iSPN_9w;Wertz_R6-2_Cpu_11w	0.0029567
Wwc1	11	Achour_R6-1_Cpu_30w;Langfelder_Hdh_Q175_Co_10m;Langfelder_Hdh_Q175_CPu_10m;Lee_R6-2_snRNA_dSPN_9w;Lee_R6-2_snRNA_FON_9w;Lee_R6-2_snRNA_iSPN_9w;Lee_R6-2_TRAP_CstrPN_9w;Lee_R6-2_TRAP_dSPN_9w;Lee_R6-2_TRAP_iSPN_9w;Vashishtha_R6-2_CPu_12w;Wertz_R6-2_Cpu_11w	0.00298742
Pde8b	11	Achour_R6-1_Cpu_30w;Langfelder_Hdh_Q175_Co_10m;Langfelder_Hdh_Q175_CPu_10m;Lee_R6-2_snRNA_dSPN_9w;Lee_R6-2_snRNA_FON_9w;Lee_R6-2_snRNA_IN_PT_9w;Lee_R6-2_snRNA_iSPN_9w;Lee_R6-2_TRAP_CstrPN_9w;Lee_R6-2_TRAP_dSPN_9w;Lee_R6-2_TRAP_iSPN_9w;Wertz_R6-2_Cpu_11w	0.00300819
Dgkb	11	Achour_R6-1_Cpu_30w;Langfelder_Hdh_Q175_Co_10m;Langfelder_Hdh_Q175_CPu_10m;Lee_R6-2_snRNA_dSPN_9w;Lee_R6-2_snRNA_FON_9w;Lee_R6-2_snRNA_iSPN_9w;Lee_R6-2_TRAP_dSPN_9w;Lee_R6-2_TRAP_iSPN_9w;Vashishtha_R6-2_Co_8w;Vashishtha_R6-2_CPu_12w;Wertz_R6-2_Cpu_11w	0.00323993
Nrgn	11	Achour_R6-1_Cpu_30w;Langfelder_Hdh_Q175_Co_10m;Langfelder_Hdh_Q175_CPu_10m;Lee_R6-2_snRNA_dSPN_9w;Lee_R6-2_snRNA_FON_9w;Lee_R6-2_snRNA_iSPN_9w;Lee_R6-2_TRAP_CstrPN_9w;Lee_R6-2_TRAP_dSPN_9w;Lee_R6-2_TRAP_iSPN_9w;Vashishtha_R6-2_Co_12w;Wertz_R6-2_Cpu_11w	0.00348763
Pitpnm2	11	Achour_R6-1_Cpu_30w;Langfelder_Hdh_Q175_Co_10m;Langfelder_Hdh_Q175_CPu_10m;Lee_R6-2_snRNA_dSPN_9w;Lee_R6-2_snRNA_iSPN_9w;Lee_R6-2_TRAP_CstrPN_9w;Lee_R6-2_TRAP_dSPN_9w;Lee_R6-2_TRAP_iSPN_9w;Vashishtha_R6-2_Co_12w;Vashishtha_R6-2_CPu_12w;Wertz_R6-2_Cpu_11w	0.00376263
Lrp1b	11	Achour_R6-1_Cpu_30w;Langfelder_Hdh_Q175_Co_10m;Lee_R6-2_snRNA_astro_9w;Lee_R6-2_snRNA_epen_ciliated_9w;Lee_R6-2_snRNA_IN_Ch_9w;Lee_R6-2_snRNA_IN_PT_9w;Lee_R6-2_snRNA_iSPN_9w;Lee_R6-2_snRNA_micro_9w;Lee_R6-2_snRNA_neuroblast_9w;Lee_R6-2_TRAP_dSPN_9w;Lee_R6-2_TRAP_iSPN_9w	0.00403719
Hrk	11	Achour_R6-1_Cpu_30w;Langfelder_Hdh_Q175_Co_10m;Langfelder_Hdh_Q175_CPu_10m;Lee_R6-2_TRAP_CstrPN_9w;Lee_R6-2_TRAP_dSPN_9w;Lee_R6-2_TRAP_iSPN_9w;Vashishtha_R6-2_Co_12w;Vashishtha_R6-2_Co_8w;Vashishtha_R6-2_CPu_12w;Vashishtha_R6-2_CPu_8w;Wertz_R6-2_Cpu_11w	0.00446681
Cx3cl1	11	Achour_R6-1_Cpu_30w;Langfelder_Hdh_Q175_Co_10m;Langfelder_Hdh_Q175_CPu_10m;Lee_R6-2_snRNA_dSPN_9w;Lee_R6-2_snRNA_FON_9w;Lee_R6-2_snRNA_iSPN_9w;Lee_R6-2_TRAP_dSPN_9w;Lee_R6-2_TRAP_iSPN_9w;Vashishtha_R6-2_Co_12w;Vashishtha_R6-2_CPu_12w;Wertz_R6-2_Cpu_11w	0.00458292
Rhobtb2	11	Achour_R6-1_Cpu_30w;Langfelder_Hdh_Q175_Co_10m;Langfelder_Hdh_Q175_CPu_10m;Lee_R6-2_snRNA_dSPN_9w;Lee_R6-2_snRNA_FON_9w;Lee_R6-2_snRNA_iSPN_9w;Lee_R6-2_TRAP_dSPN_9w;Lee_R6-2_TRAP_iSPN_9w;Vashishtha_R6-2_Co_12w;Vashishtha_R6-2_CPu_12w;Wertz_R6-2_Cpu_11w	0.00474316
Homer1	11	Achour_R6-1_Cpu_30w;Langfelder_Hdh_Q175_CPu_10m;Lee_R6-2_snRNA_dSPN_9w;Lee_R6-2_snRNA_FON_9w;Lee_R6-2_snRNA_iSPN_9w;Lee_R6-2_TRAP_CstrPN_9w;Lee_R6-2_TRAP_dSPN_9w;Lee_R6-2_TRAP_iSPN_9w;Vashishtha_R6-2_Co_12w;Vashishtha_R6-2_CPu_12w;Wertz_R6-2_Cpu_11w	0.00565952
Lin28b	11	Achour_R6-1_Cpu_30w;Langfelder_Hdh_Q175_Co_10m;Langfelder_Hdh_Q175_CPu_10m;Lee_R6-2_snRNA_dSPN_9w;Lee_R6-2_snRNA_IN_PT_9w;Lee_R6-2_snRNA_iSPN_9w;Lee_R6-2_TRAP_CstrPN_9w;Lee_R6-2_TRAP_dSPN_9w;Lee_R6-2_TRAP_iSPN_9w;Vashishtha_R6-2_Co_12w;Wertz_R6-2_Cpu_11w	0.00704785
Zfyve28	11	Achour_R6-1_Cpu_30w;Langfelder_Hdh_Q175_Co_10m;Langfelder_Hdh_Q175_CPu_10m;Lee_R6-2_snRNA_dSPN_9w;Lee_R6-2_snRNA_FON_9w;Lee_R6-2_snRNA_iSPN_9w;Lee_R6-2_TRAP_CstrPN_9w;Lee_R6-2_TRAP_dSPN_9w;Lee_R6-2_TRAP_iSPN_9w;Vashishtha_R6-2_CPu_12w;Wertz_R6-2_Cpu_11w	0.00707491
Cap2	11	Achour_R6-1_Cpu_30w;Langfelder_Hdh_Q175_Co_10m;Langfelder_Hdh_Q175_CPu_10m;Lee_R6-2_snRNA_dSPN_9w;Lee_R6-2_snRNA_FON_9w;Lee_R6-2_snRNA_iSPN_9w;Lee_R6-2_TRAP_CstrPN_9w;Lee_R6-2_TRAP_dSPN_9w;Lee_R6-2_TRAP_iSPN_9w;Vashishtha_R6-2_Co_12w;Wertz_R6-2_Cpu_11w	0.00783774
Mgll	11	Achour_R6-1_Cpu_30w;Langfelder_Hdh_Q175_Co_10m;Lee_R6-2_snRNA_dSPN_9w;Lee_R6-2_snRNA_FON_9w;Lee_R6-2_snRNA_IN_PT_9w;Lee_R6-2_snRNA_iSPN_9w;Lee_R6-2_TRAP_CstrPN_9w;Lee_R6-2_TRAP_dSPN_9w;Lee_R6-2_TRAP_iSPN_9w;Vashishtha_R6-2_Co_12w;Vashishtha_R6-2_CPu_12w	0.00790983
Ncam2	11	Achour_R6-1_Cpu_30w;Lee_R6-2_snRNA_dSPN_9w;Lee_R6-2_snRNA_epen_ciliated_9w;Lee_R6-2_snRNA_FON_9w;Lee_R6-2_snRNA_IN_Ch_9w;Lee_R6-2_snRNA_IN_PT_9w;Lee_R6-2_snRNA_iSPN_9w;Lee_R6-2_snRNA_oligo_9w;Lee_R6-2_TRAP_dSPN_9w;Lee_R6-2_TRAP_iSPN_9w;Vashishtha_R6-2_Co_8w	0.00820484
Rasgrp1	11	Achour_R6-1_Cpu_30w;Langfelder_Hdh_Q175_Co_10m;Lee_R6-2_snRNA_dSPN_9w;Lee_R6-2_snRNA_FON_9w;Lee_R6-2_snRNA_iSPN_9w;Lee_R6-2_TRAP_CstrPN_9w;Lee_R6-2_TRAP_dSPN_9w;Lee_R6-2_TRAP_iSPN_9w;Vashishtha_R6-2_Co_12w;Vashishtha_R6-2_Co_8w;Wertz_R6-2_Cpu_11w	0.00920042
Tmem132b	11	Achour_R6-1_Cpu_30w;Langfelder_Hdh_Q175_CPu_10m;Lee_R6-2_snRNA_dSPN_9w;Lee_R6-2_snRNA_FON_9w;Lee_R6-2_snRNA_IN_Ch_9w;Lee_R6-2_snRNA_iSPN_9w;Lee_R6-2_TRAP_CstrPN_9w;Lee_R6-2_TRAP_dSPN_9w;Lee_R6-2_TRAP_iSPN_9w;Wertz_R6-2_Cpu_11w	0.00955963
Kcnq3	11	Achour_R6-1_Cpu_30w;Langfelder_Hdh_Q175_CPu_10m;Lee_R6-2_snRNA_dSPN_9w;Lee_R6-2_snRNA_FON_9w;Lee_R6-2_snRNA_IN_PT_9w;Lee_R6-2_snRNA_iSPN_9w;Lee_R6-2_TRAP_CstrPN_9w;Lee_R6-2_TRAP_dSPN_9w;Lee_R6-2_TRAP_iSPN_9w;Vashishtha_R6-2_CPu_12w;Wertz_R6-2_Cpu_11w	0.0096735
Synpr	11	Achour_R6-1_Cpu_30w;Langfelder_Hdh_Q175_Co_10m;Lee_R6-2_snRNA_dSPN_9w;Lee_R6-2_snRNA_IN_PT_9w;Lee_R6-2_snRNA_iSPN_9w;Lee_R6-2_snRNA_oligo_9w;Lee_R6-2_TRAP_dSPN_9w;Lee_R6-2_TRAP_iSPN_9w;Vashishtha_R6-2_Co_8w;Vashishtha_R6-2_CPu_12w;Wertz_R6-2_Cpu_11w	0.0097113
Ssbp4	11	Achour_R6-1_Cpu_30w;Langfelder_Hdh_Q175_CPu_10m;Lee_R6-2_snRNA_dSPN_9w;Lee_R6-2_snRNA_FON_9w;Lee_R6-2_snRNA_IN_PT_9w;Lee_R6-2_snRNA_iSPN_9w;Lee_R6-2_TRAP_dSPN_9w;Lee_R6-2_TRAP_iSPN_9w;Vashishtha_R6-2_Co_12w;Vashishtha_R6-2_CPu_12w;Wertz_R6-2_Cpu_11w	0.0101579
Mctp1	11	Achour_R6-1_Cpu_30w;Langfelder_Hdh_Q175_Co_10m;Lee_R6-2_snRNA_dSPN_9w;Lee_R6-2_snRNA_FON_9w;Lee_R6-2_snRNA_IN_PT_9w;Lee_R6-2_TRAP_CstrPN_9w;Lee_R6-2_TRAP_dSPN_9w;Lee_R6-2_TRAP_iSPN_9w;Vashishtha_R6-2_CPu_12w;Vashishtha_R6-2_CPu_8w;Wertz_R6-2_Cpu_11w	0.0106554
Lrrk2	11	Achour_R6-1_Cpu_30w;Langfelder_Hdh_Q175_CPu_10m;Lee_R6-2_snRNA_dSPN_9w;Lee_R6-2_snRNA_FON_9w;Lee_R6-2_snRNA_iSPN_9w;Lee_R6-2_TRAP_CstrPN_9w;Lee_R6-2_TRAP_dSPN_9w;Lee_R6-2_TRAP_iSPN_9w;Vashishtha_R6-2_Co_12w;Vashishtha_R6-2_CPu_12w;Wertz_R6-2_Cpu_11w	0.0108458
Pitpnc1	11	Achour_R6-1_Cpu_30w;Langfelder_Hdh_Q175_Co_10m;Lee_R6-2_snRNA_dSPN_9w;Lee_R6-2_snRNA_FON_9w;Lee_R6-2_snRNA_IN_PT_9w;Lee_R6-2_snRNA_iSPN_9w;Lee_R6-2_TRAP_CstrPN_9w;Lee_R6-2_TRAP_dSPN_9w;Lee_R6-2_TRAP_iSPN_9w;Vashishtha_R6-2_Co_12w;Wertz_R6-2_Cpu_11w	0.0121806
Cdh18	11	Langfelder_Hdh_Q175_Co_10m;Langfelder_Hdh_Q175_CPu_10m;Lee_R6-2_snRNA_dSPN_9w;Lee_R6-2_snRNA_FON_9w;Lee_R6-2_snRNA_IN_PT_9w;Lee_R6-2_snRNA_iSPN_9w;Lee_R6-2_TRAP_CstrPN_9w;Lee_R6-2_TRAP_dSPN_9w;Vashishtha_R6-2_Co_12w;Vashishtha_R6-2_CPu_12w;Wertz_R6-2_Cpu_11w	0.0206043
Dlg2	10	Achour_R6-1_Cpu_30w;Langfelder_Hdh_Q175_CPu_10m;Lee_R6-2_snRNA_astro_9w;Lee_R6-2_snRNA_IN_Ch_9w;Lee_R6-2_snRNA_IN_PT_9w;Lee_R6-2_snRNA_iSPN_9w;Lee_R6-2_snRNA_micro_9w;Lee_R6-2_snRNA_neuroblast_9w;Lee_R6-2_TRAP_dSPN_9w;Lee_R6-2_TRAP_iSPN_9w	2.63329e-05
Slc24a2	10	Achour_R6-1_Cpu_30w;Lee_R6-2_snRNA_dSPN_9w;Lee_R6-2_snRNA_FON_9w;Lee_R6-2_snRNA_IN_PT_9w;Lee_R6-2_snRNA_iSPN_9w;Lee_R6-2_snRNA_oligo_9w;Lee_R6-2_TRAP_CstrPN_9w;Lee_R6-2_TRAP_dSPN_9w;Lee_R6-2_TRAP_iSPN_9w;Vashishtha_R6-2_Co_12w	3.64918e-05
Il1rapl1	10	Achour_R6-1_Cpu_30w;Lee_R6-2_snRNA_astro_9w;Lee_R6-2_snRNA_dSPN_9w;Lee_R6-2_snRNA_FON_9w;Lee_R6-2_snRNA_IN_Ch_9w;Lee_R6-2_snRNA_iSPN_9w;Lee_R6-2_snRNA_neuroblast_9w;Lee_R6-2_snRNA_oligo_9w;Lee_R6-2_TRAP_dSPN_9w;Lee_R6-2_TRAP_iSPN_9w	7.67286e-05
Gprin3	10	Achour_R6-1_Cpu_30w;Langfelder_Hdh_Q175_CPu_10m;Lee_R6-2_snRNA_dSPN_9w;Lee_R6-2_snRNA_FON_9w;Lee_R6-2_snRNA_IN_Ch_9w;Lee_R6-2_snRNA_iSPN_9w;Lee_R6-2_TRAP_dSPN_9w;Lee_R6-2_TRAP_iSPN_9w;Vashishtha_R6-2_CPu_12w;Wertz_R6-2_Cpu_11w	0.000189497
Sez6	10	Achour_R6-1_Cpu_30w;Langfelder_Hdh_Q175_CPu_10m;Lee_R6-2_snRNA_dSPN_9w;Lee_R6-2_snRNA_FON_9w;Lee_R6-2_snRNA_IN_Ch_9w;Lee_R6-2_snRNA_iSPN_9w;Lee_R6-2_TRAP_dSPN_9w;Lee_R6-2_TRAP_iSPN_9w;Vashishtha_R6-2_CPu_12w;Wertz_R6-2_Cpu_11w	0.000282098
Slc8a2	10	Achour_R6-1_Cpu_30w;Langfelder_Hdh_Q175_CPu_10m;Lee_R6-2_snRNA_dSPN_9w;Lee_R6-2_snRNA_FON_9w;Lee_R6-2_snRNA_iSPN_9w;Lee_R6-2_TRAP_CstrPN_9w;Lee_R6-2_TRAP_dSPN_9w;Lee_R6-2_TRAP_iSPN_9w;Vashishtha_R6-2_CPu_12w;Wertz_R6-2_Cpu_11w	0.000460574
Alcam	10	Achour_R6-1_Cpu_30w;Langfelder_Hdh_Q175_CPu_10m;Lee_R6-2_snRNA_dSPN_9w;Lee_R6-2_snRNA_FON_9w;Lee_R6-2_snRNA_IN_Ch_9w;Lee_R6-2_snRNA_iSPN_9w;Lee_R6-2_snRNA_oligo_9w;Lee_R6-2_TRAP_dSPN_9w;Lee_R6-2_TRAP_iSPN_9w;Wertz_R6-2_Cpu_11w	0.000479877
Pdzd2	10	Achour_R6-1_Cpu_30w;Langfelder_Hdh_Q175_CPu_10m;Lee_R6-2_snRNA_dSPN_9w;Lee_R6-2_snRNA_FON_9w;Lee_R6-2_snRNA_iSPN_9w;Lee_R6-2_TRAP_dSPN_9w;Lee_R6-2_TRAP_iSPN_9w;Vashishtha_R6-2_Co_12w;Vashishtha_R6-2_CPu_12w;Wertz_R6-2_Cpu_11w	0.000499111
2010300C02Rik	10	Achour_R6-1_Cpu_30w;Langfelder_Hdh_Q175_Co_10m;Langfelder_Hdh_Q175_CPu_10m;Lee_R6-2_snRNA_dSPN_9w;Lee_R6-2_snRNA_FON_9w;Lee_R6-2_snRNA_iSPN_9w;Lee_R6-2_TRAP_CstrPN_9w;Lee_R6-2_TRAP_dSPN_9w;Lee_R6-2_TRAP_iSPN_9w;Wertz_R6-2_Cpu_11w	0.000574528
Atp1a1	10	Achour_R6-1_Cpu_30w;Langfelder_Hdh_Q175_Co_10m;Langfelder_Hdh_Q175_CPu_10m;Lee_R6-2_snRNA_dSPN_9w;Lee_R6-2_snRNA_FON_9w;Lee_R6-2_snRNA_iSPN_9w;Lee_R6-2_TRAP_CstrPN_9w;Lee_R6-2_TRAP_dSPN_9w;Lee_R6-2_TRAP_iSPN_9w;Wertz_R6-2_Cpu_11w	0.000634087
Baiap2	10	Achour_R6-1_Cpu_30w;Langfelder_Hdh_Q175_Co_10m;Langfelder_Hdh_Q175_CPu_10m;Lee_R6-2_snRNA_dSPN_9w;Lee_R6-2_snRNA_FON_9w;Lee_R6-2_snRNA_iSPN_9w;Lee_R6-2_TRAP_dSPN_9w;Lee_R6-2_TRAP_iSPN_9w;Vashishtha_R6-2_CPu_12w;Wertz_R6-2_Cpu_11w	0.000652195
Chst1	10	Achour_R6-1_Cpu_30w;Langfelder_Hdh_Q175_Co_10m;Langfelder_Hdh_Q175_CPu_10m;Lee_R6-2_snRNA_dSPN_9w;Lee_R6-2_snRNA_iSPN_9w;Lee_R6-2_TRAP_dSPN_9w;Lee_R6-2_TRAP_iSPN_9w;Vashishtha_R6-2_Co_12w;Vashishtha_R6-2_CPu_12w;Wertz_R6-2_Cpu_11w	0.000701113
Ptpn5	10	Achour_R6-1_Cpu_30w;Langfelder_Hdh_Q175_Co_10m;Langfelder_Hdh_Q175_CPu_10m;Lee_R6-2_snRNA_dSPN_9w;Lee_R6-2_snRNA_FON_9w;Lee_R6-2_snRNA_iSPN_9w;Lee_R6-2_TRAP_dSPN_9w;Lee_R6-2_TRAP_iSPN_9w;Vashishtha_R6-2_CPu_12w;Wertz_R6-2_Cpu_11w	0.000730767
Wipf3	10	Achour_R6-1_Cpu_30w;Langfelder_Hdh_Q175_Co_10m;Langfelder_Hdh_Q175_CPu_10m;Lee_R6-2_snRNA_dSPN_9w;Lee_R6-2_snRNA_FON_9w;Lee_R6-2_snRNA_iSPN_9w;Lee_R6-2_TRAP_CstrPN_9w;Lee_R6-2_TRAP_dSPN_9w;Lee_R6-2_TRAP_iSPN_9w;Wertz_R6-2_Cpu_11w	0.000747017
Robo1	10	Achour_R6-1_Cpu_30w;Lee_R6-2_snRNA_astro_9w;Lee_R6-2_snRNA_dSPN_9w;Lee_R6-2_snRNA_epen_ciliated_9w;Lee_R6-2_snRNA_FON_9w;Lee_R6-2_snRNA_IN_PT_9w;Lee_R6-2_snRNA_iSPN_9w;Lee_R6-2_snRNA_micro_9w;Lee_R6-2_snRNA_neuroblast_9w;Lee_R6-2_snRNA_oligo_9w	0.000955219
Hpca	10	Achour_R6-1_Cpu_30w;Langfelder_Hdh_Q175_CPu_10m;Lee_R6-2_snRNA_dSPN_9w;Lee_R6-2_snRNA_iSPN_9w;Lee_R6-2_TRAP_CstrPN_9w;Lee_R6-2_TRAP_dSPN_9w;Lee_R6-2_TRAP_iSPN_9w;Vashishtha_R6-2_Co_12w;Vashishtha_R6-2_CPu_12w;Wertz_R6-2_Cpu_11w	0.000959532
Dlgap2	10	Achour_R6-1_Cpu_30w;Langfelder_Hdh_Q175_CPu_10m;Lee_R6-2_snRNA_dSPN_9w;Lee_R6-2_snRNA_FON_9w;Lee_R6-2_snRNA_IN_PT_9w;Lee_R6-2_snRNA_iSPN_9w;Lee_R6-2_TRAP_CstrPN_9w;Lee_R6-2_TRAP_dSPN_9w;Lee_R6-2_TRAP_iSPN_9w;Wertz_R6-2_Cpu_11w	0.00109231
Abi3bp	10	Achour_R6-1_Cpu_30w;Langfelder_Hdh_Q175_CPu_10m;Lee_R6-2_snRNA_dSPN_9w;Lee_R6-2_snRNA_iSPN_9w;Lee_R6-2_TRAP_CstrPN_9w;Lee_R6-2_TRAP_dSPN_9w;Lee_R6-2_TRAP_iSPN_9w;Vashishtha_R6-2_CPu_12w;Vashishtha_R6-2_CPu_8w;Wertz_R6-2_Cpu_11w	0.00118593
Foxp1	10	Achour_R6-1_Cpu_30w;Langfelder_Hdh_Q175_CPu_10m;Lee_R6-2_snRNA_dSPN_9w;Lee_R6-2_snRNA_FON_9w;Lee_R6-2_snRNA_iSPN_9w;Lee_R6-2_TRAP_CstrPN_9w;Lee_R6-2_TRAP_dSPN_9w;Lee_R6-2_TRAP_iSPN_9w;Vashishtha_R6-2_CPu_12w;Wertz_R6-2_Cpu_11w	0.00133945
Sort1	10	Achour_R6-1_Cpu_30w;Langfelder_Hdh_Q175_Co_10m;Langfelder_Hdh_Q175_CPu_10m;Lee_R6-2_snRNA_dSPN_9w;Lee_R6-2_snRNA_FON_9w;Lee_R6-2_snRNA_iSPN_9w;Lee_R6-2_TRAP_CstrPN_9w;Lee_R6-2_TRAP_dSPN_9w;Lee_R6-2_TRAP_iSPN_9w;Wertz_R6-2_Cpu_11w	0.00143604
Cacng3	10	Langfelder_Hdh_Q175_Co_10m;Langfelder_Hdh_Q175_CPu_10m;Lee_R6-2_snRNA_dSPN_9w;Lee_R6-2_snRNA_FON_9w;Lee_R6-2_snRNA_iSPN_9w;Lee_R6-2_TRAP_CstrPN_9w;Lee_R6-2_TRAP_dSPN_9w;Lee_R6-2_TRAP_iSPN_9w;Vashishtha_R6-2_Co_12w;Wertz_R6-2_Cpu_11w	0.00151152
Rph3a	10	Achour_R6-1_Cpu_30w;Langfelder_Hdh_Q175_Co_10m;Lee_R6-2_snRNA_dSPN_9w;Lee_R6-2_snRNA_FON_9w;Lee_R6-2_snRNA_IN_PT_9w;Lee_R6-2_TRAP_CstrPN_9w;Lee_R6-2_TRAP_dSPN_9w;Lee_R6-2_TRAP_iSPN_9w;Vashishtha_R6-2_Co_12w;Wertz_R6-2_Cpu_11w	0.00156348
Cdh13	10	Achour_R6-1_Cpu_30w;Langfelder_Hdh_Q175_CPu_10m;Lee_R6-2_snRNA_dSPN_9w;Lee_R6-2_snRNA_FON_9w;Lee_R6-2_snRNA_IN_Ch_9w;Lee_R6-2_snRNA_IN_PT_9w;Lee_R6-2_snRNA_iSPN_9w;Lee_R6-2_TRAP_dSPN_9w;Lee_R6-2_TRAP_iSPN_9w;Wertz_R6-2_Cpu_11w	0.0018431
Bcl11b	10	Achour_R6-1_Cpu_30w;Langfelder_Hdh_Q175_CPu_10m;Lee_R6-2_snRNA_dSPN_9w;Lee_R6-2_snRNA_FON_9w;Lee_R6-2_snRNA_IN_PT_9w;Lee_R6-2_snRNA_iSPN_9w;Lee_R6-2_TRAP_dSPN_9w;Lee_R6-2_TRAP_iSPN_9w;Vashishtha_R6-2_CPu_12w;Wertz_R6-2_Cpu_11w	0.00218125
Grm7	10	Achour_R6-1_Cpu_30w;Langfelder_Hdh_Q175_CPu_10m;Lee_R6-2_snRNA_dSPN_9w;Lee_R6-2_snRNA_epen_ciliated_9w;Lee_R6-2_snRNA_FON_9w;Lee_R6-2_snRNA_IN_Ch_9w;Lee_R6-2_snRNA_IN_PT_9w;Lee_R6-2_snRNA_iSPN_9w;Lee_R6-2_snRNA_oligo_9w;Lee_R6-2_TRAP_dSPN_9w	0.00221849
Strn	10	Achour_R6-1_Cpu_30w;Langfelder_Hdh_Q175_Co_10m;Langfelder_Hdh_Q175_CPu_10m;Lee_R6-2_snRNA_dSPN_9w;Lee_R6-2_snRNA_FON_9w;Lee_R6-2_snRNA_iSPN_9w;Lee_R6-2_TRAP_dSPN_9w;Lee_R6-2_TRAP_iSPN_9w;Vashishtha_R6-2_CPu_12w;Wertz_R6-2_Cpu_11w	0.00240998
Atxn1	10	Achour_R6-1_Cpu_30w;Langfelder_Hdh_Q175_CPu_10m;Lee_R6-2_snRNA_dSPN_9w;Lee_R6-2_snRNA_FON_9w;Lee_R6-2_snRNA_iSPN_9w;Lee_R6-2_TRAP_CstrPN_9w;Lee_R6-2_TRAP_dSPN_9w;Lee_R6-2_TRAP_iSPN_9w;Vashishtha_R6-2_CPu_12w;Wertz_R6-2_Cpu_11w	0.00245157
Ntrk3	10	Achour_R6-1_Cpu_30w;Langfelder_Hdh_Q175_Co_10m;Langfelder_Hdh_Q175_CPu_10m;Lee_R6-2_snRNA_dSPN_9w;Lee_R6-2_snRNA_FON_9w;Lee_R6-2_snRNA_IN_PT_9w;Lee_R6-2_snRNA_iSPN_9w;Lee_R6-2_TRAP_CstrPN_9w;Lee_R6-2_TRAP_dSPN_9w;Lee_R6-2_TRAP_iSPN_9w	0.00249039
Mdga2	10	Achour_R6-1_Cpu_30w;Langfelder_Hdh_Q175_CPu_10m;Lee_R6-2_snRNA_dSPN_9w;Lee_R6-2_snRNA_FON_9w;Lee_R6-2_snRNA_IN_PT_9w;Lee_R6-2_snRNA_iSPN_9w;Lee_R6-2_snRNA_oligo_9w;Lee_R6-2_TRAP_CstrPN_9w;Lee_R6-2_TRAP_dSPN_9w;Lee_R6-2_TRAP_iSPN_9w	0.00299346
Kctd1	10	Langfelder_Hdh_Q175_Co_10m;Langfelder_Hdh_Q175_CPu_10m;Lee_R6-2_snRNA_dSPN_9w;Lee_R6-2_snRNA_FON_9w;Lee_R6-2_snRNA_iSPN_9w;Lee_R6-2_TRAP_CstrPN_9w;Lee_R6-2_TRAP_dSPN_9w;Lee_R6-2_TRAP_iSPN_9w;Vashishtha_R6-2_Co_12w;Wertz_R6-2_Cpu_11w	0.0030006
Nebl	10	Achour_R6-1_Cpu_30w;Langfelder_Hdh_Q175_CPu_10m;Lee_R6-2_snRNA_dSPN_9w;Lee_R6-2_snRNA_FON_9w;Lee_R6-2_snRNA_IN_Ch_9w;Lee_R6-2_snRNA_IN_PT_9w;Lee_R6-2_snRNA_iSPN_9w;Lee_R6-2_TRAP_dSPN_9w;Lee_R6-2_TRAP_iSPN_9w;Wertz_R6-2_Cpu_11w	0.00308501
Rgs7bp	10	Achour_R6-1_Cpu_30w;Langfelder_Hdh_Q175_CPu_10m;Lee_R6-2_snRNA_dSPN_9w;Lee_R6-2_snRNA_FON_9w;Lee_R6-2_snRNA_IN_PT_9w;Lee_R6-2_snRNA_iSPN_9w;Lee_R6-2_TRAP_CstrPN_9w;Lee_R6-2_TRAP_dSPN_9w;Lee_R6-2_TRAP_iSPN_9w;Wertz_R6-2_Cpu_11w	0.00308514
Tef	10	Achour_R6-1_Cpu_30w;Langfelder_Hdh_Q175_Co_10m;Langfelder_Hdh_Q175_CPu_10m;Lee_R6-2_snRNA_dSPN_9w;Lee_R6-2_snRNA_FON_9w;Lee_R6-2_snRNA_iSPN_9w;Lee_R6-2_TRAP_CstrPN_9w;Lee_R6-2_TRAP_dSPN_9w;Lee_R6-2_TRAP_iSPN_9w;Wertz_R6-2_Cpu_11w	0.00330609
Jph4	10	Achour_R6-1_Cpu_30w;Langfelder_Hdh_Q175_Co_10m;Langfelder_Hdh_Q175_CPu_10m;Lee_R6-2_snRNA_dSPN_9w;Lee_R6-2_snRNA_FON_9w;Lee_R6-2_snRNA_iSPN_9w;Lee_R6-2_TRAP_CstrPN_9w;Lee_R6-2_TRAP_dSPN_9w;Lee_R6-2_TRAP_iSPN_9w;Wertz_R6-2_Cpu_11w	0.00357844
Pde1b	10	Achour_R6-1_Cpu_30w;Langfelder_Hdh_Q175_CPu_10m;Lee_R6-2_snRNA_dSPN_9w;Lee_R6-2_snRNA_FON_9w;Lee_R6-2_snRNA_iSPN_9w;Lee_R6-2_TRAP_CstrPN_9w;Lee_R6-2_TRAP_dSPN_9w;Lee_R6-2_TRAP_iSPN_9w;Vashishtha_R6-2_CPu_12w;Wertz_R6-2_Cpu_11w	0.00377677
Dcc	10	Langfelder_Hdh_Q175_Co_10m;Langfelder_Hdh_Q175_CPu_10m;Lee_R6-2_snRNA_dSPN_9w;Lee_R6-2_snRNA_IN_Ch_9w;Lee_R6-2_snRNA_IN_PT_9w;Lee_R6-2_snRNA_iSPN_9w;Lee_R6-2_snRNA_OPC_9w;Lee_R6-2_TRAP_dSPN_9w;Lee_R6-2_TRAP_iSPN_9w;Wertz_R6-2_Cpu_11w	0.00479645
Utrn	10	Achour_R6-1_Cpu_30w;Langfelder_Hdh_Q175_CPu_10m;Lee_R6-2_snRNA_dSPN_9w;Lee_R6-2_snRNA_FON_9w;Lee_R6-2_snRNA_IN_PT_9w;Lee_R6-2_snRNA_iSPN_9w;Lee_R6-2_TRAP_CstrPN_9w;Lee_R6-2_TRAP_dSPN_9w;Lee_R6-2_TRAP_iSPN_9w;Wertz_R6-2_Cpu_11w	0.0048148
Grik2	10	Achour_R6-1_Cpu_30w;Langfelder_Hdh_Q175_CPu_10m;Lee_R6-2_snRNA_dSPN_9w;Lee_R6-2_snRNA_FON_9w;Lee_R6-2_snRNA_IN_PT_9w;Lee_R6-2_snRNA_iSPN_9w;Lee_R6-2_TRAP_dSPN_9w;Lee_R6-2_TRAP_iSPN_9w;Vashishtha_R6-2_CPu_8w;Wertz_R6-2_Cpu_11w	0.00490879
Taf15	10	Achour_R6-1_Cpu_30w;Langfelder_Hdh_Q175_CPu_10m;Lee_R6-2_snRNA_dSPN_9w;Lee_R6-2_snRNA_FON_9w;Lee_R6-2_snRNA_IN_PT_9w;Lee_R6-2_snRNA_iSPN_9w;Lee_R6-2_TRAP_CstrPN_9w;Lee_R6-2_TRAP_dSPN_9w;Lee_R6-2_TRAP_iSPN_9w;Wertz_R6-2_Cpu_11w	0.00506181
Dgkz	10	Achour_R6-1_Cpu_30w;Langfelder_Hdh_Q175_Co_10m;Langfelder_Hdh_Q175_CPu_10m;Lee_R6-2_snRNA_dSPN_9w;Lee_R6-2_snRNA_FON_9w;Lee_R6-2_TRAP_CstrPN_9w;Lee_R6-2_TRAP_dSPN_9w;Lee_R6-2_TRAP_iSPN_9w;Vashishtha_R6-2_Co_12w;Wertz_R6-2_Cpu_11w	0.00553736
Atf6	10	Achour_R6-1_Cpu_30w;Langfelder_Hdh_Q175_Co_10m;Langfelder_Hdh_Q175_CPu_10m;Lee_R6-2_snRNA_dSPN_9w;Lee_R6-2_snRNA_iSPN_9w;Lee_R6-2_TRAP_CstrPN_9w;Lee_R6-2_TRAP_dSPN_9w;Lee_R6-2_TRAP_iSPN_9w;Vashishtha_R6-2_Co_12w;Wertz_R6-2_Cpu_11w	0.00555321
Acvr1c	10	Achour_R6-1_Cpu_30w;Langfelder_Hdh_Q175_Co_10m;Langfelder_Hdh_Q175_CPu_10m;Lee_R6-2_snRNA_dSPN_9w;Lee_R6-2_snRNA_FON_9w;Lee_R6-2_snRNA_iSPN_9w;Lee_R6-2_TRAP_CstrPN_9w;Vashishtha_R6-2_Co_12w;Vashishtha_R6-2_CPu_8w;Wertz_R6-2_Cpu_11w	0.00558058
AI593442	10	Achour_R6-1_Cpu_30w;Langfelder_Hdh_Q175_CPu_10m;Lee_R6-2_snRNA_dSPN_9w;Lee_R6-2_TRAP_CstrPN_9w;Lee_R6-2_TRAP_dSPN_9w;Lee_R6-2_TRAP_iSPN_9w;Vashishtha_R6-2_Co_12w;Vashishtha_R6-2_CPu_12w;Vashishtha_R6-2_CPu_8w;Wertz_R6-2_Cpu_11w	0.00558076
Chn1	10	Achour_R6-1_Cpu_30w;Langfelder_Hdh_Q175_Co_10m;Langfelder_Hdh_Q175_CPu_10m;Lee_R6-2_snRNA_dSPN_9w;Lee_R6-2_snRNA_iSPN_9w;Lee_R6-2_TRAP_CstrPN_9w;Lee_R6-2_TRAP_dSPN_9w;Lee_R6-2_TRAP_iSPN_9w;Vashishtha_R6-2_CPu_12w;Wertz_R6-2_Cpu_11w	0.00575894
Rgs4	10	Achour_R6-1_Cpu_30w;Langfelder_Hdh_Q175_Co_10m;Langfelder_Hdh_Q175_CPu_10m;Lee_R6-2_TRAP_CstrPN_9w;Lee_R6-2_TRAP_dSPN_9w;Lee_R6-2_TRAP_iSPN_9w;Vashishtha_R6-2_Co_12w;Vashishtha_R6-2_CPu_12w;Vashishtha_R6-2_CPu_8w;Wertz_R6-2_Cpu_11w	0.00608216
Sipa1l1	10	Achour_R6-1_Cpu_30w;Langfelder_Hdh_Q175_Co_10m;Langfelder_Hdh_Q175_CPu_10m;Lee_R6-2_snRNA_dSPN_9w;Lee_R6-2_snRNA_FON_9w;Lee_R6-2_snRNA_iSPN_9w;Lee_R6-2_TRAP_dSPN_9w;Lee_R6-2_TRAP_iSPN_9w;Vashishtha_R6-2_Co_12w;Wertz_R6-2_Cpu_11w	0.0073084
Camk1d	10	Achour_R6-1_Cpu_30w;Langfelder_Hdh_Q175_CPu_10m;Lee_R6-2_snRNA_dSPN_9w;Lee_R6-2_snRNA_FON_9w;Lee_R6-2_snRNA_IN_PT_9w;Lee_R6-2_snRNA_iSPN_9w;Lee_R6-2_TRAP_CstrPN_9w;Lee_R6-2_TRAP_dSPN_9w;Lee_R6-2_TRAP_iSPN_9w;Wertz_R6-2_Cpu_11w	0.00762763
Rasgef1b	10	Achour_R6-1_Cpu_30w;Langfelder_Hdh_Q175_Co_10m;Langfelder_Hdh_Q175_CPu_10m;Lee_R6-2_snRNA_dSPN_9w;Lee_R6-2_snRNA_FON_9w;Lee_R6-2_snRNA_iSPN_9w;Lee_R6-2_TRAP_CstrPN_9w;Vashishtha_R6-2_Co_12w;Vashishtha_R6-2_CPu_12w;Wertz_R6-2_Cpu_11w	0.00806562
Pitpnm3	10	Achour_R6-1_Cpu_30w;Langfelder_Hdh_Q175_CPu_10m;Lee_R6-2_snRNA_dSPN_9w;Lee_R6-2_snRNA_epen_ciliated_9w;Lee_R6-2_snRNA_IN_PT_9w;Lee_R6-2_snRNA_iSPN_9w;Lee_R6-2_TRAP_dSPN_9w;Vashishtha_R6-2_Co_12w;Vashishtha_R6-2_CPu_12w;Wertz_R6-2_Cpu_11w	0.00837622
Rhbdl3	10	Achour_R6-1_Cpu_30w;Langfelder_Hdh_Q175_CPu_10m;Lee_R6-2_snRNA_dSPN_9w;Lee_R6-2_snRNA_FON_9w;Lee_R6-2_snRNA_iSPN_9w;Lee_R6-2_TRAP_dSPN_9w;Lee_R6-2_TRAP_iSPN_9w;Vashishtha_R6-2_Co_12w;Vashishtha_R6-2_CPu_12w;Wertz_R6-2_Cpu_11w	0.0088392
Itga9	10	Achour_R6-1_Cpu_30w;Langfelder_Hdh_Q175_Co_10m;Langfelder_Hdh_Q175_CPu_10m;Lee_R6-2_snRNA_dSPN_9w;Lee_R6-2_snRNA_iSPN_9w;Lee_R6-2_TRAP_dSPN_9w;Lee_R6-2_TRAP_iSPN_9w;Vashishtha_R6-2_Co_12w;Vashishtha_R6-2_CPu_12w;Wertz_R6-2_Cpu_11w	0.00922506
Rab40b	10	Achour_R6-1_Cpu_30w;Langfelder_Hdh_Q175_Co_10m;Langfelder_Hdh_Q175_CPu_10m;Lee_R6-2_snRNA_dSPN_9w;Lee_R6-2_snRNA_FON_9w;Lee_R6-2_snRNA_iSPN_9w;Lee_R6-2_TRAP_CstrPN_9w;Lee_R6-2_TRAP_dSPN_9w;Lee_R6-2_TRAP_iSPN_9w;Wertz_R6-2_Cpu_11w	0.00951315
D430041D05Rik	10	Achour_R6-1_Cpu_30w;Langfelder_Hdh_Q175_CPu_10m;Lee_R6-2_snRNA_dSPN_9w;Lee_R6-2_snRNA_FON_9w;Lee_R6-2_snRNA_iSPN_9w;Lee_R6-2_TRAP_CstrPN_9w;Lee_R6-2_TRAP_dSPN_9w;Lee_R6-2_TRAP_iSPN_9w;Vashishtha_R6-2_CPu_12w;Wertz_R6-2_Cpu_11w	0.00951907
Zfhx4	10	Achour_R6-1_Cpu_30w;Langfelder_Hdh_Q175_Co_10m;Lee_R6-2_snRNA_dSPN_9w;Lee_R6-2_snRNA_FON_9w;Lee_R6-2_snRNA_IN_PT_9w;Lee_R6-2_snRNA_iSPN_9w;Lee_R6-2_TRAP_dSPN_9w;Lee_R6-2_TRAP_iSPN_9w;Vashishtha_R6-2_Co_12w;Wertz_R6-2_Cpu_11w	0.00988209
Prkdc	10	Achour_R6-1_Cpu_30w;Langfelder_Hdh_Q175_Co_10m;Langfelder_Hdh_Q175_CPu_10m;Lee_R6-2_snRNA_dSPN_9w;Lee_R6-2_snRNA_IN_PT_9w;Lee_R6-2_snRNA_iSPN_9w;Lee_R6-2_TRAP_dSPN_9w;Lee_R6-2_TRAP_iSPN_9w;Vashishtha_R6-2_Co_12w;Wertz_R6-2_Cpu_11w	0.0103501
Mapk1	10	Achour_R6-1_Cpu_30w;Langfelder_Hdh_Q175_CPu_10m;Lee_R6-2_snRNA_dSPN_9w;Lee_R6-2_snRNA_FON_9w;Lee_R6-2_snRNA_IN_PT_9w;Lee_R6-2_snRNA_iSPN_9w;Lee_R6-2_TRAP_CstrPN_9w;Lee_R6-2_TRAP_dSPN_9w;Lee_R6-2_TRAP_iSPN_9w;Wertz_R6-2_Cpu_11w	0.0127272
Rnf144a	10	Achour_R6-1_Cpu_30w;Langfelder_Hdh_Q175_CPu_10m;Lee_R6-2_snRNA_dSPN_9w;Lee_R6-2_snRNA_iSPN_9w;Lee_R6-2_TRAP_CstrPN_9w;Lee_R6-2_TRAP_dSPN_9w;Lee_R6-2_TRAP_iSPN_9w;Vashishtha_R6-2_Co_12w;Vashishtha_R6-2_CPu_8w;Wertz_R6-2_Cpu_11w	0.0128886
Rasgrp2	10	Achour_R6-1_Cpu_30w;Langfelder_Hdh_Q175_Co_10m;Langfelder_Hdh_Q175_CPu_10m;Lee_R6-2_snRNA_dSPN_9w;Lee_R6-2_snRNA_iSPN_9w;Lee_R6-2_TRAP_dSPN_9w;Lee_R6-2_TRAP_iSPN_9w;Vashishtha_R6-2_Co_12w;Vashishtha_R6-2_CPu_12w;Wertz_R6-2_Cpu_11w	0.0132386
Vsnl1	10	Langfelder_Hdh_Q175_Co_10m;Lee_R6-2_snRNA_dSPN_9w;Lee_R6-2_snRNA_IN_PT_9w;Lee_R6-2_snRNA_iSPN_9w;Lee_R6-2_TRAP_dSPN_9w;Lee_R6-2_TRAP_iSPN_9w;Vashishtha_R6-2_Co_12w;Vashishtha_R6-2_CPu_12w;Vashishtha_R6-2_CPu_8w;Wertz_R6-2_Cpu_11w	0.0132787
Gdpd5	10	Achour_R6-1_Cpu_30w;Langfelder_Hdh_Q175_Co_10m;Langfelder_Hdh_Q175_CPu_10m;Lee_R6-2_snRNA_FON_9w;Lee_R6-2_TRAP_CstrPN_9w;Lee_R6-2_TRAP_dSPN_9w;Lee_R6-2_TRAP_iSPN_9w;Vashishtha_R6-2_Co_12w;Vashishtha_R6-2_CPu_12w;Wertz_R6-2_Cpu_11w	0.0136674
Tmem191c	10	Achour_R6-1_Cpu_30w;Langfelder_Hdh_Q175_CPu_10m;Lee_R6-2_snRNA_dSPN_9w;Lee_R6-2_snRNA_FON_9w;Lee_R6-2_snRNA_IN_PT_9w;Lee_R6-2_snRNA_iSPN_9w;Lee_R6-2_TRAP_CstrPN_9w;Lee_R6-2_TRAP_dSPN_9w;Lee_R6-2_TRAP_iSPN_9w;Wertz_R6-2_Cpu_11w	0.0140795
Fstl4	10	Achour_R6-1_Cpu_30w;Langfelder_Hdh_Q175_CPu_10m;Lee_R6-2_snRNA_dSPN_9w;Lee_R6-2_snRNA_IN_PT_9w;Lee_R6-2_snRNA_iSPN_9w;Lee_R6-2_TRAP_CstrPN_9w;Lee_R6-2_TRAP_dSPN_9w;Lee_R6-2_TRAP_iSPN_9w;Vashishtha_R6-2_Co_12w;Wertz_R6-2_Cpu_11w	0.0158067
Dpp10	10	Achour_R6-1_Cpu_30w;Langfelder_Hdh_Q175_Co_10m;Langfelder_Hdh_Q175_CPu_10m;Lee_R6-2_snRNA_dSPN_9w;Lee_R6-2_snRNA_FON_9w;Lee_R6-2_snRNA_IN_PT_9w;Lee_R6-2_snRNA_iSPN_9w;Lee_R6-2_TRAP_dSPN_9w;Lee_R6-2_TRAP_iSPN_9w;Vashishtha_R6-2_Co_8w	0.0214963
Cntn6	9	Achour_R6-1_Cpu_30w;Langfelder_Hdh_Q175_Co_10m;Langfelder_Hdh_Q175_CPu_10m;Lee_R6-2_snRNA_dSPN_9w;Lee_R6-2_snRNA_FON_9w;Lee_R6-2_snRNA_IN_Ch_9w;Lee_R6-2_snRNA_IN_PT_9w;Lee_R6-2_snRNA_iSPN_9w;Vashishtha_R6-2_Co_12w	8.17781e-06
Tra2a	9	Achour_R6-1_Cpu_30w;Lee_R6-2_snRNA_astro_9w;Lee_R6-2_snRNA_dSPN_9w;Lee_R6-2_snRNA_epen_secretory_9w;Lee_R6-2_snRNA_FON_9w;Lee_R6-2_snRNA_IN_PT_9w;Lee_R6-2_snRNA_iSPN_9w;Lee_R6-2_snRNA_oligo_9w;Lee_R6-2_TRAP_dSPN_9w	3.69072e-05
Ppp4r4	9	Achour_R6-1_Cpu_30w;Langfelder_Hdh_Q175_Co_10m;Langfelder_Hdh_Q175_CPu_10m;Lee_R6-2_snRNA_dSPN_9w;Lee_R6-2_snRNA_FON_9w;Lee_R6-2_snRNA_iSPN_9w;Lee_R6-2_TRAP_dSPN_9w;Lee_R6-2_TRAP_iSPN_9w;Wertz_R6-2_Cpu_11w	6.98636e-05
Ano3	9	Achour_R6-1_Cpu_30w;Langfelder_Hdh_Q175_CPu_10m;Lee_R6-2_snRNA_dSPN_9w;Lee_R6-2_snRNA_FON_9w;Lee_R6-2_snRNA_iSPN_9w;Lee_R6-2_TRAP_CstrPN_9w;Lee_R6-2_TRAP_dSPN_9w;Lee_R6-2_TRAP_iSPN_9w;Wertz_R6-2_Cpu_11w	6.98757e-05
Ivns1abp	9	Achour_R6-1_Cpu_30w;Langfelder_Hdh_Q175_CPu_10m;Lee_R6-2_snRNA_dSPN_9w;Lee_R6-2_snRNA_FON_9w;Lee_R6-2_snRNA_iSPN_9w;Lee_R6-2_TRAP_CstrPN_9w;Lee_R6-2_TRAP_dSPN_9w;Lee_R6-2_TRAP_iSPN_9w;Wertz_R6-2_Cpu_11w	6.9881e-05
Osbpl8	9	Achour_R6-1_Cpu_30w;Langfelder_Hdh_Q175_CPu_10m;Lee_R6-2_snRNA_dSPN_9w;Lee_R6-2_snRNA_FON_9w;Lee_R6-2_snRNA_IN_PT_9w;Lee_R6-2_snRNA_iSPN_9w;Lee_R6-2_TRAP_dSPN_9w;Lee_R6-2_TRAP_iSPN_9w;Wertz_R6-2_Cpu_11w	6.99452e-05
Kazn	9	Achour_R6-1_Cpu_30w;Langfelder_Hdh_Q175_CPu_10m;Lee_R6-2_snRNA_dSPN_9w;Lee_R6-2_snRNA_FON_9w;Lee_R6-2_snRNA_IN_PT_9w;Lee_R6-2_snRNA_iSPN_9w;Lee_R6-2_TRAP_dSPN_9w;Lee_R6-2_TRAP_iSPN_9w;Wertz_R6-2_Cpu_11w	7.00999e-05
Mast3	9	Achour_R6-1_Cpu_30w;Langfelder_Hdh_Q175_CPu_10m;Lee_R6-2_snRNA_dSPN_9w;Lee_R6-2_snRNA_iSPN_9w;Lee_R6-2_snRNA_oligo_9w;Lee_R6-2_TRAP_CstrPN_9w;Lee_R6-2_TRAP_dSPN_9w;Lee_R6-2_TRAP_iSPN_9w;Wertz_R6-2_Cpu_11w	7.14662e-05
Kcnk2	9	Achour_R6-1_Cpu_30w;Langfelder_Hdh_Q175_CPu_10m;Lee_R6-2_snRNA_dSPN_9w;Lee_R6-2_snRNA_FON_9w;Lee_R6-2_snRNA_iSPN_9w;Lee_R6-2_TRAP_CstrPN_9w;Lee_R6-2_TRAP_dSPN_9w;Lee_R6-2_TRAP_iSPN_9w;Wertz_R6-2_Cpu_11w	7.22402e-05
Ralyl	9	Lee_R6-2_snRNA_dSPN_9w;Lee_R6-2_snRNA_epen_secretory_9w;Lee_R6-2_snRNA_FON_9w;Lee_R6-2_snRNA_IN_PT_9w;Lee_R6-2_snRNA_iSPN_9w;Lee_R6-2_snRNA_oligo_9w;Lee_R6-2_TRAP_dSPN_9w;Lee_R6-2_TRAP_iSPN_9w;Wertz_R6-2_Cpu_11w	9.23857e-05
Hrh3	9	Achour_R6-1_Cpu_30w;Langfelder_Hdh_Q175_Co_10m;Langfelder_Hdh_Q175_CPu_10m;Lee_R6-2_TRAP_CstrPN_9w;Lee_R6-2_TRAP_dSPN_9w;Lee_R6-2_TRAP_iSPN_9w;Vashishtha_R6-2_Co_12w;Vashishtha_R6-2_CPu_12w;Wertz_R6-2_Cpu_11w	9.39421e-05
Tbc1d8	9	Achour_R6-1_Cpu_30w;Langfelder_Hdh_Q175_CPu_10m;Lee_R6-2_snRNA_dSPN_9w;Lee_R6-2_snRNA_FON_9w;Lee_R6-2_snRNA_iSPN_9w;Lee_R6-2_TRAP_dSPN_9w;Lee_R6-2_TRAP_iSPN_9w;Vashishtha_R6-2_CPu_12w;Wertz_R6-2_Cpu_11w	9.54503e-05
Camk2a	9	Langfelder_Hdh_Q175_Co_10m;Langfelder_Hdh_Q175_CPu_10m;Lee_R6-2_snRNA_dSPN_9w;Lee_R6-2_snRNA_FON_9w;Lee_R6-2_snRNA_IN_PT_9w;Lee_R6-2_snRNA_iSPN_9w;Lee_R6-2_TRAP_CstrPN_9w;Vashishtha_R6-2_Co_12w;Wertz_R6-2_Cpu_11w	9.62276e-05
Actn2	9	Achour_R6-1_Cpu_30w;Langfelder_Hdh_Q175_CPu_10m;Lee_R6-2_snRNA_dSPN_9w;Lee_R6-2_snRNA_FON_9w;Lee_R6-2_snRNA_iSPN_9w;Lee_R6-2_TRAP_dSPN_9w;Lee_R6-2_TRAP_iSPN_9w;Vashishtha_R6-2_CPu_12w;Wertz_R6-2_Cpu_11w	0.000105739
Itga5	9	Achour_R6-1_Cpu_30w;Langfelder_Hdh_Q175_CPu_10m;Lee_R6-2_snRNA_dSPN_9w;Lee_R6-2_snRNA_FON_9w;Lee_R6-2_snRNA_IN_PT_9w;Lee_R6-2_snRNA_iSPN_9w;Lee_R6-2_TRAP_dSPN_9w;Vashishtha_R6-2_CPu_12w;Wertz_R6-2_Cpu_11w	0.000108145
Cdk19	9	Achour_R6-1_Cpu_30w;Langfelder_Hdh_Q175_CPu_10m;Lee_R6-2_snRNA_dSPN_9w;Lee_R6-2_snRNA_iSPN_9w;Lee_R6-2_snRNA_oligo_9w;Lee_R6-2_TRAP_CstrPN_9w;Lee_R6-2_TRAP_dSPN_9w;Lee_R6-2_TRAP_iSPN_9w;Wertz_R6-2_Cpu_11w	0.000111977
Rasd2	9	Achour_R6-1_Cpu_30w;Langfelder_Hdh_Q175_Co_10m;Langfelder_Hdh_Q175_CPu_10m;Lee_R6-2_snRNA_dSPN_9w;Lee_R6-2_snRNA_iSPN_9w;Lee_R6-2_TRAP_CstrPN_9w;Lee_R6-2_TRAP_dSPN_9w;Lee_R6-2_TRAP_iSPN_9w;Wertz_R6-2_Cpu_11w	0.000113414
Anks1b	9	Achour_R6-1_Cpu_30w;Langfelder_Hdh_Q175_CPu_10m;Lee_R6-2_snRNA_dSPN_9w;Lee_R6-2_snRNA_FON_9w;Lee_R6-2_snRNA_iSPN_9w;Lee_R6-2_TRAP_CstrPN_9w;Lee_R6-2_TRAP_dSPN_9w;Lee_R6-2_TRAP_iSPN_9w;Wertz_R6-2_Cpu_11w	0.000120426
Zfp385b	9	Achour_R6-1_Cpu_30w;Langfelder_Hdh_Q175_CPu_10m;Lee_R6-2_snRNA_dSPN_9w;Lee_R6-2_snRNA_FON_9w;Lee_R6-2_snRNA_IN_PT_9w;Lee_R6-2_snRNA_iSPN_9w;Lee_R6-2_TRAP_dSPN_9w;Lee_R6-2_TRAP_iSPN_9w;Wertz_R6-2_Cpu_11w	0.000123184
Meis2	9	Achour_R6-1_Cpu_30w;Langfelder_Hdh_Q175_CPu_10m;Lee_R6-2_snRNA_dSPN_9w;Lee_R6-2_snRNA_FON_9w;Lee_R6-2_snRNA_IN_PT_9w;Lee_R6-2_snRNA_iSPN_9w;Lee_R6-2_TRAP_dSPN_9w;Lee_R6-2_TRAP_iSPN_9w;Wertz_R6-2_Cpu_11w	0.00013736
Prmt8	9	Achour_R6-1_Cpu_30w;Langfelder_Hdh_Q175_Co_10m;Langfelder_Hdh_Q175_CPu_10m;Lee_R6-2_snRNA_dSPN_9w;Lee_R6-2_snRNA_iSPN_9w;Lee_R6-2_TRAP_CstrPN_9w;Lee_R6-2_TRAP_dSPN_9w;Lee_R6-2_TRAP_iSPN_9w;Wertz_R6-2_Cpu_11w	0.000154961
Gng7	9	Achour_R6-1_Cpu_30w;Langfelder_Hdh_Q175_CPu_10m;Lee_R6-2_snRNA_dSPN_9w;Lee_R6-2_snRNA_FON_9w;Lee_R6-2_snRNA_iSPN_9w;Lee_R6-2_TRAP_dSPN_9w;Lee_R6-2_TRAP_iSPN_9w;Vashishtha_R6-2_CPu_12w;Wertz_R6-2_Cpu_11w	0.000167179
Grm4	9	Achour_R6-1_Cpu_30w;Langfelder_Hdh_Q175_Co_10m;Langfelder_Hdh_Q175_CPu_10m;Lee_R6-2_snRNA_dSPN_9w;Lee_R6-2_snRNA_iSPN_9w;Lee_R6-2_TRAP_CstrPN_9w;Vashishtha_R6-2_Co_12w;Vashishtha_R6-2_CPu_12w;Wertz_R6-2_Cpu_11w	0.000208759
Bcr	9	Achour_R6-1_Cpu_30w;Langfelder_Hdh_Q175_CPu_10m;Lee_R6-2_snRNA_dSPN_9w;Lee_R6-2_snRNA_FON_9w;Lee_R6-2_snRNA_iSPN_9w;Lee_R6-2_TRAP_dSPN_9w;Lee_R6-2_TRAP_iSPN_9w;Vashishtha_R6-2_CPu_12w;Wertz_R6-2_Cpu_11w	0.00023171
Grin1	9	Achour_R6-1_Cpu_30w;Langfelder_Hdh_Q175_CPu_10m;Lee_R6-2_snRNA_dSPN_9w;Lee_R6-2_snRNA_FON_9w;Lee_R6-2_snRNA_IN_PT_9w;Lee_R6-2_snRNA_iSPN_9w;Lee_R6-2_TRAP_dSPN_9w;Lee_R6-2_TRAP_iSPN_9w;Wertz_R6-2_Cpu_11w	0.000239808
Tacc1	9	Achour_R6-1_Cpu_30w;Langfelder_Hdh_Q175_CPu_10m;Lee_R6-2_snRNA_dSPN_9w;Lee_R6-2_snRNA_FON_9w;Lee_R6-2_snRNA_iSPN_9w;Lee_R6-2_TRAP_CstrPN_9w;Lee_R6-2_TRAP_dSPN_9w;Lee_R6-2_TRAP_iSPN_9w;Wertz_R6-2_Cpu_11w	0.000376254
Rap1gap	9	Achour_R6-1_Cpu_30w;Langfelder_Hdh_Q175_CPu_10m;Lee_R6-2_snRNA_dSPN_9w;Lee_R6-2_snRNA_FON_9w;Lee_R6-2_snRNA_iSPN_9w;Lee_R6-2_TRAP_dSPN_9w;Lee_R6-2_TRAP_iSPN_9w;Vashishtha_R6-2_CPu_12w;Wertz_R6-2_Cpu_11w	0.00049008
Kcnh1	9	Achour_R6-1_Cpu_30w;Lee_R6-2_snRNA_dSPN_9w;Lee_R6-2_snRNA_epen_secretory_9w;Lee_R6-2_snRNA_FON_9w;Lee_R6-2_snRNA_iSPN_9w;Lee_R6-2_TRAP_CstrPN_9w;Lee_R6-2_TRAP_dSPN_9w;Lee_R6-2_TRAP_iSPN_9w;Wertz_R6-2_Cpu_11w	0.000544082
Rarb	9	Achour_R6-1_Cpu_30w;Langfelder_Hdh_Q175_CPu_10m;Lee_R6-2_snRNA_dSPN_9w;Lee_R6-2_snRNA_FON_9w;Lee_R6-2_snRNA_iSPN_9w;Lee_R6-2_TRAP_dSPN_9w;Lee_R6-2_TRAP_iSPN_9w;Vashishtha_R6-2_CPu_12w;Wertz_R6-2_Cpu_11w	0.000549897
Camk2d	9	Lee_R6-2_snRNA_astro_9w;Lee_R6-2_snRNA_dSPN_9w;Lee_R6-2_snRNA_FON_9w;Lee_R6-2_snRNA_IN_PT_9w;Lee_R6-2_snRNA_iSPN_9w;Lee_R6-2_TRAP_dSPN_9w;Lee_R6-2_TRAP_iSPN_9w;Vashishtha_R6-2_CPu_12w;Wertz_R6-2_Cpu_11w	0.000585386
Cntnap3	9	Achour_R6-1_Cpu_30w;Langfelder_Hdh_Q175_CPu_10m;Lee_R6-2_snRNA_dSPN_9w;Lee_R6-2_snRNA_FON_9w;Lee_R6-2_snRNA_IN_PT_9w;Lee_R6-2_TRAP_dSPN_9w;Vashishtha_R6-2_CPu_12w;Vashishtha_R6-2_CPu_8w;Wertz_R6-2_Cpu_11w	0.000592241
Ctxn1	9	Achour_R6-1_Cpu_30w;Langfelder_Hdh_Q175_Co_10m;Langfelder_Hdh_Q175_CPu_10m;Lee_R6-2_TRAP_CstrPN_9w;Lee_R6-2_TRAP_dSPN_9w;Lee_R6-2_TRAP_iSPN_9w;Vashishtha_R6-2_Co_12w;Vashishtha_R6-2_CPu_12w;Wertz_R6-2_Cpu_11w	0.000596831
Grin2b	9	Achour_R6-1_Cpu_30w;Lee_R6-2_snRNA_dSPN_9w;Lee_R6-2_snRNA_FON_9w;Lee_R6-2_snRNA_IN_Ch_9w;Lee_R6-2_snRNA_iSPN_9w;Lee_R6-2_snRNA_neuroblast_9w;Lee_R6-2_TRAP_CstrPN_9w;Lee_R6-2_TRAP_dSPN_9w;Lee_R6-2_TRAP_iSPN_9w	0.000637554
Arf3	9	Achour_R6-1_Cpu_30w;Langfelder_Hdh_Q175_CPu_10m;Lee_R6-2_snRNA_dSPN_9w;Lee_R6-2_snRNA_FON_9w;Lee_R6-2_snRNA_iSPN_9w;Lee_R6-2_TRAP_CstrPN_9w;Lee_R6-2_TRAP_dSPN_9w;Lee_R6-2_TRAP_iSPN_9w;Wertz_R6-2_Cpu_11w	0.000663708
Grm5	9	Achour_R6-1_Cpu_30w;Langfelder_Hdh_Q175_CPu_10m;Lee_R6-2_snRNA_dSPN_9w;Lee_R6-2_snRNA_FON_9w;Lee_R6-2_snRNA_iSPN_9w;Lee_R6-2_TRAP_dSPN_9w;Lee_R6-2_TRAP_iSPN_9w;Vashishtha_R6-2_CPu_12w;Wertz_R6-2_Cpu_11w	0.000679734
Rxrg	9	Achour_R6-1_Cpu_30w;Langfelder_Hdh_Q175_CPu_10m;Lee_R6-2_snRNA_dSPN_9w;Lee_R6-2_snRNA_FON_9w;Lee_R6-2_snRNA_iSPN_9w;Lee_R6-2_TRAP_dSPN_9w;Lee_R6-2_TRAP_iSPN_9w;Vashishtha_R6-2_CPu_12w;Wertz_R6-2_Cpu_11w	0.000830109
Lmtk2	9	Achour_R6-1_Cpu_30w;Langfelder_Hdh_Q175_CPu_10m;Lee_R6-2_snRNA_dSPN_9w;Lee_R6-2_snRNA_FON_9w;Lee_R6-2_snRNA_iSPN_9w;Lee_R6-2_TRAP_CstrPN_9w;Lee_R6-2_TRAP_dSPN_9w;Lee_R6-2_TRAP_iSPN_9w;Wertz_R6-2_Cpu_11w	0.00091329
Plekha5	9	Achour_R6-1_Cpu_30w;Langfelder_Hdh_Q175_CPu_10m;Lee_R6-2_snRNA_dSPN_9w;Lee_R6-2_snRNA_epen_ciliated_9w;Lee_R6-2_snRNA_FON_9w;Lee_R6-2_snRNA_iSPN_9w;Lee_R6-2_TRAP_dSPN_9w;Lee_R6-2_TRAP_iSPN_9w;Wertz_R6-2_Cpu_11w	0.000979871
Syt12	9	Achour_R6-1_Cpu_30w;Langfelder_Hdh_Q175_Co_10m;Langfelder_Hdh_Q175_CPu_10m;Lee_R6-2_TRAP_CstrPN_9w;Lee_R6-2_TRAP_dSPN_9w;Lee_R6-2_TRAP_iSPN_9w;Vashishtha_R6-2_Co_12w;Vashishtha_R6-2_CPu_12w;Wertz_R6-2_Cpu_11w	0.00112899
Ntm	9	Achour_R6-1_Cpu_30w;Langfelder_Hdh_Q175_CPu_10m;Lee_R6-2_snRNA_astro_9w;Lee_R6-2_snRNA_dSPN_9w;Lee_R6-2_snRNA_IN_PT_9w;Lee_R6-2_snRNA_iSPN_9w;Lee_R6-2_TRAP_CstrPN_9w;Lee_R6-2_TRAP_dSPN_9w;Lee_R6-2_TRAP_iSPN_9w	0.00115626
Cdk17	9	Achour_R6-1_Cpu_30w;Langfelder_Hdh_Q175_CPu_10m;Lee_R6-2_snRNA_dSPN_9w;Lee_R6-2_snRNA_FON_9w;Lee_R6-2_snRNA_iSPN_9w;Lee_R6-2_TRAP_CstrPN_9w;Lee_R6-2_TRAP_dSPN_9w;Lee_R6-2_TRAP_iSPN_9w;Wertz_R6-2_Cpu_11w	0.00117104
Shank3	9	Langfelder_Hdh_Q175_CPu_10m;Lee_R6-2_snRNA_dSPN_9w;Lee_R6-2_snRNA_FON_9w;Lee_R6-2_snRNA_iSPN_9w;Lee_R6-2_TRAP_dSPN_9w;Lee_R6-2_TRAP_iSPN_9w;Vashishtha_R6-2_Co_12w;Vashishtha_R6-2_CPu_12w;Wertz_R6-2_Cpu_11w	0.00125354
Sema7a	9	Achour_R6-1_Cpu_30w;Langfelder_Hdh_Q175_Co_10m;Langfelder_Hdh_Q175_CPu_10m;Lee_R6-2_TRAP_CstrPN_9w;Lee_R6-2_TRAP_dSPN_9w;Lee_R6-2_TRAP_iSPN_9w;Vashishtha_R6-2_Co_12w;Vashishtha_R6-2_CPu_12w;Wertz_R6-2_Cpu_11w	0.0014279
Oprd1	9	Achour_R6-1_Cpu_30w;Langfelder_Hdh_Q175_CPu_10m;Lee_R6-2_snRNA_IN_Ch_9w;Lee_R6-2_snRNA_iSPN_9w;Lee_R6-2_TRAP_dSPN_9w;Lee_R6-2_TRAP_iSPN_9w;Vashishtha_R6-2_Co_12w;Vashishtha_R6-2_CPu_12w;Wertz_R6-2_Cpu_11w	0.00145963
Adam23	9	Achour_R6-1_Cpu_30w;Langfelder_Hdh_Q175_Co_10m;Langfelder_Hdh_Q175_CPu_10m;Lee_R6-2_snRNA_astro_9w;Lee_R6-2_snRNA_dSPN_9w;Lee_R6-2_snRNA_iSPN_9w;Lee_R6-2_TRAP_dSPN_9w;Lee_R6-2_TRAP_iSPN_9w;Wertz_R6-2_Cpu_11w	0.00154146
Nptn	9	Achour_R6-1_Cpu_30w;Langfelder_Hdh_Q175_Co_10m;Langfelder_Hdh_Q175_CPu_10m;Lee_R6-2_snRNA_dSPN_9w;Lee_R6-2_snRNA_FON_9w;Lee_R6-2_snRNA_iSPN_9w;Lee_R6-2_TRAP_dSPN_9w;Lee_R6-2_TRAP_iSPN_9w;Wertz_R6-2_Cpu_11w	0.0016625
Kcnd2	9	Achour_R6-1_Cpu_30w;Langfelder_Hdh_Q175_CPu_10m;Lee_R6-2_snRNA_dSPN_9w;Lee_R6-2_snRNA_FON_9w;Lee_R6-2_snRNA_IN_PT_9w;Lee_R6-2_snRNA_iSPN_9w;Lee_R6-2_TRAP_dSPN_9w;Lee_R6-2_TRAP_iSPN_9w;Wertz_R6-2_Cpu_11w	0.0016921
Dach1	9	Achour_R6-1_Cpu_30w;Langfelder_Hdh_Q175_CPu_10m;Lee_R6-2_snRNA_dSPN_9w;Lee_R6-2_snRNA_IN_PT_9w;Lee_R6-2_snRNA_iSPN_9w;Lee_R6-2_TRAP_dSPN_9w;Lee_R6-2_TRAP_iSPN_9w;Vashishtha_R6-2_CPu_12w;Wertz_R6-2_Cpu_11w	0.0018608
Gnb5	9	Achour_R6-1_Cpu_30w;Langfelder_Hdh_Q175_CPu_10m;Lee_R6-2_snRNA_dSPN_9w;Lee_R6-2_snRNA_FON_9w;Lee_R6-2_snRNA_iSPN_9w;Lee_R6-2_TRAP_dSPN_9w;Lee_R6-2_TRAP_iSPN_9w;Vashishtha_R6-2_CPu_12w;Wertz_R6-2_Cpu_11w	0.00208659
Atp2a2	9	Achour_R6-1_Cpu_30w;Langfelder_Hdh_Q175_Co_10m;Langfelder_Hdh_Q175_CPu_10m;Lee_R6-2_snRNA_FON_9w;Lee_R6-2_snRNA_iSPN_9w;Lee_R6-2_TRAP_CstrPN_9w;Lee_R6-2_TRAP_dSPN_9w;Lee_R6-2_TRAP_iSPN_9w;Wertz_R6-2_Cpu_11w	0.00220139
Gpcpd1	9	Achour_R6-1_Cpu_30w;Langfelder_Hdh_Q175_Co_10m;Langfelder_Hdh_Q175_CPu_10m;Lee_R6-2_snRNA_dSPN_9w;Lee_R6-2_snRNA_iSPN_9w;Lee_R6-2_TRAP_CstrPN_9w;Lee_R6-2_TRAP_dSPN_9w;Lee_R6-2_TRAP_iSPN_9w;Wertz_R6-2_Cpu_11w	0.00242005
Sorcs2	9	Achour_R6-1_Cpu_30w;Langfelder_Hdh_Q175_CPu_10m;Lee_R6-2_snRNA_dSPN_9w;Lee_R6-2_snRNA_FON_9w;Lee_R6-2_snRNA_iSPN_9w;Lee_R6-2_TRAP_dSPN_9w;Lee_R6-2_TRAP_iSPN_9w;Vashishtha_R6-2_CPu_12w;Wertz_R6-2_Cpu_11w	0.00245731
Slc1a2	9	Achour_R6-1_Cpu_30w;Langfelder_Hdh_Q175_Co_10m;Langfelder_Hdh_Q175_CPu_10m;Lee_R6-2_snRNA_astro_9w;Lee_R6-2_TRAP_dSPN_9w;Lee_R6-2_TRAP_iSPN_9w;Vashishtha_R6-2_Co_12w;Vashishtha_R6-2_CPu_12w;Wertz_R6-2_Cpu_11w	0.00261721
Syne1	9	Langfelder_Hdh_Q175_CPu_10m;Lee_R6-2_snRNA_astro_9w;Lee_R6-2_snRNA_dSPN_9w;Lee_R6-2_snRNA_epen_ciliated_9w;Lee_R6-2_snRNA_FON_9w;Lee_R6-2_snRNA_iSPN_9w;Lee_R6-2_TRAP_CstrPN_9w;Lee_R6-2_TRAP_iSPN_9w;Wertz_R6-2_Cpu_11w	0.00265952
Chst11	9	Achour_R6-1_Cpu_30w;Langfelder_Hdh_Q175_Co_10m;Langfelder_Hdh_Q175_CPu_10m;Lee_R6-2_snRNA_dSPN_9w;Lee_R6-2_snRNA_FON_9w;Lee_R6-2_snRNA_iSPN_9w;Lee_R6-2_TRAP_dSPN_9w;Lee_R6-2_TRAP_iSPN_9w;Wertz_R6-2_Cpu_11w	0.00279911
Cacng4	9	Achour_R6-1_Cpu_30w;Langfelder_Hdh_Q175_CPu_10m;Lee_R6-2_snRNA_dSPN_9w;Lee_R6-2_snRNA_FON_9w;Lee_R6-2_snRNA_iSPN_9w;Lee_R6-2_TRAP_dSPN_9w;Lee_R6-2_TRAP_iSPN_9w;Vashishtha_R6-2_CPu_12w;Wertz_R6-2_Cpu_11w	0.00284779
Tyro3	9	Achour_R6-1_Cpu_30w;Langfelder_Hdh_Q175_Co_10m;Langfelder_Hdh_Q175_CPu_10m;Lee_R6-2_TRAP_CstrPN_9w;Lee_R6-2_TRAP_dSPN_9w;Lee_R6-2_TRAP_iSPN_9w;Vashishtha_R6-2_Co_12w;Vashishtha_R6-2_CPu_12w;Wertz_R6-2_Cpu_11w	0.00286003
Zmat4	9	Achour_R6-1_Cpu_30w;Lee_R6-2_snRNA_dSPN_9w;Lee_R6-2_snRNA_IN_Ch_9w;Lee_R6-2_snRNA_IN_PT_9w;Lee_R6-2_snRNA_iSPN_9w;Lee_R6-2_TRAP_CstrPN_9w;Lee_R6-2_TRAP_dSPN_9w;Lee_R6-2_TRAP_iSPN_9w;Vashishtha_R6-2_Co_12w	0.0029611
Kctd17	9	Achour_R6-1_Cpu_30w;Langfelder_Hdh_Q175_Co_10m;Langfelder_Hdh_Q175_CPu_10m;Lee_R6-2_snRNA_dSPN_9w;Lee_R6-2_snRNA_iSPN_9w;Lee_R6-2_TRAP_dSPN_9w;Lee_R6-2_TRAP_iSPN_9w;Vashishtha_R6-2_CPu_12w;Wertz_R6-2_Cpu_11w	0.00324058
D10Wsu102e	9	Langfelder_Hdh_Q175_Co_10m;Langfelder_Hdh_Q175_CPu_10m;Lee_R6-2_snRNA_dSPN_9w;Lee_R6-2_snRNA_FON_9w;Lee_R6-2_snRNA_IN_Ch_9w;Lee_R6-2_snRNA_IN_PT_9w;Lee_R6-2_snRNA_iSPN_9w;Lee_R6-2_TRAP_dSPN_9w;Lee_R6-2_TRAP_iSPN_9w	0.00335979
Dgkh	9	Achour_R6-1_Cpu_30w;Lee_R6-2_snRNA_dSPN_9w;Lee_R6-2_snRNA_FON_9w;Lee_R6-2_snRNA_iSPN_9w;Lee_R6-2_TRAP_CstrPN_9w;Lee_R6-2_TRAP_dSPN_9w;Lee_R6-2_TRAP_iSPN_9w;Vashishtha_R6-2_CPu_12w;Wertz_R6-2_Cpu_11w	0.00339304
Mgat5b	9	Achour_R6-1_Cpu_30w;Langfelder_Hdh_Q175_CPu_10m;Lee_R6-2_snRNA_dSPN_9w;Lee_R6-2_snRNA_IN_Ch_9w;Lee_R6-2_snRNA_iSPN_9w;Lee_R6-2_TRAP_dSPN_9w;Lee_R6-2_TRAP_iSPN_9w;Vashishtha_R6-2_CPu_12w;Wertz_R6-2_Cpu_11w	0.00348112
Rufy3	9	Achour_R6-1_Cpu_30w;Langfelder_Hdh_Q175_Co_10m;Langfelder_Hdh_Q175_CPu_10m;Lee_R6-2_snRNA_dSPN_9w;Lee_R6-2_snRNA_FON_9w;Lee_R6-2_snRNA_iSPN_9w;Lee_R6-2_TRAP_dSPN_9w;Lee_R6-2_TRAP_iSPN_9w;Wertz_R6-2_Cpu_11w	0.00353609
Extl1	9	Achour_R6-1_Cpu_30w;Langfelder_Hdh_Q175_Co_10m;Langfelder_Hdh_Q175_CPu_10m;Lee_R6-2_TRAP_CstrPN_9w;Lee_R6-2_TRAP_dSPN_9w;Lee_R6-2_TRAP_iSPN_9w;Vashishtha_R6-2_Co_12w;Vashishtha_R6-2_CPu_12w;Wertz_R6-2_Cpu_11w	0.00387819
Prima1	9	Achour_R6-1_Cpu_30w;Langfelder_Hdh_Q175_CPu_10m;Lee_R6-2_snRNA_dSPN_9w;Lee_R6-2_snRNA_IN_Ch_9w;Lee_R6-2_snRNA_iSPN_9w;Lee_R6-2_TRAP_dSPN_9w;Lee_R6-2_TRAP_iSPN_9w;Vashishtha_R6-2_CPu_12w;Wertz_R6-2_Cpu_11w	0.00391616
Coro2b	9	Achour_R6-1_Cpu_30w;Langfelder_Hdh_Q175_CPu_10m;Lee_R6-2_snRNA_dSPN_9w;Lee_R6-2_snRNA_IN_PT_9w;Lee_R6-2_snRNA_iSPN_9w;Lee_R6-2_TRAP_dSPN_9w;Lee_R6-2_TRAP_iSPN_9w;Vashishtha_R6-2_CPu_12w;Wertz_R6-2_Cpu_11w	0.0040285
Hipk4	9	Langfelder_Hdh_Q175_Co_10m;Langfelder_Hdh_Q175_CPu_10m;Lee_R6-2_snRNA_dSPN_9w;Lee_R6-2_snRNA_iSPN_9w;Lee_R6-2_TRAP_CstrPN_9w;Lee_R6-2_TRAP_dSPN_9w;Lee_R6-2_TRAP_iSPN_9w;Vashishtha_R6-2_CPu_12w;Wertz_R6-2_Cpu_11w	0.00410154
Iqgap2	9	Achour_R6-1_Cpu_30w;Langfelder_Hdh_Q175_CPu_10m;Lee_R6-2_snRNA_dSPN_9w;Lee_R6-2_snRNA_iSPN_9w;Lee_R6-2_TRAP_dSPN_9w;Lee_R6-2_TRAP_iSPN_9w;Vashishtha_R6-2_Co_12w;Vashishtha_R6-2_CPu_12w;Wertz_R6-2_Cpu_11w	0.00427428
Ptk2b	9	Achour_R6-1_Cpu_30w;Langfelder_Hdh_Q175_Co_10m;Langfelder_Hdh_Q175_CPu_10m;Lee_R6-2_snRNA_dSPN_9w;Lee_R6-2_snRNA_FON_9w;Lee_R6-2_snRNA_iSPN_9w;Lee_R6-2_TRAP_dSPN_9w;Lee_R6-2_TRAP_iSPN_9w;Wertz_R6-2_Cpu_11w	0.00434597
Klf9	9	Achour_R6-1_Cpu_30w;Langfelder_Hdh_Q175_CPu_10m;Lee_R6-2_snRNA_dSPN_9w;Lee_R6-2_snRNA_FON_9w;Lee_R6-2_snRNA_iSPN_9w;Lee_R6-2_TRAP_CstrPN_9w;Lee_R6-2_TRAP_dSPN_9w;Lee_R6-2_TRAP_iSPN_9w;Wertz_R6-2_Cpu_11w	0.00441974
Bbx	9	Achour_R6-1_Cpu_30w;Langfelder_Hdh_Q175_Co_10m;Langfelder_Hdh_Q175_CPu_10m;Lee_R6-2_snRNA_dSPN_9w;Lee_R6-2_snRNA_FON_9w;Lee_R6-2_snRNA_IN_PT_9w;Lee_R6-2_snRNA_iSPN_9w;Lee_R6-2_TRAP_CstrPN_9w;Lee_R6-2_TRAP_dSPN_9w	0.00469651
Foxo1	9	Achour_R6-1_Cpu_30w;Langfelder_Hdh_Q175_CPu_10m;Lee_R6-2_snRNA_dSPN_9w;Lee_R6-2_snRNA_iSPN_9w;Lee_R6-2_TRAP_CstrPN_9w;Lee_R6-2_TRAP_dSPN_9w;Lee_R6-2_TRAP_iSPN_9w;Vashishtha_R6-2_CPu_12w;Wertz_R6-2_Cpu_11w	0.00473376
Sntb2	9	Achour_R6-1_Cpu_30w;Langfelder_Hdh_Q175_CPu_10m;Lee_R6-2_snRNA_dSPN_9w;Lee_R6-2_snRNA_FON_9w;Lee_R6-2_snRNA_iSPN_9w;Lee_R6-2_TRAP_dSPN_9w;Vashishtha_R6-2_Co_12w;Vashishtha_R6-2_CPu_12w;Wertz_R6-2_Cpu_11w	0.00473754
Apoe	9	Achour_R6-1_Cpu_30w;Langfelder_Hdh_Q175_Co_10m;Lee_R6-2_snRNA_astro_9w;Lee_R6-2_snRNA_epen_ciliated_9w;Lee_R6-2_snRNA_oligo_9w;Lee_R6-2_snRNA_OPC_9w;Lee_R6-2_TRAP_iSPN_9w;Vashishtha_R6-2_Co_12w;Wertz_R6-2_Cpu_11w	0.00483096
Tgfa	9	Achour_R6-1_Cpu_30w;Langfelder_Hdh_Q175_CPu_10m;Lee_R6-2_snRNA_dSPN_9w;Lee_R6-2_snRNA_FON_9w;Lee_R6-2_snRNA_iSPN_9w;Lee_R6-2_TRAP_dSPN_9w;Lee_R6-2_TRAP_iSPN_9w;Vashishtha_R6-2_CPu_12w;Wertz_R6-2_Cpu_11w	0.00493866
Fut9	9	Achour_R6-1_Cpu_30w;Langfelder_Hdh_Q175_Co_10m;Lee_R6-2_snRNA_dSPN_9w;Lee_R6-2_snRNA_iSPN_9w;Lee_R6-2_TRAP_CstrPN_9w;Lee_R6-2_TRAP_dSPN_9w;Lee_R6-2_TRAP_iSPN_9w;Vashishtha_R6-2_Co_12w;Vashishtha_R6-2_Co_8w	0.00508074
Negr1	9	Achour_R6-1_Cpu_30w;Lee_R6-2_snRNA_dSPN_9w;Lee_R6-2_snRNA_IN_PT_9w;Lee_R6-2_snRNA_iSPN_9w;Lee_R6-2_snRNA_oligo_9w;Lee_R6-2_TRAP_CstrPN_9w;Lee_R6-2_TRAP_dSPN_9w;Lee_R6-2_TRAP_iSPN_9w;Wertz_R6-2_Cpu_11w	0.00511718
Trim9	9	Langfelder_Hdh_Q175_CPu_10m;Lee_R6-2_snRNA_dSPN_9w;Lee_R6-2_snRNA_FON_9w;Lee_R6-2_snRNA_iSPN_9w;Lee_R6-2_TRAP_CstrPN_9w;Lee_R6-2_TRAP_dSPN_9w;Lee_R6-2_TRAP_iSPN_9w;Vashishtha_R6-2_Co_12w;Wertz_R6-2_Cpu_11w	0.00529062
Erbb4	9	Achour_R6-1_Cpu_30w;Lee_R6-2_snRNA_astro_9w;Lee_R6-2_snRNA_dSPN_9w;Lee_R6-2_snRNA_epen_ciliated_9w;Lee_R6-2_snRNA_FON_9w;Lee_R6-2_snRNA_IN_PT_9w;Lee_R6-2_snRNA_oligo_9w;Lee_R6-2_TRAP_dSPN_9w;Lee_R6-2_TRAP_iSPN_9w	0.00532507
Calm2	9	Achour_R6-1_Cpu_30w;Langfelder_Hdh_Q175_CPu_10m;Lee_R6-2_snRNA_dSPN_9w;Lee_R6-2_snRNA_FON_9w;Lee_R6-2_snRNA_iSPN_9w;Lee_R6-2_TRAP_CstrPN_9w;Lee_R6-2_TRAP_dSPN_9w;Lee_R6-2_TRAP_iSPN_9w;Wertz_R6-2_Cpu_11w	0.00543696
Sh3rf2	9	Achour_R6-1_Cpu_30w;Langfelder_Hdh_Q175_Co_10m;Langfelder_Hdh_Q175_CPu_10m;Lee_R6-2_snRNA_dSPN_9w;Lee_R6-2_snRNA_iSPN_9w;Lee_R6-2_TRAP_dSPN_9w;Lee_R6-2_TRAP_iSPN_9w;Vashishtha_R6-2_CPu_12w;Wertz_R6-2_Cpu_11w	0.00549576
Igsf21	9	Achour_R6-1_Cpu_30w;Langfelder_Hdh_Q175_CPu_10m;Lee_R6-2_snRNA_dSPN_9w;Lee_R6-2_snRNA_FON_9w;Lee_R6-2_snRNA_iSPN_9w;Lee_R6-2_TRAP_dSPN_9w;Lee_R6-2_TRAP_iSPN_9w;Vashishtha_R6-2_CPu_12w;Wertz_R6-2_Cpu_11w	0.00574764
Nnat	9	Achour_R6-1_Cpu_30w;Langfelder_Hdh_Q175_CPu_10m;Lee_R6-2_snRNA_dSPN_9w;Lee_R6-2_snRNA_epen_ciliated_9w;Lee_R6-2_snRNA_FON_9w;Lee_R6-2_snRNA_iSPN_9w;Lee_R6-2_TRAP_CstrPN_9w;Vashishtha_R6-2_CPu_8w;Wertz_R6-2_Cpu_11w	0.00590656
Gnal	9	Achour_R6-1_Cpu_30w;Langfelder_Hdh_Q175_Co_10m;Langfelder_Hdh_Q175_CPu_10m;Lee_R6-2_snRNA_dSPN_9w;Lee_R6-2_snRNA_FON_9w;Lee_R6-2_snRNA_iSPN_9w;Lee_R6-2_TRAP_dSPN_9w;Lee_R6-2_TRAP_iSPN_9w;Wertz_R6-2_Cpu_11w	0.00639319
Arid5b	9	Achour_R6-1_Cpu_30w;Lee_R6-2_snRNA_dSPN_9w;Lee_R6-2_snRNA_FON_9w;Lee_R6-2_snRNA_IN_Ch_9w;Lee_R6-2_snRNA_iSPN_9w;Lee_R6-2_TRAP_dSPN_9w;Lee_R6-2_TRAP_iSPN_9w;Vashishtha_R6-2_CPu_8w;Wertz_R6-2_Cpu_11w	0.00650057
Srebf2	9	Langfelder_Hdh_Q175_CPu_10m;Lee_R6-2_snRNA_dSPN_9w;Lee_R6-2_snRNA_FON_9w;Lee_R6-2_snRNA_IN_Ch_9w;Lee_R6-2_snRNA_iSPN_9w;Lee_R6-2_TRAP_CstrPN_9w;Lee_R6-2_TRAP_dSPN_9w;Lee_R6-2_TRAP_iSPN_9w;Wertz_R6-2_Cpu_11w	0.00663204
Igfbp4	9	Achour_R6-1_Cpu_30w;Langfelder_Hdh_Q175_Co_10m;Langfelder_Hdh_Q175_CPu_10m;Lee_R6-2_TRAP_CstrPN_9w;Lee_R6-2_TRAP_dSPN_9w;Lee_R6-2_TRAP_iSPN_9w;Vashishtha_R6-2_Co_12w;Vashishtha_R6-2_CPu_12w;Wertz_R6-2_Cpu_11w	0.00673246
5330417C22Rik	9	Achour_R6-1_Cpu_30w;Langfelder_Hdh_Q175_CPu_10m;Lee_R6-2_snRNA_dSPN_9w;Lee_R6-2_snRNA_FON_9w;Lee_R6-2_snRNA_iSPN_9w;Lee_R6-2_TRAP_dSPN_9w;Lee_R6-2_TRAP_iSPN_9w;Vashishtha_R6-2_CPu_12w;Wertz_R6-2_Cpu_11w	0.00683804
Luzp2	9	Achour_R6-1_Cpu_30w;Langfelder_Hdh_Q175_Co_10m;Lee_R6-2_snRNA_astro_9w;Lee_R6-2_snRNA_IN_Ch_9w;Lee_R6-2_snRNA_IN_PT_9w;Lee_R6-2_snRNA_oligo_9w;Lee_R6-2_TRAP_iSPN_9w;Vashishtha_R6-2_Co_12w;Vashishtha_R6-2_Co_8w	0.00698057
Tpm1	9	Achour_R6-1_Cpu_30w;Langfelder_Hdh_Q175_Co_10m;Langfelder_Hdh_Q175_CPu_10m;Lee_R6-2_snRNA_dSPN_9w;Lee_R6-2_snRNA_iSPN_9w;Lee_R6-2_TRAP_dSPN_9w;Lee_R6-2_TRAP_iSPN_9w;Vashishtha_R6-2_CPu_12w;Wertz_R6-2_Cpu_11w	0.00702324
Dagla	9	Langfelder_Hdh_Q175_Co_10m;Langfelder_Hdh_Q175_CPu_10m;Lee_R6-2_snRNA_dSPN_9w;Lee_R6-2_snRNA_iSPN_9w;Lee_R6-2_TRAP_CstrPN_9w;Lee_R6-2_TRAP_dSPN_9w;Lee_R6-2_TRAP_iSPN_9w;Vashishtha_R6-2_Co_12w;Wertz_R6-2_Cpu_11w	0.0070242
Klhl2	9	Achour_R6-1_Cpu_30w;Langfelder_Hdh_Q175_CPu_10m;Lee_R6-2_snRNA_dSPN_9w;Lee_R6-2_snRNA_FON_9w;Lee_R6-2_snRNA_iSPN_9w;Lee_R6-2_TRAP_dSPN_9w;Lee_R6-2_TRAP_iSPN_9w;Vashishtha_R6-2_CPu_12w;Wertz_R6-2_Cpu_11w	0.00705635
Dpyd	9	Achour_R6-1_Cpu_30w;Langfelder_Hdh_Q175_CPu_10m;Lee_R6-2_snRNA_dSPN_9w;Lee_R6-2_snRNA_FON_9w;Lee_R6-2_snRNA_iSPN_9w;Lee_R6-2_snRNA_oligo_9w;Lee_R6-2_TRAP_dSPN_9w;Lee_R6-2_TRAP_iSPN_9w;Vashishtha_R6-2_Co_12w	0.0071777
Zmynd8	9	Achour_R6-1_Cpu_30w;Langfelder_Hdh_Q175_Co_10m;Langfelder_Hdh_Q175_CPu_10m;Lee_R6-2_snRNA_dSPN_9w;Lee_R6-2_snRNA_FON_9w;Lee_R6-2_snRNA_IN_PT_9w;Lee_R6-2_snRNA_iSPN_9w;Lee_R6-2_TRAP_CstrPN_9w;Lee_R6-2_TRAP_iSPN_9w	0.00730258
Ccdc88c	9	Achour_R6-1_Cpu_30w;Langfelder_Hdh_Q175_CPu_10m;Lee_R6-2_snRNA_dSPN_9w;Lee_R6-2_snRNA_iSPN_9w;Lee_R6-2_TRAP_dSPN_9w;Lee_R6-2_TRAP_iSPN_9w;Vashishtha_R6-2_Co_12w;Vashishtha_R6-2_CPu_12w;Wertz_R6-2_Cpu_11w	0.00742172
Kif17	9	Langfelder_Hdh_Q175_Co_10m;Langfelder_Hdh_Q175_CPu_10m;Lee_R6-2_snRNA_dSPN_9w;Lee_R6-2_snRNA_FON_9w;Lee_R6-2_snRNA_iSPN_9w;Lee_R6-2_TRAP_dSPN_9w;Lee_R6-2_TRAP_iSPN_9w;Vashishtha_R6-2_CPu_12w;Wertz_R6-2_Cpu_11w	0.00745025
Slit3	9	Achour_R6-1_Cpu_30w;Langfelder_Hdh_Q175_CPu_10m;Lee_R6-2_snRNA_dSPN_9w;Lee_R6-2_snRNA_FON_9w;Lee_R6-2_snRNA_iSPN_9w;Lee_R6-2_TRAP_dSPN_9w;Lee_R6-2_TRAP_iSPN_9w;Vashishtha_R6-2_CPu_12w;Wertz_R6-2_Cpu_11w	0.00761012
Neto1	9	Achour_R6-1_Cpu_30w;Langfelder_Hdh_Q175_CPu_10m;Lee_R6-2_snRNA_dSPN_9w;Lee_R6-2_snRNA_FON_9w;Lee_R6-2_snRNA_iSPN_9w;Lee_R6-2_TRAP_dSPN_9w;Lee_R6-2_TRAP_iSPN_9w;Vashishtha_R6-2_CPu_12w;Wertz_R6-2_Cpu_11w	0.00786664
Scn9a	9	Achour_R6-1_Cpu_30w;Langfelder_Hdh_Q175_CPu_10m;Lee_R6-2_snRNA_dSPN_9w;Lee_R6-2_snRNA_FON_9w;Lee_R6-2_snRNA_iSPN_9w;Lee_R6-2_TRAP_dSPN_9w;Lee_R6-2_TRAP_iSPN_9w;Vashishtha_R6-2_Co_12w;Wertz_R6-2_Cpu_11w	0.00842089
Sorbs1	9	Langfelder_Hdh_Q175_CPu_10m;Lee_R6-2_snRNA_astro_9w;Lee_R6-2_snRNA_dSPN_9w;Lee_R6-2_snRNA_FON_9w;Lee_R6-2_snRNA_IN_PT_9w;Lee_R6-2_snRNA_iSPN_9w;Lee_R6-2_TRAP_dSPN_9w;Lee_R6-2_TRAP_iSPN_9w;Wertz_R6-2_Cpu_11w	0.00869177
Traip	9	Achour_R6-1_Cpu_30w;Langfelder_Hdh_Q175_Co_10m;Langfelder_Hdh_Q175_CPu_10m;Lee_R6-2_snRNA_dSPN_9w;Lee_R6-2_snRNA_iSPN_9w;Lee_R6-2_TRAP_dSPN_9w;Lee_R6-2_TRAP_iSPN_9w;Vashishtha_R6-2_CPu_8w;Wertz_R6-2_Cpu_11w	0.00872278
Slc2a13	9	Achour_R6-1_Cpu_30w;Langfelder_Hdh_Q175_CPu_10m;Lee_R6-2_snRNA_dSPN_9w;Lee_R6-2_snRNA_FON_9w;Lee_R6-2_snRNA_IN_PT_9w;Lee_R6-2_snRNA_iSPN_9w;Lee_R6-2_TRAP_dSPN_9w;Lee_R6-2_TRAP_iSPN_9w;Wertz_R6-2_Cpu_11w	0.00881629
Arhgap33	9	Langfelder_Hdh_Q175_Co_10m;Langfelder_Hdh_Q175_CPu_10m;Lee_R6-2_snRNA_dSPN_9w;Lee_R6-2_snRNA_FON_9w;Lee_R6-2_snRNA_iSPN_9w;Lee_R6-2_TRAP_CstrPN_9w;Lee_R6-2_TRAP_dSPN_9w;Lee_R6-2_TRAP_iSPN_9w;Wertz_R6-2_Cpu_11w	0.00934028
Akt2	9	Achour_R6-1_Cpu_30w;Langfelder_Hdh_Q175_Co_10m;Langfelder_Hdh_Q175_CPu_10m;Lee_R6-2_snRNA_dSPN_9w;Lee_R6-2_TRAP_CstrPN_9w;Lee_R6-2_TRAP_dSPN_9w;Lee_R6-2_TRAP_iSPN_9w;Vashishtha_R6-2_CPu_12w;Wertz_R6-2_Cpu_11w	0.00936052
Tcf4	9	Lee_R6-2_snRNA_dSPN_9w;Lee_R6-2_snRNA_FON_9w;Lee_R6-2_snRNA_IN_PT_9w;Lee_R6-2_snRNA_iSPN_9w;Lee_R6-2_snRNA_oligo_9w;Lee_R6-2_TRAP_CstrPN_9w;Lee_R6-2_TRAP_dSPN_9w;Lee_R6-2_TRAP_iSPN_9w;Wertz_R6-2_Cpu_11w	0.00944167
Parp8	9	Achour_R6-1_Cpu_30w;Langfelder_Hdh_Q175_CPu_10m;Lee_R6-2_snRNA_dSPN_9w;Lee_R6-2_snRNA_FON_9w;Lee_R6-2_snRNA_IN_PT_9w;Lee_R6-2_snRNA_iSPN_9w;Lee_R6-2_TRAP_dSPN_9w;Lee_R6-2_TRAP_iSPN_9w;Vashishtha_R6-2_CPu_12w	0.00990752
Cd4	9	Achour_R6-1_Cpu_30w;Langfelder_Hdh_Q175_Co_10m;Langfelder_Hdh_Q175_CPu_10m;Lee_R6-2_TRAP_dSPN_9w;Lee_R6-2_TRAP_iSPN_9w;Vashishtha_R6-2_Co_12w;Vashishtha_R6-2_CPu_12w;Vashishtha_R6-2_CPu_8w;Wertz_R6-2_Cpu_11w	0.010041
Etl4	9	Langfelder_Hdh_Q175_CPu_10m;Lee_R6-2_snRNA_dSPN_9w;Lee_R6-2_snRNA_FON_9w;Lee_R6-2_snRNA_IN_PT_9w;Lee_R6-2_snRNA_iSPN_9w;Lee_R6-2_TRAP_CstrPN_9w;Lee_R6-2_TRAP_dSPN_9w;Lee_R6-2_TRAP_iSPN_9w;Vashishtha_R6-2_Co_12w	0.0106009
Slmap	9	Achour_R6-1_Cpu_30w;Langfelder_Hdh_Q175_CPu_10m;Lee_R6-2_snRNA_dSPN_9w;Lee_R6-2_snRNA_IN_PT_9w;Lee_R6-2_snRNA_iSPN_9w;Lee_R6-2_TRAP_dSPN_9w;Lee_R6-2_TRAP_iSPN_9w;Vashishtha_R6-2_CPu_12w;Wertz_R6-2_Cpu_11w	0.0111358
Auts2	9	Achour_R6-1_Cpu_30w;Langfelder_Hdh_Q175_CPu_10m;Lee_R6-2_snRNA_astro_9w;Lee_R6-2_snRNA_dSPN_9w;Lee_R6-2_snRNA_FON_9w;Lee_R6-2_snRNA_IN_PT_9w;Lee_R6-2_snRNA_iSPN_9w;Lee_R6-2_TRAP_CstrPN_9w;Lee_R6-2_TRAP_dSPN_9w	0.0112242
Kcna1	9	Achour_R6-1_Cpu_30w;Langfelder_Hdh_Q175_Co_10m;Langfelder_Hdh_Q175_CPu_10m;Lee_R6-2_TRAP_CstrPN_9w;Lee_R6-2_TRAP_dSPN_9w;Lee_R6-2_TRAP_iSPN_9w;Vashishtha_R6-2_Co_12w;Vashishtha_R6-2_Co_8w;Wertz_R6-2_Cpu_11w	0.011993
Tcerg1	9	Achour_R6-1_Cpu_30w;Langfelder_Hdh_Q175_Co_10m;Langfelder_Hdh_Q175_CPu_10m;Lee_R6-2_TRAP_CstrPN_9w;Lee_R6-2_TRAP_dSPN_9w;Lee_R6-2_TRAP_iSPN_9w;Vashishtha_R6-2_Co_12w;Vashishtha_R6-2_CPu_12w;Wertz_R6-2_Cpu_11w	0.0122372
Diras2	9	Achour_R6-1_Cpu_30w;Langfelder_Hdh_Q175_Co_10m;Langfelder_Hdh_Q175_CPu_10m;Lee_R6-2_TRAP_CstrPN_9w;Lee_R6-2_TRAP_dSPN_9w;Lee_R6-2_TRAP_iSPN_9w;Vashishtha_R6-2_Co_12w;Vashishtha_R6-2_CPu_12w;Wertz_R6-2_Cpu_11w	0.0127479
Aff3	9	Achour_R6-1_Cpu_30w;Langfelder_Hdh_Q175_CPu_10m;Lee_R6-2_snRNA_dSPN_9w;Lee_R6-2_snRNA_IN_PT_9w;Lee_R6-2_snRNA_iSPN_9w;Lee_R6-2_TRAP_CstrPN_9w;Lee_R6-2_TRAP_dSPN_9w;Lee_R6-2_TRAP_iSPN_9w;Wertz_R6-2_Cpu_11w	0.0129932
Inhba	9	Achour_R6-1_Cpu_30w;Langfelder_Hdh_Q175_Co_10m;Langfelder_Hdh_Q175_CPu_10m;Lee_R6-2_TRAP_CstrPN_9w;Lee_R6-2_TRAP_dSPN_9w;Lee_R6-2_TRAP_iSPN_9w;Vashishtha_R6-2_Co_12w;Vashishtha_R6-2_CPu_12w;Wertz_R6-2_Cpu_11w	0.0131851
Sparcl1	9	Achour_R6-1_Cpu_30w;Langfelder_Hdh_Q175_Co_10m;Langfelder_Hdh_Q175_CPu_10m;Lee_R6-2_snRNA_astro_9w;Lee_R6-2_snRNA_epen_ciliated_9w;Lee_R6-2_snRNA_IN_PT_9w;Lee_R6-2_TRAP_dSPN_9w;Vashishtha_R6-2_Co_12w;Wertz_R6-2_Cpu_11w	0.0145014
Mmp17	9	Achour_R6-1_Cpu_30w;Langfelder_Hdh_Q175_Co_10m;Langfelder_Hdh_Q175_CPu_10m;Lee_R6-2_TRAP_CstrPN_9w;Lee_R6-2_TRAP_dSPN_9w;Lee_R6-2_TRAP_iSPN_9w;Vashishtha_R6-2_Co_12w;Vashishtha_R6-2_CPu_12w;Wertz_R6-2_Cpu_11w	0.0238405
Mgat4c	8	Achour_R6-1_Cpu_30w;Lee_R6-2_snRNA_dSPN_9w;Lee_R6-2_snRNA_FON_9w;Lee_R6-2_snRNA_IN_Ch_9w;Lee_R6-2_snRNA_IN_PT_9w;Lee_R6-2_snRNA_iSPN_9w;Lee_R6-2_snRNA_micro_9w;Lee_R6-2_snRNA_neuroblast_9w	1.24494e-09
Adgrb3	8	Lee_R6-2_snRNA_astro_9w;Lee_R6-2_snRNA_dSPN_9w;Lee_R6-2_snRNA_FON_9w;Lee_R6-2_snRNA_iSPN_9w;Lee_R6-2_snRNA_oligo_9w;Lee_R6-2_snRNA_OPC_9w;Lee_R6-2_TRAP_dSPN_9w;Lee_R6-2_TRAP_iSPN_9w	1.18126e-05
Arhgap32	8	Achour_R6-1_Cpu_30w;Langfelder_Hdh_Q175_CPu_10m;Lee_R6-2_snRNA_dSPN_9w;Lee_R6-2_snRNA_FON_9w;Lee_R6-2_snRNA_iSPN_9w;Lee_R6-2_TRAP_CstrPN_9w;Lee_R6-2_TRAP_dSPN_9w;Lee_R6-2_TRAP_iSPN_9w	2.29327e-05
Cadm2	8	Achour_R6-1_Cpu_30w;Lee_R6-2_snRNA_dSPN_9w;Lee_R6-2_snRNA_epen_ciliated_9w;Lee_R6-2_snRNA_FON_9w;Lee_R6-2_snRNA_iSPN_9w;Lee_R6-2_snRNA_oligo_9w;Lee_R6-2_TRAP_dSPN_9w;Lee_R6-2_TRAP_iSPN_9w	2.38897e-05
Peli2	8	Achour_R6-1_Cpu_30w;Langfelder_Hdh_Q175_CPu_10m;Lee_R6-2_snRNA_dSPN_9w;Lee_R6-2_snRNA_FON_9w;Lee_R6-2_snRNA_iSPN_9w;Lee_R6-2_TRAP_dSPN_9w;Lee_R6-2_TRAP_iSPN_9w;Wertz_R6-2_Cpu_11w	7.8594e-05
Rasgef1a	8	Achour_R6-1_Cpu_30w;Langfelder_Hdh_Q175_CPu_10m;Lee_R6-2_snRNA_dSPN_9w;Lee_R6-2_snRNA_FON_9w;Lee_R6-2_snRNA_iSPN_9w;Lee_R6-2_TRAP_dSPN_9w;Lee_R6-2_TRAP_iSPN_9w;Wertz_R6-2_Cpu_11w	7.8594e-05
Cdh9	8	Achour_R6-1_Cpu_30w;Langfelder_Hdh_Q175_CPu_10m;Lee_R6-2_snRNA_dSPN_9w;Lee_R6-2_snRNA_FON_9w;Lee_R6-2_snRNA_iSPN_9w;Lee_R6-2_TRAP_dSPN_9w;Lee_R6-2_TRAP_iSPN_9w;Wertz_R6-2_Cpu_11w	7.8594e-05
Ppp2r2a	8	Achour_R6-1_Cpu_30w;Langfelder_Hdh_Q175_CPu_10m;Lee_R6-2_snRNA_dSPN_9w;Lee_R6-2_snRNA_FON_9w;Lee_R6-2_snRNA_iSPN_9w;Lee_R6-2_TRAP_dSPN_9w;Lee_R6-2_TRAP_iSPN_9w;Wertz_R6-2_Cpu_11w	7.85943e-05
Drd2	8	Achour_R6-1_Cpu_30w;Langfelder_Hdh_Q175_CPu_10m;Lee_R6-2_snRNA_IN_Ch_9w;Lee_R6-2_snRNA_iSPN_9w;Lee_R6-2_TRAP_dSPN_9w;Lee_R6-2_TRAP_iSPN_9w;Vashishtha_R6-2_CPu_12w;Wertz_R6-2_Cpu_11w	7.86178e-05
Cacna1e	8	Achour_R6-1_Cpu_30w;Langfelder_Hdh_Q175_CPu_10m;Lee_R6-2_snRNA_dSPN_9w;Lee_R6-2_snRNA_IN_PT_9w;Lee_R6-2_snRNA_iSPN_9w;Lee_R6-2_TRAP_dSPN_9w;Lee_R6-2_TRAP_iSPN_9w;Wertz_R6-2_Cpu_11w	7.86784e-05
Agfg2	8	Achour_R6-1_Cpu_30w;Langfelder_Hdh_Q175_CPu_10m;Lee_R6-2_snRNA_dSPN_9w;Lee_R6-2_snRNA_FON_9w;Lee_R6-2_snRNA_iSPN_9w;Lee_R6-2_TRAP_dSPN_9w;Lee_R6-2_TRAP_iSPN_9w;Wertz_R6-2_Cpu_11w	7.86978e-05
Slc6a6	8	Langfelder_Hdh_Q175_CPu_10m;Lee_R6-2_snRNA_dSPN_9w;Lee_R6-2_snRNA_FON_9w;Lee_R6-2_snRNA_IN_Ch_9w;Lee_R6-2_snRNA_iSPN_9w;Lee_R6-2_TRAP_dSPN_9w;Lee_R6-2_TRAP_iSPN_9w;Wertz_R6-2_Cpu_11w	7.87078e-05
Ric8b	8	Achour_R6-1_Cpu_30w;Langfelder_Hdh_Q175_CPu_10m;Lee_R6-2_snRNA_dSPN_9w;Lee_R6-2_snRNA_FON_9w;Lee_R6-2_snRNA_iSPN_9w;Lee_R6-2_TRAP_dSPN_9w;Lee_R6-2_TRAP_iSPN_9w;Wertz_R6-2_Cpu_11w	7.8739e-05
Wscd2	8	Achour_R6-1_Cpu_30w;Lee_R6-2_snRNA_dSPN_9w;Lee_R6-2_snRNA_FON_9w;Lee_R6-2_snRNA_IN_Ch_9w;Lee_R6-2_snRNA_iSPN_9w;Lee_R6-2_TRAP_dSPN_9w;Lee_R6-2_TRAP_iSPN_9w;Wertz_R6-2_Cpu_11w	7.90521e-05
Cyld	8	Achour_R6-1_Cpu_30w;Langfelder_Hdh_Q175_CPu_10m;Lee_R6-2_snRNA_dSPN_9w;Lee_R6-2_snRNA_FON_9w;Lee_R6-2_snRNA_iSPN_9w;Lee_R6-2_TRAP_dSPN_9w;Lee_R6-2_TRAP_iSPN_9w;Wertz_R6-2_Cpu_11w	7.91844e-05
Elmod1	8	Achour_R6-1_Cpu_30w;Langfelder_Hdh_Q175_CPu_10m;Lee_R6-2_snRNA_dSPN_9w;Lee_R6-2_snRNA_FON_9w;Lee_R6-2_snRNA_iSPN_9w;Lee_R6-2_TRAP_dSPN_9w;Lee_R6-2_TRAP_iSPN_9w;Wertz_R6-2_Cpu_11w	8.13195e-05
Pik3c2b	8	Achour_R6-1_Cpu_30w;Langfelder_Hdh_Q175_CPu_10m;Lee_R6-2_snRNA_dSPN_9w;Lee_R6-2_snRNA_FON_9w;Lee_R6-2_snRNA_iSPN_9w;Lee_R6-2_snRNA_oligo_9w;Lee_R6-2_TRAP_dSPN_9w;Wertz_R6-2_Cpu_11w	8.14062e-05
Shisa9	8	Achour_R6-1_Cpu_30w;Langfelder_Hdh_Q175_CPu_10m;Lee_R6-2_snRNA_dSPN_9w;Lee_R6-2_snRNA_FON_9w;Lee_R6-2_snRNA_iSPN_9w;Lee_R6-2_TRAP_dSPN_9w;Lee_R6-2_TRAP_iSPN_9w;Wertz_R6-2_Cpu_11w	8.20149e-05
Scaper	8	Langfelder_Hdh_Q175_Co_10m;Langfelder_Hdh_Q175_CPu_10m;Lee_R6-2_snRNA_dSPN_9w;Lee_R6-2_snRNA_FON_9w;Lee_R6-2_snRNA_IN_PT_9w;Lee_R6-2_snRNA_iSPN_9w;Lee_R6-2_TRAP_dSPN_9w;Lee_R6-2_TRAP_iSPN_9w	8.29446e-05
Gnas	8	Lee_R6-2_snRNA_dSPN_9w;Lee_R6-2_snRNA_FON_9w;Lee_R6-2_snRNA_IN_PT_9w;Lee_R6-2_snRNA_IN_SN_9w;Lee_R6-2_snRNA_iSPN_9w;Lee_R6-2_TRAP_dSPN_9w;Lee_R6-2_TRAP_iSPN_9w;Wertz_R6-2_Cpu_11w	8.40025e-05
Nedd4l	8	Achour_R6-1_Cpu_30w;Langfelder_Hdh_Q175_CPu_10m;Lee_R6-2_snRNA_dSPN_9w;Lee_R6-2_snRNA_FON_9w;Lee_R6-2_snRNA_iSPN_9w;Lee_R6-2_TRAP_dSPN_9w;Lee_R6-2_TRAP_iSPN_9w;Wertz_R6-2_Cpu_11w	8.62997e-05
8030462N17Rik	8	Achour_R6-1_Cpu_30w;Langfelder_Hdh_Q175_CPu_10m;Lee_R6-2_snRNA_dSPN_9w;Lee_R6-2_snRNA_FON_9w;Lee_R6-2_snRNA_iSPN_9w;Lee_R6-2_TRAP_dSPN_9w;Lee_R6-2_TRAP_iSPN_9w;Wertz_R6-2_Cpu_11w	8.85206e-05
Rnf112	8	Achour_R6-1_Cpu_30w;Langfelder_Hdh_Q175_CPu_10m;Lee_R6-2_snRNA_dSPN_9w;Lee_R6-2_snRNA_FON_9w;Lee_R6-2_snRNA_iSPN_9w;Lee_R6-2_TRAP_dSPN_9w;Lee_R6-2_TRAP_iSPN_9w;Wertz_R6-2_Cpu_11w	8.9276e-05
Rnf150	8	Achour_R6-1_Cpu_30w;Langfelder_Hdh_Q175_CPu_10m;Lee_R6-2_snRNA_dSPN_9w;Lee_R6-2_snRNA_FON_9w;Lee_R6-2_snRNA_iSPN_9w;Lee_R6-2_TRAP_dSPN_9w;Lee_R6-2_TRAP_iSPN_9w;Wertz_R6-2_Cpu_11w	8.92926e-05
Nfya	8	Achour_R6-1_Cpu_30w;Langfelder_Hdh_Q175_Co_10m;Langfelder_Hdh_Q175_CPu_10m;Lee_R6-2_TRAP_CstrPN_9w;Lee_R6-2_TRAP_dSPN_9w;Lee_R6-2_TRAP_iSPN_9w;Vashishtha_R6-2_Co_12w;Wertz_R6-2_Cpu_11w	9.07283e-05
Kcnh4	8	Achour_R6-1_Cpu_30w;Langfelder_Hdh_Q175_Co_10m;Langfelder_Hdh_Q175_CPu_10m;Lee_R6-2_snRNA_dSPN_9w;Lee_R6-2_snRNA_iSPN_9w;Lee_R6-2_TRAP_dSPN_9w;Lee_R6-2_TRAP_iSPN_9w;Wertz_R6-2_Cpu_11w	9.0825e-05
R3hdm1	8	Langfelder_Hdh_Q175_Co_10m;Lee_R6-2_snRNA_dSPN_9w;Lee_R6-2_snRNA_FON_9w;Lee_R6-2_snRNA_IN_PT_9w;Lee_R6-2_snRNA_iSPN_9w;Lee_R6-2_TRAP_CstrPN_9w;Lee_R6-2_TRAP_iSPN_9w;Vashishtha_R6-2_Co_12w	0.000101652
Tspan7	8	Langfelder_Hdh_Q175_Co_10m;Langfelder_Hdh_Q175_CPu_10m;Lee_R6-2_snRNA_astro_9w;Lee_R6-2_snRNA_dSPN_9w;Lee_R6-2_snRNA_iSPN_9w;Lee_R6-2_TRAP_dSPN_9w;Lee_R6-2_TRAP_iSPN_9w;Wertz_R6-2_Cpu_11w	0.000131444
Krt222	8	Achour_R6-1_Cpu_30w;Langfelder_Hdh_Q175_CPu_10m;Lee_R6-2_snRNA_IN_PT_9w;Lee_R6-2_TRAP_CstrPN_9w;Lee_R6-2_TRAP_dSPN_9w;Lee_R6-2_TRAP_iSPN_9w;Vashishtha_R6-2_Co_12w;Wertz_R6-2_Cpu_11w	0.000145783
Slc24a4	8	Achour_R6-1_Cpu_30w;Langfelder_Hdh_Q175_CPu_10m;Lee_R6-2_snRNA_dSPN_9w;Lee_R6-2_snRNA_FON_9w;Lee_R6-2_snRNA_iSPN_9w;Lee_R6-2_TRAP_dSPN_9w;Lee_R6-2_TRAP_iSPN_9w;Wertz_R6-2_Cpu_11w	0.00014755
Ankrd33b	8	Achour_R6-1_Cpu_30w;Lee_R6-2_snRNA_dSPN_9w;Lee_R6-2_snRNA_FON_9w;Lee_R6-2_snRNA_iSPN_9w;Lee_R6-2_TRAP_CstrPN_9w;Lee_R6-2_TRAP_dSPN_9w;Lee_R6-2_TRAP_iSPN_9w;Wertz_R6-2_Cpu_11w	0.000154157
Lrrc10b	8	Achour_R6-1_Cpu_30w;Langfelder_Hdh_Q175_CPu_10m;Lee_R6-2_snRNA_dSPN_9w;Lee_R6-2_snRNA_iSPN_9w;Lee_R6-2_TRAP_CstrPN_9w;Lee_R6-2_TRAP_dSPN_9w;Lee_R6-2_TRAP_iSPN_9w;Wertz_R6-2_Cpu_11w	0.000168765
Fnbp1l	8	Achour_R6-1_Cpu_30w;Langfelder_Hdh_Q175_CPu_10m;Lee_R6-2_snRNA_dSPN_9w;Lee_R6-2_snRNA_FON_9w;Lee_R6-2_snRNA_iSPN_9w;Lee_R6-2_TRAP_dSPN_9w;Lee_R6-2_TRAP_iSPN_9w;Wertz_R6-2_Cpu_11w	0.000182306
Lrrc7	8	Achour_R6-1_Cpu_30w;Lee_R6-2_snRNA_dSPN_9w;Lee_R6-2_snRNA_FON_9w;Lee_R6-2_snRNA_IN_PT_9w;Lee_R6-2_snRNA_iSPN_9w;Lee_R6-2_TRAP_dSPN_9w;Lee_R6-2_TRAP_iSPN_9w;Wertz_R6-2_Cpu_11w	0.000182307
[truncated: 12,022 more rows]

## Sheet: 4
Scn4b
Penk
Arpp21
Kcnab1
Cnr1
Neto2
Dbp
Ddit4l
Abi3bp
Baiap2
Rgs4
Ppp4r4
Traip
Asl
Egr2
Gpd1
Gpx6
Kcnh4
Rgs14
Adora2a
Fgf3
Gng4
Id4
Krt9
Rasl10a
St8sia3
Tmprss6
[truncated: 20 more rows]

[truncated: 14 more sheets: 5, 6, 7, 8, 9, 10, 11, 12, 13, 14, 15, 16, 17, 18]
