# Supplementary material for: A Systematic Review of Transcriptional Dysregulation in Huntington’s Disease Studied by RNA Sequencing
Source: Front Genet. 2021 Oct 15;12:751033. doi: 10.3389/fgene.2021.751033 (PMC8554124; doi:10.3389/fgene.2021.751033)
Supplement: Supplementary file 11 [file DataSheet3.XLSX]

## Sheet: Info
Sheet	Number of datasets/subcategories
pluripotent	5
progenitor	5
differentiated_neuronal	10
differentiated_non_neuronal	3
brain_early_striatal	1
brain_early_cortical	1
brain_late_cortical	5
blood	2
brain_late_striatal_neuronal_MSN	3
brain_late_striatal_neuronal_interneuron	2
brain_late_striatal_non_neuronal	7
cell_culture	4
brain	6

## Sheet: pluripotent
genes	Freq	datasets
ALG10B	5	3;12;13;14;22
POU6F2	5	3;12;13;14;22
TRIM69	5	3;12;13;14;22
XDH	5	3;12;13;14;22
AC005276	4	3;12;13;14
C3	4	12;13;14;22
CBSL	4	3;12;13;14
CNTNAP3B	4	3;12;13;14
FLRT2	4	12;13;14;22
KC6	4	3;12;13;22
KCNMA1	4	3;12;13;22
LINC00649	4	3;12;13;14
PI15	4	12;13;14;22
PLCB1	4	3;12;13;14
RFTN2	4	12;13;14;22
RP11-108M12	4	3;12;13;14
RP11-343H5	4	3;12;13;14
RP11-78L16	4	3;12;13;14
SAMD15	4	3;12;13;14
SLC24A3	4	12;13;14;22
TMEM132C	4	3;12;13;22
TRPV4	4	3;12;13;22
VLDLR	4	3;12;14;22
ABCA5	3	3;13;22
AC003973	3	12;13;14
AC009005	3	12;13;14
ANK1	3	13;14;22
ANXA2	3	3;13;22
ATP12A	3	3;12;13
ATP8B3	3	3;12;22
BBS2	3	12;13;14
BCAS3	3	3;13;22
BTG2	3	3;14;22
CA12	3	3;13;22
CDKN1A	3	13;14;22
COX20P1	3	12;13;14
DBX2	3	12;13;14
DDB2	3	13;14;22
EPS8L2	3	3;13;22
FAM107A	3	3;12;14
FAM65B	3	3;13;22
FAM72C	3	12;13;14
FAM86B3P	3	12;13;14
FAM86MP	3	12;13;14
FBXL16	3	3;13;22
FDXR	3	3;14;22
GDF15	3	13;14;22
H2AFY2	3	3;14;22
HECA	3	3;14;22
IFITM3	3	3;14;22
IL1RAP	3	3;13;22
LCMT2	3	3;14;22
LHFP	3	12;13;22
LIMA1	3	3;14;22
LMCD1	3	3;13;22
LMOD1	3	3;14;22
LPL	3	3;13;22
LRRC4	3	3;14;22
LTBR	3	3;13;22
MATN2	3	12;13;14
MEIOB	3	12;13;14
MXRA8	3	12;14;22
NANOGP8	3	12;13;14
NDFIP1	3	3;12;13
NEAT1	3	3;13;22
OTOF	3	12;13;14
OTOGL	3	12;13;14
PARP12	3	12;13;14
PDGFB	3	3;13;22
PEX6	3	3;14;22
PHLDA3	3	3;13;14
PHYHIP	3	3;14;22
PIK3R1	3	3;12;14
RCN3	3	3;14;22
RDM1	3	12;13;14
RP11-114H24	3	12;13;14
RP11-276H19	3	3;12;14
RP11-350D17	3	12;13;14
RP11-508N22	3	12;13;14
RP11-632K20	3	12;13;14
RP11-78F17	3	12;13;14
RPL13P12	3	12;13;14
STAC	3	3;13;22
SULT1A1	3	3;13;22
SUSD5	3	3;12;13
TAS2R43	3	12;13;14
TAS2R64P	3	12;13;14
TGFBI	3	12;14;22
TMEM220	3	3;12;13
TNFRSF10D	3	3;14;22
TSPAN11	3	3;14;22
U1	3	12;13;14
U2AF1	3	3;12;14
WDR72	3	12;14;22
XRRA1	3	12;13;14
ZFHX4	3	12;13;14
ZFP30	3	12;13;14
ZNF208	3	12;13;14
ZNF257	3	12;13;14
AACSP1	2	3;14
AARS	2	3;22
ABCA1	2	3;22
ABCA11P	2	3;22
ABCB10	2	3;22
ABCE1	2	3;22
ABCG2	2	3;22
ABHD14B	2	3;22
ABR	2	3;22
AC015849	2	12;14
AC016582	2	12;13
AC093818	2	12;14
ACACA	2	3;22
ACKR3	2	12;13
ACOT11	2	3;22
ACOT7	2	3;22
ACSF2	2	3;22
ACSL1	2	3;22
ACSM3	2	12;14
ACTA1	2	3;12
ACTC1	2	3;22
ACTN3	2	3;22
ACTR3	2	3;22
ACYP1	2	3;22
ADAM23	2	3;22
ADAM33	2	3;22
ADAMTS1	2	14;22
ADAMTS12	2	3;22
ADAMTS4	2	3;22
ADAMTS6	2	3;22
ADAMTS7	2	3;22
ADAMTSL4	2	3;22
ADARB2	2	3;22
ADCY1	2	3;22
ADCY7	2	3;22
ADCY8	2	3;22
ADGRE5	2	3;14
ADI1	2	3;22
ADM	2	3;22
ADNP2	2	3;22
ADRA2A	2	3;22
ADRA2B	2	3;22
AEN	2	3;14
AFAP1	2	3;22
AFAP1L1	2	3;22
AGAP1	2	3;22
AGAP12P	2	12;14
AGAP7P	2	12;13
AGAP9	2	12;14
AGBL5	2	3;22
AGPAT1	2	3;22
AGPAT2	2	3;22
AGPAT3	2	13;22
AKAP8L	2	3;22
AKIRIN1	2	3;22
ALCAM	2	3;22
ALDH1A3	2	3;22
ALPL	2	3;22
ALS2	2	13;22
AMD1	2	3;22
AMOT	2	3;22
ANGPTL4	2	13;22
ANKRD13D	2	3;22
ANKRD28	2	3;22
ANKRD7	2	13;22
ANKS6	2	3;22
ANLN	2	3;22
ANP32E	2	3;22
ANTXR1	2	3;22
AP1AR	2	3;22
AP1G2	2	3;22
AP2A1	2	3;22
AP4E1	2	3;22
APBA2	2	3;22
APBB2	2	3;22
APH1B	2	3;22
API5	2	3;22
APOBEC3B	2	13;14
APOBEC3C	2	3;22
APOBEC3G	2	3;22
APOE	2	3;22
ARAP1	2	3;22
ARAP3	2	3;22
ARF4	2	3;22
ARFGEF3	2	3;14
ARHGAP29	2	3;22
ARHGAP4	2	3;22
ARHGAP6	2	3;22
ARHGAP8	2	3;12
ARHGEF15	2	3;22
ARHGEF19	2	3;22
ARHGEF25	2	3;22
ARID3A	2	3;22
ARL13B	2	3;22
ARL6IP1	2	3;22
ARNT	2	3;22
ARNT2	2	3;22
ARPC4	2	3;22
ARRDC4	2	3;22
ARSA	2	3;22
ARSE	2	3;22
ASF1A	2	3;22
ASGR1	2	3;22
ASNS	2	3;22
ASNSD1	2	3;22
ASTN1	2	3;22
ATF3	2	3;22
ATF5	2	3;22
ATF7	2	3;22
ATG16L2	2	3;22
ATP10B	2	12;14
ATP10D	2	3;22
ATP13A2	2	3;22
ATP1A2	2	3;22
ATP1A3	2	3;22
ATP2A3	2	3;22
ATP5D	2	3;22
ATP6V0E2	2	3;22
ATP6V1B2	2	3;22
ATP6V1G1	2	3;22
ATP8A1	2	3;22
ATP9A	2	3;22
ATRNL1	2	3;22
AUTS2	2	3;22
AVEN	2	3;22
AXIN2	2	3;22
AZIN1	2	3;22
B3GALNT1	2	3;22
BACE2	2	3;22
BAG1	2	3;22
BAG5	2	3;22
BAIAP2L1	2	3;22
BAMBI	2	3;22
BAZ1A	2	3;22
BBS4	2	3;22
BBS9	2	14;22
BCAM	2	3;22
BCAR1	2	3;22
BCAR3	2	3;22
BCKDHA	2	3;22
BCL11B	2	3;22
BCL2L2	2	3;22
BCLAF1	2	3;22
BCOR	2	3;22
BCR	2	3;22
BCS1L	2	3;22
BDP1	2	3;22
BEND3	2	3;22
BEX2	2	3;22
BICD1	2	3;22
BIN1	2	3;22
BIRC2	2	3;22
BIRC6	2	3;22
BMF	2	3;22
BMP1	2	3;22
BMP2K	2	3;22
BMP4	2	3;22
BNC2	2	3;22
BNIP2	2	3;22
BOK	2	3;22
BRIP1	2	3;22
BRIX1	2	3;22
BRPF3	2	3;22
BRSK2	2	3;22
BTN3A1	2	3;22
BTN3A2	2	3;22
BZW1	2	3;22
C10orf105	2	3;22
C11orf49	2	3;22
C11orf84	2	3;22
C15orf39	2	3;22
C17orf75	2	3;22
C19orf66	2	3;22
C1orf131	2	3;14
C1QTNF4	2	3;22
C1RL	2	3;22
C21orf58	2	3;22
C3orf38	2	3;22
C5	2	3;22
C5orf15	2	3;22
C5orf51	2	3;22
C6orf141	2	3;22
C6orf48	2	3;22
C7	2	3;22
C8orf33	2	3;22
CA11	2	3;22
CACNA1I	2	3;22
CACNA2D1	2	3;22
CACNG7	2	3;22
CACNG8	2	3;22
CADPS	2	3;22
CADPS2	2	3;22
CALCRL	2	13;22
CAMKK1	2	3;22
CAMSAP1	2	3;22
CASK	2	3;22
CASP3	2	3;22
CASZ1	2	3;22
CAV1	2	3;22
CBFA2T2	2	3;22
CBFB	2	3;22
CBLC	2	3;13
CBS	2	3;22
CBWD1	2	3;14
CC2D2A	2	3;22
CCDC114	2	3;22
CCDC136	2	3;22
CCDC137	2	3;22
CCDC162P	2	12;13
CCDC47	2	3;22
CCDC88B	2	3;22
CCDC88C	2	3;22
CCDC91	2	3;22
CCNA2	2	3;22
CCND1	2	14;22
CCND2	2	3;22
CCNG1	2	3;22
CCNJ	2	3;22
CCNT1	2	3;22
CCT2	2	3;22
CCT6A	2	3;22
CD109	2	3;22
CD24	2	3;22
CD37	2	3;22
CD3EAP	2	3;22
CD4	2	3;22
CD74	2	3;22
CD79B	2	3;22
CD81	2	3;22
CD99L2	2	3;22
CDC25A	2	3;22
CDC25B	2	3;22
CDC42EP5	2	12;13
CDH20	2	3;22
CDH3	2	3;22
CDH6	2	3;22
CDK12	2	3;22
CDK18	2	3;22
CDK2AP1	2	3;22
CDK4	2	3;22
CDT1	2	3;22
CEBPA	2	13;22
CELSR2	2	3;22
CENPF	2	3;22
CENPN	2	3;22
CEP112	2	12;14
CEP135	2	3;22
CHAF1B	2	3;22
CHD1	2	3;22
CHGA	2	3;22
CHM	2	3;22
CHODL	2	3;22
CHORDC1	2	3;22
CHPF	2	3;22
CHRFAM7A	2	3;22
CHRNB4	2	3;22
CHUK	2	3;22
CIRBP	2	3;22
CKAP2	2	3;22
CKB	2	3;22
CLDN1	2	3;22
CLDN19	2	3;22
CLIC4	2	3;22
CLINT1	2	3;22
CLIP1	2	3;22
CLMN	2	3;22
CLN5	2	3;22
CLSPN	2	3;22
CLSTN3	2	3;22
CLU	2	3;22
CMIP	2	3;22
CMTM4	2	3;22
CNKSR2	2	3;22
CNP	2	3;22
CNTN1	2	3;22
CNTNAP1	2	3;22
COASY	2	3;22
COG1	2	3;22
COL18A1	2	3;22
COL25A1	2	3;22
COL4A1	2	3;22
COL4A2	2	3;22
COL5A1	2	3;22
COL7A1	2	3;22
COL8A2	2	3;22
COL9A3	2	3;22
COMT	2	3;22
COPS3	2	3;22
COX6B2	2	3;22
CPEB4	2	3;22
CPNE1	2	3;22
CPOX	2	3;22
CPSF6	2	3;22
CPXM2	2	3;22
CREBRF	2	3;14
CRISPLD2	2	3;22
CRY1	2	3;22
CRYGEP	2	12;14
CRYZ	2	3;22
CSNK1G1	2	3;22
CSPG4	2	3;22
CSRNP1	2	3;22
CSRNP3	2	3;22
CTC-338M12	2	3;14
CTHRC1	2	3;22
CTNNB1	2	3;22
CTNND2	2	3;22
CTPS1	2	3;12
CTPS2	2	3;22
CTSK	2	3;22
CTSLP2	2	12;14
CTXN1	2	3;22
CWF19L1	2	3;22
CX3CL1	2	3;22
CYBA	2	3;22
CYFIP2	2	3;22
CYHR1	2	3;22
CYP26A1	2	3;22
CYP27A1	2	3;13
CYR61	2	3;22
CYTL1	2	3;22
DAAM1	2	3;22
DACH1	2	3;22
DACT1	2	3;22
DACT2	2	3;22
DAG1	2	3;22
DAPK1	2	3;22
DBF4	2	3;22
DBNDD1	2	3;22
DCAF12	2	3;22
DCAKD	2	3;22
DCTD	2	3;22
DDI2	2	3;22
DDX1	2	3;22
DDX18	2	3;22
DDX19A	2	3;22
DDX20	2	3;22
DDX21	2	3;22
DDX25	2	3;22
DDX42	2	3;22
DEF6	2	3;22
DEGS1	2	3;22
DENND2D	2	14;22
DENND5B	2	3;22
DENR	2	3;22
DGKK	2	3;22
DHCR7	2	3;22
DHRS2	2	3;13
DHRS3	2	3;22
DHTKD1	2	13;22
DIXDC1	2	3;22
DKC1	2	3;22
DKK3	2	3;22
DLC1	2	3;22
DLEU1	2	3;13
DLK1	2	3;22
DLL1	2	3;22
DNAJA1	2	3;22
DNAJB1	2	3;22
DNAJC10	2	3;22
DNAJC27	2	3;22
DNER	2	3;22
DOCK6	2	3;22
DOCK7	2	3;22
DOCK9	2	3;22
DOK4	2	3;22
DOPEY2	2	3;22
DPPA4	2	3;22
DPYSL4	2	3;12
DSP	2	3;22
DSTN	2	3;22
DTL	2	3;22
DTWD2	2	3;22
DTX3L	2	3;22
DUSP1	2	3;22
DUSP15	2	3;22
DUSP18	2	3;22
DUSP6	2	3;22
DYNC1LI1	2	3;22
DYNC1LI2	2	3;22
DYNLL2	2	3;22
EAF1	2	3;22
ECE1	2	3;22
ECEL1	2	3;22
ECH1	2	3;22
ECSIT	2	3;22
EDA	2	3;22
EDEM3	2	3;22
EEF1D	2	3;22
EEF2	2	3;22
EFCAB13	2	12;13
EFHC1	2	3;22
EFHD2	2	3;22
EFNB3	2	3;22
EFS	2	3;22
EHBP1L1	2	3;22
EHD2	2	3;22
EHD3	2	3;22
EHD4	2	3;22
EIF1	2	3;22
EIF2S1	2	3;22
EIF3J	2	3;22
EIF4A3	2	3;22
EIF4E	2	3;22
EIF4G2	2	3;22
ELAVL4	2	12;13
ELOVL4	2	3;22
EMB	2	3;22
EMILIN1	2	14;22
EMILIN3	2	3;22
EML2	2	3;22
EML3	2	3;22
EMX2	2	3;22
ENC1	2	3;22
ENGASE	2	3;22
ENPP1	2	3;22
ENY2	2	3;22
EP300	2	3;22
EPB41L3	2	3;22
EPB41L4A	2	3;22
EPC2	2	3;22
EPHB2	2	3;22
EPS8	2	3;22
EPS8L1	2	3;22
ERG	2	3;22
ERRFI1	2	3;22
ESF1	2	3;22
ESPN	2	3;22
ESYT1	2	3;22
ESYT2	2	3;22
ETF1	2	3;22
ETV1	2	3;22
ETV4	2	3;22
ETV5	2	3;22
EVI5	2	3;22
EVL	2	3;22
EXO1	2	3;22
EXOC5	2	3;22
EXOC6	2	3;22
EXOC6B	2	3;22
F11R	2	3;22
F2R	2	3;22
FADS3	2	3;22
FAHD2B	2	3;22
FAM102B	2	3;22
FAM111A	2	3;22
FAM122B	2	3;22
FAM129B	2	3;22
FAM136A	2	3;22
FAM13B	2	3;22
FAM168B	2	3;22
FAM171A1	2	3;22
FAM184A	2	3;22
FAM19A5	2	3;22
FAM46B	2	3;22
FAM49A	2	3;22
FAM60A	2	3;22
FAM84B	2	3;22
FAM86FP	2	12;14
FANCL	2	3;22
FAR2	2	3;22
FARP1	2	3;22
FARSB	2	3;22
FAS	2	3;22
FASN	2	3;22
FASTK	2	3;22
FASTKD1	2	3;22
FAT1	2	3;22
FAT4	2	3;22
FBLN1	2	3;22
FBLN2	2	3;22
FBN1	2	13;22
FBXL3	2	3;22
FBXO17	2	3;22
FBXO44	2	3;22
FCHO1	2	3;22
FEZ1	2	3;22
FEZF2	2	3;22
FGD4	2	3;22
FGF2	2	3;22
FGFR2	2	3;22
FHL1	2	3;22
FHOD3	2	3;22
FKBP4	2	3;22
FLNB	2	3;22
FLOT1	2	3;22
FOSL1	2	13;14
FOXO1	2	3;22
FRAS1	2	3;22
FSCN1	2	3;22
FZD2	2	3;22
FZD4	2	3;22
FZD8	2	3;22
G3BP1	2	3;22
G3BP2	2	3;22
GAA	2	3;22
GAB2	2	3;22
GADD45B	2	13;22
GADD45G	2	3;22
GALK1	2	3;22
GALNT10	2	3;22
GALNT6	2	13;22
GARS	2	3;22
GAS1	2	3;22
GBE1	2	3;22
GBGT1	2	3;22
GCA	2	3;22
GCDH	2	3;22
GCNT1	2	3;22
GDPD5	2	13;22
GEM	2	3;22
GEMIN8	2	3;22
GFPT2	2	3;22
GINS3	2	3;22
GINS4	2	3;22
GJA1	2	3;22
GLCE	2	3;22
GLDC	2	3;22
GLI3	2	3;22
GLUL	2	3;22
GM2A	2	3;22
GMIP	2	3;22
GNAZ	2	3;22
GNL1	2	3;22
GNL3	2	3;22
GOLT1B	2	3;22
GPATCH4	2	3;22
GPC1	2	3;22
GPC2	2	3;22
GPC6	2	3;22
GPCPD1	2	3;22
GPR37	2	3;22
GPRIN1	2	3;22
GPRIN3	2	3;22
GPX1	2	3;22
GPX8	2	3;22
GRAMD1A	2	3;22
GRASP	2	3;22
GRIN2D	2	3;22
GRIP1	2	3;22
GRM2	2	3;22
GRTP1	2	12;13
GSTM5	2	12;14
GTF2B	2	3;22
GTF2IRD2	2	3;14
GTF3C4	2	3;22
GUCA1A	2	3;22
GUCY1A3	2	3;22
GULP1	2	3;22
GXYLT2	2	3;22
H2AFZ	2	3;22
HAGH	2	3;22
HAS2	2	3;22
HAT1	2	3;22
HCFC1R1	2	3;22
HCG24	2	12;14
HDAC4	2	3;22
HEBP1	2	3;22
HECTD1	2	3;22
HELLS	2	3;22
HEMK1	2	3;22
HERC2P9	2	3;13
HES6	2	3;22
HEYL	2	3;22
HGSNAT	2	3;22
HIF1A	2	3;22
HIF3A	2	3;22
HIPK2	2	3;22
HIST3H2A	2	3;14
HIVEP1	2	3;22
HK1	2	3;22
HLA-E	2	3;22
HLA-F-AS1	2	3;14
HLA-L	2	3;22
HMG20B	2	3;22
HMGCL	2	13;22
HMGN3	2	3;22
HNRNPAB	2	3;22
HNRNPR	2	3;22
HNRNPU	2	3;22
HPN	2	3;22
HPS3	2	3;22
HPS5	2	3;22
HRC	2	3;22
HRH2	2	3;22
HRK	2	3;22
HS3ST5	2	3;22
HS6ST1	2	3;22
HS6ST2	2	3;22
HSD17B14	2	3;22
HSD17B7	2	3;22
HSDL2	2	3;22
HSH2D	2	12;14
HSPA13	2	3;22
HSPA2	2	3;22
HSPA5	2	13;22
HSPA8	2	3;22
HSPA9	2	3;22
HSPB1	2	3;22
HSPB8	2	3;22
HSPE1	2	3;22
HSPH1	2	3;22
HTR7	2	12;14
HUNK	2	3;22
HUWE1	2	3;22
ICMT	2	3;22
ID4	2	3;22
IDE	2	3;22
IER2	2	3;22
IER5L	2	13;22
IFFO2	2	3;22
IFI30	2	3;22
IFIH1	2	3;12
IFITM1	2	3;22
IFRD1	2	3;22
IFT122	2	14;22
IGDCC3	2	3;22
IGDCC4	2	3;22
IGF2	2	3;22
IGF2BP1	2	3;22
IGFBP2	2	3;22
IGSF1	2	3;22
IGSF3	2	3;22
IL27RA	2	3;22
ILVBL	2	3;22
IMPA2	2	3;22
IMPAD1	2	14;22
IMPDH1	2	3;22
IMPDH2	2	3;22
INA	2	3;22
INF2	2	3;22
INPP4A	2	3;22
INPP5D	2	14;22
INPP5F	2	3;22
INSIG1	2	3;22
INSR	2	3;22
INTS7	2	3;22
IQSEC2	2	3;22
IRF2	2	3;12
IRS1	2	3;22
ISCA1	2	3;22
ISG15	2	3;22
ITGA3	2	3;22
ITGB8	2	3;22
ITIH5	2	3;22
ITPKB	2	3;22
ITPR1	2	3;22
ITPR2	2	3;22
IVNS1ABP	2	3;22
JAG2	2	3;22
JAK3	2	3;22
JDP2	2	3;22
JPH1	2	3;22
JPH4	2	3;22
JUND	2	3;22
KANK1	2	3;22
KANK4	2	3;22
KANSL1-AS1	2	12;14
KAT2B	2	3;22
KAZN	2	3;22
KBTBD11	2	3;22
KBTBD8	2	3;22
KCNC3	2	3;22
KCND2	2	3;22
KCNJ3	2	3;22
KCNN1	2	3;22
KCNQ4	2	3;22
KCNS3	2	3;22
KCTD1	2	3;22
KDELR1	2	3;22
KHDRBS3	2	3;22
KIAA0040	2	3;22
KIAA0100	2	3;22
KIAA0141	2	3;22
KIAA0930	2	3;22
KIAA1257	2	3;22
KIAA1462	2	3;22
KIF13A	2	3;22
KIF13B	2	3;22
KIF18A	2	3;22
KIF1C	2	3;22
KIF21A	2	3;22
KIF21B	2	3;22
KIF23	2	3;22
KIF5C	2	3;22
KIRREL2	2	3;22
KIT	2	3;22
KLC4	2	3;22
KLF10	2	3;22
KLF12	2	3;22
KLF13	2	3;22
KLF15	2	3;22
KLHL13	2	3;22
KLHL14	2	3;22
KLHL2	2	3;22
KLHL21	2	3;22
KLHL24	2	3;14
KLHL3	2	3;22
KLHL4	2	3;22
KLK5	2	12;14
KNDC1	2	3;22
KNOP1	2	3;14
KPNA1	2	3;22
KPNA4	2	3;22
KPNB1	2	3;22
KREMEN1	2	3;22
KRT19	2	3;22
L1CAM	2	3;22
L1TD1	2	3;22
LAMA1	2	3;22
LAMA5	2	3;22
LAMC2	2	3;22
LANCL2	2	3;22
LARP1	2	3;22
LARP4	2	3;22
LAYN	2	3;22
LBH	2	3;22
LDB2	2	3;22
LDLRAD3	2	3;22
LDLRAP1	2	3;22
LEF1	2	3;22
LENG8	2	3;22
LETM1	2	3;22
LGALS3	2	3;22
LGALS3BP	2	3;22
LGI4	2	14;22
LHX2	2	3;22
LIF	2	14;22
LIMCH1	2	14;22
LIMK2	2	3;22
LIN28B	2	3;22
LIN52	2	3;22
LINC00605	2	12;13
LINC00960	2	12;14
LINC01021	2	13;14
LINGO3	2	13;22
LIX1	2	3;22
LMBR1L	2	3;22
LMNB1	2	3;22
LMNB2	2	3;22
LMTK3	2	3;22
LOXL3	2	13;22
LPAR2	2	3;22
LPCAT4	2	3;22
LPIN1	2	3;14
LPP	2	3;22
LRIG3	2	3;22
LRP10	2	3;22
LRP5	2	3;22
LRRC3B	2	3;22
LRRC58	2	3;22
LRRC8C	2	3;22
LRRC8D	2	3;22
LRRC8E	2	3;22
LRRN3	2	3;22
LSG1	2	3;22
LTBP1	2	3;22
LTV1	2	3;22
LYAR	2	3;22
LYPD6	2	3;22
LYPD6B	2	3;22
M1AP	2	3;13
MAFG	2	3;22
MAGED1	2	3;22
MAGEL2	2	3;13
MAGI2	2	3;22
MAGOHB	2	3;22
MAN1A1	2	3;22
MAN1C1	2	3;22
MAN2B1	2	3;22
MANEAL	2	13;22
MAP1B	2	3;22
MAP2	2	3;22
MAP2K4	2	3;22
MAP2K5	2	3;22
MAP2K6	2	3;22
MAP3K12	2	3;22
MAP4K5	2	3;22
MAPK1	2	3;22
MAPK12	2	3;22
MAPK4	2	3;22
MARS2	2	3;12
MASP1	2	3;22
MAST1	2	3;22
MAT2B	2	3;22
MATR3	2	3;22
MBIP	2	3;22
MBNL2	2	3;22
MBTPS2	2	3;22
MCF2L	2	3;22
MCL1	2	3;22
MCM10	2	13;22
MCM5	2	3;13
MCM7	2	3;22
MCMBP	2	3;22
MECOM	2	3;22
MED13	2	3;22
MEF2C	2	3;22
MEGF10	2	3;22
MEIS1	2	3;22
MEIS3	2	13;22
MERTK	2	3;22
MEST	2	14;22
METRN	2	3;13
MEX3D	2	3;22
MFAP3L	2	3;22
MFAP4	2	3;22
MFSD3	2	3;22
MGA	2	3;22
MGAT3	2	3;22
MGAT4C	2	3;22
MIB2	2	3;22
MICAL1	2	3;22
MICB	2	3;22
MID1	2	3;22
MID1IP1	2	3;22
MIOS	2	3;22
MLPH	2	3;22
MMAB	2	3;22
MME	2	3;22
MMP11	2	3;22
MMP14	2	3;22
MMP15	2	3;22
MMP16	2	3;22
MMP17	2	3;22
MMS22L	2	3;22
MOCOS	2	3;22
MORC2	2	3;22
MOV10	2	3;22
MPZL2	2	3;22
MRC2	2	3;22
MRPL15	2	3;22
MRTO4	2	3;22
MSN	2	3;22
MT-ND3	2	12;13
MT2A	2	3;22
MTHFD2	2	3;22
MTHFR	2	3;22
MTSS1	2	3;22
MVD	2	3;22
MVK	2	3;22
MXD4	2	3;22
MXRA5	2	3;22
MYADM	2	3;22
MYCN	2	3;22
MYH9	2	3;22
MYL12A	2	3;22
MYO10	2	3;22
MYOCD	2	3;22
NAA25	2	3;22
NAA50	2	3;22
NAPRT	2	3;14
NAT14	2	3;22
NAT9	2	3;22
NAV2	2	3;22
NBEA	2	3;22
NCOA5	2	3;22
NDRG3	2	3;22
NECAB1	2	3;13
NEDD9	2	3;22
NEFM	2	3;22
NEK6	2	3;22
NETO2	2	3;22
NEURL1B	2	3;22
NEXN	2	3;22
NFIB	2	3;22
NGFR	2	3;22
NHLH2	2	13;14
NIN	2	3;22
NINJ1	2	3;22
NIP7	2	3;22
NIPA1	2	3;22
NIPAL1	2	3;22
NKAIN1	2	3;22
NLGN2	2	3;22
NLGN4X	2	3;22
NNAT	2	3;22
NOP56	2	3;22
NOS1	2	3;22
NOTCH1	2	3;22
NOXA1	2	12;13
NPAS4	2	3;22
NPFFR2	2	3;22
NPY1R	2	3;13
NR2F1	2	3;22
NR2F2	2	3;22
NR3C1	2	3;22
NRAS	2	3;22
NRBP2	2	3;22
NRIP1	2	3;22
NRP2	2	3;22
NRXN1	2	3;22
NRXN2	2	3;22
NT5C3B	2	12;13
NT5E	2	3;22
NTM	2	3;22
NUAK1	2	3;22
NUCKS1	2	3;22
NUDT15	2	3;22
NUP153	2	3;22
NUP210	2	3;22
NUP98	2	3;22
NXPH3	2	3;22
NYNRIN	2	3;22
OAZ1	2	3;22
OCEL1	2	3;22
ODC1	2	3;22
OFD1	2	3;22
OLIG3	2	3;22
OOEP	2	12;13
OPTN	2	3;22
OR52A1	2	3;13
ORAI1	2	3;22
ORC2	2	3;22
ORC6	2	3;22
OSBPL10	2	3;22
OSBPL3	2	3;22
OSBPL5	2	3;22
OSCAR	2	3;22
OSGEPL1	2	3;22
OSMR	2	3;22
OTUB2	2	3;22
P4HA2	2	3;22
PAG1	2	3;22
PAK1IP1	2	3;22
PALLD	2	3;22
PALM2-AKAP2	2	3;22
PALM3	2	3;22
PARK2	2	12;13
PARP14	2	3;22
PARP4	2	3;22
PARP9	2	3;22
PATZ1	2	3;22
PAWR	2	3;22
PAX6	2	3;22
PAX8-AS1	2	12;14
PBX1	2	3;22
PBXIP1	2	3;22
PCBP2	2	3;22
PCDH17	2	3;22
PCDH18	2	3;22
PCDH19	2	3;22
PCDHB15	2	3;22
PCDHB5	2	3;14
PCDHB9	2	3;14
PCDHGB4	2	3;22
PCDHGB6	2	3;22
PCDHGC3	2	3;22
PCDHGC4	2	3;22
PCGF6	2	3;22
PCMTD1	2	3;22
PCNA	2	3;22
PCSK9	2	3;22
PCYT2	2	3;22
PDE3A	2	3;22
PDE4A	2	3;22
PDE4B	2	3;22
PDE4C	2	3;22
PDGFA	2	3;22
PDGFRA	2	3;22
PDIA4	2	3;22
PDK2	2	3;22
PDLIM2	2	3;22
PDPR	2	3;13
PDS5A	2	3;22
PDXP	2	3;22
PDZD2	2	3;22
PDZD4	2	3;22
PDZRN3	2	3;22
PER3	2	3;22
PERP	2	3;22
PFKFB3	2	3;22
PGF	2	3;22
PHACTR2	2	3;22
PHC1	2	3;22
PHF7	2	3;22
PHLDB3	2	3;22
PID1	2	3;22
PIF1	2	3;22
PIGA	2	3;22
PIGT	2	3;22
PIGW	2	3;22
PIK3CB	2	3;22
PIK3CD	2	3;22
PIK3IP1	2	14;22
PIM2	2	3;22
PITRM1	2	12;14
PKIB	2	3;22
PKP2	2	3;22
PKP4	2	3;22
PLA2G12A	2	3;22
PLA2G3	2	3;14
PLA2G7	2	3;22
PLA2R1	2	3;22
PLAUR	2	3;22
PLCB4	2	3;22
PLCH1	2	3;22
PLCL2	2	3;22
PLD3	2	3;22
PLEKHA1	2	3;22
PLEKHF1	2	3;22
PLEKHG4B	2	3;22
PLIN2	2	3;22
PLIN3	2	3;22
PLK2	2	14;22
PLOD1	2	3;22
PLP2	2	3;22
PLTP	2	3;22
PLXDC1	2	3;22
PLXND1	2	3;22
PMEL	2	3;22
PML	2	3;22
PMM2	2	3;22
PNO1	2	3;22
PNPLA3	2	3;22
POLD4	2	3;22
POLI	2	3;22
POLQ	2	3;22
POLR2J3	2	3;14
POLR3B	2	3;22
POLR3H	2	3;22
POMP	2	3;22
PON2	2	3;22
PORCN	2	3;22
POU3F1	2	3;22
POU3F2	2	3;22
PPCS	2	3;22
PPDPF	2	3;22
PPFIA4	2	3;22
PPIEL	2	14;22
PPIG	2	3;22
PPIL4	2	3;22
PPL	2	3;22
PPM1E	2	3;22
PPM1L	2	3;22
PPP1R14A	2	3;22
PPP1R16B	2	3;14
PPP1R1B	2	3;22
PPP1R9A	2	3;22
PPP2CA	2	3;22
PPP4R1	2	3;22
PPP4R1L	2	12;14
PRDM4	2	3;22
PREX2	2	3;22
PRICKLE1	2	3;22
PRKACA	2	3;22
PRKCA	2	3;22
PRKCD	2	3;22
PRKCQ	2	3;14
PRKD1	2	3;22
PRKG1	2	3;22
PRKRIP1	2	3;22
PRMT6	2	3;22
PROCR	2	3;22
PROS1	2	3;22
PRPF19	2	13;22
PRSS8	2	3;22
PSAT1	2	3;22
PSMC2	2	3;22
PSMD1	2	3;22
PSMD6	2	3;22
PSMG1	2	3;22
PTGES	2	3;22
PTN	2	3;22
PTP4A1	2	3;22
PTP4A3	2	3;22
PTPN1	2	3;22
PTPN14	2	3;22
PTPN6	2	3;22
PTPRG	2	3;22
PTPRM	2	3;22
PTRF	2	3;22
PUS7	2	3;22
PWWP2B	2	3;22
PXDN	2	3;22
PXN	2	3;22
PYGL	2	3;22
QSER1	2	3;22
R3HDM2	2	3;22
RAB11FIP4	2	3;22
RAB13	2	3;22
RAB18	2	3;22
RAB21	2	3;22
RAB24	2	3;22
RAB31	2	3;22
RAB39B	2	3;22
RAB3D	2	3;22
RAB3IL1	2	3;22
RAB3IP	2	3;22
RABAC1	2	3;22
RABEP1	2	3;22
RABL3	2	3;22
RAD51	2	13;22
RAD52	2	3;22
RALGAPA2	2	3;22
RAPGEF1	2	3;22
RAPGEF3	2	3;22
RARG	2	3;22
RARS	2	3;22
RASD1	2	13;14
RASD2	2	3;22
RASGEF1A	2	3;22
RASGEF1B	2	3;22
RASIP1	2	3;22
RASL12	2	3;22
RASSF2	2	3;22
RASSF3	2	3;22
RASSF4	2	3;22
RAX	2	3;22
RBBP8	2	3;22
RBL1	2	3;22
RBM3	2	3;22
RBMS2	2	3;14
RBMX	2	3;22
RCAN3	2	3;22
RCN2	2	3;22
RECQL	2	3;22
REEP2	2	3;22
RETSAT	2	3;22
RFC3	2	3;22
RFWD3	2	3;22
RGL2	2	3;22
RGMA	2	3;22
RGS14	2	3;22
RGS5	2	3;22
RHBDF2	2	3;22
RHBDL3	2	3;22
RHOU	2	13;22
RIF1	2	3;22
RILP	2	3;22
RINL	2	3;22
RNASEH1	2	3;22
RND1	2	3;22
RND3	2	3;22
RNF138	2	3;22
RNF2	2	3;22
RNF219	2	3;22
ROCK2	2	3;22
ROR2	2	3;22
RORA	2	3;22
RP1-228H13	2	3;13
RP11-24M17	2	12;14
RP11-358L22	2	12;14
RP11-415G4	2	3;13
RP11-484P15	2	12;13
RP11-498P14	2	3;13
RP11-499F3	2	12;14
RP11-520B13	2	3;14
RP11-757G1	2	3;14
RP11-7K24	2	3;14
RP11-867G2	2	3;13
RP11-875O11	2	3;14
RPA2	2	3;22
RPL13	2	3;22
RPL13A	2	3;22
RPL28	2	3;22
RPS2P5	2	13;14
RPS6KL1	2	3;22
RRAGC	2	3;22
RRAS2	2	3;22
RRBP1	2	3;22
RRP1B	2	3;22
RRP36	2	13;22
RSPO3	2	3;22
RTN4RL2	2	3;22
RWDD2B	2	3;22
S100A10	2	3;22
S100A11	2	13;22
S100A6	2	3;22
S1PR3	2	3;22
S1PR5	2	3;22
SALL2	2	3;22
SALL3	2	3;22
SAMD5	2	3;22
SARDH	2	3;22
SBDS	2	3;22
SBDSP1	2	3;22
SBF2	2	3;22
SC22CB-1E7	2	3;14
SCARF1	2	14;22
SCG3	2	3;22
SCN2B	2	3;22
SCO1	2	3;22
SCRN2	2	3;22
SDAD1	2	3;22
SDC3	2	3;22
SDC4	2	3;22
SEC14L1	2	3;22
SEC24A	2	3;22
SEL1L	2	3;22
SEMA3A	2	3;22
SEMA3D	2	3;22
SEMA3F	2	3;22
SEMA4D	2	3;22
SEMA4F	2	3;22
SEMA4G	2	3;22
SEMA6C	2	3;22
SEMA6D	2	3;22
SERAC1	2	3;22
SERP1	2	3;22
SERPINE2	2	3;22
SERTAD3	2	3;22
SET	2	3;22
SETDB1	2	3;22
SEZ6L2	2	3;22
SF3A2	2	3;22
SFN	2	3;22
SFXN2	2	3;22
SFXN3	2	3;22
SGSM3	2	3;22
SH2B1	2	3;22
SH2D2A	2	3;22
SH2D3A	2	3;22
SH2D3C	2	3;22
SH3BP1	2	3;22
SH3BP2	2	3;22
SH3D19	2	3;22
SHB	2	3;22
SHC3	2	3;22
SHISA4	2	3;22
SHKBP1	2	3;22
SHMT1	2	3;22
SHROOM3	2	3;22
SIGIRR	2	3;22
SIRT1	2	3;22
SIX6	2	3;22
SKA2	2	3;22
SLBP	2	3;22
SLC12A2	2	3;22
SLC13A4	2	3;22
SLC16A2	2	3;22
SLC16A5	2	3;22
SLC17A5	2	3;22
SLC20A1	2	3;22
SLC22A17	2	3;22
SLC25A32	2	3;22
SLC2A1	2	3;22
SLC35F2	2	3;22
SLC37A4	2	3;22
SLC38A1	2	3;22
SLC39A14	2	13;22
SLC41A3	2	3;22
SLC5A6	2	12;14
SLC6A9	2	3;22
SLC7A1	2	3;22
SLC7A11	2	3;22
SLC7A2	2	3;22
SLC7A5	2	3;22
SLC8A1	2	3;22
SLC9A5	2	3;22
SLC9A8	2	3;14
SLCO4A1	2	3;22
SLFN12	2	3;22
SLIT1	2	3;22
SMAD3	2	3;22
SMARCAD1	2	3;22
SMC1A	2	3;22
SMC2	2	3;22
SMCHD1	2	3;22
SMIM24	2	12;14
SMOC2	2	3;22
SMTNL2	2	3;22
SMURF1	2	3;22
SNAI1	2	3;22
SNCAIP	2	3;22
SNHG7	2	12;13
SNN	2	3;22
SNORD14E	2	12;14
SNRPB2	2	3;22
SNTA1	2	3;22
SNTB1	2	3;22
SNX14	2	3;22
SNX25	2	3;22
SOAT1	2	3;22
SOBP	2	3;22
SORCS1	2	3;22
SORD	2	3;22
SOX1	2	3;22
SOX12	2	3;22
SPATA13	2	3;22
SPATA18	2	13;14
SPATS2L	2	3;22
SPECC1	2	3;22
SPEG	2	3;22
SPG20	2	3;22
SPIN4	2	3;22
SPOCK1	2	3;22
SPP1	2	3;22
SPRY2	2	3;22
SPSB1	2	3;22
SPTAN1	2	3;22
SRGAP2	2	3;22
SRGAP3	2	3;22
SRSF1	2	3;22
SRSF10	2	3;22
SRSF5	2	3;22
SRSF7	2	3;22
SS18	2	3;22
ST3GAL1	2	3;22
ST6GAL2	2	3;22
ST6GALNAC6	2	3;22
STAMBPL1	2	3;22
STARD10	2	3;22
STARD4	2	3;22
STARD5	2	3;22
STARD7	2	3;22
STARD8	2	3;22
STC2	2	3;22
STEAP3	2	3;22
STIM1	2	3;22
STK32B	2	3;22
STON1	2	3;22
STX10	2	3;22
STX1A	2	3;22
STX7	2	3;22
SUMO1	2	3;22
SUMO3	2	3;22
SUPT16H	2	3;22
SUPT3H	2	3;22
SUSD3	2	3;22
SYCP2L	2	3;13
SYN3	2	3;22
SYNCRIP	2	3;22
SYNGR1	2	3;22
SYT11	2	3;22
SYT7	2	3;22
TAB1	2	3;22
TAC1	2	3;22
TAF13	2	3;22
TAPBP	2	3;22
TARS	2	3;22
TAZ	2	3;22
TBC1D15	2	3;22
TBC1D22B	2	3;22
TBC1D4	2	3;22
TBC1D8B	2	3;22
TBL1X	2	3;22
TCEA1	2	3;22
TCEAL5	2	3;22
TCEAL7	2	3;22
TCIRG1	2	3;22
TDG	2	3;22
TEAD4	2	3;22
TECR	2	3;22
TERT	2	3;22
TESK2	2	3;22
TEX15	2	3;22
TFAM	2	3;22
TFPI	2	3;22
TFRC	2	3;22
THNSL2	2	12;13
THRB	2	3;22
TIMM17B	2	3;22
TLCD2	2	3;22
TLN1	2	3;22
TMBIM1	2	3;22
TMBIM4	2	3;22
TMC6	2	3;22
TMCC3	2	3;22
TMED7	2	3;22
TMEM106C	2	3;22
TMEM129	2	3;22
TMEM150C	2	3;22
TMEM181	2	3;22
TMEM184C	2	3;22
TMEM187	2	3;22
TMEM199	2	3;22
TMEM2	2	3;22
TMEM237	2	3;22
TMEM254-AS1	2	3;14
TMEM38B	2	3;22
TMEM43	2	3;22
TMEM56	2	3;22
TMEM63B	2	3;22
TMEM64	2	13;22
TMEM92	2	3;22
TMPO	2	3;22
TMTC1	2	3;22
TMUB1	2	3;22
TMUB2	2	3;22
TMX1	2	3;22
TMX4	2	3;22
TNC	2	3;22
TNFRSF1B	2	3;22
TNFRSF21	2	3;22
TNMD	2	3;22
TNNT2	2	3;22
TNRC6B	2	3;22
TNS1	2	3;22
TOB1	2	3;22
TOE1	2	3;12
TOP1MT	2	3;22
TOX3	2	3;22
TP53	2	3;14
TP53BP2	2	3;22
TP53I11	2	14;22
TPM1	2	3;22
TPM4	2	3;22
TRA2B	2	3;22
TRAPPC10	2	3;22
TRAPPC6A	2	3;22
TRIL	2	3;22
TRIM2	2	3;22
TRIM22	2	14;22
TRIM33	2	3;22
TRIM38	2	3;22
TRIM47	2	3;22
TRIM60P18	2	12;14
TRIM65	2	3;22
TRIM9	2	3;22
TRIOBP	2	3;22
TRIP10	2	3;22
TRMT6	2	3;22
TRNP1	2	3;22
TRNT1	2	3;22
TRPC4	2	3;22
TRPM7	2	3;22
TRPS1	2	3;22
TRUB1	2	3;22
TSHZ3	2	3;22
TSN	2	3;22
TSPAN14	2	3;22
TSPAN18	2	3;22
TSPAN4	2	3;22
TSPAN6	2	3;22
TSPAN7	2	3;22
TSPO	2	3;22
TSPYL2	2	3;22
TSTD1	2	3;14
TTC31	2	3;22
TTC7B	2	3;22
TTC9	2	3;22
TTLL10	2	3;22
TTLL12	2	3;22
TTPAL	2	3;22
TTYH3	2	3;22
TUB	2	3;22
TUBB2B	2	3;22
TWF2	2	3;22
TWSG1	2	3;22
TYSND1	2	3;22
UAP1L1	2	3;22
UBE2A	2	3;22
UBE2D1	2	3;22
UBE2E1	2	3;22
UBE2J1	2	3;22
UBE2S	2	3;22
UBLCP1	2	3;22
UBR7	2	3;22
ULK4P3	2	3;14
UNC119	2	3;22
UNC13B	2	3;22
UNC93B1	2	3;22
UPF3B	2	3;22
URB1	2	3;22
USP1	2	3;22
USP14	2	3;22
USP18	2	3;22
USP28	2	3;22
UTP15	2	3;22
UTP20	2	13;22
UTP6	2	3;22
UTRN	2	3;22
VAMP2	2	3;22
VASH1	2	3;22
VCAN	2	3;22
VGF	2	3;22
VGLL3	2	3;22
VPS16	2	3;22
VPS36	2	3;22
VRK1	2	3;22
VSIG10L	2	3;22
VSNL1	2	3;22
VWCE	2	14;22
WASH5P	2	12;14
WBSCR17	2	3;22
WDPCP	2	3;13
WDR13	2	3;22
WDR34	2	3;14
WDR6	2	3;22
WDR82	2	3;22
WFDC2	2	3;22
WFIKKN1	2	3;22
WNK2	2	3;22
WSCD1	2	3;22
WWC1	2	3;22
WWC2	2	3;22
WWC3	2	3;22
XAB2	2	3;22
XKR4	2	3;13
XPO4	2	3;22
YAP1	2	3;22
YIF1B	2	3;22
YPEL2	2	3;22
YPEL3	2	3;22
YWHAG	2	3;22
ZC3H12C	2	3;22
ZC3H15	2	3;22
ZC3H6	2	12;22
ZC3H7B	2	3;22
ZCCHC24	2	3;22
ZEB2	2	3;22
ZFAND5	2	3;22
ZFHX2	2	3;22
ZFP57	2	13;22
ZFP90	2	3;22
ZFYVE19	2	3;22
ZMPSTE24	2	3;22
ZMYND19	2	3;22
ZNF124	2	3;22
ZNF200	2	3;22
ZNF204P	2	3;22
ZNF215	2	3;22
ZNF22	2	3;22
ZNF26	2	3;22
ZNF268	2	3;22
ZNF326	2	3;22
ZNF334	2	3;22
ZNF439	2	3;22
ZNF471	2	14;22
ZNF473	2	3;22
ZNF488	2	3;22
ZNF532	2	3;22
ZNF578	2	13;22
ZNF581	2	3;22
ZNF600	2	3;22
ZNF614	2	3;22
ZNF619	2	3;22
ZNF69	2	3;22
ZNF692	2	3;22
ZNF708	2	3;22
ZNF728	2	12;13
ZNF75D	2	3;22
ZNF788	2	3;22
ZNF883	2	3;22
ZNF93	2	3;22
ZSCAN12	2	3;22
ZSCAN30	2	3;22
ZZEF1	2	3;22
A4GALT	1	3
AACS	1	3
AADAT	1	3
AARSD1	1	3
AASDH	1	3
AASDHPPT	1	22
AASS	1	3
ABAT	1	22
ABCA2	1	3
ABCA3	1	3
ABCA8	1	22
ABCB6	1	3
ABCB7	1	22
ABCB8	1	3
ABCC1	1	3
ABCC4	1	22
ABCD1	1	3
ABCF2	1	22
ABCG1	1	3
ABHD12	1	22
ABHD12B	1	3
ABHD14A-ACY1	1	3
ABHD16A	1	3
ABHD17A	1	3
ABHD17B	1	3
ABHD2	1	3
ABHD3	1	3
ABHD8	1	3
ABI2	1	22
ABI3	1	22
ABL1	1	3
ABLIM1	1	22
ABLIM2	1	3
ABLIM3	1	22
ABTB1	1	22
ABTB2	1	22
AC002117	1	3
AC002310	1	3
AC004556	1	13
AC005062	1	3
AC005082	1	13
AC005224	1	3
AC005523	1	3
AC005592	1	3
AC006486	1	3
AC007255	1	3
AC007566	1	3
AC007620	1	3
AC007743	1	3
AC007796	1	13
AC009133	1	3
AC009948	1	3
AC011043	1	14
AC015971	1	3
AC020951	1	3
AC022182	1	13
AC034220	1	12
AC072052	1	3
AC073043	1	14
AC083843	1	3
AC084082	1	14
AC084219	1	3
AC091493	1	13
AC091729	1	3
AC093390	1	3
AC097374	1	14
AC104134	1	14
AC108025	1	3
AC113404	1	3
AC141586	1	3
AC141928	1	3
AC144450	1	3
AC144652	1	3
AC241377	1	14
ACAD10	1	3
ACADS	1	3
ACADSB	1	22
ACADVL	1	22
ACAN	1	3
ACAP1	1	3
ACAP2	1	3
ACAT1	1	3
ACAT2	1	22
ACBD4	1	22
ACBD6	1	22
ACBD7	1	22
ACCN2	1	22
ACCN3	1	22
ACCN4	1	22
ACD	1	3
ACIN1	1	3
ACLY	1	22
ACO2	1	3
ACOT1	1	22
ACOT13	1	3
ACOT2	1	22
ACOT8	1	3
ACOX3	1	3
ACP2	1	3
ACP5	1	22
ACP6	1	22
ACPL2	1	22
ACSBG1	1	3
ACSL3	1	22
ACSL4	1	22
ACSS1	1	3
ACSS2	1	3
ACSS3	1	22
ACTA2	1	22
ACTB	1	22
ACTG1	1	22
ACTG2	1	22
ACTN1	1	22
ACTN4	1	22
ACTR1A	1	3
ACTR3B	1	22
ACVR1	1	3
ACVRL1	1	22
ACY1	1	3
ADA	1	22
ADAM12	1	22
ADAM19	1	3
ADAMTS10	1	22
ADAMTS13	1	22
ADAMTS14	1	3
ADAMTS15	1	22
ADAMTS19	1	22
ADAMTS2	1	3
ADAMTS20	1	22
ADAMTS5	1	22
ADAMTS8	1	3
ADAMTS9	1	22
ADAMTSL1	1	22
ADAMTSL5	1	3
ADAP1	1	22
ADAT2	1	22
ADCK1	1	3
ADCK3	1	22
ADCK4	1	22
ADCY10P1	1	3
ADCY2	1	3
ADCY3	1	3
ADCY4	1	22
ADCY5	1	3
ADCY9	1	3
ADD2	1	22
ADD3	1	22
ADGRB1	1	3
ADGRG1	1	3
ADGRG5	1	3
ADGRL1	1	3
ADGRL2	1	3
ADGRV1	1	3
ADHFE1	1	22
ADM5	1	3
ADNP	1	3
ADORA2A	1	3
ADPGK	1	3
ADPRHL2	1	3
ADRA1D	1	22
ADRA2C	1	3
ADRB2	1	13
ADRBK1	1	22
ADRM1	1	3
ADSSL1	1	22
AEBP2	1	3
AF003625	1	3
AF064860	1	3
AF131215	1	3
AFAP1L2	1	3
AFDN-AS1	1	3
AFF1	1	22
AFF2	1	22
AFF3	1	3
AFF4	1	22
AFG3L1P	1	3
AFG3L2	1	22
AFMID	1	3
AFP	1	13
AGAP2-AS1	1	3
AGAP3	1	3
AGER	1	22
AGGF1	1	22
AGK	1	3
AGO4	1	3
AGPAT4	1	22
AGRN	1	3
AGT	1	22
AGTRAP	1	3
AGXT2L2	1	22
AHCY	1	3
AHCYL2	1	3
AHDC1	1	3
AHNAK2	1	3
AHSA1	1	22
AHSA2	1	22
AHSP	1	14
AIM1	1	3
AIM1L	1	3
AIMP2	1	22
AK4	1	22
AK7	1	3
AKAP17A	1	3
AKAP7	1	3
AKAP8	1	3
AKIP1	1	3
AKNA	1	22
AKR1A1	1	3
AKR7A2	1	22
AKT1	1	3
AKT2	1	3
AKT3	1	3
ALAD	1	22
ALAS1	1	3
ALDH18A1	1	22
ALDH1A1	1	22
ALDH1B1	1	3
ALDH1L2	1	3
ALDH4A1	1	3
ALDH5A1	1	22
ALDH6A1	1	22
ALDH9A1	1	22
ALDOA	1	3
ALG10	1	3
ALG12	1	3
ALG14	1	22
ALG5	1	3
ALG9	1	3
ALKBH3	1	3
ALKBH4	1	3
ALKBH7	1	3
ALOXE3	1	22
ALPK2	1	22
ALS2CL	1	22
ALX1	1	22
ALX4	1	22
AMACR	1	3
AMDHD2	1	3
AMIGO1	1	22
AMMECR1L	1	22
AMN1	1	3
AMOTL2	1	22
AMPD2	1	22
AMPD3	1	22
AMPH	1	3
AMT	1	22
AMZ2P1	1	22
ANAPC1	1	22
ANAPC10	1	3
ANAPC11	1	3
ANAPC13	1	3
ANAPC2	1	22
ANAPC5	1	3
ANAPC7	1	3
ANG	1	3
ANGEL1	1	22
ANGEL2	1	3
ANGPT2	1	22
ANGPTL1	1	3
ANGPTL2	1	22
ANK2	1	3
ANK3	1	22
ANKDD1A	1	22
ANKEF1	1	3
ANKH	1	22
ANKK1	1	3
ANKLE1	1	3
ANKRD1	1	3
ANKRD11	1	22
ANKRD13A	1	3
ANKRD13B	1	3
ANKRD17	1	14
ANKRD18CP	1	3
ANKRD20A1	1	3
ANKRD22	1	22
ANKRD24	1	3
ANKRD26	1	3
ANKRD27	1	3
ANKRD29	1	3
ANKRD33	1	22
ANKRD33B	1	22
ANKRD34A	1	22
ANKRD34B	1	3
ANKRD40	1	22
ANKRD42	1	3
ANKRD46	1	22
ANKRD50	1	22
ANKRD52	1	22
ANKRD53	1	22
ANKRD9	1	3
ANKS1B	1	3
ANO2	1	22
ANO6	1	13
ANO8	1	3
ANO9	1	22
ANOS1	1	3
ANPEP	1	22
ANXA1	1	3
ANXA11	1	22
ANXA2P2	1	22
ANXA3	1	22
ANXA5	1	3
ANXA6	1	22
ANXA7	1	3
ANXA9	1	22
AP000662	1	3
AP001062	1	3
AP001065	1	3
AP001258	1	3
AP001347	1	3
AP001372	1	3
AP001469	1	3
AP002856	1	3
AP1B1	1	3
AP1S3	1	22
AP3B2	1	3
AP3D1	1	3
AP4B1	1	3
AP4S1	1	3
AP5B1	1	3
AP5M1	1	3
APAF1	1	3
APBA1	1	3
APBB1	1	3
APC	1	3
APC2	1	3
APCDD1	1	3
APLN	1	3
APLP1	1	22
APLP2	1	22
APOBEC3D	1	3
APOBEC3F	1	22
APOC1	1	22
APOL2	1	3
APOL4	1	22
APOL6	1	22
APP	1	22
AQP3	1	22
AQPEP	1	22
AR	1	22
ARAF	1	3
ARAP2	1	22
ARC	1	3
AREL1	1	3
ARF1	1	3
ARFGAP2	1	3
ARFGAP3	1	3
ARG2	1	22
ARGLU1	1	22
ARHGAP11B	1	3
ARHGAP15	1	3
ARHGAP18	1	22
ARHGAP20	1	22
ARHGAP21	1	22
ARHGAP23	1	3
ARHGAP24	1	22
ARHGAP25	1	3
ARHGAP26	1	3
ARHGAP28	1	22
ARHGAP31	1	22
ARHGAP32	1	3
[truncated: 6,595 more rows]

## Sheet: progenitor
genes	Freq	datasets
FAM64A	3	4;10;23
FRZB	3	1;10;23
HSPA2	3	1;2;23
MDGA2	3	1;2;23
SERPINE2	3	1;10;23
SERPINI1	3	1;4;10
SIRT2	3	1;4;10
SRRM4	3	1;10;23
ABR	2	4;10
AK3	2	4;10
ANP32E	2	4;10
ARF4	2	4;10
ARL4A	2	1;10
ARL4C	2	1;10
BAIAP2	2	4;10
BAMBI	2	1;23
BCL11B	2	1;10
BIRC5	2	4;10
BOC	2	10;23
CCND1	2	1;10
CCND2	2	1;10
CDCA7L	2	1;10
CDK1	2	4;10
CHCHD2	2	4;10
CIRBP	2	4;10
CITED2	2	10;23
CLIP1	2	4;10
CMIP	2	4;10
CNTN1	2	1;10
CNTNAP2	2	10;23
COMMD7	2	10;23
CRABP2	2	10;23
CRIP2	2	10;23
CYR61	2	4;10
DHFR	2	4;10
DLGAP4	2	4;10
DLK1	2	1;23
DLX5	2	10;23
DMGDH	2	1;2
DNAJC12	2	2;10
DPP6	2	1;10
DPYSL5	2	10;23
DSCAM	2	1;23
DTYMK	2	4;10
DYNC1I1	2	2;10
DYNC1I2	2	4;10
ECM1	2	10;23
ENC1	2	10;23
EPHA4	2	10;23
ETFB	2	4;10
FAM19A5	2	1;23
FAM200B	2	4;10
FAM65B	2	10;23
FGD4	2	1;10
FGF12	2	1;10
FGF14	2	1;10
FGFBP3	2	10;23
FKBP10	2	4;10
FZD2	2	10;23
GABBR2	2	2;10
GABRB1	2	4;10
GALNT13	2	1;2
GAP43	2	10;23
GDI1	2	4;10
GLI3	2	1;10
GMNN	2	4;10
GNG3	2	2;10
GNPDA1	2	4;10
GPR85	2	2;10
GREB1L	2	1;23
GRIA2	2	1;10
GSTA4	2	4;10
H2AFJ	2	2;10
HAS2	2	4;23
HAS2-AS1	2	1;23
HLA-C	2	10;23
HMGA1	2	4;10
HOTAIRM1	2	1;10
HOXA2	2	1;10
HOXB2	2	10;23
HS6ST2	2	10;23
IGDCC3	2	10;23
IL7R	2	2;23
INSIG1	2	10;23
IRX2	2	1;10
ISLR2	2	4;10
JUN	2	10;23
KCNMA1	2	4;10
KCNQ1OT1	2	1;10
KHDRBS3	2	1;23
KIAA1598	2	10;23
KLF6	2	10;23
LGR5	2	1;2
LINC01158	2	1;10
LINGO1	2	1;10
LOC107987330	2	1;2
LRP1	2	4;10
LRRC4B	2	10;23
LRRN3	2	10;23
LRRTM1	2	1;23
MAB21L1	2	4;23
MAP2	2	10;23
MID1IP1	2	2;23
MMP28	2	2;23
MYBL2	2	4;10
NAPG	2	4;10
NCDN	2	1;10
NDRG4	2	10;23
NEDD4L	2	1;10
NEFM	2	1;10
NFASC	2	1;10
NKX2-2	2	1;2
NOL4	2	4;10
NOVA1	2	1;10
NTM	2	1;10
OAS3	2	1;2
OLFM1	2	10;23
ORC6	2	4;10
PAX6	2	10;23
PCDH15	2	1;23
PDZD4	2	4;10
PGAP1	2	4;10
PIK3R1	2	1;10
PLD1	2	1;4
PNPLA4	2	1;2
POU3F2	2	1;10
PPFIA3	2	1;4
PPP2R2B	2	1;10
PSD3	2	2;10
PTPRO	2	1;10
QPRT	2	4;10
REPIN1	2	4;10
RGMA	2	10;23
RHOB	2	10;23
RNPS1	2	4;10
ROBO2	2	1;10
RPL3	2	4;10
RPL39L	2	10;23
S100A10	2	10;23
SAT1	2	4;23
SCAMP1	2	4;10
SCG2	2	10;23
SDC2	2	10;23
SGK1	2	1;23
SIX3	2	10;23
SNAP91	2	1;10
SNRPD3	2	4;10
SNX10	2	1;10
SOX3	2	4;10
SQLE	2	4;10
SVIL-AS1	2	1;2
SYNDIG1	2	1;2
TCEAL2	2	4;10
TCEAL3	2	4;10
TCEAL7	2	10;23
TCF3	2	4;10
TCF7L2	2	1;10
TIMM17B	2	10;23
TMEFF2	2	1;10
TMEM173	2	4;23
TMSB15A	2	10;23
TNIK	2	10;23
TPD52L1	2	2;10
TTLL7	2	4;10
TYW3	2	10;23
UNC5A	2	1;4
VIM	2	10;23
WIPF3	2	1;10
WSCD1	2	10;23
XKR4	2	1;10
YWHAE	2	10;23
ZCCHC12	2	4;10
ZFR	2	4;10
ZNF718	2	1;2
A1BG	1	10
AAK1	1	10
AASDHPPT	1	10
ABAT	1	10
ABCA4	1	1
ABCC9	1	1
ABHD14A	1	10
ABHD17A	1	4
ABHD8	1	10
ABI2	1	10
AC002398	1	4
AC004623	1	4
AC074117	1	4
AC159540	1	10
ACAA2	1	10
ACACA	1	23
ACAD9	1	4
ACAN	1	1
ACBD6	1	10
ACBD7	1	23
ACHE	1	10
ACN9	1	10
ACO2	1	10
ACOT1	1	4
ACOT2	1	23
ACOT7	1	10
ACSL3	1	10
ACSL6	1	1
ACTB	1	10
ACTBP2	1	4
ACTL6A	1	10
ACTL6B	1	10
ACTR10	1	10
ACTR1A	1	10
ACTR3	1	10
ACTR3B	1	10
ACVRL1	1	23
ACYP1	1	10
ACYP2	1	10
ADAMTS17	1	1
ADAMTS20	1	1
ADAP1	1	1
ADGRA1	1	1
ADGRB1	1	1
ADGRE2	1	4
ADGRG2	1	1
ADGRL3	1	1
ADH5	1	10
ADI1	1	10
ADIPOR1	1	10
ADM	1	23
ADRA2A	1	2
ADSL	1	10
AES	1	10
AFAP1L1	1	23
AFAP1L2	1	1
AFF4	1	10
AGGF1	1	23
AGPAT1	1	10
AGTRAP	1	10
AHCY	1	10
AHI1	1	10
AHRR	1	2
AIF1L	1	10
AIP	1	10
AK1	1	10
AK2	1	10
AKAP1	1	4
AKAP12	1	10
AKAP9	1	10
AKIP1	1	10
AKR7A2	1	10
ALAS1	1	10
ALCAM	1	1
ALDH2	1	10
ALDH7A1	1	10
ALDOA	1	10
ALDOC	1	4
ALG13	1	4
ALG5	1	10
ALPK2	1	23
ALPL	1	10
AMBN	1	1
AMIGO1	1	4
AMN1	1	10
AMPD3	1	23
ANAPC13	1	10
ANGPT2	1	23
ANGPTL4	1	23
ANK1	1	23
ANK2	1	10
ANK3	1	10
ANKRD12	1	10
ANKRD13B	1	4
ANKRD13D	1	10
ANKRD29	1	2
ANKRD36	1	10
ANKRD36C	1	10
ANKRD39	1	10
ANKRD46	1	10
ANKRD7	1	23
ANKS1B	1	10
ANO3	1	1
ANO5	1	2
ANP32B	1	10
ANXA2	1	23
ANXA2P2	1	23
ANXA5	1	10
AP000347	1	4
AP1S1	1	10
AP1S2	1	10
AP2A2	1	10
AP2B1	1	10
AP2M1	1	10
AP3S1	1	10
AP4E1	1	4
APBA1	1	2
APBB1	1	10
APC	1	10
APC2	1	10
APCDD1	1	1
APEX1	1	10
APLNR	1	4
APLP1	1	10
APLP2	1	10
APOPT1	1	10
APP	1	10
APPL1	1	10
APRT	1	10
AQP7P1	1	1
ARC	1	10
ARF1	1	10
ARF3	1	10
ARF5	1	10
ARFGAP3	1	10
ARFGEF3	1	1
ARG2	1	10
ARHGAP24	1	23
ARHGAP33	1	10
ARHGAP35	1	10
ARHGAP6	1	1
ARHGDIG	1	10
ARHGEF12	1	10
ARHGEF25	1	4
ARHGEF7	1	10
ARHGEF9	1	10
ARID4A	1	10
ARID4B	1	10
ARID5B	1	23
ARL13B	1	4
ARL2	1	10
ARL2BP	1	10
ARL5C	1	4
ARL6IP1	1	10
ARL6IP5	1	10
ARL8A	1	10
ARMC4	1	2
ARMCX1	1	10
ARMCX3	1	10
ARPC2	1	10
ARPC3	1	10
ARPC5	1	10
ARPP19	1	10
ARSE	1	23
ASAH1	1	10
ASAH2	1	1
ASB8	1	10
ASF1B	1	10
ASGR1	1	10
ASH1L	1	10
ASIC4	1	1
ASNS	1	10
ASPHD1	1	10
ASS1	1	2
ASS1P13	1	2
ASTN2	1	1
ATAD1	1	10
ATAT1	1	10
ATCAY	1	10
ATF6B	1	10
ATF7	1	23
ATIC	1	10
ATL1	1	10
ATOX1	1	10
ATP13A2	1	10
ATP13A5	1	1
ATP1A2	1	23
ATP1A3	1	10
ATP1B1	1	10
ATP1B2	1	10
ATP2A2	1	10
ATP2B1	1	10
ATP5B	1	10
ATP5C1	1	10
ATP5D	1	10
ATP5E	1	10
ATP5G1	1	10
ATP5G2	1	10
ATP5H	1	10
ATP5I	1	10
ATP5J	1	10
ATP5J2	1	10
ATP5SL	1	10
ATP6AP1	1	10
ATP6AP2	1	10
ATP6V0A1	1	10
ATP6V0B	1	10
ATP6V0D1	1	10
ATP6V0E1	1	10
ATP6V0E2	1	10
ATP6V1A	1	10
ATP6V1B2	1	10
ATP6V1C1	1	10
ATP6V1D	1	10
ATP6V1E1	1	10
ATP6V1F	1	10
ATP6V1G1	1	10
ATP6V1G2	1	10
ATP6V1H	1	10
ATP8A2	1	10
ATP8B3	1	23
ATP9A	1	10
ATPIF1	1	10
ATRX	1	10
ATXN10	1	10
ATXN7L3B	1	10
AURKA	1	10
AURKB	1	10
AXL	1	23
AZI2	1	10
AZIN1	1	10
B2M	1	10
B3GAT3	1	10
B3GNT1	1	10
B3GNT2	1	23
B4GALNT1	1	10
B4GALT5	1	23
BAD	1	10
BAG1	1	4
BANF1	1	10
BARD1	1	1
BASP1	1	10
BAZ1A	1	10
BAZ2B	1	4
BBIP1	1	10
BBS9	1	23
BCAN	1	1
BCAP31	1	10
BCAS1	1	1
BCAS2	1	10
BCAT1	1	10
BCKDK	1	4
BCL11A	1	10
BCL2L12	1	10
BCL6	1	1
BDNF	1	23
BDNF-AS	1	4
BDP1	1	10
BEX1	1	10
BEX2	1	10
BEX4	1	10
BEX5	1	10
BICD1	1	23
BLACAT1	1	1
BLCAP	1	10
BLOC1S1	1	10
BLOC1S2	1	10
BLOC1S6	1	10
BMP1	1	4
BMP2	1	1
BMP2K	1	4
BMP8B	1	1
BMS1P10	1	1
BMS1P11	1	4
BNC2	1	4
BNIP3L	1	10
BOD1	1	10
BRMS1	1	10
BRSK1	1	10
BRWD1	1	10
BSCL2	1	4
BSDC1	1	10
BSG	1	10
BST2	1	23
BTBD10	1	10
BTF3	1	10
BTF3L4	1	10
BTG1	1	10
BTN3A2	1	23
BUB3	1	4
BUD31	1	10
C10orf114	1	23
C10orf18	1	23
C10orf32	1	10
C10orf35	1	10
C11orf48	1	10
C12orf44	1	10
C12orf57	1	10
C12orf68	1	10
C12orf73	1	10
C12orf75	1	10
C12orf76	1	10
C14orf1	1	10
C14orf166	1	10
C14orf2	1	10
C14orf23	1	10
C14orf39	1	1
C16orf13	1	10
C16orf45	1	10
C16orf62	1	4
C16orf80	1	10
C16orf86	1	4
C19orf48	1	10
C19orf60	1	10
C19orf63	1	23
C19orf70	1	10
C1D	1	10
C1orf122	1	10
C1orf123	1	4
C1orf216	1	10
C1orf52	1	10
C1orf61	1	10
C1orf63	1	10
C1orf94	1	1
C1QBP	1	10
C20orf112	1	10
C20orf27	1	10
C2CD2	1	4
C2orf27A	1	1
C2orf27B	1	1
C2orf69	1	10
C2orf72	1	1
C2orf80	1	10
C3orf14	1	10
C3orf38	1	4
C4orf39	1	23
C4orf48	1	10
C5	1	23
C5orf24	1	10
C5orf38	1	10
C5orf45	1	10
C6orf1	1	10
C6orf136	1	10
C6orf163	1	4
C6orf226	1	10
C7	1	23
C7orf13	1	23
C7orf29	1	23
C7orf50	1	10
C7orf58	1	23
C8orf37	1	4
C9orf142	1	10
C9orf16	1	10
C9orf47	1	2
CA10	1	1
CA11	1	10
CA14	1	10
CABLES1	1	1
CACNA1A	1	1
CACNA1G	1	1
CACNB3	1	10
CACNG8	1	10
CADM1	1	10
CADM3	1	4
CADM4	1	10
CADPS	1	10
CALB1	1	1
CALCRL	1	23
CALD1	1	10
CALM1	1	10
CALM2	1	10
CALM3	1	10
CALU	1	10
CALY	1	10
CAMK1	1	10
CAMK2A	1	1
CAMK2B	1	10
CAMK2D	1	10
CAMK2G	1	10
CAMK2N1	1	10
CAMKV	1	10
CAMLG	1	10
CAMSAP2	1	10
CAMTA1	1	10
CANX	1	10
CAPN6	1	23
CAPSL	1	1
CAPZA2	1	10
CARD19	1	4
CARHSP1	1	10
CARS	1	10
CBS	1	10
CBX6	1	10
CC2D1A	1	10
CCDC104	1	10
CCDC106	1	10
CCDC107	1	10
CCDC109B	1	1
CCDC112	1	10
CCDC115	1	10
CCDC125	1	23
CCDC136	1	10
CCDC23	1	10
CCDC25	1	4
CCDC28B	1	10
CCDC53	1	10
CCDC85B	1	10
CCDC88A	1	10
CCDC90B	1	10
CCKBR	1	23
CCNA2	1	10
CCNB1	1	10
CCNB1IP1	1	10
CCNB2	1	10
CCNE2	1	1
CCNG1	1	10
CCNH	1	10
CCNI	1	10
CCR1	1	23
CCSER2	1	10
CCT3	1	10
CCT6B	1	4
CD200	1	10
CD27-AS1	1	10
CD59	1	10
CD63	1	10
CD70	1	23
CD82	1	23
CD9	1	10
CD93	1	23
CD99	1	10
CDC20	1	10
CDC23	1	4
CDC42	1	10
CDC42EP3	1	10
CDCA4	1	10
CDCA8	1	10
CDH10	1	1
CDH11	1	23
CDH2	1	10
CDH22	1	1
CDH6	1	23
CDIPT	1	10
CDK16	1	10
CDK4	1	10
CDK5	1	10
CDK5R1	1	10
CDK6	1	10
CDKL4	1	2
CDKN1A	1	23
CDKN2B	1	23
CDKN2D	1	10
CDKN3	1	10
CDS1	1	1
CDS2	1	10
CELF2	1	10
CELF3	1	10
CELF4	1	10
CELF5	1	10
CEND1	1	10
CENPE	1	10
CENPF	1	10
CENPH	1	10
CENPK	1	10
CENPM	1	10
CENPN	1	10
CENPU	1	10
CENPV	1	10
CENPW	1	10
CEP135	1	4
CEP170	1	10
CEP19	1	10
CFAP47	1	1
CFAP52	1	1
CFDP1	1	10
CGN	1	1
CGREF1	1	1
CH507-254M2	1	4
CHADL	1	1
CHAF1A	1	10
CHAF1B	1	4
CHCHD10	1	10
CHCHD3	1	10
CHCHD6	1	10
CHD3	1	10
CHD5	1	10
CHD7	1	10
CHD9	1	10
CHGA	1	10
CHGB	1	10
CHMP2A	1	10
CHMP2B	1	10
CHMP5	1	10
CHN2	1	10
CHPF	1	10
CHRAC1	1	10
CHRDL1	1	23
CHRNA4	1	1
CHRNB1	1	10
CHST1	1	10
CHSY3	1	23
CILP	1	2
CIR1	1	10
CISD1	1	10
CISD2	1	10
CISD3	1	4
CKAP4	1	4
CKMT1A	1	1
CKMT1B	1	1
CKS1B	1	10
CKS2	1	10
CLASP2	1	10
CLCN3	1	10
CLCN4	1	10
CLCNKB	1	23
CLDN1	1	2
CLEC2L	1	4
CLEC4A	1	4
CLIC1	1	10
CLIP3	1	10
CLK1	1	10
CLNS1A	1	10
CLPP	1	10
CLPTM1	1	10
CLSPN	1	10
CLSTN3	1	10
CLTA	1	10
CLTB	1	10
CLTC	1	10
CMAS	1	10
CMSS1	1	10
CMTM3	1	10
CMTM5	1	1
CMTM6	1	10
CMTM7	1	10
CMTM8	1	1
CNBP	1	10
CNGB1	1	1
CNIH4	1	10
CNN2	1	10
CNN3	1	10
CNOT4	1	10
CNRIP1	1	10
CNTN3	1	1
CNTN4	1	2
CNTN6	1	2
COA3	1	10
COA4	1	10
COL15A1	1	23
COL1A2	1	4
COL20A1	1	1
COL25A1	1	2
COL2A1	1	10
COL3A1	1	23
COL5A1	1	23
COL5A2	1	23
COL6A4P2	1	1
COL8A1	1	2
COLEC12	1	23
COMMD3	1	10
COMMD6	1	4
COMMD9	1	10
COMT	1	23
COMTD1	1	10
COPA	1	4
COPE	1	10
COPS6	1	10
COPS7A	1	10
COPS8	1	10
COQ10B	1	10
COQ7	1	10
CORO1A	1	10
COTL1	1	10
COX10-AS1	1	4
COX17	1	10
COX20	1	10
COX5B	1	10
COX6A1	1	10
COX6A1P2	1	10
COX6B1	1	10
COX6C	1	10
COX7A2	1	10
COX7A2L	1	10
COX7B	1	10
COX7C	1	10
COX8A	1	10
COX8C	1	4
CPE	1	10
CPEB4	1	10
CPLX1	1	10
CPLX2	1	10
CPNE1	1	10
CPS1	1	4
CPT1C	1	10
CRABP1	1	10
CRB2	1	10
CREB3	1	10
CRELD1	1	4
CRISPLD1	1	4
CRLF1	1	23
CRMP1	1	10
CRNDE	1	10
CRTAC1	1	2
CRYZ	1	23
CSMD1	1	1
CSMD2	1	1
CSMD3	1	1
CSNK1E	1	10
CSRNP3	1	10
CSRP1	1	23
CSRP2	1	10
CST3	1	10
CSTB	1	10
CTC-360G5	1	4
CTC-471J1	1	4
CTD-3199J23	1	4
CTDNEP1	1	10
CTGF	1	10
CTNNA1	1	10
CTNNA2	1	10
CTNNAL1	1	10
CTNND2	1	10
CTSA	1	10
CTSB	1	10
CTSC	1	10
CTTNBP2	1	1
CUEDC2	1	10
CUTA	1	10
CWC15	1	10
CXADR	1	10
CXorf40B	1	4
CYB5D2	1	10
CYC1	1	10
CYCS	1	10
CYFIP2	1	10
CYP1B1	1	23
CYP46A1	1	10
CYSTM1	1	10
CYTH2	1	10
CYYR1	1	10
DAAM1	1	10
DAAM2	1	1
DACH1	1	23
DACH2	1	1
DAG1	1	23
DAP	1	10
DBI	1	10
DCAF13	1	10
DCAF4L2	1	1
DCAF7	1	10
DCBLD2	1	10
DCDC5	1	1
DCK	1	10
DCLK1	1	10
DCTD	1	10
DCTN1	1	10
DCTN3	1	10
DCTN6	1	10
DCTPP1	1	10
DCX	1	10
DDIT3	1	10
DDIT4	1	10
DDR1	1	23
DDRGK1	1	10
DDT	1	10
DDX24	1	10
DDX58	1	23
DDX60	1	23
DEAF1	1	10
DECR1	1	10
DEF8	1	10
DEFB115	1	23
DEK	1	10
DENND2D	1	23
DEPDC1	1	23
DEPTOR	1	1
DGAT1	1	4
DGCR14	1	4
DGCR6	1	10
DGKA	1	4
DGKB	1	1
DGKD	1	10
DGKG	1	1
DHPS	1	10
DHRS13	1	10
DHX36	1	10
DICER1	1	10
DIRAS1	1	10
DIRAS2	1	1
DIRAS3	1	10
DKC1	1	10
DKFZP761J1410	1	10
DKK1	1	23
DKK3	1	10
DLG4	1	10
DLGAP4-AS1	1	4
DLL3	1	10
DLX1	1	10
DLX2	1	10
DLX6	1	10
DLX6-AS1	1	10
DMD	1	23
DMRT2	1	1
DMRTA2	1	2
DMTN	1	10
DNAJA1	1	10
DNAJB11	1	10
DNAJB6	1	10
DNAJB9	1	10
DNAJC1	1	10
DNAJC11	1	4
DNAJC5	1	10
DNER	1	10
DNM1	1	10
DNM3	1	10
DOCK10	1	1
DOCK6	1	1
DOCK7	1	4
DOCK9	1	1
DPAGT1	1	4
DPF1	1	10
DPP10	1	1
DPP10-AS1	1	1
DPPA4	1	10
DPYSL2	1	10
DPYSL3	1	10
DRAP1	1	10
DSC2	1	2
DST	1	10
DSTN	1	10
DTD1	1	10
DTX3	1	10
DUSP11	1	4
DUSP15	1	1
DUSP18	1	10
DUSP23	1	4
DUSP26	1	10
DUSP4	1	10
DUSP8	1	10
DYNC1H1	1	10
DYNC1LI2	1	10
DYNLL1	1	10
DYNLL2	1	10
DYNLRB1	1	10
DYNLT1	1	10
DYNLT3	1	23
DYSF	1	2
E2F4	1	10
E4F1	1	4
EBAG9	1	10
EBP	1	10
EBPL	1	10
ECH1	1	10
ECHS1	1	10
ECI2	1	10
EEF1A1	1	10
EEF1B2	1	10
EEF1D	1	10
EEF2	1	10
EFEMP2	1	23
EFNA3	1	10
EFNA4	1	10
EFNA5	1	23
EFNB1	1	10
EFS	1	2
EGFEM1P	1	1
EGFL7	1	4
EGFLAM	1	23
EGFR	1	2
EGR1	1	10
EHD3	1	1
EI24	1	10
EID1	1	10
EID2B	1	10
EIF1	1	10
EIF1AY	1	10
EIF1B	1	10
EIF2S3	1	10
EIF3A	1	10
EIF3D	1	10
EIF3E	1	10
EIF3F	1	10
EIF3G	1	10
EIF3H	1	10
EIF3L	1	10
EIF3M	1	10
EIF4A1	1	10
EIF4A2	1	10
EIF4A3	1	10
EIF4E	1	10
EIF4EBP1	1	10
EIF4G2	1	10
ELAVL1	1	10
ELAVL2	1	10
ELAVL3	1	10
ELAVL4	1	10
ELF3	1	23
ELFN2	1	1
ELMO1	1	10
ELOVL4	1	10
EMC10	1	10
EMC3	1	10
EMC7	1	10
EML1	1	2
EN1	1	1
ENDOG	1	4
ENHO	1	10
ENO1	1	10
ENO2	1	10
ENOPH1	1	10
ENPP1	1	4
ENPP3	1	4
ENPP4	1	1
ENPP5	1	1
ENPP6	1	1
ENSA	1	10
ENTPD6	1	10
ENY2	1	10
EPB41L1	1	10
EPB41L2	1	1
EPB41L4A	1	4
EPB41L4B	1	1
EPC1	1	10
EPCAM	1	10
EPHA7	1	23
EPHX1	1	10
EPM2AIP1	1	10
EPN1	1	10
EPS8L1	1	4
EPS8L2	1	4
EPYC	1	2
ERAL1	1	4
ERC1	1	10
ERGIC3	1	10
ERLEC1	1	10
ERP29	1	10
ESAM	1	23
ESRP2	1	4
ETNK2	1	1
ETNPPL	1	1
ETS2	1	1
ETV4	1	23
EVI2A	1	1
EVL	1	10
EXOC7	1	10
EXOG	1	10
EXOSC3	1	10
EXTL1	1	1
EYA1	1	1
EZH2	1	10
EZR	1	10
FA2H	1	1
FABP3	1	10
FABP5	1	10
FABP7	1	10
FADS2	1	10
FAHD2CP	1	4
FAIM2	1	10
FAM103A1	1	10
FAM107A	1	4
FAM110B	1	10
FAM111B	1	1
FAM115A	1	10
FAM126B	1	10
FAM127A	1	10
FAM127B	1	10
FAM131A	1	10
FAM134A	1	10
FAM136A	1	10
FAM171B	1	10
FAM173A	1	10
FAM174A	1	10
FAM177A1	1	10
FAM181A	1	10
FAM184A	1	23
FAM192A	1	10
FAM195A	1	10
FAM198B	1	23
FAM199X	1	4
FAM204A	1	10
FAM219A	1	10
FAM229B	1	10
FAM3C	1	10
FAM43A	1	2
FAM49B	1	10
FAM50A	1	4
FAM57B	1	10
FAM60A	1	10
FAM63B	1	10
FAM83B	1	4
FAM84A	1	10
FAM84B	1	23
FAM86FP	1	2
FAM89A	1	1
FAM96A	1	10
FAM96B	1	10
FAM98C	1	10
FAR2	1	23
FAT3	1	10
FBL	1	10
FBLIM1	1	10
FBLN1	1	10
FBN2	1	23
FBXL15	1	10
FBXL16	1	2
FBXL19	1	4
FBXL2	1	10
FBXO21	1	10
FBXO3	1	10
FBXO44	1	10
FBXO9	1	10
FBXW4	1	1
FBXW7	1	10
FCF1	1	4
FCHSD1	1	4
FDPSP8	1	1
FEN1	1	10
FEZ1	1	10
FGD5-AS1	1	10
FGF19	1	10
FGF2	1	23
FGF9	1	10
FGFR1	1	10
FGFR2	1	4
FIBP	1	10
FIGF	1	23
FIS1	1	10
FKBP1B	1	10
FKBP2	1	10
FKBP4	1	10
FKBP8	1	10
FLJ16779	1	1
FLJ35024	1	23
FLNA	1	10
FLOT1	1	10
FLRT3	1	23
FMR1	1	4
FNBP1L	1	10
FNDC4	1	10
FNIP2	1	10
FOS	1	10
FOXC1	1	23
FOXD1	1	1
FOXG1	1	10
FOXH1	1	4
FOXM1	1	10
FOXS1	1	2
FREM1	1	1
FRMPD2	1	1
FRRS1L	1	10
FSD1	1	10
FSIP2	1	4
FST	1	10
FSTL1	1	10
FTH1	1	10
FTL	1	10
FUCA1	1	10
FUCA2	1	10
FUNDC2	1	10
FUT5	1	4
FUT8	1	4
FXYD5	1	10
FXYD6	1	10
FXYD7	1	10
FYTTD1	1	10
FZD4	1	23
FZD5	1	23
FZD7	1	10
G3BP1	1	10
G3BP2	1	10
GABARAPL1	1	10
GABARAPL2	1	10
GABBR1	1	10
GABRA2	1	10
GABRA5	1	10
GABRB3	1	10
GABRG2	1	10
GAD1	1	10
GAD2	1	10
GADD45A	1	10
GADD45B	1	23
GADD45G	1	10
GAL3ST1	1	1
GALK2	1	4
GALNT11	1	10
GALNT6	1	4
GALNT9	1	1
GAMT	1	10
GAPDH	1	10
GAREM2	1	4
GARS	1	10
GAS1	1	1
GAS2L3	1	1
GAS7	1	10
GATA4	1	23
GCA	1	1
GCM1	1	4
GCSH	1	10
GDAP1	1	10
GDAP1L1	1	10
GDF6	1	23
GDI2	1	10
GDNF-AS1	1	1
GFOD2	1	10
GGNBP2	1	10
GGTA1P	1	4
GHITM	1	10
GHR	1	1
GINS2	1	10
GINS4	1	10
GIPR	1	23
GJA1	1	10
GJB2	1	2
GJC2	1	1
GLOD4	1	10
GLT1D1	1	23
GLTSCR2	1	10
GLUL	1	10
GNAI1	1	10
GNAL	1	10
GNAO1	1	10
GNAQ	1	10
GNAS	1	10
GNAZ	1	10
GNB1	1	10
GNB2	1	10
GNB2L1	1	10
GNB5	1	10
GNG2	1	10
GNG4	1	10
GNG5	1	10
GNL1	1	10
GOLGA7	1	10
GOLGB1	1	4
GOT1	1	10
GPAA1	1	10
GPATCH4	1	10
GPC2	1	10
GPC3	1	23
GPI	1	10
GPM6A	1	10
GPM6B	1	10
GPR126	1	23
GPR137	1	10
GPR162	1	10
GPR17	1	1
GPR18	1	2
GPR45	1	1
GPR56	1	10
GPR61	1	4
GPX1	1	10
GPX4	1	10
GRAMD1C	1	1
GRASP	1	4
GRB2	1	10
GRIA1	1	10
GRIA4	1	1
GRID1	1	1
GRID2	1	1
GRIK4	1	1
GRIN2B	1	10
GRIN3B	1	2
GRIP2	1	4
GRIPAP1	1	23
GRK4	1	10
GS1-251I9	1	10
GSK3B	1	10
GSTCD	1	4
GSTM3	1	10
GSTO1	1	10
GSTP1	1	10
GTF2H2	1	4
GTF2H5	1	10
GTF2I	1	4
GTF3C3	1	4
GTF3C6	1	10
GUK1	1	10
GYG1	1	10
GYPC	1	10
H1F0	1	10
H2AFV	1	10
H2AFX	1	10
H2AFZ	1	10
H3F3A	1	10
H3F3B	1	10
HACD4	1	2
HAGH	1	10
HAND1	1	23
HAPLN1	1	23
HAPLN3	1	23
HAT1	1	1
HAX1	1	10
HCFC1R1	1	10
HCN2	1	1
HDAC1	1	10
HDAC5	1	10
HDGF	1	10
HDGFRP3	1	10
HDHD1	1	23
HELLS	1	10
HERC1	1	10
HERC2P2	1	23
HERC5	1	23
HERPUD1	1	10
HEXDC	1	4
HEXIM2	1	10
HEY2	1	1
HILPDA	1	10
HIP1R	1	4
HIST1H2BK	1	10
HIST2H2BE	1	10
HIST2H2BF	1	2
HK1	1	10
HLA-A	1	10
HLA-F	1	4
HMCN2	1	1
HMG20B	1	10
HMGA2	1	10
HMGB1	1	10
HMGB2	1	10
HMGB3	1	23
HMGCR	1	10
HMGCS1	1	10
HMGN1	1	10
HMGN2	1	10
HMGN3	1	10
HMOX2	1	10
HMX1	1	1
HN1	1	10
HN1L	1	10
HNRNPA0	1	10
HNRNPA1	1	10
HNRNPA1L2	1	10
HNRNPA2B1	1	10
HNRNPA3	1	10
HNRNPAB	1	10
HNRNPC	1	10
HNRNPD	1	10
HNRNPF	1	10
HNRNPH1	1	10
HNRNPH2	1	10
HNRNPK	1	10
HNRNPM	1	10
HNRNPU	1	10
HOMER2	1	2
HOMER3	1	10
HOOK2	1	10
HOXA-AS2	1	1
HOXA1	1	1
HOXA4	1	1
HOXB-AS1	1	10
HOXB1	1	10
HOXB6	1	23
HOXB9	1	2
HPCA	1	10
HPCAL4	1	10
HPDL	1	4
HPRT1	1	10
HRAS	1	10
HS3ST3A1	1	4
HS3ST3B1	1	10
HS3ST4	1	1
HSD11B1L	1	10
HSD17B10	1	10
HSD17B6	1	2
HSD17B7	1	4
HSDL1	1	10
HSP90AA1	1	10
HSPA1A	1	10
HSPA8	1	10
HSPA8P5	1	4
HSPB1	1	10
HSPB7	1	2
HSPB8	1	1
HSPBP1	1	10
HSPD1	1	10
HSPE1	1	10
HTRA2	1	10
IAH1	1	10
ICA1	1	10
ID2	1	10
ID3	1	10
IDH3A	1	10
IDH3B	1	10
IDH3G	1	10
IDI1	1	10
IDS	1	10
IER2	1	10
IER3IP1	1	10
IFI16	1	23
IFI27L1	1	10
IFI27L2	1	10
IFI44L	1	23
IFITM10	1	2
IFITM3	1	10
IFRD2	1	10
IFT43	1	10
IGBP1	1	10
IGF2	1	23
IGF2BP1	1	10
IGFBP2	1	10
IGFBP7	1	23
IGFL3	1	2
IGLON5	1	10
IGSF6	1	4
IL2RB	1	23
ILF2	1	10
IMPA2	1	10
IMPDH1	1	23
IMPDH2	1	10
INA	1	10
ING4	1	4
INPP1	1	10
INPP5F	1	4
IP6K2	1	10
IPO5	1	10
IQCA1	1	23
IRF2BPL	1	10
IRGQ	1	10
IRS1	1	4
IRX1	1	2
IRX3	1	10
ISCU	1	10
ISL1	1	23
ISM1	1	1
ISOC2	1	10
ITFG1	1	10
ITGA11	1	23
ITGA4	1	2
ITGA9	1	23
ITGB1BP1	1	10
ITGB3BP	1	10
ITM2B	1	10
JAG1	1	10
JAKMIP1	1	10
JAKMIP2	1	10
JPH4	1	10
JTB	1	10
JUB	1	23
JUNB	1	10
JUND	1	10
JUP	1	4
KANK1	1	1
KB-1460A1	1	4
KBTBD6	1	10
KBTBD7	1	10
KCNC3	1	23
KCND1	1	23
KCND2	1	1
KCNH1	1	2
KCNJ3	1	23
KCNJ5	1	23
KCNJ9	1	1
KCNK12	1	4
KCNMB1	1	2
KCNQ1	1	1
KCNQ2	1	10
KCNQ3	1	4
KCNS3	1	1
KCP	1	23
KCTD13	1	10
KDELC1	1	4
KIAA0087	1	1
KIAA0101	1	10
KIAA0146	1	23
KIAA0232	1	10
KIAA0895L	1	10
KIAA0930	1	10
KIAA1109	1	10
KIAA1191	1	10
KIAA1432	1	23
KIAA1462	1	23
KIAA1644	1	1
KIAA2022	1	10
KIDINS220	1	10
KIF13A	1	1
KIF15	1	1
KIF19	1	23
KIF1A	1	10
KIF1B	1	10
KIF21A	1	10
KIF22	1	10
KIF2A	1	10
KIF3A	1	10
KIF3B	1	10
KIF3C	1	10
KIF5A	1	10
KIF5B	1	10
KIF5C	1	10
KIF6	1	1
KIFAP3	1	10
KIFC2	1	10
KIFC3	1	1
KITLG	1	1
KIZ	1	1
KLC1	1	10
KLF12	1	4
KLHDC2	1	10
KLHL23	1	10
KLHL29	1	1
KLHL32	1	1
KLHL4	1	23
KLRC3	1	1
KLRC4	1	1
KLRC4-KLRK1	1	1
KMT2E	1	10
KPNA2	1	10
KPNA3	1	4
KPNB1	1	10
KRAS	1	10
KRT10	1	10
KRT8	1	2
KRT86	1	2
KXD1	1	10
L1CAM	1	10
LAGE3	1	10
LAMC2	1	2
LAMC3	1	23
LAMP3	1	2
LAMTOR3	1	10
LAMTOR5	1	10
LAPTM4A	1	10
LBH	1	10
LCMT1	1	10
LCOR	1	10
LCP1	1	2
LDB2	1	1
LDHB	1	10
LDOC1	1	10
LEF1	1	23
LGALS3BP	1	23
LGI3	1	1
LGR6	1	2
LHFPL3	1	1
LHX2	1	23
LIFR	1	4
LIMS2	1	1
LIN28A	1	10
LIN7B	1	10
LIN7C	1	10
LINC00260	1	2
LINC00320	1	1
LINC00461	1	10
LINC00632	1	10
LINC00643	1	1
LINC00657	1	10
LINC00662	1	10
LINC00667	1	10
LINC00685	1	10
LINC00862	1	2
LINC00888	1	1
LINC00936	1	1
LINC00938	1	10
LINC01003	1	10
LINC01159	1	1
LINC01170	1	1
LINC01234	1	4
LINC01420	1	2
LINC01550	1	1
LINC01563	1	1
LINC01801	1	4
LINC01950	1	4
LINC02043	1	4
LINGO3	1	23
LITAF	1	10
LIX1	1	23
LL0XNC01-250H12	1	2
LMBR1L	1	10
LMBRD1	1	10
LMNB1	1	10
LMO2	1	23
LMO4	1	10
LOC100129455	1	1
LOC100130587	1	1
LOC100422473	1	1
LOC100505797	1	1
LOC100506114	1	1
LOC100507460	1	1
LOC100507616	1	1
LOC100996643	1	1
LOC101926969	1	1
LOC101927359	1	1
LOC101927699	1	1
LOC101927905	1	1
LOC101928100	1	1
LOC101928216	1	1
LOC101928228	1	2
LOC101928383	1	1
LOC101929959	1	1
LOC102724528	1	1
LOC103091866	1	1
LOC105370423	1	1
LOC105371275	1	2
LOC105371818	1	1
LOC105372556	1	1
LOC105373406	1	1
LOC105373502	1	1
LOC105375222	1	2
LOC105375304	1	1
LOC105375469	1	1
LOC105376244	1	1
LOC105377382	1	1
LOC105377656	1	1
LOC105377896	1	2
LOC105378132	1	1
LOC105378180	1	1
LOC105378404	1	1
LOC105378516	1	1
LOC105378526	1	2
LOC105378745	1	1
LOC105379477	1	2
LOC107984006	1	1
LOC107984008	1	1
LOC107985505	1	1
LOC107985675	1	2
LOC107985796	1	1
LOC107985847	1	1
LOC107985928	1	1
LOC107987002	1	1
LOC148189	1	23
LOC149837	1	23
LOC151174	1	1
LOC253039	1	23
LOC284561	1	2
LOC285500	1	2
LOC339535	1	23
LOC441666	1	23
LOC646588	1	1
LOC646903	1	1
LOC649395	1	23
LOC654433	1	23
LONRF2	1	10
LOX	1	23
LPHN1	1	10
LPIN1	1	10
LPPR1	1	10
LRFN5	1	23
LRIG1	1	10
LRIG3	1	23
LRP10	1	23
LRP1B	1	23
LRRC17	1	10
LRRC4C	1	1
LRRC61	1	23
LRRN1	1	10
LRRTM3	1	4
LRTM1	1	10
LSAMP	1	10
LSM2	1	10
LSM4	1	10
LSM5	1	10
LSM7	1	10
LSMD1	1	10
LTA4H	1	10
LUC7L3	1	10
LY6H	1	10
LY75-CD302	1	4
LYAR	1	10
LYPD1	1	10
LYPD6B	1	23
LYRM2	1	10
LYRM4	1	10
LYRM9	1	10
LYST	1	2
MAB21L2	1	23
MACROD2	1	1
MAD2L1	1	10
MAG	1	1
MAGEA4	1	23
MAGED1	1	10
MAGED2	1	10
MAGEF1	1	10
MAGEH1	1	10
MAGOH	1	10
MALAT1	1	10
MAML3	1	1
MAN1A1	1	23
MAP1A	1	10
MAP1B	1	10
MAP1LC3A	1	10
MAP1LC3B	1	10
MAP1LC3C	1	23
MAP2K1	1	4
MAP2K5	1	10
MAP3K13	1	10
MAP4	1	10
MAP6	1	10
MAP9	1	10
MAPK3	1	10
MAPK6	1	10
MAPK8	1	10
MAPK8IP1	1	10
MAPKAPK3	1	10
MAPRE2	1	10
MAPRE3	1	10
MAPT	1	10
MARCH6	1	10
MAT2B	1	10
MATK	1	1
MATN1	1	1
MATN2	1	4
MATR3	1	10
MAX	1	10
MAZ	1	10
MBP	1	1
MC5R	1	4
MCM2	1	10
MCM3	1	10
MCM5	1	10
MCM6	1	10
MCM7	1	10
MCOLN1	1	10
MCRS1	1	10
MCTS1	1	10
MDFI	1	10
MDH1	1	10
MDH2	1	10
MDK	1	10
MEAF6	1	10
MED10	1	10
MED19	1	10
MED28	1	10
MED29	1	10
MEF2BNB	1	10
MEF2C	1	10
MEG3	1	1
MEIS1	1	10
MEIS2	1	10
MEST	1	10
MFAP2	1	10
MFF	1	10
MFGE8	1	10
MGAT4C	1	1
MGEA5	1	10
MGST1	1	10
MGST2	1	2
MGST3	1	10
MICA	1	4
MICB	1	1
MICU3	1	10
MIEN1	1	10
MIR219-2	1	10
MIR4697HG	1	1
MIR503HG	1	1
MIR7-3HG	1	10
MIS18A	1	10
MKI67	1	10
MKRN1	1	10
MLF2	1	10
MLLT11	1	10
MLLT3	1	10
MMP17	1	1
MMRN1	1	4
MN1	1	23
MND1	1	10
MNX1	1	1
MOAP1	1	10
MOB4	1	10
MOCS2	1	10
MOG	1	1
MORC4	1	23
MORF4L1	1	10
MORF4L2	1	10
MPC1	1	10
MPC2	1	10
MPHOSPH8	1	10
MPPE1	1	4
MPPED2	1	10
MPST	1	10
MPZ	1	1
MRAS	1	10
MRFAP1	1	10
MRFAP1L1	1	10
MRPL11	1	10
MRPL12	1	10
MRPL14	1	10
MRPL21	1	10
MRPL3	1	10
MRPL33	1	10
MRPL34	1	10
MRPL40	1	10
MRPL41	1	10
MRPL42	1	10
MRPL44	1	10
MRPL51	1	10
MRPS27	1	10
MRPS36	1	10
MRVI1	1	1
MSL3P1	1	23
MSMO1	1	10
MSN	1	10
MSRB1	1	10
MSX1	1	1
MT-ATP6	1	10
MT-CO1	1	10
MT-ND2	1	10
MT-ND4	1	10
MT-ND4L	1	10
MT-ND5	1	10
MT1X	1	10
MT3	1	10
MTCO2P12	1	4
MTDH	1	10
MTF1	1	4
MTFR1L	1	10
MTMR9	1	10
MTPN	1	10
MTSS1	1	10
MTUS1	1	4
MTX2	1	10
MUM1L1	1	1
MVB12B	1	10
MVD	1	10
MYC	1	1
MYCBP2	1	10
MYEOV2	1	10
MYH10	1	10
MYH15	1	1
MYL12A	1	10
MYL12B	1	10
MYL6	1	10
MYL6B	1	10
MYL7	1	2
MYLIP	1	1
MYLK2	1	2
MYO10	1	10
MYO5A	1	10
MYO7B	1	1
MYRF	1	1
MYRFL	1	1
MYT1L	1	10
MZT2A	1	10
MZT2B	1	10
N4BP2L2	1	10
NAA20	1	10
NACA	1	10
NACAD	1	10
NAGK	1	10
NALCN	1	1
NAP1L1	1	10
NAP1L3	1	10
NAP1L5	1	10
NAPA	1	10
NAPB	1	10
NARS	1	10
NASP	1	10
NAV1	1	10
NBEA	1	10
NBEAL1	1	10
NBEAP2	1	1
NBR2	1	4
NCAM1	1	10
NCAM2	1	1
NCAN	1	10
NCBP3	1	4
NCEH1	1	2
NCKAP5	1	1
NCL	1	10
NCOR1	1	10
NCS1	1	10
NDFIP1	1	10
NDN	1	10
NDRG2	1	10
NDUFA1	1	10
NDUFA11	1	10
NDUFA12	1	10
NDUFA13	1	10
NDUFA3	1	10
NDUFA4	1	10
NDUFA5	1	10
NDUFA8	1	10
NDUFAF3	1	10
NDUFB1	1	10
NDUFB10	1	10
NDUFB11	1	10
NDUFB2	1	10
NDUFB3	1	10
NDUFB4	1	10
NDUFB5	1	10
NDUFB6	1	10
NDUFB7	1	10
NDUFB8	1	10
NDUFB9	1	10
NDUFC1	1	10
NDUFC2	1	10
NDUFS2	1	10
NDUFS3	1	10
NDUFS4	1	10
NDUFS7	1	10
NDUFS8	1	10
NDUFV1	1	10
NDUFV2	1	10
NDUFV3	1	10
NEAT1	1	4
NEBL	1	23
NECAB2	1	1
NECAP1	1	10
NEDD8	1	10
NEDD9	1	23
NEK9	1	23
NELL2	1	23
NES	1	10
NETO1	1	1
NEU1	1	10
NEU4	1	1
NEURL1	1	1
NFE2L3	1	23
NFU1	1	10
NGDN	1	4
NGFRAP1	1	10
NHLRC1	1	23
NHLRC3	1	10
NID2	1	1
NIFK	1	10
NIPA1	1	23
NIPAL1	1	4
NIPAL3	1	23
NKAIN4	1	1
NKIRAS1	1	10
NKX2-5	1	23
NKX6-1	1	2
NLRC5	1	4
NLRP1	1	10
NME4	1	10
NMNAT2	1	10
NNAT	1	10
NNT-AS1	1	10
NOB1	1	10
NONO	1	10
NOVA1-AS1	1	1
NOVA2	1	10
NPAS4	1	10
NPC2	1	10
NPDC1	1	10
NPM1	1	10
NPNT	1	23
NPPC	1	10
NQO2	1	10
NR2E1	1	1
NR2F1	1	10
NR2F2	1	23
NR2F6	1	10
NR3C1	1	23
NR3C2	1	1
NR6A1	1	10
NREP	1	10
NRG2	1	1
NRGN	1	10
NRP2	1	10
NRSN2	1	10
NRXN1	1	10
NRXN2	1	10
NRXN3	1	10
NSF	1	10
NSFL1C	1	10
NSG1	1	10
NSG2	1	10
NT5C	1	10
NT5C3B	1	10
NTNG1	1	1
NTPCR	1	10
NTRK3	1	1
NTS	1	10
NUCB2	1	10
NUDCD2	1	10
NUDT14	1	10
NUDT15	1	10
NUDT3	1	10
NUDT5	1	10
NUP62	1	10
NUP62CL	1	2
NUSAP1	1	10
NUTF2	1	10
NXF1	1	4
NXPH1	1	1
OAT	1	10
OAZ1	1	10
OCIAD1	1	10
OCIAD2	1	10
OCRL	1	4
ODC1	1	10
ODCP	1	4
ODF2L	1	10
OGDHL	1	23
OLFM2	1	10
OLIG1	1	1
OLIG2	1	1
OMG	1	1
OPCML	1	1
OPN5	1	1
OPTN	1	10
ORAI2	1	10
OS9	1	10
OSBPL2	1	4
OSBPL8	1	10
OSTC	1	10
OSTM1-AS1	1	1
OTUD5	1	23
OTX1	1	23
OXCT1	1	10
OXCT2	1	1
P2RX5	1	4
P2RX7	1	1
P4HTM	1	10
PABPC1	1	10
PADI2	1	1
PAFAH1B1	1	10
PAFAH1B3	1	10
PAICS	1	10
PAK3	1	10
PAK7	1	10
PALLD	1	23
PALM	1	10
PAMR1	1	23
PAPSS1	1	10
PAQR4	1	10
PAQR6	1	23
PARD6A	1	10
PARP1	1	10
PARP16	1	4
PARP6	1	10
PARP9	1	4
PAX3	1	10
PAX8	1	23
PBX3	1	10
[truncated: 1,119 more rows]

## Sheet: differentiated_neuronal
genes	Freq	datasets
ALG10B	6	5;15;16;17;18;19
CDKN1A	6	8;15;16;17;18;19
INPP5D	6	15;16;17;18;19;21
TP53	6	5;15;16;17;18;21
VGLL3	6	5;9;16;17;18;21
COL14A1	5	9;16;17;18;21
FGF14	5	16;17;18;19;21
FST	5	9;16;17;18;21
LINC01021	5	15;16;17;18;19
MT1E	5	5;16;17;18;21
RP11-706O15	5	8;16;17;18;19
XIST	5	8;16;17;18;19
AL589743	4	16;17;18;19
ALCAM	4	5;16;17;18
ATF5	4	5;16;17;21
COL23A1	4	16;17;18;21
CYP1B1	4	5;16;18;21
DRAM1	4	5;16;17;18
DUSP5	4	5;16;17;21
EDA2R	4	9;15;17;18
ENPP2	4	9;16;17;21
FAM86B1	4	5;16;17;18
FAS	4	16;17;18;21
FRZB	4	16;17;18;21
FSIP2	4	9;16;17;18
HIST2H2BF	4	9;16;17;18
HOXB3	4	9;16;17;18
LHX8	4	5;16;17;21
MT1F	4	5;15;17;21
MT1X	4	9;16;18;21
NEGR1	4	5;16;17;21
NKX6-1	4	9;16;17;18
NPIPA5	4	5;16;17;18
NPTX1	4	5;15;17;21
NTNG1	4	9;17;18;21
PARP14	4	9;16;17;18
PCDHA2	4	9;16;17;18
PHLDA3	4	5;15;17;18
PLA2G3	4	5;9;16;18
PTGER3	4	8;16;17;18
RP11-93G5	4	15;16;17;18
SCN9A	4	5;9;16;18
SLC17A7	4	15;17;18;21
SPON1	4	16;17;18;21
TFPI	4	9;16;18;19
ZNF300	4	15;16;17;18
ZNF558	4	16;17;18;21
ABAT	3	5;17;21
ACTA2	3	5;9;16
ACTC1	3	5;18;21
ADAMTS12	3	5;9;16
ALPK2	3	9;16;17
AMIGO2	3	16;17;18
ANGPTL2	3	9;18;21
ARHGAP24	3	17;18;21
BRS3	3	5;16;17
C1QL4	3	9;17;21
CAV1	3	16;17;18
CAV2	3	16;17;18
CCDC163P	3	16;17;18
CD70	3	16;17;18
CMTM7	3	5;9;21
COL6A3	3	17;18;21
DTX3L	3	5;16;18
EMB	3	16;17;18
ETS1	3	16;17;21
FAM196A	3	5;16;17
FAM26E	3	5;18;21
FAM72B	3	5;16;18
FBLN1	3	5;9;21
FGF19	3	15;16;21
FOSL1	3	15;16;18
FYCO1	3	5;9;21
GBX2	3	9;17;18
GHR	3	5;8;21
GSTM1	3	9;16;17
GSX1	3	5;9;16
H2AFJ	3	16;17;18
HHIP	3	16;17;18
HIST1H1C	3	16;17;18
HMCN1	3	9;18;21
HMX3	3	16;17;18
HOXB4	3	9;17;18
IAPP	3	16;17;18
IGSF10	3	5;18;21
ILDR2	3	9;16;21
IRAK1	3	16;17;18
IRX3	3	5;9;18
IRX5	3	9;17;18
ITPRIPL2	3	16;18;21
KCNC2	3	16;17;21
KHDRBS3	3	16;17;18
KITLG	3	16;17;18
KLF2	3	17;18;21
KLHL1	3	5;18;21
LHFP	3	5;15;21
LHX6	3	16;17;19
LMX1B	3	5;9;18
LPIN3	3	5;8;9
LRP2	3	16;17;18
MEG3	3	9;17;18
MFNG	3	5;9;21
MGP	3	16;18;21
MMRN1	3	5;9;16
MT1G	3	15;17;18
MT2A	3	17;18;21
MYCN	3	5;9;21
NEFL	3	17;18;21
NEK2	3	9;16;18
NIPAL2	3	5;16;18
NKX2-1	3	16;17;19
NOVA1	3	16;18;21
NPY2R	3	5;17;18
NTRK1	3	9;17;18
NXPH2	3	5;9;17
OGN	3	17;18;21
OLFML2B	3	5;9;21
P2RX3	3	9;17;21
PAPPA	3	16;17;18
PARP8	3	16;17;18
PAX3	3	5;9;18
PAX7	3	9;18;21
PCDH18	3	9;18;21
PCDHA9	3	16;17;18
PCDHB8	3	16;17;18
PDE4D	3	5;8;16
PHYHIP	3	5;15;21
PI15	3	5;16;18
PIEZO2	3	9;16;18
POSTN	3	8;17;18
PTCHD4	3	16;17;18
RCN3	3	5;18;21
RHBDL3	3	5;9;21
RP3-510D11	3	16;17;18
RTN1	3	9;11;21
S1PR3	3	5;9;21
SAMSN1	3	5;8;9
SCN1A	3	16;17;21
SCN2A	3	16;17;21
SEMA7A	3	5;18;21
SERTM1	3	5;16;21
SFTA3	3	16;17;19
SH3D19	3	5;18;21
SHH	3	16;17;18
SKIDA1	3	9;16;21
SLC17A6	3	5;18;21
SLC2A14	3	16;17;18
SLC7A2	3	17;18;21
SLN	3	8;17;18
SOX21-AS1	3	5;9;18
STEAP3	3	16;17;21
STK17B	3	16;17;18
TACR1	3	16;17;18
TBX15	3	17;18;21
TFAP2B	3	9;17;18
THBS1	3	9;16;21
TIGAR	3	15;16;17
TMSB15B	3	8;9;11
TRIM22	3	16;17;18
TRIM5	3	8;15;18
TRIM9	3	5;17;21
TSTD1	3	16;17;18
TTC6	3	16;17;18
TUBB8	3	5;17;18
WIPI1	3	5;8;21
XKR4	3	16;17;18
ZCCHC24	3	9;18;21
ZIC3	3	16;17;18
ZNF229	3	16;17;18
ZNF578	3	5;9;17
AASS	2	5;9
AATK	2	5;21
ABCA8	2	18;21
ACAA2	2	5;9
ACBD7	2	9;21
ACLY	2	5;18
ACSBG1	2	19;21
ACTL8	2	17;18
ADAMTS1	2	9;21
ADAMTS5	2	16;21
ADARB2	2	16;21
ADORA2A	2	5;21
ADPRHL1	2	5;21
AEN	2	17;18
AFAP1L2	2	5;21
AFF2	2	8;16
AGMO	2	5;21
AGT	2	16;21
AGTRAP	2	5;9
AJUBA	2	9;21
ALDH5A1	2	17;21
ALDOC	2	18;21
ANGPT1	2	9;18
ANKRD12	2	5;21
ANO3	2	5;18
ANTXR1	2	9;21
ANTXR2	2	9;21
ANXA2	2	9;21
AP001065	2	17;18
APBA2	2	5;21
APLP1	2	5;9
APOBEC3C	2	16;18
ARC	2	11;21
ARHGAP8	2	5;21
ARHGEF10L	2	5;21
ASF1B	2	5;9
ATOH8	2	5;9
ATP10B	2	5;19
ATP1A2	2	9;21
ATP1A3	2	5;21
ATP6V0A1	2	5;21
ATP8A2	2	16;21
ATP9A	2	16;21
B3GAT1	2	5;21
BAIAP2L1	2	5;21
BAIAP3	2	9;21
BARHL2	2	5;21
BHLHE40	2	5;21
BLCAP	2	11;21
BOC	2	9;21
bP-21264C1	2	17;18
BTG2	2	17;18
C10orf82	2	5;21
C1orf21	2	8;21
C5orf38	2	9;21
CA14	2	9;16
CABP1	2	5;21
CACNA1B	2	15;21
CACNA1I	2	5;21
CACNA2D4	2	5;21
CACNB1	2	5;21
CADM4	2	5;21
CALB1	2	16;21
CALCRL	2	16;21
CAMK2B	2	5;21
CAMTA1	2	9;21
CASP7	2	9;21
CBLN2	2	17;18
CCDC28B	2	5;8
CCDC69	2	9;21
CCDC8	2	9;21
CCNA1	2	16;21
CCND3	2	5;21
CCNE2	2	5;9
CD109	2	16;21
CD164	2	5;21
CD248	2	18;21
CD44	2	9;21
CDC14A	2	5;9
CDCA2	2	5;9
CDCA5	2	5;9
CDH6	2	16;21
CDH8	2	17;18
CDKN2D	2	5;21
CDT1	2	5;9
CEBPA	2	5;21
CECR1	2	8;18
CECR7	2	17;18
CENPM	2	5;9
CENPN	2	9;15
CERCAM	2	9;21
CFC1	2	17;19
CHCHD2	2	5;11
CHCHD6	2	5;21
CHODL	2	8;21
CHRNA5	2	5;21
CHST3	2	5;9
CHST6	2	5;9
CILP2	2	5;21
CKAP4	2	5;21
CLDN19	2	5;21
CLEC18C	2	17;18
CLEC3B	2	18;21
CMIP	2	5;21
CNKSR3	2	5;21
CNNM1	2	5;21
CNOT6LP1	2	5;8
COL12A1	2	16;21
COL24A1	2	5;21
COL25A1	2	16;17
COL27A1	2	5;9
COL2A1	2	5;9
COL4A5	2	8;9
COL5A1	2	9;21
COL8A1	2	16;17
COLEC12	2	9;21
CORIN	2	16;17
CPNE9	2	5;21
CRABP2	2	9;21
CRB2	2	5;21
CRNDE	2	9;18
CTD-3088G3	2	5;18
CTSZ	2	5;9
CUBN	2	9;21
CXCL12	2	9;21
CYBRD1	2	9;21
CYP26A1	2	9;17
CYP27A1	2	5;9
CYTL1	2	5;18
DACT2	2	5;21
DCHS2	2	16;17
DDC	2	18;21
DGKI	2	17;21
DHRS3	2	5;9
DIAPH3	2	5;9
DIRAS3	2	11;21
DKK2	2	16;21
DLGAP1	2	15;21
DNMT3B	2	9;21
DOPEY2	2	16;21
DPP10	2	5;21
DSC3	2	5;18
DTL	2	5;9
DUSP16	2	5;21
DUSP26	2	5;21
E2F8	2	9;21
ECE1	2	5;9
ECT2	2	9;21
EDN1	2	5;21
EDNRB	2	9;16
EFCC1	2	9;18
EFEMP1	2	9;21
EFHD2	2	5;21
EFNA3	2	9;21
EFR3B	2	5;21
EGFL7	2	5;21
EGR2	2	5;9
EIF4E1B	2	5;21
ELMOD1	2	5;18
EMILIN3	2	5;21
EMP2	2	9;21
EN1	2	18;21
ENPP1	2	9;21
ENPP5	2	5;15
EPHA2	2	9;16
EPHA4	2	5;21
EPHB4	2	9;21
ERBB2	2	5;21
EVC	2	9;21
F3	2	5;9
FABP7	2	9;21
FAIM2	2	5;21
FAM129A	2	5;21
FAM134B	2	17;18
FAM135B	2	16;17
FAM167A	2	5;21
FAM189A1	2	17;21
FAM210B	2	16;18
FAM219A	2	5;21
FAM72A	2	16;18
FAM72C	2	16;18
FANCA	2	5;9
FBLN2	2	5;21
FBN2	2	9;21
FBXL7	2	5;21
FBXO40	2	5;21
FCGRT	2	9;21
FCHO1	2	5;21
FDFT1	2	16;18
FEN1	2	9;17
FGF12	2	5;21
FIBIN	2	5;18
FJX1	2	5;21
FKBP1B	2	5;21
FKBP4	2	16;18
FLVCR2	2	9;21
FN1	2	5;21
FOXA2	2	17;18
FOXB1	2	9;18
FOXC1	2	18;21
FOXJ1	2	9;15
FOXM1	2	5;9
FREM1	2	5;9
FRMD5	2	5;21
FSTL1	2	9;21
FXYD7	2	5;21
FZD4	2	5;21
GABRB1	2	5;21
GAD1	2	16;21
GAS1	2	9;21
GAS2L3	2	5;21
GBX1	2	9;17
GCK	2	5;21
GDAP1L1	2	5;21
GDF15	2	5;18
GINS4	2	5;9
GLCCI1	2	5;21
GNG5	2	5;9
GP1BB	2	17;18
GPNMB	2	9;21
GPR137C	2	17;21
GPR160	2	5;21
GPR39	2	5;19
GPR61	2	5;21
GPSM2	2	5;9
GPX1	2	5;9
GPX8	2	9;21
GREB1	2	9;18
GREB1L	2	9;18
GRIA4	2	17;21
GRIK5	2	5;21
GRIN2B	2	5;21
GRIN2D	2	5;21
GRN	2	5;21
GSE1	2	5;21
GUCA1A	2	17;21
H2AFX	2	5;9
HABP4	2	5;16
HAS1	2	5;21
HAS2	2	18;21
HECW1	2	5;21
HES5	2	9;21
HEY2	2	5;21
HGSNAT	2	5;16
HIST1H2AD	2	16;18
HIST1H2AE	2	17;18
HIST1H2AI	2	5;9
HIST1H2BG	2	17;18
HIST1H2BJ	2	9;17
HIST1H2BK	2	9;21
HIST1H3H	2	17;18
HIST2H2AA3	2	17;18
HIST2H2BE	2	17;18
HLA-DMA	2	17;18
HMGA1	2	5;21
HMGB2	2	9;16
HMX2	2	15;17
HNRNPDL	2	5;15
HOXA10	2	18;21
HOXA2	2	9;18
HOXA3	2	9;18
HOXB2	2	9;18
HOXB6	2	17;18
HOXB8	2	16;17
HS6ST3	2	16;17
HSPG2	2	9;21
HTRA1	2	5;21
HTRA2	2	5;8
ICOSLG	2	18;21
ID3	2	9;21
IGDCC3	2	9;21
IGFBP4	2	9;21
IL4R	2	9;21
IMPA2	2	9;21
INPPL1	2	9;21
INSRR	2	16;17
IP6K3	2	9;21
IQGAP2	2	9;21
IQSEC3	2	16;21
IRX2	2	9;21
IRX6	2	9;21
ITGA1	2	16;18
ITGA5	2	9;21
ITIH5	2	16;21
ITM2A	2	9;17
ITPR1	2	5;21
JAK3	2	5;21
JPH2	2	5;21
KANK2	2	9;21
KCNIP1	2	18;21
KCNIP3	2	5;21
KCNJ16	2	18;19
KCTD12	2	5;21
KCTD7	2	5;21
KDR	2	16;18
KIAA0513	2	5;21
KIAA1324L	2	5;9
KIAA1958	2	5;21
KIF15	2	5;9
KIF18A	2	5;9
KIF26B	2	16;18
KIF3A	2	5;21
KIFC1	2	5;9
KLHL4	2	5;9
KLHL41	2	18;21
KNDC1	2	5;21
L1TD1	2	9;21
LAMA2	2	5;21
LAMA4	2	5;9
LAMB1	2	9;21
LAMC1	2	9;21
LBX1	2	5;9
LDLRAP1	2	9;21
LGALS1	2	18;21
LGI2	2	16;21
LGR4	2	5;9
LGR5	2	18;21
LHX1	2	18;21
LIMA1	2	5;21
LINC00847	2	17;18
LITAF	2	5;9
LPAR6	2	9;18
LRRC2	2	5;21
LRRC3	2	5;21
LRRC37A17P	2	5;9
LRRC61	2	9;11
LUZP2	2	16;18
MAB21L2	2	17;18
MAN2B1	2	5;21
MAP3K10	2	5;21
MAPT	2	5;21
MCF2L	2	16;21
MCF2L2	2	5;21
MCM2	2	5;9
MCM7	2	5;9
MEGF10	2	5;21
MELK	2	5;9
MFAP2	2	9;21
MGAT4A	2	8;21
MME	2	5;21
MORN4	2	5;21
MOXD1	2	15;19
MPC1	2	5;16
MPPED1	2	5;8
MPPED2	2	5;21
MT3	2	19;21
MTFR2	2	5;9
MTHFD2	2	5;21
MTMR10	2	5;9
MTTP	2	9;21
MUSK	2	5;21
MYADM	2	8;21
MYCBP	2	9;21
MYOF	2	16;21
MYOM1	2	16;18
NACC2	2	16;18
NALCN	2	16;21
NAV2	2	5;21
NBL1	2	16;21
NCAM1	2	5;21
NCAPD3	2	5;18
NCAPG2	2	5;9
NCKAP5	2	5;21
NDE1	2	5;9
NDNF	2	8;9
NDUFA1	2	5;11
NECAP1	2	5;21
NFATC4	2	9;21
NGFR	2	5;9
NID1	2	9;21
NKAIN1	2	5;21
NKAIN2	2	16;21
NKD1	2	9;16
NKX6-2	2	16;18
NMU	2	9;21
NOL6	2	5;18
NPC1	2	5;21
NQO1	2	5;21
NRGN	2	11;21
NRXN1	2	5;21
NSG1	2	5;21
NTSR1	2	9;21
NXPH1	2	16;17
NYAP1	2	5;21
OAF	2	9;21
OLFM2	2	8;9
OLFML2A	2	16;21
OLFML3	2	9;21
ONECUT1	2	9;21
OPCML	2	5;21
OPRL1	2	5;21
ORC6	2	9;17
OTX2	2	5;9
P4HA2	2	5;21
PAK4	2	5;9
PAMR1	2	5;16
PAPLN	2	5;9
PARP9	2	18;21
PASK	2	5;21
PAX2	2	9;18
PAX5	2	9;21
PCDH9	2	5;21
PCDHA1	2	16;18
PCDHA3	2	16;17
PCDHA6	2	5;17
PCP4L1	2	9;21
PCSK2	2	16;18
PDE2A	2	9;21
PDGFD	2	9;21
PDGFRA	2	15;21
PEG3	2	17;18
PER1	2	5;18
PGF	2	18;21
PGM5	2	5;21
PHF21B	2	5;9
PHLDB2	2	9;21
PITHD1	2	5;21
PITPNM3	2	15;21
PKIA	2	9;21
PKIB	2	16;17
PLA2G4A	2	9;18
PLAGL1	2	16;21
PLAT	2	5;21
PLCB1	2	5;21
PLCD4	2	5;21
PLD6	2	5;9
PLIN2	2	9;21
PLK1	2	5;9
PLP1	2	5;18
PNO1	2	5;16
POLE	2	5;9
PON2	2	9;16
POU2F2	2	5;21
POU3F1	2	15;21
POU3F3	2	9;21
POU4F2	2	18;21
PPM1J	2	5;21
PPP1R13L	2	5;21
PPP1R14A	2	5;21
PPP1R14C	2	18;21
PPP2R2C	2	5;21
PRDM1	2	5;18
PREX2	2	9;21
PRODH	2	5;9
PROX1	2	9;21
PRR16	2	5;21
PTCH1	2	5;9
PTGER4	2	18;21
PTP4A1	2	5;15
PTPN5	2	5;21
PTPRF	2	5;21
PTTG1	2	8;9
PYCR1	2	5;21
PYDC1	2	5;21
QPRT	2	9;21
RAB33A	2	16;18
RACGAP1	2	18;21
RAD51AP1	2	5;9
RAD54L	2	5;9
RASGRF1	2	5;21
RASGRF2	2	16;17
RASSF7	2	5;21
RBCK1	2	11;21
RBM24	2	5;21
RCC2	2	9;21
RCOR2	2	9;21
RELL2	2	5;21
RERG	2	18;21
RFX4	2	9;21
RGS1	2	17;18
RGS5	2	5;9
RIMKLA	2	5;21
RMI2	2	5;9
RND2	2	5;21
RNF113A	2	16;18
RNF144B	2	5;21
RNU6-2	2	8;9
ROBO3	2	5;9
ROR2	2	9;21
RP11-11N9	2	5;18
RP11-184E9	2	17;18
RP11-20D14	2	17;18
RP11-498P14	2	17;18
RP11-510C10	2	16;17
RP4-777O23	2	17;18
RPH3A	2	16;21
RPL13A	2	5;21
RPL13P12	2	5;8
RPL28	2	5;21
RPL38	2	5;11
RPL39	2	5;11
RPS6	2	5;11
RPS9	2	5;21
RPSA	2	5;21
RREB1	2	9;21
RRM2	2	9;15
RRM2B	2	17;18
RTN2	2	5;21
S1PR1	2	9;21
SALL3	2	5;9
SALL4	2	5;9
SAMD14	2	5;21
SAMD5	2	5;16
SAPCD2	2	5;21
SCD5	2	5;21
SCN3A	2	17;21
SCN4A	2	5;21
SCN4B	2	18;19
SCRT2	2	5;21
SELENBP1	2	9;21
SEMA3C	2	16;17
SEMA3G	2	5;21
SERPINB9	2	16;21
SERPINH1	2	9;21
SERTAD3	2	5;21
SESN1	2	17;18
SETD9	2	5;18
SGPP2	2	16;18
SGSM1	2	5;21
SH2D5	2	8;21
SH3BP1	2	5;9
SHANK1	2	9;21
SIX1	2	18;21
SIX2	2	18;21
SIX5	2	9;21
SKA2	2	5;21
SLC15A2	2	5;21
SLC22A15	2	16;18
SLC22A3	2	5;21
SLC24A1	2	16;18
SLC24A2	2	5;21
SLC2A10	2	9;21
SLC2A4RG	2	5;21
SLC45A3	2	5;9
SLC5A7	2	17;18
SLC6A5	2	9;18
SLC7A11	2	18;21
SLC8A2	2	5;21
SLFN11	2	9;21
SLFN12	2	5;9
SMOC2	2	16;21
SNAI1	2	17;21
SNAP23	2	5;21
SNCA	2	5;21
SNHG8	2	5;21
SNHG9	2	5;16
SNORD113-2	2	8;9
SNX10	2	5;21
SOCS2	2	15;21
SOHLH2	2	16;17
SOX21	2	9;21
SOX3	2	5;9
SP5	2	16;17
SPIDR	2	5;21
SPINK5	2	9;18
SPNS2	2	5;21
SQLE	2	11;18
SRGAP3	2	16;21
ST18	2	16;21
STARD13	2	5;21
STK3	2	5;21
STK32B	2	19;21
STOX2	2	5;21
SULF1	2	9;16
SULF2	2	5;21
SVIL	2	5;21
SYN3	2	15;21
SYNJ2	2	9;21
SYNPO2	2	5;18
SYT7	2	15;21
TARBP1	2	5;21
TCEAL5	2	5;9
TEAD2	2	9;21
TEAD4	2	9;21
TEF	2	16;21
TESK2	2	5;9
TFB2M	2	5;16
TFF3	2	16;18
TFPI2	2	15;16
TGFBI	2	5;9
TGFBR3	2	9;21
THBS3	2	5;21
THY1	2	5;21
TICRR	2	5;9
TLN1	2	9;21
TMEFF2	2	18;21
TMEM100	2	5;21
TMEM109	2	5;21
TMEM55B	2	16;18
TMEM63A	2	5;9
TMEM74	2	5;21
TMOD2	2	16;21
TNFRSF10D	2	9;18
TNNI3	2	15;21
TOMM7	2	5;11
TOP2A	2	9;21
TP53INP1	2	16;17
TPH2	2	5;17
TRABD2B	2	5;9
TRH	2	17;21
TRIM24	2	5;21
TRIM71	2	9;21
TRIP6	2	9;21
TRPC5	2	9;16
TRPC6	2	5;21
TRPV4	2	5;21
TSHZ3	2	16;21
TSPAN2	2	9;21
TTC9C	2	5;16
TTYH2	2	9;21
TUB	2	5;21
TWIST1	2	18;21
TYW3	2	5;9
ULBP2	2	18;21
UNCX	2	5;18
USP49	2	5;21
UTY	2	17;18
VSX2	2	18;21
WARS	2	5;21
WIF1	2	5;21
WNT10B	2	5;21
WWC1	2	5;21
WWTR1	2	9;21
XKR7	2	5;21
YAP1	2	9;21
YARS	2	5;16
YBX3	2	9;21
ZIC1	2	16;18
ZMAT3	2	16;17
ZNF114	2	8;9
ZNF25	2	5;21
ZNF560	2	17;18
ZNF717	2	9;16
ZPLD1	2	18;21
A2M	1	16
AAMP	1	5
AARD	1	21
AATF	1	5
ABCA3	1	21
ABCA5	1	5
ABCB1	1	21
ABCB4	1	5
ABCC3	1	21
ABCD2	1	21
ABCG2	1	9
ABHD12B	1	5
ABHD15	1	5
ABHD16A	1	5
ABHD5	1	5
ABI3BP	1	21
ABL1	1	5
ABLIM3	1	19
ABRA	1	21
AC002310	1	5
AC002398	1	5
AC004158	1	5
AC004906	1	5
AC005224	1	5
AC005255	1	5
AC005519	1	5
AC005753	1	5
AC005863	1	9
AC006262	1	9
AC006486	1	5
AC006539	1	5
AC006946	1	17
AC006978	1	5
AC007000	1	5
AC007192	1	5
AC007326	1	16
AC007950	1	5
AC008746	1	5
AC009446	1	9
AC009495	1	5
AC009506	1	5
AC009948	1	9
AC009970	1	5
AC010226	1	5
AC010247	1	9
AC010680	1	9
AC010975	1	5
AC011450	1	9
AC011476	1	9
AC011997	1	5
AC012501	1	5
AC015849	1	5
AC016044	1	9
AC018647	1	5
AC019069	1	9
AC019117	1	9
AC020951	1	5
AC022098	1	9
AC025335	1	5
AC027601	1	5
AC060834	1	17
AC068057	1	18
AC068282	1	8
AC068489	1	9
AC068580	1	5
AC069513	1	18
AC073063	1	5
AC073109	1	5
AC079613	1	5
AC079742	1	5
AC079922	1	5
AC083875	1	5
AC092066	1	5
AC092490	1	9
AC092718	1	9
AC093388	1	5
AC093616	1	5
AC093818	1	5
AC099489	1	9
AC108462	1	5
AC112777	1	9
AC114271	1	5
AC125807	1	9
AC141586	1	5
AC141928	1	5
AC144652	1	5
AC234582	1	9
AC239859	1	9
AC241377	1	18
ACADL	1	21
ACAP2	1	5
ACAT2	1	11
ACER3	1	16
ACHE	1	21
ACIN1	1	5
ACO1	1	5
ACOT1	1	5
ACOT7	1	21
ACPL2	1	21
ACSF2	1	9
ACSS1	1	9
ACTBP2	1	5
ACTG2	1	5
ACTL6A	1	9
ACTL6B	1	21
ACTN2	1	5
ACTR10	1	5
ACVR2B	1	21
AD000684	1	5
ADA	1	9
ADAM11	1	21
ADAM12	1	16
ADAM20P1	1	5
ADAM29	1	9
ADAM9	1	5
ADAMTS13	1	5
ADAMTS14	1	21
ADAMTS16	1	16
ADAMTS17	1	21
ADAMTS19	1	9
ADAMTS7P1	1	5
ADAMTS9	1	21
ADAMTS9-AS1	1	5
ADAMTSL1	1	18
ADAP1	1	21
ADAP2	1	21
ADCK5	1	5
ADCY5	1	21
ADCY7	1	21
ADCYAP1	1	18
ADD2	1	21
ADGRB2	1	5
ADGRF5P1	1	9
ADGRV1	1	9
ADI1	1	5
ADM2	1	21
ADNP-AS1	1	5
ADO	1	5
ADORA2B	1	5
ADPRM	1	5
ADRA1D	1	5
ADRB2	1	21
ADRBK2	1	21
ADSS	1	5
AEBP1	1	9
AF131215	1	5
AF131217	1	5
AF186192	1	8
AFF3	1	21
AFP	1	5
AGA	1	5
AGAP1	1	8
AGAP2	1	21
AGAP3	1	5
AGK	1	5
AGPS	1	5
AGR3	1	21
AGTPBP1	1	21
AGXT	1	21
AHCY	1	21
AHDC1	1	5
AHNAK2	1	5
AHR	1	21
AHSA1	1	16
AIF1L	1	9
AIMP2	1	5
AJ006998	1	5
AK1	1	21
AK4	1	9
AK4P3	1	5
AKAP12	1	21
AKAP17BP	1	5
AKAP5	1	21
AKAP6	1	21
AKNA	1	9
AKR1B1	1	21
AKR1C3	1	21
AKR7A2	1	5
AKT1	1	5
AL022344	1	5
AL117190	1	9
AL136419	1	5
AL139246	1	9
AL157834	1	9
AL161457	1	9
AL162151	1	5
AL353052	1	9
AL365181	1	16
AL391516	1	9
AL512353	1	9
AL512625	1	9
AL513523	1	9
ALDH1A2	1	5
ALDH1A3	1	21
ALDH1B1	1	21
ALDH3A2	1	5
ALDH6A1	1	5
ALG1	1	5
ALG1L15P	1	5
ALG1L9P	1	5
ALG6	1	5
ALKAL1	1	5
ALKBH4	1	5
ALOXE3	1	5
ALPL	1	9
ALYREF	1	17
AMACR	1	5
AMER2-AS1	1	8
AMH	1	5
AMIGO1	1	21
AMN1	1	21
AMOTL2	1	21
AMPD1	1	21
AMPH	1	21
AMY2B	1	5
ANAPC10	1	5
ANGPTL3	1	5
ANKDD1B	1	5
ANKRD10	1	8
ANKRD13A	1	5
ANKRD18B	1	5
ANKRD18CP	1	5
ANKRD26	1	5
ANKRD29	1	21
ANKRD34A	1	5
ANKRD35	1	21
ANKRD36	1	5
ANKRD36B	1	5
ANKRD36C	1	5
ANKRD40	1	5
ANKRD45	1	21
ANKRD46	1	21
ANKRD9	1	5
ANKS1B	1	21
ANLN	1	9
ANO6	1	21
ANP32E	1	9
ANPEP	1	21
ANXA1	1	21
ANXA11	1	21
ANXA3	1	21
ANXA5	1	9
ANXA6	1	21
AP000230	1	5
AP000275	1	5
AP000320	1	5
AP000688	1	5
AP001062	1	5
AP001432	1	5
AP003774	1	5
AP005202	1	9
AP006621	1	5
AP2A1	1	5
AP3B1	1	21
AP3B2	1	21
AP3S2	1	5
AP4E1	1	5
APBA1	1	21
APBB2	1	21
APBB3	1	21
APC	1	9
APC2	1	21
APELA	1	9
APEX1	1	5
APLNR	1	21
APOBR	1	5
APOD	1	18
APOL4	1	5
APOL6	1	18
APOOL	1	5
APTR	1	5
AQP1	1	21
AQP7P2	1	5
AR	1	9
ARAP3	1	21
ARF4	1	5
ARG1	1	21
ARG2	1	5
ARGFXP2	1	5
ARHGAP10	1	21
ARHGAP11A	1	9
ARHGAP18	1	16
ARHGAP19-SLIT1	1	5
ARHGAP21	1	21
ARHGAP25	1	5
ARHGAP28	1	21
ARHGAP31	1	18
ARHGAP33	1	21
ARHGAP36	1	19
ARHGAP42	1	17
ARHGAP44	1	21
ARHGDIG	1	21
ARHGEF1	1	5
ARHGEF15	1	5
ARHGEF2	1	21
ARHGEF26	1	5
ARHGEF28	1	5
ARHGEF3	1	5
ARHGEF34P	1	5
ARHGEF39	1	9
ARHGEF4	1	21
ARHGEF5	1	5
ARHGEF6	1	5
ARHGEF7	1	5
ARID4B	1	5
ARID5A	1	5
ARL4C	1	21
ARL6IP1	1	5
ARL6IP4	1	5
ARMC4	1	9
ARMC9	1	5
ARNT2	1	21
ARNTL2	1	9
ARPC4	1	5
ARRB2	1	21
ARSA	1	5
ARSJ	1	21
ARSK	1	5
ART3	1	18
ASAH2B	1	5
ASB3	1	5
ASB4	1	21
ASCL1	1	21
ASGR1	1	21
ASIC1	1	21
ASIC4	1	21
ASNA1	1	5
ASNS	1	5
ASNSD1	1	5
ASPH	1	5
ASPM	1	9
ASPN	1	18
ASRGL1	1	21
ASS1	1	21
ASTN1	1	21
ATAD2	1	9
ATAT1	1	21
ATCAY	1	21
ATE1-AS1	1	5
ATF4	1	16
ATF6B	1	5
ATF7	1	5
ATG101	1	5
ATG12	1	5
ATG13	1	5
ATG2B	1	5
ATG4B	1	5
ATG9A	1	5
ATG9B	1	21
ATL2	1	5
ATOH7	1	21
ATP11A	1	5
ATP13A1	1	5
ATP13A2	1	21
ATP1B1	1	21
ATP1B2	1	21
ATP2B2	1	21
ATP2B4	1	8
ATP5E	1	11
ATP5F1	1	5
ATP5I	1	11
ATP5L	1	5
ATP6V0E1	1	21
ATP6V0E2	1	8
ATP6V1A	1	5
ATP6V1B2	1	5
ATP6V1F	1	5
ATP6V1G2	1	21
ATP6V1G2-DDX39B	1	16
ATP8A1	1	21
ATP8B3	1	21
ATP8B5P	1	5
ATRIP	1	5
ATRNL1	1	21
ATRX	1	5
ATXN7L3B	1	5
ATXN8OS	1	21
AUNIP	1	9
AUP1	1	5
AURKA	1	9
AURKAIP1	1	5
AURKB	1	9
AVEN	1	21
AVP	1	21
AXIN2	1	5
AXL	1	9
AZGP1	1	21
AZGP1P2	1	5
B3GALNT1	1	21
B3GALNT2	1	5
B3GALT2	1	21
B3GNT4	1	21
B3GNT7	1	5
B3GNT9	1	9
B4GALNT1	1	21
B4GALNT3	1	21
B4GALT1	1	21
B4GALT2	1	5
BACE2	1	9
BACH2	1	21
BAG2	1	21
BAG3	1	5
BAI3	1	21
BAMBI	1	5
BANF1	1	16
BANK1	1	5
BANP	1	5
BARX1	1	21
BASP1	1	21
BAX	1	18
BBOX1	1	18
BBS4	1	5
BCAN	1	9
BCAS2	1	5
BCAT1	1	5
BCAT2	1	5
BCHE	1	5
BCL11A	1	21
BCL2L12	1	9
BCL2L2	1	5
BCOR	1	9
BDKRB2	1	21
BECN1	1	5
BEND7	1	5
BEST1	1	5
BEST2	1	5
BEX1	1	5
BHLHB9	1	5
BHLHE23	1	21
BHLHE41	1	5
BHMT	1	21
BICC1	1	21
BICDL1	1	5
BIN1	1	21
BIRC5	1	9
BIRC7	1	21
BIVM-ERCC5	1	5
BLM	1	9
BLOC1S5-TXNDC5	1	16
BMP1	1	21
BMP2	1	21
BMP2K	1	5
BMP5	1	21
BMP7	1	9
BMPR1B	1	9
BMPR2	1	5
BMS1P10	1	8
BMS1P7	1	5
BNC1	1	21
BNC2	1	21
BNIP3	1	21
BNIP3P16	1	5
BNIP3P17	1	5
BOLA2P2	1	5
BOP1	1	5
BORA	1	9
BORCS8	1	5
BPIFB4	1	21
BPIFC	1	5
BRCA1	1	9
BRCA2	1	9
BRD2	1	5
BRD8	1	18
BRF1	1	5
BRI3	1	5
BRIP1	1	9
BRIX1	1	5
BRK1	1	5
BRSK1	1	21
BRSK2	1	21
BSN	1	21
BSN-AS2	1	5
BTBD2	1	5
BTC	1	5
BTF3P6	1	5
BTN1A1	1	5
BTN2A1	1	5
BTN2A3P	1	9
BTNL9	1	21
BTRC	1	5
BUB1B	1	9
BVES	1	21
BZRAP1	1	21
C10orf10	1	21
C10orf35	1	21
C11orf35	1	21
C11orf84	1	5
C12orf10	1	5
C12orf42	1	21
C12orf49	1	21
C12orf50	1	5
C12orf68	1	21
C12orf75	1	5
C12orf79	1	18
C14orf1	1	11
C14orf105	1	18
C14orf93	1	5
C15orf40	1	5
C15orf59	1	21
C15orf62	1	5
C16orf45	1	21
C16orf47	1	5
C16orf62	1	5
C16orf91	1	16
C16orf96	1	5
C17orf102	1	21
C17orf107	1	18
C17orf51	1	18
C17orf58	1	5
C17orf77	1	5
C17orf89	1	18
C17orf97	1	5
C18orf21	1	5
C19orf33	1	5
C19orf48	1	9
C19orf73	1	5
C1GALT1C1L	1	5
C1orf106	1	5
C1orf112	1	5
C1orf115	1	5
C1orf122	1	5
C1orf123	1	5
C1orf158	1	5
C1orf226	1	9
C1orf53	1	5
C1orf54	1	5
C1orf61	1	21
C1orf94	1	21
C1QTNF9B	1	5
C1R	1	5
C1S	1	5
C20orf112	1	21
C20orf144	1	5
C20orf96	1	5
C22orf42	1	18
C2CD2	1	16
C2orf48	1	5
C2orf68	1	5
C2orf80	1	21
C3orf38	1	5
C3orf52	1	21
C3orf58	1	16
C3orf67	1	5
C4orf17	1	21
C4orf3	1	5
C5orf30	1	21
C5orf42	1	5
C5orf51	1	5
C5orf64	1	21
C6orf1	1	21
C6orf106	1	21
C6orf136	1	5
C6orf141	1	9
C6orf3	1	5
C6orf48	1	21
C6orf52	1	18
C6orf99	1	5
C7orf25	1	5
C7orf31	1	18
C7orf50	1	5
C8orf33	1	5
C8orf46	1	16
C8orf86	1	5
C9orf116	1	5
C9orf131	1	5
C9orf135	1	21
C9orf152	1	5
C9orf64	1	9
C9orf78	1	5
CA10	1	18
CA12	1	21
CA13	1	18
CA2	1	9
CA4	1	9
CA5B	1	5
CA9	1	21
CAAP1	1	5
CAB39P1	1	5
CABIN1	1	5
CACNA1A	1	21
CACNA1D	1	21
CACNA1E	1	21
CACNA1H	1	5
CACNB2	1	5
CACNG2	1	21
CACNG4	1	21
CACNG8	1	16
CADM1	1	5
CADM3	1	21
CADPS	1	21
CAHM	1	5
CALM2	1	5
CALN1	1	18
CALY	1	21
CAMK1D	1	21
CAMK2N2	1	21
CAMK4	1	21
CAMKV	1	21
CAMSAP2	1	21
CAMSAP3	1	21
CAND2	1	21
CAP2	1	21
CAPN12	1	5
CAPN5	1	5
CAPN9	1	9
CAPS2	1	5
CARD10	1	5
CARHSP1	1	11
CARM1P1	1	5
CARNS1	1	21
CARTPT	1	5
CASC9	1	5
CASKIN1	1	5
CASP2	1	5
CASP4	1	21
CASP9	1	5
CASZ1	1	21
CATSPER4	1	5
CATSPERG	1	21
CBLN4	1	21
CBWD2	1	5
CBX2	1	9
CBX3P9	1	5
CBX6	1	5
CC2D1A	1	5
CC2D2A	1	5
CCBE1	1	5
CCDC102A	1	9
CCDC110	1	5
CCDC113	1	21
CCDC13	1	5
CCDC136	1	21
CCDC150	1	9
CCDC150P1	1	5
CCDC155	1	5
CCDC157	1	5
CCDC175	1	5
CCDC181	1	5
CCDC188	1	5
CCDC24	1	5
CCDC3	1	21
CCDC33	1	21
CCDC43	1	5
CCDC50	1	5
CCDC59	1	5
CCDC61	1	5
CCDC62	1	5
CCDC64	1	21
CCDC65	1	5
CCDC80	1	9
CCDC85A	1	16
CCDC88B	1	21
CCDC88C	1	21
CCDC91	1	5
CCDC92	1	16
CCL11	1	21
CCL20	1	21
CCN1	1	9
CCN2	1	9
CCNA2	1	9
CCNB1	1	9
CCNB1IP1	1	5
CCNB2	1	9
CCNB3	1	5
CCND1	1	9
CCND2	1	5
CCNG1	1	21
CCNG2	1	21
CCNJL	1	5
CCNT1	1	5
CCNT2-AS1	1	5
CCSAP	1	21
CCT6P1	1	5
CD101	1	5
CD1D	1	5
CD2	1	21
CD200	1	21
CD302	1	9
CD320	1	5
CD34	1	21
CD36	1	5
CD40	1	5
CD63	1	21
CD74	1	9
CD81	1	5
CD82	1	16
CD8A	1	21
CD9	1	9
CD99	1	8
CDA	1	5
CDAN1	1	5
CDC123	1	5
CDC20	1	9
CDC25B	1	21
CDC25C	1	9
CDC42BPA	1	5
CDC42BPG	1	21
CDC42EP2	1	21
CDC42EP3	1	5
CDC42EP4	1	5
CDC42SE2	1	5
CDC45	1	9
CDC6	1	9
CDC7	1	5
CDCA7	1	9
CDCA7L	1	9
CDCA8	1	9
CDH1	1	16
CDH10	1	18
CDH11	1	21
CDH13	1	18
CDH2	1	21
CDH20	1	5
CDH22	1	21
CDH9	1	21
CDHR1	1	21
CDHR2	1	21
CDHR3	1	21
CDK1	1	9
CDK2	1	9
CDK2AP1	1	18
CDK3	1	5
CDK5R1	1	21
CDK6	1	9
CDK7	1	5
CDKL2	1	21
CDKN1C	1	21
CDKN3	1	5
CDR2L	1	5
CDS1	1	21
CDX4	1	9
CDYL	1	15
CECR6	1	21
CELF3	1	21
CELF4	1	21
CELF5	1	21
CELF6	1	21
CELSR1	1	9
CELSR2	1	21
CELSR3	1	21
CEMIP	1	5
CEMP1	1	5
CEND1	1	21
CENPA	1	9
CENPE	1	9
CENPF	1	9
CENPK	1	9
CENPU	1	9
CENPV	1	21
CEP135	1	5
CEP152	1	5
CEP295	1	5
CEP55	1	9
CEP68	1	5
CEP72	1	5
CEP83	1	5
CEP85	1	18
CERS2	1	5
CERS5	1	5
CETN3	1	5
CFAP74	1	5
CFHR3	1	21
CFL2	1	21
CFLAR	1	16
CGNL1	1	5
CGREF1	1	5
CH17-258A22	1	5
CH507-145C22	1	5
CH507-24F1	1	15
CH507-338C24	1	5
CH507-9B2	1	15
CHAC1	1	16
CHAC2	1	5
CHAF1A	1	9
CHAF1B	1	8
CHAT	1	21
CHD4	1	5
CHD5	1	21
CHD7	1	9
CHEK2	1	9
CHFR	1	5
CHGA	1	5
CHML	1	21
CHMP1B	1	5
CHMP2B	1	5
CHMP3	1	21
CHMP4A	1	5
CHP1	1	5
CHRD	1	21
CHRM3	1	18
CHRNA2	1	21
CHRNA3	1	21
CHRNA4	1	21
CHRNA6	1	21
CHRNB1	1	5
CHRNB2	1	21
CHRNB4	1	21
CHST13	1	5
CHST14	1	9
CHST2	1	5
CHST7	1	5
CHST8	1	21
CHST9	1	16
CHSY1	1	21
CHTF18	1	5
CIAO1	1	5
CIB1	1	5
CIR1	1	5
CIT	1	5
CITED2	1	21
CITF22-92A6	1	5
CKAP2	1	9
CKAP2L	1	9
CKMT1B	1	21
CKS1B	1	9
CKS2	1	9
CLASP2	1	21
CLCN5	1	5
CLDN3	1	21
CLDN5	1	9
CLEC1A	1	21
CLEC2L	1	21
CLIC1	1	9
CLIC4P3	1	5
CLIP2	1	5
CLK1	1	5
CLK3	1	18
CLPSL2	1	5
CLRN1-AS1	1	5
CLSPN	1	9
CLSTN3	1	5
CLVS2	1	21
CMC4	1	5
CMKLR1	1	21
CMTM3	1	5
CMTM5	1	16
CMTM6	1	5
CNGA3	1	21
CNIH2	1	21
CNN2P1	1	5
CNNM2	1	5
CNP	1	5
CNPY4	1	21
CNTFR	1	21
CNTN1	1	21
CNTN2	1	21
CNTN6	1	18
CNTNAP3B	1	18
CNTNAP4	1	17
CNTNAP5	1	21
COA3	1	5
COA4	1	5
COBLL1	1	18
COG5	1	5
COL11A2	1	5
COL16A1	1	21
COL18A1	1	5
COL21A1	1	21
COL22A1	1	17
COL26A1	1	21
COL3A1	1	9
COL4A1	1	9
COL4A3	1	5
COL4A6	1	9
COL5A2	1	21
COL5A3	1	21
COL8A2	1	5
COL9A1	1	16
COLGALT2	1	21
COMMD2	1	5
COMMD4	1	5
COMMD7	1	5
COPB1	1	5
COPG1	1	5
COQ7	1	5
CORO1A	1	21
CORO2B	1	21
CORO7	1	21
COTL1	1	21
COX16	1	5
COX18	1	5
COX6A1	1	11
COX6B2	1	21
COX7A2	1	5
COX8C	1	5
CP	1	5
CPA5	1	5
CPEB4	1	5
CPED1	1	5
CPLX1	1	21
CPLX3	1	21
CPNE3	1	5
CPNE5	1	19
CPNE7	1	21
CPSF4	1	5
CPSF6	1	5
CPT1A	1	5
CPT2	1	5
CPVL	1	21
CPXM1	1	9
CPXM2	1	5
CPZ	1	21
CR2	1	5
CRABP1	1	11
CRB1	1	21
CRB3	1	5
CREB3L1	1	21
CREB3L2	1	21
CREB5	1	21
CREG2	1	21
CRH	1	19
CRHBP	1	21
CRHR1	1	21
CRHR2	1	21
CRIP3	1	5
CRISPLD1	1	18
CRISPLD2	1	21
CRMP1	1	21
CRTAP	1	21
CRTC3	1	5
CRY2	1	5
CRYAB	1	5
CRYBA1	1	9
CRYBG3	1	21
CRYGS	1	5
CRYM	1	5
CSDC2	1	21
CSF1	1	9
CSMD1	1	5
CSNK1E	1	5
CSNK1G1	1	5
CSNK2A2	1	5
CSNK2B	1	5
CSPG4	1	21
CSPG5	1	21
CSPP1	1	5
CSRNP1	1	5
CSRNP3	1	21
CSRP1	1	5
CST1	1	5
CTA-384D8	1	5
CTAGE12P	1	5
CTAGE15	1	5
CTB-147N14	1	5
CTB-174O21	1	5
CTB-193M12	1	16
CTB-22K21	1	5
CTB-33G10	1	5
CTB-46B19	1	5
CTB-58E17	1	5
CTC-281F24	1	5
CTC-326K19	1	5
CTC-329D1	1	5
CTC-339O9	1	5
CTC-343N3	1	5
CTC-344H19	1	5
CTC-359D24	1	5
CTC-429P9	1	5
CTC-435M10	1	5
CTC-436P18	1	5
CTC-444N24	1	5
CTC-492K19	1	5
CTC-510F12	1	5
CTCFL	1	9
CTD-2026K11	1	5
CTD-2047H16	1	5
CTD-2054N24	1	5
CTD-2060C23	1	5
CTD-2132N18	1	5
CTD-2135D7	1	5
CTD-2165H16	1	5
CTD-2207O23	1	5
CTD-2284J15	1	5
CTD-2297D10	1	5
CTD-2302E22	1	5
CTD-2316B1	1	5
CTD-2328D6	1	8
CTD-2331D11	1	5
CTD-2349P21	1	5
CTD-2357A8	1	5
CTD-2368P22	1	11
CTD-2369P2	1	5
CTD-2373N4	1	5
CTD-2382E5	1	5
CTD-2396E7	1	5
CTD-2501B8	1	5
CTD-2515H24	1	5
CTD-2527I21	1	5
CTD-2545G14	1	5
CTD-2554C21	1	5
CTD-2561J22	1	5
CTD-2583A14	1	5
CTD-2588E21	1	5
CTD-2616J11	1	5
CTD-2619J13	1	5
CTD-2626G11	1	5
CTD-2647L4	1	5
CTD-2649C14	1	5
CTD-2650P22	1	5
CTD-2651B20	1	8
CTD-3080F16	1	5
CTD-3105H18	1	5
CTD-3137H5	1	5
CTD-3157E16	1	18
CTD-3185P2	1	5
CTD-3203P2	1	5
CTD-3224K15	1	5
CTDSP1	1	9
CTDSPL	1	21
CTDSPL2	1	5
CTGF	1	16
CTNNA1	1	9
CTNNA2	1	21
CTNNAL1	1	9
CTNNB1	1	5
CTNND1	1	8
CTNND2	1	21
CTSH	1	5
CTSK	1	21
CTSO	1	16
CTSS	1	21
CTSV	1	9
CTTNBP2	1	21
CTU1	1	5
CTXND1	1	9
CUL2	1	5
CUX2	1	21
CWC22	1	5
CWC25	1	5
CX3CR1	1	21
CXADR	1	21
CXCL14	1	5
CXCL3	1	5
CXCL6	1	5
CXCR5	1	16
CXorf56	1	5
CXXC11	1	21
CXXC4	1	21
CYB561A3	1	21
CYB561D2	1	5
CYB5R1	1	21
CYFIP2	1	5
CYP26C1	1	5
CYP2B7P	1	5
CYP2C8	1	9
CYP2D7	1	5
CYP2F1	1	5
CYP2J2	1	21
CYP2S1	1	21
CYP46A1	1	21
CYP51A1	1	5
CYSLTR2	1	5
CYTIP	1	21
CYYR1	1	9
DAAM1	1	21
DAAM2	1	21
DAB1	1	21
DACH2	1	16
DAZAP2	1	5
DAZL	1	9
DBIL5P2	1	5
DBN1	1	5
DBP	1	16
DBX2	1	9
DCAF6	1	21
DCDC1	1	5
DCDC2	1	16
DCK	1	21
DCLK1	1	21
DCLK2	1	21
DCN	1	21
DCTD	1	5
DCTN5	1	5
DCUN1D5	1	5
DDAH1	1	21
DDB2	1	15
DDIAS	1	9
DDIT3	1	16
DDR2	1	21
DDTL	1	5
DDX12P	1	9
DDX18	1	5
DDX18P5	1	5
DDX19A	1	5
DDX20	1	5
DDX25	1	21
DDX39A	1	5
DDX47	1	16
DDX5	1	5
DEF8	1	5
DEFB1	1	21
DENND1C	1	21
DENND2A	1	21
DENND2C	1	5
DENND5B	1	5
DENR	1	5
DEPDC1	1	9
DEPDC1B	1	9
DEPTOR	1	21
DFFB	1	5
DFNB31	1	21
DGAT2	1	21
DGCR6	1	9
DGKA	1	5
DGKG	1	5
DHCR24	1	18
DHFR	1	9
DHRS11	1	5
DHRS13	1	21
DHRS2	1	21
DHRS7B	1	5
DHRSX	1	5
DHTKD1	1	15
DHX16	1	5
DHX30	1	5
DHX34	1	5
DHX9	1	5
DIDO1	1	5
DIO3	1	18
DIO3OS	1	18
DIP2B	1	5
DIRAS1	1	21
DISP2	1	21
DIXDC1	1	5
DKFZP434I0714	1	5
DLG1	1	21
DLG4	1	21
DLGAP2	1	21
DLGAP3	1	21
DLGAP4	1	5
DLGAP5	1	9
DLL3	1	21
DLL4	1	21
DLX3	1	21
DMP1	1	5
DMPK	1	21
DMRTA2	1	5
DMTN	1	21
DMXL1	1	5
DMXL2	1	21
DNAH1	1	5
DNAH10	1	5
DNAJA1	1	15
DNAJA2	1	5
DNAJB11	1	5
DNAJB5	1	21
DNAJC21	1	21
DNAJC22	1	21
DNAJC6	1	21
DNAL1	1	5
DNALI1	1	5
DNER	1	21
DNM1P47	1	8
DNM3	1	21
DNMT3A	1	5
DNPH1	1	5
DOCK3	1	21
DOCK4	1	21
DOCK5	1	9
DOCK6	1	9
DOCK9	1	5
DOK1	1	5
DOK3	1	5
DOK4	1	21
DOK5	1	5
DOK6	1	5
DONSON	1	5
DPF1	1	21
DPH5	1	5
DPP10-AS1	1	5
DPPA3	1	5
DPPA4	1	9
DPT	1	21
DPY19L1P1	1	5
DPY19L2P2	1	21
DPYD	1	21
DPYSL4	1	21
DPYSL5	1	21
DQX1	1	21
DRAXIN	1	21
DRD2	1	16
DRD4	1	21
DRICH1	1	5
DSC2	1	5
DSCAML1	1	21
DSCC1	1	9
DSCR3	1	5
DSE	1	21
DSEL	1	15
DTNA	1	8
DTX1	1	21
DTX3	1	21
DTX4	1	21
DUOX1	1	21
DUOX2	1	21
[truncated: 3,634 more rows]

## Sheet: differentiated_non_neuronal
genes	Freq	datasets
ACOX3	3	6;7;20
ADAM17	3	6;7;20
ADAM23	3	6;7;20
AEBP2	3	6;7;20
AHNAK2	3	6;7;20
APOBEC3C	3	6;7;20
ARHGAP8	3	6;7;20
ARHGDIG	3	6;7;20
ARSB	3	6;7;20
ATP13A2	3	6;7;20
ATP6V0E2	3	6;7;20
BCLAF1	3	6;7;20
C12orf57	3	6;7;20
C20orf194	3	6;7;20
C2CD2	3	6;7;20
CAD	3	6;7;20
CAPS	3	6;7;20
CDC42EP4	3	6;7;20
CFLAR	3	6;7;20
CHCHD2	3	6;7;20
CIR1	3	6;7;20
CITED4	3	6;7;20
CLDN3	3	6;7;20
COL10A1	3	6;7;20
COL14A1	3	6;7;20
COL5A1	3	6;7;20
CREM	3	6;7;20
CSRNP1	3	6;7;20
CSRP1	3	6;7;20
CYLD	3	6;7;20
CYYR1	3	6;7;20
DAAM1	3	6;7;20
DCAF4	3	6;7;20
EFCAB2	3	6;7;20
ELMO3	3	6;7;20
FAAH	3	6;7;20
FAM110A	3	6;7;20
FDXR	3	6;7;20
FGFR3	3	6;7;20
FMO1	3	6;7;20
FRMPD3	3	6;7;20
GAS2L1	3	6;7;20
GAS8	3	6;7;20
GATA6-AS1	3	6;7;20
GEM	3	6;7;20
GLIPR1	3	6;7;20
GNG4	3	6;7;20
GPC4	3	6;7;20
GPRC5B	3	6;7;20
GRSF1	3	6;7;20
GSTM4	3	6;7;20
HECTD3	3	6;7;20
HMGA1	3	6;7;20
HNMT	3	6;7;20
HOXA3	3	6;7;20
HSPA1B	3	6;7;20
IFITM2	3	6;7;20
IK	3	6;7;20
IKBIP	3	6;7;20
IRX1	3	6;7;20
IRX2	3	6;7;20
JUN	3	6;7;20
KCNMA1	3	6;7;20
LINC00887	3	6;7;20
LINC01021	3	6;7;20
LRRC4	3	6;7;20
LYPD3	3	6;7;20
MCM2	3	6;7;20
MEX3C	3	6;7;20
MOB3B	3	6;7;20
MUC3A	3	6;7;20
NARS	3	6;7;20
NDST1	3	6;7;20
NHS	3	6;7;20
NKPD1	3	6;7;20
NOS2	3	6;7;20
NPIPA7	3	6;7;20
NR2F2-AS1	3	6;7;20
NXF1	3	6;7;20
OAF	3	6;7;20
OFD1	3	6;7;20
ORMDL1	3	6;7;20
OVOL1	3	6;7;20
PCDHB13	3	6;7;20
PCYT1B	3	6;7;20
PDE4D	3	6;7;20
PLCB1	3	6;7;20
PLCD1	3	6;7;20
PMEPA1	3	6;7;20
POLM	3	6;7;20
PORCN	3	6;7;20
PPIC	3	6;7;20
PPM1A	3	6;7;20
PPP1R32	3	6;7;20
PRRG4	3	6;7;20
PTHLH	3	6;7;20
RAC2	3	6;7;20
RAD21	3	6;7;20
RALBP1	3	6;7;20
RASGEF1A	3	6;7;20
RBMS1	3	6;7;20
RFK	3	6;7;20
RGS16	3	6;7;20
RIOK3	3	6;7;20
RND3	3	6;7;20
RNF217	3	6;7;20
RPE	3	6;7;20
RPL18A	3	6;7;20
RUNX1T1	3	6;7;20
SERP2	3	6;7;20
SH3BP5	3	6;7;20
SH3GL1	3	6;7;20
SLC16A1	3	6;7;20
SLC16A8	3	6;7;20
SLC1A3	3	6;7;20
SLC25A23	3	6;7;20
SLC3A2	3	6;7;20
SMN2	3	6;7;20
SNX30	3	6;7;20
STAMBPL1	3	6;7;20
STK17B	3	6;7;20
TCF4	3	6;7;20
TEAD1	3	6;7;20
TM2D3	3	6;7;20
TMC7	3	6;7;20
TMEM200A	3	6;7;20
TMEM219	3	6;7;20
TMEM51	3	6;7;20
TNFRSF1B	3	6;7;20
TNXB	3	6;7;20
TOR1AIP2	3	6;7;20
UNC5B	3	6;7;20
UNC93B1	3	6;7;20
URB1	3	6;7;20
VSIG10L	3	6;7;20
VWA3A	3	6;7;20
WASH2P	3	6;7;20
ZNF48	3	6;7;20
AADACL3	2	6;20
AADAT	2	6;7
AARS	2	6;7
AATF	2	6;20
ABCB4	2	6;7
ABCC4	2	6;20
ABCE1	2	6;20
ABCF1	2	6;7
ABHD12B	2	6;7
ABHD16A	2	6;7
ABHD17C	2	7;20
ABI2	2	6;7
AC004540	2	6;7
AC005740	2	6;7
AC006116	2	6;7
AC007038	2	6;7
AC007246	2	6;7
AC007277	2	6;7
AC007405	2	6;7
AC009506	2	6;7
AC010642	2	6;7
AC010761	2	6;7
AC012358	2	6;7
AC016739	2	6;7
AC019048	2	6;7
AC019097	2	6;7
AC019349	2	6;7
AC034220	2	6;7
AC079742	2	6;7
AC083843	2	6;7
AC093616	2	6;7
AC100830	2	6;7
AC106786	2	6;7
AC108479	2	6;7
AC114776	2	6;7
AC114803	2	6;7
AC124789	2	6;7
AC127904	2	6;7
AC141928	2	6;7
AC142528	2	6;7
ACAP3	2	6;7
ACE2	2	6;7
ACKR1	2	6;7
ACKR3	2	6;20
ACOT11	2	6;20
ACOT12	2	6;7
ACOT7	2	6;20
ACOX1	2	6;7
ACPP	2	6;20
ACSL3	2	6;20
ACSL4	2	6;20
ACTA1	2	6;20
ACTC1	2	7;20
ACTG1	2	6;7
ACTN4	2	6;20
ACTR2	2	6;7
ACTR3	2	6;7
ACVR1	2	6;20
ADA	2	6;20
ADAM10	2	6;7
ADAM20P1	2	6;7
ADAM8	2	7;20
ADAMTS10	2	6;7
ADAMTS18	2	6;20
ADAMTS6	2	6;20
ADAMTS7	2	6;20
ADAMTSL3	2	6;7
ADCY5	2	6;20
ADGRB3	2	6;7
ADGRE2	2	6;7
ADGRL3	2	6;7
ADPRH	2	6;20
ADSS	2	7;20
AFAP1	2	6;7
AGAP3	2	6;20
AGAP9	2	7;20
AGBL4	2	6;20
AGBL5	2	6;7
AGMAT	2	6;7
AGPAT4	2	6;7
AHI1	2	6;20
AK3	2	6;7
AKR1C1	2	6;20
AKT3	2	6;7
AL022344	2	6;7
ALAS1	2	6;7
ALCAM	2	6;20
ALDH1A2	2	6;7
ALDH1A3	2	6;20
ALDH1L1	2	7;20
ALDH6A1	2	7;20
ALDH7A1	2	7;20
ALDOA	2	6;7
ALG10B	2	7;20
ALOX15	2	6;20
ALPK2	2	6;20
AMDHD1	2	6;7
AMIGO1	2	6;7
AMIGO2	2	6;7
AMPD2	2	7;20
ANGEL2	2	6;20
ANKRD13A	2	6;7
ANKRD20A1	2	6;7
ANKRD20A4	2	6;20
ANKRD27	2	6;7
ANKRD50	2	6;7
ANKRD9	2	6;7
ANKS1A	2	6;20
ANKS3	2	6;7
ANXA2	2	6;20
AOX1	2	6;7
AP001469	2	6;7
AP003419	2	6;7
AP2S1	2	6;7
AP3S2	2	6;7
APEX2	2	6;7
APLP1	2	6;7
APOBEC3B	2	6;20
APOBEC3F	2	6;20
APOBEC3G	2	6;20
APOL2	2	6;20
APOOL	2	7;20
APPL1	2	6;7
AQP5	2	6;7
ARAP3	2	6;20
ARFGEF3	2	6;7
ARHGAP17	2	6;7
ARHGAP32	2	6;7
ARHGAP44	2	6;7
ARHGEF26	2	6;20
ARHGEF34P	2	6;20
ARHGEF35	2	7;20
ARHGEF39	2	6;7
ARHGEF5	2	7;20
ARID3A	2	6;7
ARID5A	2	6;7
ARL10	2	6;7
ARL13B	2	7;20
ARL15	2	7;20
ARL4AP4	2	6;7
ARL6IP5	2	6;20
ARRDC3	2	7;20
ARRDC4	2	6;20
ARSE	2	6;7
ARSJ	2	6;20
ASS1P12	2	6;7
ASTL	2	6;7
ATAD3C	2	6;7
ATG4A	2	6;20
ATG5	2	6;7
ATG9A	2	7;20
ATG9B	2	6;20
ATP10B	2	6;20
ATP10D	2	6;20
ATP13A3	2	6;7
ATP5F1	2	6;7
ATP6AP1	2	6;7
ATP6V1F	2	6;20
ATP8B3	2	6;7
ATRX	2	6;7
ATXN7L1	2	6;7
AURKC	2	7;20
AZIN1	2	6;7
AZIN1-AS1	2	6;7
B3GAT3	2	6;7
B4GALNT3	2	7;20
B4GALT1	2	6;20
BACH1-IT1	2	6;7
BAD	2	6;7
BAG2	2	6;7
BAG6	2	6;20
BAX	2	6;7
BCAS4	2	6;7
BCL11A	2	6;20
BCL2L2	2	6;7
BCORL1	2	7;20
BCS1L	2	6;20
BDH1	2	6;20
BEAN1	2	6;20
BET1L	2	6;7
BEX2	2	6;20
BICD2	2	6;7
BIRC5	2	6;7
BLCAP	2	6;20
BMP7	2	6;20
BNIP3L	2	6;7
BOK	2	7;20
BRD7	2	6;7
BRD7P5	2	6;7
BRD9	2	6;7
BRWD1	2	7;20
BSPRY	2	6;7
BTAF1	2	6;7
BTBD1	2	6;7
BTBD11	2	6;7
BTF3L4	2	6;20
BTG2	2	6;20
BTN2A2	2	6;7
BUB3	2	6;7
C11orf54	2	6;20
C12orf76	2	6;20
C14orf39	2	6;7
C14orf93	2	6;7
C15orf41	2	6;20
C16orf54	2	6;20
C16orf62	2	6;7
C17orf77	2	6;7
C18orf21	2	6;7
C1orf112	2	6;7
C1orf174	2	6;7
C1QTNF1	2	7;20
C1QTNF4	2	6;7
C21orf2	2	6;7
C2orf81	2	6;7
C3orf38	2	6;7
C4orf19	2	6;7
C4orf51	2	6;7
C5	2	7;20
C6orf106	2	7;20
C8orf59	2	6;7
C9orf64	2	6;20
CA11	2	7;20
CA8	2	6;20
CABIN1	2	6;7
CABLES1	2	6;7
CACNA1F	2	6;20
CACNG8	2	6;20
CADM1	2	6;20
CADPS	2	6;7
CALB2	2	6;20
CALML4	2	6;7
CAMK1D	2	6;20
CAMK2N1	2	6;7
CAMKK1	2	6;7
CAMKMT	2	6;7
CAMLG	2	6;20
CAMTA2	2	6;20
CAPN12	2	6;7
CAPN3	2	6;20
CAPS2	2	6;20
CAPZA1	2	6;7
CARD11	2	7;20
CARHSP1	2	6;20
CASC10	2	6;20
CASC15	2	6;20
CASKIN1	2	6;7
CASP10	2	6;20
CASP2	2	6;7
CASP3	2	6;7
CASP4	2	6;7
CASP7	2	6;7
CASZ1	2	6;7
CBFA2T3	2	7;20
CBLC	2	6;7
CBR3	2	6;20
CBWD3	2	6;7
CBX7	2	6;20
CC2D1B	2	6;7
CCBE1	2	6;20
CCDC103	2	7;20
CCDC125	2	6;20
CCDC126	2	6;20
CCDC138	2	6;7
CCDC150P1	2	6;7
CCDC157	2	6;7
CCDC162P	2	6;7
CCDC169-SOHLH2	2	6;20
CCDC170	2	6;7
CCDC171	2	6;7
CCDC174	2	6;7
CCDC28A	2	6;20
CCDC43	2	6;7
CCDC47	2	7;20
CCDC50	2	6;20
CCDC61	2	6;7
CCDC62	2	6;7
CCDC80	2	6;20
CCDC88B	2	6;20
CCDC90B	2	6;7
CCDC91	2	6;7
CCL2	2	6;20
CCNB2	2	6;7
CCND1	2	7;20
CCNK	2	6;7
CCNL1	2	6;7
CCR4	2	6;7
CD14	2	6;20
CD151	2	6;20
CD22	2	6;20
CD40	2	6;20
CD74	2	6;20
CD79B	2	6;20
CDC14A	2	6;20
CDC25B	2	6;7
CDC42BPG	2	6;7
CDC42EP5	2	6;20
CDC45	2	6;7
CDCA7	2	6;7
CDCP1	2	6;7
CDH11	2	7;20
CDH24	2	6;20
CDH3	2	6;20
CDKN1C	2	7;20
CDX2	2	6;20
CDYL	2	6;20
CEACAM1	2	6;20
CEBPA	2	6;20
CEBPA-AS1	2	6;20
CEBPB	2	6;20
CEBPZ	2	6;7
CECR1	2	7;20
CELF2	2	6;7
CENPK	2	6;7
CEP120	2	7;20
CEP128	2	6;20
CEP152	2	6;7
CEP83	2	6;7
CERS4	2	6;7
CETN3	2	6;7
CGB7	2	6;7
CGGBP1	2	7;20
CH17-140K24	2	6;7
CHAC2	2	6;7
CHAF1A	2	6;7
CHAF1B	2	6;7
CHMP2B	2	6;7
CHMP6	2	6;7
CHORDC1	2	6;7
CHRM2	2	6;20
CHRNA5	2	6;7
CHST13	2	6;7
CHST15	2	6;20
CHTF8	2	6;7
CIB1	2	6;7
CIT	2	6;7
CKB	2	6;20
CKLF	2	6;20
CKMT2	2	6;7
CKMT2-AS1	2	6;7
CLCN4	2	6;20
CLDN10	2	7;20
CLDN12	2	6;7
CLDN5	2	6;7
CLEC4A	2	6;7
CLEC7A	2	6;7
CLK1	2	6;20
CLN5	2	6;7
CLU	2	7;20
CMBL	2	7;20
CMSS1	2	6;7
CMTM3	2	6;20
CNIH4	2	6;7
CNN1	2	6;20
CNN2P9	2	6;7
CNNM4	2	6;7
CNTNAP1	2	6;7
CNTNAP3	2	6;20
CNTNAP3B	2	7;20
CNTRL	2	7;20
COG5	2	6;7
COG6	2	6;7
COL11A1	2	6;7
COL2A1	2	6;7
COL4A5	2	7;20
COL9A3	2	6;20
COLCA2	2	6;20
COLEC11	2	6;7
COLEC12	2	7;20
COLQ	2	6;7
COMMD2	2	6;20
COMTD1	2	6;7
COPA	2	6;7
COPE	2	6;7
COPRS	2	6;7
COPS8	2	6;7
CORO2A	2	6;7
COTL1	2	7;20
COX18	2	6;7
COX20	2	6;20
COX7B	2	6;7
COX8C	2	6;7
CPA2	2	6;7
CPA5	2	6;7
CPAMD8	2	6;20
CPED1	2	6;7
CPNE3	2	6;7
CREB1	2	6;7
CREBBP	2	6;7
CRELD1	2	6;7
CRIP1	2	6;20
CRISPLD2	2	7;20
CROCC	2	6;7
CROCCP4	2	6;7
CRTAP	2	6;7
CRYGN	2	6;7
CRYGS	2	6;7
CRYL1	2	7;20
CRYM-AS1	2	6;7
CSPP1	2	6;7
CSTA	2	6;7
CSTF1	2	6;7
CTB-147N14	2	6;7
CTB-31O20	2	6;7
CTB-39G8	2	6;7
CTC-250I14	2	6;7
CTC-260E6	2	6;7
CTC-296K1	2	6;7
CTC-303L1	2	6;7
CTC-436P18	2	6;7
CTC-444N24	2	6;7
CTC-492K19	2	6;7
CTD-2007L18	2	6;7
CTD-2008L17	2	6;7
CTD-2008P7	2	6;7
CTD-2012K14	2	6;7
CTD-2036P10	2	6;7
CTD-2083E4	2	6;7
CTD-2195M15	2	6;7
CTD-2260A17	2	6;7
CTD-2349P21	2	6;7
CTD-2368P22	2	6;7
CTD-2369P2	2	6;7
CTD-2514C3	2	6;7
CTD-2537I9	2	6;7
CTD-2555C10	2	6;7
CTD-2555O16	2	6;7
CTD-2611O12	2	6;7
CTD-2619J13	2	6;7
CTD-2647L4	2	6;7
CTD-3193O13	2	6;7
CTDSPL	2	6;20
CTNND1	2	6;20
CTU1	2	6;7
CWC22	2	6;7
CXXC4	2	6;7
CYB5R3	2	6;7
CYBA	2	6;20
CYP20A1	2	6;7
CYP27B1	2	6;7
CYP2G1P	2	6;7
CYP3A5	2	6;20
CYP4V2	2	7;20
CYSTM1	2	7;20
DAG1	2	6;7
DAPK1	2	6;20
DBH	2	6;7
DBIL5P	2	6;20
DBN1	2	6;20
DBP	2	7;20
DCAF11	2	6;20
DCAF4L1	2	6;7
DCHS1	2	6;7
DCLRE1B	2	6;7
DCP1A	2	6;20
DCP2	2	6;20
DCT	2	6;20
DCUN1D5	2	6;7
DDIT4	2	6;7
DDRGK1	2	6;7
DDX18	2	6;20
DDX59	2	6;7
DEDD2	2	7;20
DENND2A	2	6;7
DENND4A	2	6;20
DENND6A	2	6;20
DERL1	2	6;20
DFNA5	2	6;7
DGCR14	2	6;7
DGKA	2	6;7
DGKK	2	6;7
DHRS7B	2	7;20
DHTKD1	2	7;20
DHX30	2	6;20
DIDO1	2	6;7
DIS3L	2	6;20
DLG2	2	6;20
DLGAP2	2	7;20
DLK1	2	6;7
DLL3	2	6;7
DMBX1	2	6;7
DMC1	2	6;7
DMXL2	2	6;20
DNAAF1	2	6;7
DNAAF2	2	6;7
DNAH17-AS1	2	6;20
DNAJA1	2	6;7
DNAJB6	2	7;20
DNAJC14	2	6;7
DNM1P35	2	6;7
DOCK9	2	7;20
DPF1	2	6;20
DPF2	2	6;20
DPP3	2	6;20
DPP9	2	6;7
DSC2	2	6;7
DSCC1	2	6;7
DTWD1	2	6;7
DTX3L	2	7;20
DTYMK	2	6;7
DUBR	2	6;7
DUSP11	2	6;20
DUSP23	2	6;20
DVL1	2	7;20
DVL2	2	6;20
DYNC1I1	2	6;7
DYRK2	2	7;20
DZIP1	2	6;7
ECD	2	6;7
ECSIT	2	6;7
EDA2R	2	6;20
EDC3	2	6;20
EDNRA	2	6;20
EEF1A2	2	6;20
EEF1D	2	6;7
EFHB	2	6;7
EFHD2	2	7;20
EFNA5	2	6;20
EGF	2	6;20
EGFEM1P	2	6;20
EGFL7	2	6;20
EHD2	2	6;20
EIF1	2	6;7
EIF2AK4	2	6;7
EIF2S3	2	6;20
EIF3M	2	6;20
EIF4A2	2	6;20
EIF4BP6	2	6;7
EIF4EBP1	2	6;7
EIF4G2	2	6;20
EIF5B	2	6;7
ELAC1	2	6;7
ELAC2	2	6;20
ELF3	2	6;20
ELFN2	2	6;7
ELOC	2	6;7
ELOVL6	2	6;20
EMC1	2	6;20
EMC2	2	6;20
EMILIN3	2	6;7
EML1	2	6;20
EML2	2	6;20
ENC1	2	6;20
ENDOG	2	6;7
ENDOV	2	6;20
ENHO	2	6;20
EPB41L3	2	6;20
EPB41L4B	2	6;20
EPC2	2	6;7
EPDR1	2	6;20
EPHA5-AS1	2	6;7
EPHB4	2	6;7
EPM2AIP1	2	6;20
EPOP	2	6;7
EPS8L1	2	6;7
ERAL1	2	6;7
ERAP2	2	6;20
ERC1	2	6;20
ERICH1	2	6;20
ERLIN2	2	6;7
ERP27	2	6;20
ERP29P1	2	6;7
ERVH-1	2	6;7
ESRRA	2	6;20
ESYT1	2	7;20
ETFA	2	6;20
ETV3L	2	6;20
ETV4	2	6;20
EXOC6	2	6;7
EXOC7	2	6;7
EXTL2	2	6;7
EYA2	2	7;20
F2RL1	2	6;7
F8A3	2	6;7
FAIM2	2	6;7
FAM102B	2	6;20
FAM111A	2	6;7
FAM117A	2	6;7
FAM120AOS	2	6;7
FAM126B	2	6;20
FAM129C	2	6;7
FAM131B	2	6;20
FAM151A	2	6;7
FAM156A	2	6;20
FAM168B	2	6;7
FAM182A	2	6;7
FAM200B	2	7;20
FAM20A	2	6;20
FAM212B	2	6;20
FAM217A	2	6;7
FAM227B	2	6;7
FAM234A	2	6;7
FAM53B	2	6;7
FAM65C	2	6;7
FAM86C2P	2	7;20
FANCE	2	6;7
FAT2	2	6;20
FAXDC2	2	7;20
FBLIM1	2	6;20
FBXL19	2	6;7
FBXL7	2	6;7
FBXO18	2	6;7
FBXO32	2	6;20
FBXW8	2	6;20
FCGBP	2	6;7
FCGRT	2	6;20
FCHSD1	2	6;7
FCN3	2	6;7
FDX1P1	2	6;7
FER1L4	2	6;20
FERMT2	2	7;20
FGF1	2	6;7
FGF14-AS2	2	6;7
FGF4	2	6;7
FHL2	2	6;20
FIBIN	2	6;7
FKBP1A	2	6;20
FKBP4	2	6;7
FLYWCH2	2	6;20
FMNL1	2	6;7
FN1	2	6;7
FNDC3A	2	6;20
FNDC3B	2	6;7
FNTA	2	6;7
FNTB	2	6;7
FOXA1	2	6;20
FOXD1	2	6;7
FOXG1	2	6;7
FOXO1	2	6;20
FRA10AC1	2	7;20
FRYL	2	6;7
FSD1	2	6;20
FSIP2	2	6;20
FUNDC2	2	6;7
FUT4	2	6;20
FZD7	2	6;20
GABRP	2	6;20
GALNT15	2	6;7
GALNT6	2	6;20
GALNT9	2	6;7
GAPDH	2	6;20
GAPT	2	6;7
GAS1	2	6;20
GAS2	2	6;7
GATAD1	2	6;7
GATM	2	6;20
GBAP1	2	6;20
GBGT1	2	6;20
GCC2	2	6;7
GCNT1	2	6;7
GCNT2	2	6;20
GDF15	2	6;20
GDF3	2	6;7
GDPD3	2	6;7
GEMIN5	2	6;7
GFM1	2	6;7
GFPT2	2	7;20
GGA2	2	6;20
GGCX	2	6;7
GGH	2	6;7
GIGYF2	2	6;7
GIMAP4	2	6;7
GJB1	2	6;7
GJB2	2	6;7
GLB1L2	2	6;7
GLDC	2	7;20
GLP1R	2	6;7
GLYATL1	2	6;7
GMDS	2	7;20
GMIP	2	6;7
GNE	2	6;7
GNG10	2	6;7
GNG12	2	7;20
GNL2	2	6;7
GNPDA1	2	6;20
GOLGA6L4	2	6;7
GOLGA8B	2	6;20
GOLGB1	2	6;20
GOLIM4	2	7;20
GOLPH3L	2	6;20
GOSR1	2	6;20
GPATCH3	2	6;7
GPATCH8	2	6;7
GPC1	2	6;7
GPC5	2	6;7
GPR108	2	6;7
GPR160	2	6;20
GPR26	2	7;20
GPR50	2	7;20
GPR63	2	6;7
GPR89A	2	6;20
GPRIN1	2	6;20
GPX8	2	6;7
GRAMD2	2	6;20
GRIP1	2	6;20
GRIP2	2	6;20
GRIPAP1	2	6;20
GRK2	2	6;7
GRM7	2	6;7
GRPR	2	7;20
GSDMC	2	6;7
GSTA4	2	6;7
GSTK1	2	6;20
GSTM2	2	6;20
GTF2F1	2	6;7
GTF2H1	2	6;7
GTF2IP1	2	6;20
GTF2IP13	2	6;7
GTF2IP7	2	6;7
GTF2IRD2B	2	6;7
GTF3C3	2	6;7
GTF3C4	2	6;7
GTPBP10	2	6;7
GUCA1B	2	6;7
GUSBP1	2	7;20
GUSBP11	2	6;20
GYS2	2	6;7
H2AFX	2	6;7
HACE1	2	6;20
HCN2	2	6;20
HDAC10	2	7;20
HDAC7	2	6;7
HDX	2	6;20
HECTD2	2	6;20
HEMK1	2	6;7
HEPH	2	6;20
HERC3	2	6;20
HERC6	2	6;7
HERPUD1	2	6;20
HGSNAT	2	6;7
HHLA3	2	6;7
HIC2	2	6;20
HINT3	2	6;7
HIST1H4I	2	6;7
HIST3H2A	2	6;7
HK1	2	6;20
HLA-B	2	6;7
HLA-DRB6	2	6;20
HLA-J	2	6;7
HM13	2	6;20
HM13-AS1	2	6;7
HMCN2	2	6;20
HMG20A	2	6;7
HMGA2	2	6;20
HMGB1	2	6;20
HMGN1	2	6;20
HMGN2P5	2	6;7
HNRNPC	2	6;7
HNRNPUP1	2	6;7
HOXA9	2	6;7
HOXB4	2	6;7
HOXB5	2	6;7
HOXB6	2	6;7
HOXB7	2	6;7
HOXB8	2	6;7
HOXB9	2	6;7
HOXC10	2	6;7
HOXD4	2	6;7
HPRT1	2	6;20
HRAS	2	6;7
HRH2	2	6;7
HRK	2	6;7
HS1BP3	2	7;20
HS3ST3A1	2	6;7
HS6ST2	2	6;20
HSD11B1L	2	6;7
HSD3B7	2	6;7
HSPA2	2	6;20
HSPA8P4	2	6;7
HSPB8	2	7;20
HTR1A	2	6;7
HTR1D	2	6;20
HTR2C	2	6;20
HTR3C	2	6;7
HYOU1	2	6;20
IAH1	2	6;20
ID1	2	6;20
IDUA	2	6;7
IER3	2	6;7
IFIH1	2	6;20
IFITM1	2	7;20
IGDCC3	2	6;20
IGF2-AS	2	6;20
IGFBP3	2	7;20
IGSF1	2	6;20
IKBKB	2	6;20
IKZF5	2	6;7
IL13RA1	2	6;20
IL17RD	2	6;7
IL32	2	6;20
IL4I1	2	6;7
ILDR1	2	6;7
ILDR2	2	6;7
IMP4	2	6;7
INA	2	6;7
INO80D	2	6;7
INSR	2	6;20
INTS13	2	6;7
INTS6L	2	6;7
IPMK	2	6;7
IRAK1	2	6;20
IRF1	2	6;20
IRF2	2	6;20
IRGQ	2	6;7
IRS1	2	7;20
ISL1	2	6;20
ITGA5	2	6;7
ITGAD	2	6;7
ITGAV	2	6;20
ITGB2	2	6;20
ITGB5	2	6;20
ITGB6	2	6;20
ITSN2	2	6;20
IZUMO2	2	6;7
JAKMIP3	2	6;7
JARID2-AS1	2	6;20
JMJD1C-AS1	2	6;7
JMY	2	6;20
KANK1	2	7;20
KATNAL2	2	7;20
KAZN	2	6;7
KB-1125A3	2	6;7
KB-68A7	2	6;7
KCNA5	2	6;7
KCNG1	2	6;20
KCNJ13	2	6;20
KCNJ15	2	7;20
KCNK15	2	6;7
KCNMB1	2	6;7
KCNN1	2	7;20
KCNN4	2	6;20
KCTD10	2	7;20
KCTD12	2	6;7
KCTD16	2	6;7
KCTD17	2	6;20
KIAA0907	2	7;20
KIAA1143	2	6;20
KIAA1217	2	6;7
KIAA1324L	2	6;7
KIAA1549L	2	7;20
KIAA1614-AS1	2	6;7
KIF12	2	6;7
KIF13B	2	7;20
KIF14	2	6;7
KIF18B	2	6;7
KIF21A	2	7;20
KIZ	2	7;20
KLC1	2	7;20
KLF14	2	6;7
KLF6	2	6;7
KLHL20	2	6;7
KLHL21	2	6;7
KLHL26	2	6;7
KLHL35	2	6;20
KLK10	2	6;7
KLK4	2	6;7
KLK7	2	6;7
KLRG2	2	6;7
KRT15	2	6;20
KRT19	2	7;20
KSR1	2	6;7
KTN1	2	6;20
KXD1	2	6;7
L1TD1	2	6;20
L3MBTL4	2	6;20
LAP3	2	6;20
LARP1	2	6;7
LASP1	2	6;20
LCTL	2	6;20
LDB1	2	6;7
LDLR	2	6;20
LDLRAP1	2	6;7
LENG8-AS1	2	6;7
LGALS3BP	2	6;20
LGALS4	2	6;7
LGALS8	2	6;20
LGI2	2	6;20
LHX4	2	6;7
LILRB3	2	6;7
LIMA1	2	7;20
LIMD2	2	6;20
LIN28B	2	6;20
LIN54	2	6;7
LINC00320	2	6;7
LINC00533	2	6;7
LINC00622	2	6;20
LINC00663	2	6;20
LINC00664	2	6;7
LINC00667	2	7;20
LINC00704	2	6;20
LINC00863	2	6;7
LINC00942	2	6;7
LINC01018	2	6;7
LINC01106	2	6;7
LINC01158	2	6;7
LINC01238	2	6;7
LINC01436	2	6;7
LINC01562	2	6;7
LINC01602	2	6;7
LINC01814	2	6;7
LINC01963	2	6;7
LINC01979	2	6;7
LIX1	2	6;7
LMBRD1	2	7;20
LMO2	2	7;20
LMO7	2	6;20
LONP1	2	6;7
LOXL2	2	6;20
LPAR3	2	7;20
LPGAT1	2	6;20
LRCH2	2	6;20
LRP11	2	6;7
LRRC2	2	6;7
LRRC37A4P	2	6;20
LRRC37B	2	7;20
LRRC70	2	6;7
LRRCC1	2	6;7
LRRFIP1P1	2	6;7
LRRN1	2	6;20
LRRN4	2	6;7
LRRTM4	2	6;20
LSG1	2	6;7
LSMEM1	2	6;7
LUC7L2	2	6;7
LURAP1	2	6;20
LUZP2	2	6;20
LYPLAL1	2	7;20
LYRM1	2	6;20
M6PR	2	6;7
MAGEH1	2	7;20
MAGI2-AS3	2	6;20
MAK16	2	6;20
MAMDC2	2	6;20
MAN2B1	2	6;20
MANF	2	6;20
MAP1LC3B	2	6;7
MAP2K4	2	6;7
MAP3K3	2	6;20
MAP4K2	2	6;7
MAP4K3	2	6;20
MAP4K5	2	6;20
MAP9	2	6;7
MAPK6	2	6;20
MAPK8	2	6;7
MAPK8IP1	2	7;20
MAPKBP1	2	6;7
Mar-01	2	6;7
MARCKSL1	2	6;20
MAX	2	6;7
MBD2	2	6;7
MBNL3	2	6;20
MBOAT1	2	6;20
MBP	2	6;7
MCFD2	2	6;7
MCM4	2	6;20
MCOLN2	2	6;20
MCPH1-AS1	2	6;7
MCTS1	2	6;7
MCTS2P	2	6;7
MDM2	2	6;7
MED14OS	2	6;7
MED18	2	6;20
MED20	2	6;7
MED29	2	6;7
MEF2A	2	6;20
MEG8	2	6;20
MEGF9	2	7;20
MEIG1	2	6;7
MEST	2	7;20
MESTP1	2	6;7
Metazoa_SRP	2	6;7
METTL15	2	6;20
METTL21A	2	6;7
METTL9	2	6;7
MFAP1P1	2	6;7
MFGE8	2	6;7
MGAT4A	2	6;20
MGMT	2	6;7
MID2	2	7;20
MINDY2	2	6;7
MINDY3	2	6;7
MINK1	2	6;7
MIOX	2	6;7
MIR17HG	2	6;20
MKNK2	2	6;20
MKS1	2	6;7
MLIP	2	6;7
MLLT3	2	6;7
MMAA	2	6;7
MMP10	2	6;20
MMP15	2	6;7
MMP17	2	6;20
MNS1	2	6;7
MOB3C	2	6;7
MORF4L2	2	6;20
MOV10	2	6;20
MPHOSPH9	2	6;7
MPP1	2	6;20
MPPED1	2	6;7
MPRIP	2	7;20
MPZL1	2	7;20
MRFAP1	2	6;7
MROH8	2	6;7
MRPL16	2	6;7
MRPL21	2	6;7
MRPL24	2	6;7
MRPL28	2	6;7
MRPS2	2	6;7
MSI2	2	6;20
MSMO1	2	6;7
MSRB3	2	6;20
MSX2P1	2	6;7
MT-RNR1	2	6;7
MT1X	2	6;7
MTA3	2	7;20
MTCL1	2	6;7
MTHFD2	2	6;7
MTM1	2	6;20
MTMR1	2	7;20
MTMR7	2	7;20
MTPN	2	6;7
MTSS1	2	6;7
MTX2	2	6;7
MUC12	2	6;20
MUM1	2	6;7
MVD	2	6;7
MXD1	2	6;20
MXI1	2	6;20
MXRA8	2	6;20
MYBL1	2	6;20
MYCL	2	7;20
MYCN	2	6;7
MYCT1	2	6;20
MYH14	2	6;20
MYO15B	2	6;20
MYO19	2	7;20
MYO1H	2	6;7
MYO7A	2	6;20
MYOM2	2	6;20
MYZAP	2	6;7
MZT2B	2	6;7
NACC2	2	6;7
NADK	2	6;7
NAGK	2	6;20
NAGS	2	6;7
NAP1L2	2	6;7
NBAS	2	6;7
NBEAL2	2	6;7
NBPF12	2	6;7
NBPF15	2	6;20
NBPF8	2	6;7
NBR2	2	6;20
NCBP3	2	6;7
NCEH1	2	6;20
NCK1	2	6;7
NCOA3	2	6;7
NDC80	2	6;7
NDN	2	7;20
NDP	2	6;7
NDUFA1	2	6;7
NDUFA6-AS1	2	6;20
NDUFAF2	2	6;20
NDUFB4P5	2	6;7
NDUFB6	2	6;7
NDUFS7	2	6;7
NDUFV1	2	6;20
NDUFV2-AS1	2	6;7
NDUFV3	2	6;20
NEAT1	2	6;20
NECAB1	2	6;7
NEK8	2	6;7
NES	2	6;20
NEUROG3	2	6;7
NF1	2	6;7
NFE2	2	6;7
NFKBIA	2	7;20
NFKBIE	2	6;7
NFKBIZ	2	6;7
NIPAL2	2	6;7
NISCH	2	6;20
NKAIN1	2	6;20
NKD2	2	7;20
NLGN4X	2	6;20
NLK	2	6;7
NLN	2	6;20
NOA1	2	7;20
NOL3	2	6;20
NOL4L	2	6;20
NOL6	2	6;7
NOP58	2	6;7
NPAS4	2	6;20
NPC1L1	2	6;7
NPHP3-ACAD11	2	6;7
NPIPB3	2	6;7
NPM1	2	6;7
NPM1P39	2	6;7
NPRL2	2	6;7
NR3C1	2	6;7
NT5E	2	6;20
NUCKS1	2	6;7
NUDT18	2	6;7
NUDT8	2	6;7
NUMA1	2	6;7
NUPR1	2	6;20
NXPH4	2	7;20
NXT2	2	7;20
NYNRIN	2	7;20
OGG1	2	7;20
OLFML2B	2	6;7
OLIG3	2	6;7
OMA1	2	6;20
OPALIN	2	6;7
OPN1SW	2	6;7
ORC3	2	6;7
ORMDL2	2	6;7
OSBPL3	2	6;20
OTUD4	2	6;7
OTUD7A	2	6;7
OTX1	2	6;20
OXA1L	2	6;7
OXTR	2	7;20
P3H2-AS1	2	6;7
PABPC4	2	6;20
PADI2	2	6;7
PAFAH1B2	2	6;7
PALM2-AKAP2	2	6;7
PAM	2	6;7
PANO1	2	6;7
PANX1	2	6;7
PANX2	2	6;20
PAPOLA	2	6;7
PARPBP	2	6;7
PATE1	2	6;7
PAXIP1	2	6;7
PAXIP1-AS1	2	6;7
PBX2	2	6;7
PBXIP1	2	6;20
PCBP4	2	6;7
PCDH1	2	6;20
PCDHA12	2	7;20
PCDHA3	2	6;7
PCDHB1	2	6;7
PCDHB10	2	6;20
PCDHB11	2	6;7
PCDHGB4	2	6;20
PCDHGC3	2	6;20
PCDHGC4	2	6;7
PCF11	2	6;7
PCMTD1	2	6;20
PCP4	2	6;20
PCSK5	2	6;7
PCTP	2	7;20
PDCD2L	2	6;7
PDCL	2	6;20
PDE6B	2	6;7
PDE9A	2	6;20
PDGFC	2	7;20
PDGFRA	2	6;7
PDHB	2	6;7
PDIA2	2	7;20
PDIA3	2	6;20
PDIA4	2	6;20
PDIA6	2	7;20
PDLIM2	2	6;20
PDPN	2	6;20
PDXDC1	2	6;20
PDZD7	2	7;20
PENK	2	6;20
PER1	2	6;7
PET117	2	6;7
PEX10	2	6;7
PEX19	2	6;7
PEX6	2	6;20
PFDN1	2	6;7
PGAM5	2	6;20
PGBD1	2	6;7
PGM5	2	6;7
PGS1	2	6;20
PHLDB3	2	6;20
PHTF1	2	6;7
PI4KAP1	2	6;20
PIAS3	2	6;7
PIEZO1	2	7;20
PIGA	2	7;20
PIGM	2	6;7
PIGT	2	6;20
PIGX	2	7;20
PIH1D1	2	6;7
PIK3R1	2	7;20
PIM2	2	6;20
PINK1	2	7;20
PIP4K2A	2	6;20
PISD	2	6;20
PITPNC1	2	6;20
PITX1	2	7;20
PJA1	2	7;20
PKIA	2	7;20
PKP3	2	6;20
PLA2G1B	2	6;7
PLAGL2	2	6;7
PLBD1	2	6;7
PLD5	2	7;20
PLD6	2	7;20
PLEKHA7	2	6;20
PLEKHD1	2	6;7
PLEKHG4B	2	6;20
PLK2	2	6;7
PLOD3	2	6;7
PLPP7	2	6;7
PLXDC2	2	7;20
PLXNB3	2	6;7
PMS2P6	2	6;7
PNPLA2	2	6;20
PNRC2	2	6;7
POGZ	2	6;7
POLE	2	6;7
POLR2B	2	6;7
POLR2G	2	6;7
POLR2J	2	6;7
POLR2L	2	6;7
POLRMTP1	2	6;7
POM121B	2	6;7
POPDC2	2	6;20
POU2F2	2	6;7
POU2F3	2	6;20
PP2D1	2	6;7
PPIL3	2	6;20
PPM1F	2	6;7
PPP1R13L	2	6;7
PPP1R14B	2	6;20
PPP1R3C	2	6;7
PPP2CB	2	6;7
PPP4R1	2	6;7
PPP6C	2	6;7
PPT2	2	6;7
PPTC7	2	6;7
PRDM5	2	7;20
PRDX3	2	6;7
PRDX4	2	6;20
PRELP	2	6;7
PRKCA	2	6;7
PRNP	2	6;20
PROSER1	2	6;7
PROX1	2	6;7
PROX1-AS1	2	6;7
PRPF19	2	6;7
PRPF31	2	6;7
PRPF4	2	6;7
PRPS1	2	7;20
PRPSAP2	2	6;7
PRR15	2	6;7
PRR3	2	6;7
PRR5-ARHGAP8	2	6;7
PRRG3	2	6;20
PRSS51	2	6;7
PSD2	2	6;7
PSMD10	2	6;20
PSMD3	2	6;7
PSMD5-AS1	2	6;20
PSORS1C2	2	6;7
PSTPIP2	2	6;20
PTCD3	2	6;7
PTCHD4	2	6;20
PTDSS2	2	6;7
PTER	2	6;20
PTGES	2	7;20
PTGS1	2	6;7
PTP4A1	2	6;7
PTPN1	2	6;7
PTPRA	2	6;7
PTS	2	6;7
PUM1	2	6;7
PUM2	2	7;20
PVRIG	2	6;20
PYCRL	2	6;7
QSER1	2	6;7
RAB11FIP4	2	6;20
RAB18	2	6;7
RAB20	2	6;20
RAB25	2	6;7
RAB29	2	6;20
RAB38	2	6;20
RAB9A	2	6;20
RABEPK	2	6;7
RAD21-AS1	2	6;7
RAD23B	2	6;7
RAF1	2	6;20
RALB	2	6;20
RAP2C	2	7;20
RAPGEF5	2	6;7
RAPH1	2	6;7
RASGRP1	2	6;20
RASL11A	2	6;20
RBL2	2	6;20
RBM11	2	6;7
RBM47	2	6;20
RC3H1	2	6;7
RCN1P2	2	6;7
RCN3	2	6;20
RDX	2	6;7
REEP4	2	6;7
REG1A	2	6;7
REXO4	2	6;20
RFPL2	2	6;7
RGAG1	2	6;7
RGMA	2	6;20
RGPD2	2	6;20
RGS20	2	6;7
RGS22	2	6;7
RHBDL1	2	6;7
RHCE	2	6;7
RHEBL1	2	6;7
RHO	2	6;7
RHOBTB3	2	6;20
RHOT2	2	6;7
RHOU	2	6;7
RILPL2	2	6;7
RIPPLY3	2	6;20
RIT1	2	6;20
RN7SKP74	2	6;7
RN7SL3	2	6;7
RNASEH1-AS1	2	6;7
RNASEH2C	2	6;7
RND2	2	6;7
RNF10	2	6;20
RNF181	2	6;7
RNF212	2	6;20
RNF216	2	6;7
RNF219-AS1	2	6;7
RNF38	2	6;7
RNF4	2	7;20
RP1-101K10	2	6;7
RP1-102E24	2	6;7
RP1-149A16	2	6;7
RP1-151F17	2	6;7
RP1-152L7	2	6;7
RP1-153G14	2	6;7
RP1-168L15	2	6;7
RP1-169I5	2	6;7
RP1-198K11	2	6;7
RP1-223E5	2	6;7
RP1-228P16	2	6;7
RP1-257A7	2	6;7
RP1-274L7	2	6;7
RP1-59D14	2	6;7
RP1-80N2	2	6;7
RP11-1012E15	2	6;7
RP11-1017G21	2	6;7
RP11-102L12	2	6;7
RP11-102M11	2	6;7
RP11-108H9	2	6;7
RP11-110I1	2	6;7
RP11-115D19	2	6;7
RP11-119D9	2	6;7
RP11-11N5	2	6;7
RP11-11N9	2	6;7
RP11-121C2	2	6;7
RP11-1319K7	2	6;7
RP11-131L12	2	6;7
RP11-133K1	2	6;7
RP11-138C9	2	6;7
RP11-146I2	2	6;7
RP11-146N23	2	6;7
RP11-147I3	2	6;7
RP11-147L13	2	6;7
RP11-151N17	2	6;7
RP11-159D12	2	6;7
RP11-15A1	2	6;7
RP11-15E1	2	6;7
RP11-15L13	2	6;7
RP11-196G11	2	6;7
RP11-201K10	2	6;7
RP11-206L10	2	6;7
RP11-20B24	2	6;7
RP11-21K12	2	6;7
RP11-24M17	2	6;7
RP11-253M7	2	6;7
RP11-259G18	2	6;7
RP11-266K4	2	6;7
RP11-287D1	2	6;7
RP11-288K12	2	6;7
RP11-298I3	2	6;7
RP11-303E16	2	6;7
RP11-304L19	2	6;7
RP11-307N16	2	6;7
RP11-307O13	2	6;7
RP11-316M1	2	6;7
RP11-318A15	2	6;7
RP11-320G10	2	6;7
RP11-337C18	2	6;7
RP11-338K17	2	6;7
RP11-33B1	2	6;7
RP11-344B2	2	6;7
RP11-345J4	2	6;7
RP11-345K9	2	6;7
RP11-347C12	2	6;7
RP11-347P5	2	6;7
RP11-34P13	2	6;7
RP11-350G8	2	6;7
RP11-350N15	2	6;7
RP11-365N19	2	6;7
RP11-381O6	2	6;7
RP11-390F4	2	6;7
RP11-392P7	2	6;7
RP11-399O19	2	6;7
RP11-401L13	2	6;7
RP11-401P9	2	6;7
RP11-408A13	2	6;7
RP11-411B10	2	6;7
RP11-416N2	2	6;7
RP11-417L19	2	6;7
RP11-422P24	2	6;7
RP11-428J1	2	6;7
RP11-436D23	2	6;7
RP11-449L23	2	6;7
RP11-452H21	2	6;7
RP11-453E17	2	6;7
RP11-463D19	2	6;7
RP11-46A10	2	6;7
RP11-488L18	2	6;7
RP11-498P14	2	6;7
RP11-503C24	2	6;7
RP11-513G19	2	6;7
RP11-513M16	2	6;7
RP11-514O12	2	6;7
RP11-532F6	2	6;7
RP11-532L16	2	6;7
RP11-536C10	2	6;7
RP11-544M22	2	6;7
RP11-545I5	2	6;7
RP11-546J1	2	6;7
RP11-54H7	2	6;7
RP11-560J1	2	6;7
RP11-582E3	2	6;7
RP11-5P18	2	6;7
RP11-603J24	2	6;7
RP11-611O2	2	6;7
RP11-613M5	2	6;7
RP11-61N20	2	6;7
RP11-629O1	2	6;7
RP11-649E7	2	6;7
RP11-64D24	2	6;7
RP11-660M5	2	6;7
RP11-665C16	2	6;7
RP11-667M19	2	6;7
RP11-66D17	2	6;7
RP11-670E13	2	6;7
RP11-677M14	2	6;7
RP11-693J15	2	6;7
RP11-697E2	2	6;7
RP11-6N17	2	6;7
RP11-707P17	2	6;7
RP11-713C19	2	6;7
RP11-723O4	2	6;7
RP11-730K11	2	6;7
RP11-749I16	2	6;7
RP11-74J13	2	6;7
RP11-757G1	2	6;7
RP11-778D9	2	6;7
RP11-806L2	2	6;7
RP11-809N8	2	6;7
RP11-830F9	2	6;7
RP11-839D17	2	6;7
RP11-83N9	2	6;7
RP11-843P14	2	6;7
RP11-875O11	2	6;7
RP11-87C12	2	6;7
RP11-87G24	2	6;7
RP11-89H19	2	6;7
RP11-92K2	2	6;7
RP11-981G7	2	6;7
RP11-983P16	2	6;7
RP11-996F15	2	6;7
RP13-297E16	2	6;7
RP13-512J5	2	6;7
RP3-347M6	2	6;7
RP3-486I3	2	6;7
RP3-508I15	2	6;7
RP3-522J7	2	6;7
RP3-523C21	2	6;7
RP4-533D7	2	6;7
RP4-583P15	2	6;7
RP4-635A23	2	6;7
RP4-728D4	2	6;7
RP5-1024G6	2	6;7
RP5-1039K5	2	6;7
RP5-1047A19	2	6;7
RP5-1086K13	2	6;7
RP5-1092A3	2	6;7
RP5-1112D6	2	6;7
RP5-1155K23	2	6;7
RP5-1184F4	2	6;7
RP5-877J2	2	6;7
RPARP-AS1	2	6;7
RPF1	2	6;7
RPL10	2	6;7
RPL10A	2	7;20
RPL18	2	6;20
RPL23AP42	2	6;7
RPL23P2	2	6;7
RPL34P34	2	6;7
RPL36A	2	6;20
RPL39	2	6;20
RPL3P2	2	6;7
RPL5P11	2	6;7
RPL9P25	2	6;7
RPN2	2	6;20
RPRD1B	2	6;20
RPRD2	2	6;7
RPRM	2	6;7
RPS10	2	6;20
RPS13P2	2	6;7
RPS18	2	6;20
RPS23	2	7;20
RPS25	2	6;7
RPS29	2	6;20
RPS4X	2	7;20
RPS5	2	6;7
RPS6KA3	2	6;20
RPS6KA4	2	6;7
RPSAP26	2	6;7
RPSAP58	2	6;20
RRAS	2	6;7
RRAS2	2	6;7
RRP36	2	6;7
RSL1D1	2	6;7
RSL24D1	2	6;7
RSPO3	2	6;20
RSPRY1	2	6;7
RTF1	2	6;7
RTKN	2	6;7
RTN4R	2	6;20
RUSC1-AS1	2	6;7
RWDD2B	2	6;20
RWDD3	2	6;7
RXRG	2	6;7
RYR3	2	6;20
S100A16	2	6;20
S100A6	2	6;20
SAE1	2	6;7
SALL4	2	6;7
SAP130	2	6;7
SAP25	2	6;20
SBF2	2	6;7
SCAP	2	6;7
SCARF1	2	6;7
SCARNA22	2	6;7
SCD5	2	6;20
SCUBE3	2	7;20
SCYL1	2	6;7
SDAD1P1	2	6;7
SDC1	2	7;20
SDCBP2	2	6;20
SDF2L1	2	6;7
SDR42E2	2	6;7
SEC11A	2	6;7
SEC14L1P1	2	6;7
SEC16B	2	6;7
SEC24B	2	6;7
SEC24D	2	6;20
SEC31B	2	6;20
SEC61A1	2	6;7
SELENOF	2	6;7
SELENOH	2	6;7
SELENOM	2	6;7
SELENOP	2	6;7
SEMA4F	2	6;7
SEMA6A-AS2	2	6;7
SEMA7A	2	6;20
SERF2	2	6;20
SERINC5	2	6;7
SERPINA1	2	6;20
SERPINE1	2	6;20
SESN1	2	6;20
SETD2	2	6;7
SF3A1	2	6;20
SFMBT1	2	6;7
SFMBT2	2	7;20
SFXN2	2	6;7
SGCE	2	6;7
SGPP1	2	6;20
SGTA	2	6;7
SH3GL3	2	6;20
SHANK2-AS2	2	6;7
SHC3	2	6;7
SHC4	2	6;7
SHQ1P1	2	6;7
SIK2	2	6;7
SIMC1	2	6;7
SIPA1L1	2	6;7
SIX1	2	6;7
SKIL	2	6;20
SLC12A2	2	6;20
SLC13A3	2	6;7
SLC13A4	2	7;20
SLC16A2	2	7;20
SLC16A9	2	7;20
SLC19A2	2	6;7
SLC1A5	2	6;20
SLC24A3	2	6;20
SLC25A12	2	6;7
SLC25A21	2	6;7
SLC25A27	2	7;20
SLC25A29	2	6;7
SLC25A42	2	6;7
SLC25A43	2	7;20
SLC25A6	2	6;7
SLC27A5	2	6;7
SLC2A1-AS1	2	6;7
SLC2A13	2	7;20
SLC30A1	2	6;7
SLC30A2	2	6;7
SLC30A3	2	6;7
SLC35A1	2	6;20
SLC35C1	2	6;20
SLC35E4	2	6;7
SLC35F5	2	6;7
SLC35G1	2	6;7
SLC37A3	2	6;20
SLC38A4	2	6;20
SLC44A1	2	6;7
SLC44A2	2	6;20
SLC46A1	2	7;20
SLC4A10	2	6;7
SLC4A8	2	6;20
SLC52A3	2	6;20
SLC6A13	2	6;7
SLC7A1	2	6;20
SLC7A11	2	7;20
SLC7A5P1	2	6;7
SLC7A8	2	7;20
SLC9A8	2	6;7
SLC9C2	2	6;20
SLFN13	2	7;20
SLITRK6	2	7;20
SMAD1	2	6;7
SMARCA1	2	6;20
SMARCC2	2	6;7
SMARCD1	2	6;20
SMC1A	2	6;20
SMG6	2	6;7
SMOC2	2	6;20
SNAI3	2	6;7
SNAPC5	2	6;7
SNCAIP	2	7;20
SNHG7	2	6;20
SNRPGP10	2	6;7
SNX12	2	6;20
SNX25P1	2	6;7
SNX33	2	6;20
SNX8	2	6;7
SOAT1	2	6;20
SOCS2	2	6;7
SOD3	2	6;20
SORCS1	2	7;20
SOS2	2	6;7
SOWAHD	2	6;7
SOX10	2	6;7
SP1	2	6;7
SP6	2	7;20
SPAG17	2	6;20
SPATA13	2	6;7
SPATA18	2	7;20
SPATA46	2	6;7
SPATS2L	2	6;20
SPECC1L	2	6;7
SPEG	2	6;20
SPG20	2	6;7
SPINT2	2	6;20
SPOCK1	2	7;20
SPRY1	2	6;7
SPRY3	2	6;7
SPTBN1	2	7;20
SPTBN2	2	6;20
SPTBN5	2	6;20
SQSTM1	2	6;20
SREK1	2	6;7
SRP68	2	6;7
SRRM1P3	2	6;7
SRSF1	2	6;7
SRSF6	2	6;20
SSC5D	2	6;20
SSU72	2	6;7
SSX5	2	6;7
ST13P5	2	6;7
ST8SIA5	2	6;7
STAG3L4	2	7;20
STAM2	2	6;7
STC2	2	7;20
STEAP3	2	6;20
STIL	2	6;7
STIM2	2	6;20
STK39	2	6;20
STN1	2	6;7
STRA6	2	6;20
STRADA	2	6;7
STS	2	6;20
STX16	2	6;20
STX17	2	7;20
STX6	2	6;20
STXBP1	2	6;20
STYX	2	6;7
SUCO	2	7;20
SULT1A1	2	6;7
SUOX	2	6;20
SUPT5H	2	6;20
SUSD4	2	7;20
SYCP2	2	6;20
SYCP2L	2	6;20
SYDE1	2	7;20
SYNGR1	2	6;20
SYT11	2	6;20
SYT17	2	6;7
TAB2	2	7;20
TAB3	2	6;20
TAF3	2	6;7
TAF4B	2	7;20
TAGLN	2	7;20
TAPBPL	2	6;20
TARSL2	2	6;7
TBC1D15	2	6;7
TBC1D17	2	7;20
TBC1D19	2	6;7
TBC1D4	2	7;20
TBCD	2	6;7
TBP	2	6;7
TBRG1	2	6;7
TBX2	2	6;7
TBX22	2	6;7
TC2N	2	6;7
TCEAL2	2	6;20
TCHP	2	6;7
TCTN1	2	6;20
TDRD7	2	6;7
TDRKH	2	6;7
TES	2	6;20
TFPT	2	6;7
TGFB1I1	2	6;7
TGFB3	2	7;20
THAP2	2	6;7
THAP7	2	6;7
THEMIS2	2	6;7
THNSL2	2	7;20
THRB	2	6;7
THTPA	2	6;7
THY1	2	6;7
TIGD3	2	6;7
TIMM10	2	6;7
TIMM13	2	6;7
TIMM23	2	6;20
TIMM23B	2	6;20
TIMM8A	2	6;20
TINAGL1	2	6;7
TLK2	2	6;7
TLN2	2	7;20
TLR3	2	6;20
TLR6	2	6;7
TMC1	2	6;7
TMED3	2	6;7
TMED7-TICAM2	2	6;7
TMEM101	2	6;20
TMEM123	2	6;20
TMEM130	2	6;7
TMEM132A	2	6;20
TMEM135	2	6;20
TMEM14B	2	6;7
TMEM150A	2	6;7
TMEM165	2	6;20
TMEM187	2	6;20
TMEM241	2	6;7
TMEM254-AS1	2	6;20
TMEM256	2	6;7
TMEM30A	2	6;20
TMEM41B	2	6;7
TMEM42	2	6;7
TMEM56	2	6;20
TMEM86B	2	6;7
TMEM87B	2	6;20
TMPOP2	2	6;7
TMPRSS11A	2	6;7
TMSB4X	2	6;20
TMTC1	2	7;20
TMTC4	2	6;7
TMX4	2	7;20
TNFAIP2	2	6;20
TNFAIP8L3	2	6;7
TNFRSF10B	2	6;20
TNFRSF19	2	6;20
TNFSF9	2	6;20
TNK2	2	6;7
TNNT3	2	7;20
TNR	2	6;7
TOB1	2	6;7
TOM1L2	2	6;20
TONSL	2	6;7
TOP1MT	2	7;20
TP53BP2	2	6;7
TP53TG1_1	2	6;7
TP63	2	6;7
TP73-AS1	2	6;7
TPI1	2	6;7
TPM4	2	6;20
TPPP2	2	6;7
TRAF2	2	7;20
TRAPPC13	2	6;7
TRAPPC6A	2	6;7
TRAPPC9	2	7;20
TRIM16	2	6;20
TRIM17	2	6;20
TRIM2	2	6;7
TRIM25	2	6;20
TRIM6	2	6;20
TRIM62	2	6;20
TRIM68	2	6;7
TRIP10	2	7;20
TRIP12	2	6;7
TRMT13	2	6;7
TRMU	2	6;7
TRPC5	2	7;20
TRPM3	2	6;20
TRPV3	2	6;20
TRPV6	2	6;20
TSC22D3	2	6;20
TSC22D4	2	6;20
TSFM	2	6;20
TSPAN3	2	6;7
TSPAN5	2	6;20
TSPEAR-AS1	2	6;7
TST	2	6;7
TSTD1	2	6;20
TTC27	2	6;20
TTC28	2	6;7
TTC3P1	2	6;20
TTC9	2	6;20
TTC9C	2	6;7
TTF1	2	6;7
TTI1	2	6;7
TTL	2	6;7
TUB	2	6;7
TUBB4A	2	6;7
TUBB8P12	2	6;7
TUBB8P8	2	6;7
TUBG2	2	6;7
TVP23B	2	7;20
TWF1	2	6;20
TWISTNB	2	6;7
TWSG1	2	6;20
TXLNG	2	6;7
TYW1	2	6;7
U1	2	6;7
U47924	2	6;7
U91328	2	6;7
UBALD2	2	6;20
UBB	2	6;20
UBE2D3P2	2	6;7
UBE2D4	2	6;7
UBE2H	2	7;20
UBE2J1	2	6;20
UBE2L3	2	7;20
UBE2M	2	6;7
UBE2V2	2	6;7
UBFD1	2	6;7
[truncated: 8,120 more rows]

## Sheet: brain_early_striatal
genes	Freq	datasets
ACTRT3	1	human_DEG_list[, datasets]
ADM	1	human_DEG_list[, datasets]
ANGPT2	1	human_DEG_list[, datasets]
AREG	1	human_DEG_list[, datasets]
ARRDC3	1	human_DEG_list[, datasets]
ATF3	1	human_DEG_list[, datasets]
BAG3	1	human_DEG_list[, datasets]
C5AR1	1	human_DEG_list[, datasets]
CBSL	1	human_DEG_list[, datasets]
CCDC33	1	human_DEG_list[, datasets]
CCL19	1	human_DEG_list[, datasets]
CDHR4	1	human_DEG_list[, datasets]
CH25H	1	human_DEG_list[, datasets]
CR1	1	human_DEG_list[, datasets]
CRYAB	1	human_DEG_list[, datasets]
CX3CR1	1	human_DEG_list[, datasets]
CXCL8	1	human_DEG_list[, datasets]
DEPP1	1	human_DEG_list[, datasets]
DHFRP1	1	human_DEG_list[, datasets]
DNAJB1	1	human_DEG_list[, datasets]
DNAJB4	1	human_DEG_list[, datasets]
DYDC2	1	human_DEG_list[, datasets]
EMP1	1	human_DEG_list[, datasets]
FCGR3B	1	human_DEG_list[, datasets]
FOS	1	human_DEG_list[, datasets]
FOSL1	1	human_DEG_list[, datasets]
GADD45B	1	human_DEG_list[, datasets]
GADD45G	1	human_DEG_list[, datasets]
HILPDA	1	human_DEG_list[, datasets]
HMOX1	1	human_DEG_list[, datasets]
HOXC10	1	human_DEG_list[, datasets]
HSPA1A	1	human_DEG_list[, datasets]
HSPA1B	1	human_DEG_list[, datasets]
HSPA6	1	human_DEG_list[, datasets]
HSPB1	1	human_DEG_list[, datasets]
HSPH1	1	human_DEG_list[, datasets]
IER5	1	human_DEG_list[, datasets]
JUN	1	human_DEG_list[, datasets]
LRRC71	1	human_DEG_list[, datasets]
LTF	1	human_DEG_list[, datasets]
MAFF	1	human_DEG_list[, datasets]
NAPSB	1	human_DEG_list[, datasets]
NFIL3	1	human_DEG_list[, datasets]
NPAS4	1	human_DEG_list[, datasets]
NPIPA8	1	human_DEG_list[, datasets]
NPIPB15	1	human_DEG_list[, datasets]
NSFP1	1	human_DEG_list[, datasets]
PLIN2	1	human_DEG_list[, datasets]
POU4F1	1	human_DEG_list[, datasets]
PPP1R15A	1	human_DEG_list[, datasets]
PTGS2	1	human_DEG_list[, datasets]
RGS1	1	human_DEG_list[, datasets]
RGS16	1	human_DEG_list[, datasets]
RPL10P9	1	human_DEG_list[, datasets]
RPL17-C18orf32	1	human_DEG_list[, datasets]
RPS10-NUDT3	1	human_DEG_list[, datasets]
RRAD	1	human_DEG_list[, datasets]
RSC1A1	1	human_DEG_list[, datasets]
SERPINH1	1	human_DEG_list[, datasets]
SIK1	1	human_DEG_list[, datasets]
SLC14A1	1	human_DEG_list[, datasets]
SLC38A5	1	human_DEG_list[, datasets]
SOCS3	1	human_DEG_list[, datasets]
SPAG6	1	human_DEG_list[, datasets]
STC1	1	human_DEG_list[, datasets]
THBS1	1	human_DEG_list[, datasets]
TIPARP	1	human_DEG_list[, datasets]
TMIE	1	human_DEG_list[, datasets]
UBE2F-SCLY	1	human_DEG_list[, datasets]
ZC3H12A	1	human_DEG_list[, datasets]

## Sheet: brain_early_cortical
genes	Freq	datasets
ABRA	1	human_DEG_list[, datasets]
AC005523	1	human_DEG_list[, datasets]
AC005786	1	human_DEG_list[, datasets]
AC005944	1	human_DEG_list[, datasets]
AC007192	1	human_DEG_list[, datasets]
AC008264	1	human_DEG_list[, datasets]
AC008894	1	human_DEG_list[, datasets]
AC009509	1	human_DEG_list[, datasets]
AC010507	1	human_DEG_list[, datasets]
AC011558	1	human_DEG_list[, datasets]
AC011603	1	human_DEG_list[, datasets]
AC044849	1	human_DEG_list[, datasets]
AC080128	1	human_DEG_list[, datasets]
AC084880	1	human_DEG_list[, datasets]
AC093484	1	human_DEG_list[, datasets]
AC109326	1	human_DEG_list[, datasets]
AC125494	1	human_DEG_list[, datasets]
AC139887	1	human_DEG_list[, datasets]
ACTRT3	1	human_DEG_list[, datasets]
ADA	1	human_DEG_list[, datasets]
ADAMTS9	1	human_DEG_list[, datasets]
ADGRE2	1	human_DEG_list[, datasets]
ADRA2B	1	human_DEG_list[, datasets]
AL008729	1	human_DEG_list[, datasets]
AL009181	1	human_DEG_list[, datasets]
AL031600	1	human_DEG_list[, datasets]
AL031710	1	human_DEG_list[, datasets]
AL117339	1	human_DEG_list[, datasets]
AL354740	1	human_DEG_list[, datasets]
AL358781	1	human_DEG_list[, datasets]
AL359091	1	human_DEG_list[, datasets]
AL450306	1	human_DEG_list[, datasets]
AL583722	1	human_DEG_list[, datasets]
ANGPT2	1	human_DEG_list[, datasets]
ANGPTL4	1	human_DEG_list[, datasets]
ANKRD37	1	human_DEG_list[, datasets]
AP000526	1	human_DEG_list[, datasets]
AP000944	1	human_DEG_list[, datasets]
AP001267	1	human_DEG_list[, datasets]
AP006333	1	human_DEG_list[, datasets]
ARC	1	human_DEG_list[, datasets]
ARID5A	1	human_DEG_list[, datasets]
ATF3	1	human_DEG_list[, datasets]
AZGP1	1	human_DEG_list[, datasets]
AZGP1P1	1	human_DEG_list[, datasets]
BACE2	1	human_DEG_list[, datasets]
BAG3	1	human_DEG_list[, datasets]
BCL2A1	1	human_DEG_list[, datasets]
BTG3-AS1	1	human_DEG_list[, datasets]
C11orf96	1	human_DEG_list[, datasets]
C1orf162	1	human_DEG_list[, datasets]
C4orf54	1	human_DEG_list[, datasets]
C5AR1	1	human_DEG_list[, datasets]
C5AR2	1	human_DEG_list[, datasets]
CALCA	1	human_DEG_list[, datasets]
CASP16P	1	human_DEG_list[, datasets]
CCL3	1	human_DEG_list[, datasets]
CCL4	1	human_DEG_list[, datasets]
CCL4L2	1	human_DEG_list[, datasets]
CD300A	1	human_DEG_list[, datasets]
CD300C	1	human_DEG_list[, datasets]
CEBPB	1	human_DEG_list[, datasets]
CEBPB-AS1	1	human_DEG_list[, datasets]
CERS6-AS1	1	human_DEG_list[, datasets]
CHMP4BP1	1	human_DEG_list[, datasets]
CKS2	1	human_DEG_list[, datasets]
CNTN1	1	human_DEG_list[, datasets]
CSRNP1	1	human_DEG_list[, datasets]
CST7	1	human_DEG_list[, datasets]
CXCL16	1	human_DEG_list[, datasets]
DDIT3	1	human_DEG_list[, datasets]
DDIT4	1	human_DEG_list[, datasets]
DDX39A	1	human_DEG_list[, datasets]
DEPP1	1	human_DEG_list[, datasets]
DIP2C-AS1	1	human_DEG_list[, datasets]
DNAJB1	1	human_DEG_list[, datasets]
DUSP2	1	human_DEG_list[, datasets]
DYRK3	1	human_DEG_list[, datasets]
EFNA1	1	human_DEG_list[, datasets]
EGR1	1	human_DEG_list[, datasets]
EGR2	1	human_DEG_list[, datasets]
EGR4	1	human_DEG_list[, datasets]
EIF4A3	1	human_DEG_list[, datasets]
EIF4EBP1	1	human_DEG_list[, datasets]
ERF	1	human_DEG_list[, datasets]
F2RL3	1	human_DEG_list[, datasets]
FAM217B	1	human_DEG_list[, datasets]
FERMT3	1	human_DEG_list[, datasets]
FOSB	1	human_DEG_list[, datasets]
FPR1	1	human_DEG_list[, datasets]
FXYD3	1	human_DEG_list[, datasets]
GADD45B	1	human_DEG_list[, datasets]
GADD45G	1	human_DEG_list[, datasets]
GLA	1	human_DEG_list[, datasets]
GPR84	1	human_DEG_list[, datasets]
GRM5-AS1	1	human_DEG_list[, datasets]
H1-2	1	human_DEG_list[, datasets]
H2AC19	1	human_DEG_list[, datasets]
H2AC8	1	human_DEG_list[, datasets]
H2BC18	1	human_DEG_list[, datasets]
H2BC21	1	human_DEG_list[, datasets]
H2BC5	1	human_DEG_list[, datasets]
H2BC8	1	human_DEG_list[, datasets]
H3C10	1	human_DEG_list[, datasets]
H4C5	1	human_DEG_list[, datasets]
HADHAP1	1	human_DEG_list[, datasets]
HCG25	1	human_DEG_list[, datasets]
HILPDA	1	human_DEG_list[, datasets]
HOMER1	1	human_DEG_list[, datasets]
HSPA1A	1	human_DEG_list[, datasets]
HSPA1B	1	human_DEG_list[, datasets]
HSPA6	1	human_DEG_list[, datasets]
HSPA7	1	human_DEG_list[, datasets]
HSPB1	1	human_DEG_list[, datasets]
HSPE1	1	human_DEG_list[, datasets]
ICOSLG	1	human_DEG_list[, datasets]
IER3	1	human_DEG_list[, datasets]
IER5	1	human_DEG_list[, datasets]
IFI30	1	human_DEG_list[, datasets]
IFITM2	1	human_DEG_list[, datasets]
IGFLR1	1	human_DEG_list[, datasets]
IGKC	1	human_DEG_list[, datasets]
IL1B	1	human_DEG_list[, datasets]
IL1RN	1	human_DEG_list[, datasets]
IL4I1	1	human_DEG_list[, datasets]
IP6K3	1	human_DEG_list[, datasets]
ISG20	1	human_DEG_list[, datasets]
JUN	1	human_DEG_list[, datasets]
JUNB	1	human_DEG_list[, datasets]
JUND	1	human_DEG_list[, datasets]
KCTD11	1	human_DEG_list[, datasets]
KIF19	1	human_DEG_list[, datasets]
KIFC1	1	human_DEG_list[, datasets]
LDLR	1	human_DEG_list[, datasets]
LILRB3	1	human_DEG_list[, datasets]
LINC00404	1	human_DEG_list[, datasets]
LINC01480	1	human_DEG_list[, datasets]
LINC01679	1	human_DEG_list[, datasets]
LINC02019	1	human_DEG_list[, datasets]
LMNA	1	human_DEG_list[, datasets]
LYPLA1	1	human_DEG_list[, datasets]
MAFF	1	human_DEG_list[, datasets]
MAPKAPK2	1	human_DEG_list[, datasets]
MMP19	1	human_DEG_list[, datasets]
MXD1	1	human_DEG_list[, datasets]
MYO1G	1	human_DEG_list[, datasets]
NEAT1	1	human_DEG_list[, datasets]
NFIL3	1	human_DEG_list[, datasets]
NFKB2	1	human_DEG_list[, datasets]
NFKBIA	1	human_DEG_list[, datasets]
NFKBID	1	human_DEG_list[, datasets]
NGFR	1	human_DEG_list[, datasets]
NPAS4	1	human_DEG_list[, datasets]
NR4A1	1	human_DEG_list[, datasets]
NR4A2	1	human_DEG_list[, datasets]
NXT1	1	human_DEG_list[, datasets]
OLR1	1	human_DEG_list[, datasets]
OSTN	1	human_DEG_list[, datasets]
PARD6G-AS1	1	human_DEG_list[, datasets]
PCDHA5	1	human_DEG_list[, datasets]
PCDHB2	1	human_DEG_list[, datasets]
PER1	1	human_DEG_list[, datasets]
PGAM2	1	human_DEG_list[, datasets]
PLAUR	1	human_DEG_list[, datasets]
PLEKHF1	1	human_DEG_list[, datasets]
PLIN2	1	human_DEG_list[, datasets]
PNP	1	human_DEG_list[, datasets]
POLR1H	1	human_DEG_list[, datasets]
PPP1R15A	1	human_DEG_list[, datasets]
PTPN6	1	human_DEG_list[, datasets]
RAB20	1	human_DEG_list[, datasets]
RELT	1	human_DEG_list[, datasets]
RGS16	1	human_DEG_list[, datasets]
RGS2	1	human_DEG_list[, datasets]
RHBDF2	1	human_DEG_list[, datasets]
RNF122	1	human_DEG_list[, datasets]
ROM1	1	human_DEG_list[, datasets]
RPL36AL	1	human_DEG_list[, datasets]
RPS6KA1	1	human_DEG_list[, datasets]
RRAD	1	human_DEG_list[, datasets]
S100A11	1	human_DEG_list[, datasets]
S100A8	1	human_DEG_list[, datasets]
S100A9	1	human_DEG_list[, datasets]
SAT1	1	human_DEG_list[, datasets]
SBNO2	1	human_DEG_list[, datasets]
SCAI	1	human_DEG_list[, datasets]
SEMA3B-AS1	1	human_DEG_list[, datasets]
SERPINA1	1	human_DEG_list[, datasets]
SERPINE1	1	human_DEG_list[, datasets]
SERPINH1	1	human_DEG_list[, datasets]
SFN	1	human_DEG_list[, datasets]
SIPA1	1	human_DEG_list[, datasets]
SLC11A1	1	human_DEG_list[, datasets]
SLC16A3	1	human_DEG_list[, datasets]
SLC16A7	1	human_DEG_list[, datasets]
SLC2A13	1	human_DEG_list[, datasets]
SLC2A5	1	human_DEG_list[, datasets]
SLC39A10	1	human_DEG_list[, datasets]
SLED1	1	human_DEG_list[, datasets]
SNAI1	1	human_DEG_list[, datasets]
SNHG12	1	human_DEG_list[, datasets]
SPP1	1	human_DEG_list[, datasets]
STX11	1	human_DEG_list[, datasets]
STXBP2	1	human_DEG_list[, datasets]
TCIRG1	1	human_DEG_list[, datasets]
TENT5C	1	human_DEG_list[, datasets]
TGFB1	1	human_DEG_list[, datasets]
THEMIS2	1	human_DEG_list[, datasets]
TMBIM1	1	human_DEG_list[, datasets]
TMEM51-AS1	1	human_DEG_list[, datasets]
TMIGD3	1	human_DEG_list[, datasets]
TNFAIP6	1	human_DEG_list[, datasets]
TNFRSF12A	1	human_DEG_list[, datasets]
TNFRSF1B	1	human_DEG_list[, datasets]
TNFSF9	1	human_DEG_list[, datasets]
TNIP2	1	human_DEG_list[, datasets]
TREML1	1	human_DEG_list[, datasets]
TRIP10	1	human_DEG_list[, datasets]
TYMP	1	human_DEG_list[, datasets]
UBC	1	human_DEG_list[, datasets]
ZACN	1	human_DEG_list[, datasets]
ZC3H12A	1	human_DEG_list[, datasets]
ZHX1-C8orf76	1	human_DEG_list[, datasets]
ZNF331	1	human_DEG_list[, datasets]

## Sheet: brain_late_cortical
genes	Freq	datasets
CEBPD	5	25;27;40;41;42
CRYM	5	25;27;40;41;42
FAM107A	5	25;27;40;41;42
FKBP5	5	25;27;40;41;42
GFAP	5	25;27;40;41;42
MT1E	5	25;27;40;41;42
MT1F	5	25;27;40;41;42
MT1G	5	25;27;40;41;42
MT1M	5	25;27;40;41;42
NEUROD6	5	25;27;40;41;42
RHOBTB3	5	25;27;40;41;42
SLC14A1	5	25;27;40;41;42
SLC39A10	5	25;27;40;41;42
TAC1	5	25;27;40;41;42
ADAMTS2	4	25;27;41;42
ARPP19	4	25;27;40;41
ATP13A2	4	25;40;41;42
ATP1A3	4	25;27;40;41
B9D1	4	25;40;41;42
BAG3	4	25;40;41;42
BCL6	4	25;27;40;41
BEX5	4	25;40;41;42
C3	4	25;40;41;42
CCDC113	4	25;40;41;42
CEBPB	4	25;27;40;41
CHGB	4	25;27;40;42
CRYAB	4	25;40;41;42
DYNC1I1	4	25;27;41;42
FBXO9	4	25;40;41;42
GOLGA8B	4	25;40;41;42
HLA-DRB1	4	25;40;41;42
HSPA1A	4	25;40;41;42
HSPB1	4	25;40;41;42
HTR2C	4	25;27;41;42
ID3	4	25;40;41;42
IL17RB	4	25;40;41;42
ITGA10	4	25;27;40;41
ITGB4	4	25;27;40;42
KCNE4	4	25;27;40;42
KLF15	4	25;27;40;41
LINC00844	4	25;40;41;42
LYNX1	4	25;27;40;41
LYRM9	4	25;40;41;42
MID1IP1	4	25;27;40;41
MKNK2	4	25;27;40;41
MT1X	4	25;40;41;42
MT2A	4	25;40;41;42
NCALD	4	25;40;41;42
NEFL	4	25;27;40;42
NFKBIA	4	25;27;40;41
NRN1	4	25;27;40;41
NUPR1	4	25;40;41;42
OXCT1	4	25;40;41;42
P2RX7	4	25;40;41;42
PCP4	4	25;40;41;42
PDK4	4	25;27;40;42
RBM3	4	25;40;41;42
RGS4	4	25;27;40;42
RPS6KL1	4	25;40;41;42
SEMA3E	4	25;27;41;42
SMTN	4	25;40;41;42
SPHKAP	4	25;27;41;42
SPP1	4	25;40;41;42
SST	4	25;40;41;42
STARD4-AS1	4	25;40;41;42
SVOP	4	25;40;41;42
SYP	4	25;40;41;42
SYT12	4	25;40;41;42
TARBP1	4	25;40;41;42
TPD52L1	4	25;40;41;42
TUBA1A	4	25;40;41;42
TUBB2A	4	25;40;41;42
YBX3	4	25;40;41;42
ABHD11	3	25;40;41
AC005154	3	25;40;41
AC016831	3	25;40;41
AC018521	3	25;40;41
AC018638	3	25;25;25;25;40;41
AC024075	3	25;40;41
ACADSB	3	25;40;41
ACP2	3	25;40;41
ACSL6	3	25;40;41
ADAT2	3	25;41;42
ADGRV1	3	25;40;41
ADIPOR2	3	25;41;42
ADTRP	3	25;27;42
AGBL4	3	25;41;42
AHSA1	3	25;40;41
AL117339	3	25;40;41
AL512625	3	25;40;41
AL590399	3	25;40;41
AL731577	3	25;40;41
AMY2A	3	25;40;42
ANAPC16	3	25;40;41
ANKRD18DP	3	25;41;42
ANKRD49	3	25;40;41
ANKRD66	3	25;27;42
ANXA5	3	25;40;41
AP003469	3	25;40;41
APBB3	3	25;40;41
APLNR	3	25;40;42
APOD	3	25;40;41
APOLD1	3	25;40;42
AQP1	3	25;40;42
ARHGEF26	3	25;40;41
ARL4D	3	25;27;41
ATAD3B	3	25;40;41
ATF4	3	25;40;41
ATOH8	3	25;27;42
ATP1A1	3	25;41;42
ATP6V0E1	3	25;40;41
ATP6V0E2	3	25;40;41
ATXN10	3	25;40;41
AZGP1	3	25;41;42
B2M	3	25;40;41
BARX1	3	25;27;42
BCAR3	3	25;40;42
BDH1	3	25;40;41
C14orf132	3	25;40;41
C1QA	3	25;40;42
C1QB	3	25;40;42
C4A	3	25;40;42
C4B	3	25;40;42
C6orf141	3	25;41;42
CA2	3	27;40;41
CACNA1B	3	25;40;42
CACNA1H	3	25;27;42
CALM3	3	25;40;41
CAMK4	3	25;27;40
CAPN2	3	25;40;41
CATSPER2	3	25;40;41
CBARP	3	25;40;41
CCAR2	3	25;40;41
CCDC117	3	25;40;41
CCKBR	3	25;41;42
CCL2	3	25;40;42
CCND3	3	25;40;41
CD14	3	25;40;42
CD44	3	25;40;42
CD47	3	25;40;41
CD74	3	25;40;42
CDA	3	25;27;42
CDK2AP2	3	25;40;41
CDKN1A	3	25;40;42
CGGBP1	3	25;40;41
CGREF1	3	25;41;42
CHORDC1	3	25;40;41
CIRBP	3	25;40;41
CKMT1A	3	25;41;42
CKS2	3	25;40;41
CLEC5A	3	25;27;42
CLU	3	25;40;41
CMTM5	3	25;40;42
CNTN6	3	25;27;42
COL23A1	3	40;41;42
COPS9	3	25;40;41
CP	3	25;27;42
CRY2	3	25;40;41
CRYBB2P1	3	27;40;41
CSF1R	3	25;41;42
CSRP1	3	25;40;41
CYB561D2	3	25;25;40;41
CYP26B1	3	25;27;42
CYSTM1	3	25;40;41
DACH1	3	25;27;42
DANCR	3	25;40;41
DCAF8	3	25;40;41
DCTPP1	3	25;40;42
DDIT4	3	25;40;42
DHCR24	3	25;27;41
DHRS11	3	25;40;41
DHRS3	3	25;40;41
DIRAS1	3	25;27;42
DIRAS2	3	25;27;42
DNAJB1	3	25;40;41
DNAJB4	3	25;40;41
DNAJC5G	3	25;41;42
DNAL4	3	25;41;42
EEF1A1	3	25;40;41
EFR3B	3	25;40;41
ELK1	3	25;27;41
ENO2	3	25;40;42
ENOSF1	3	25;40;41
ENSA	3	25;40;41
EPCAM	3	25;41;42
EPHA5	3	25;27;42
EPHX1	3	25;40;41
ETV5	3	25;40;41
EXOC7	3	25;40;41
FARSB	3	25;41;42
FBLN7	3	25;41;42
FBXL7	3	25;40;42
FIBP	3	25;40;41
FJX1	3	25;40;41
FOSL2	3	25;40;41
FREM3	3	25;27;42
FSTL3	3	25;40;41
G3BP2	3	25;41;42
GABBR1	3	25;40;41
GADD45A	3	25;40;41
GADD45B	3	25;40;41
GALNT11	3	25;40;41
GAP43	3	25;27;42
GDAP1	3	25;40;42
GGT7	3	25;41;42
GJA1	3	25;41;42
GJB6	3	25;40;41
GJD2	3	25;41;42
GLI2	3	25;27;42
GLIS3	3	25;40;42
GLUL	3	25;40;41
GMNN	3	25;41;42
GMPR	3	25;40;42
GOLGA8A	3	25;40;41
GOT1	3	25;40;41
GPAA1	3	25;40;41
GPC1	3	25;40;41
GPCPD1	3	25;41;42
GPD1	3	25;27;42
GPHN	3	25;40;42
GRAMD1C	3	25;27;40
GRIN1	3	25;40;41
GSS	3	25;40;41
GSTA4	3	25;40;41
GSTM3	3	25;40;41
HAND1	3	25;27;42
HAND2	3	25;27;42
HDAC1	3	25;40;42
HERC2P2	3	25;40;41
HERC2P9	3	25;40;41
HERPUD1	3	25;40;41
HES1	3	25;40;41
HGSNAT	3	25;40;41
HIC1	3	25;27;42
HIF3A	3	25;27;42
HILPDA	3	25;40;41
HIST1H1C	3	40;41;42
HIST1H2AC	3	40;41;42
HLA-DRA	3	25;40;42
HMBOX1	3	25;40;41
HMGCR	3	25;27;40
HMGCS1	3	25;27;40
HNRNPH1	3	25;40;41
HOXA10	3	25;27;42
HOXC10	3	25;27;42
HP	3	25;40;42
HP1BP3	3	25;40;41
HSD11B2	3	25;41;42
HSD17B14	3	25;40;41
HSPA1B	3	25;40;41
HSPB8	3	25;40;41
HSPD1	3	25;40;41
HSPE1	3	25;40;41
ICA1L	3	25;40;41
IDI1	3	27;40;41
IFITM2	3	25;40;42
IFITM3	3	25;41;42
IFRD1	3	25;40;41
INPP5D	3	25;40;42
IP6K2	3	25;40;41
IRS2	3	25;40;41
ITFG1	3	25;40;41
ITGB8	3	25;40;41
ITPA	3	25;40;41
ITPR2	3	25;40;41
JMJD6	3	25;40;41
KATNB1	3	25;41;42
KCNK1	3	25;27;42
KDM3A	3	25;40;41
KLHL35	3	25;41;42
KNOP1	3	25;40;41
KRT17P1	3	25;41;42
KRT17P2	3	25;41;42
KTN1	3	25;40;41
LAPTM5	3	25;40;42
LGI2	3	25;41;42
LINC00499	3	25;27;42
LINC02217	3	25;41;42
LMAN2L	3	25;40;41
LNP1	3	25;41;42
LRRC49	3	25;40;42
LUC7L2	3	25;40;41
MAGED1	3	25;40;41
MALAT1	3	27;40;41
MAP1B	3	25;40;41
MAP1LC3A	3	25;40;41
MAS1	3	25;41;42
MBNL1	3	25;40;41
MCRIP2	3	25;40;41
MDH1	3	25;40;41
ME3	3	25;40;41
MECR	3	25;41;42
MFN1	3	25;40;41
MFSD6	3	25;27;41
MIAT	3	25;40;41
MIR100HG	3	25;40;41
MPPED2	3	25;40;41
MSI1	3	25;40;41
MSI2	3	25;40;41
MT1H	3	25;27;42
MT1L	3	25;40;42
MT3	3	25;40;41
MTND2P28	3	25;40;42
MYBPC1	3	25;40;41
NAA40	3	25;40;41
NADK2	3	25;40;41
NAP1L5	3	25;40;41
NDRG1	3	25;40;41
NEAT1	3	25;40;41
NECAB3	3	25;40;41
NEFM	3	25;27;40
NEGR1	3	25;40;41
NELL1	3	25;27;42
NFATC2IP	3	25;40;41
NOVA1	3	25;40;41
NOXA1	3	25;40;41
NPFFR2	3	25;27;42
NPIPB4	3	25;40;41
NRBP2	3	25;40;41
NRCAM	3	25;40;42
NRIP3	3	25;41;42
NRSN2	3	25;40;41
NUDT18	3	25;41;42
NUP210	3	25;40;41
NWD1	3	25;40;42
NXPH4	3	25;27;42
OCLN	3	25;40;41
OLFM3	3	25;27;42
OSGEP	3	25;40;41
OTOS	3	25;40;42
P4HA2	3	25;40;41
P4HTM	3	40;41;42
PAIP1	3	25;40;41
PAK1	3	25;27;40
PAQR6	3	27;40;41
PARD3	3	25;27;42
PCSK2	3	25;27;42
PDGFRB	3	25;40;42
PDLIM5	3	25;27;40
PFDN5	3	25;40;41
PFN2	3	25;40;41
PGAM1	3	25;41;42
PHGDH	3	25;40;41
PHYHD1	3	25;27;42
PIGS	3	25;40;41
PLA2G4C	3	25;40;41
PLEKHF1	3	25;40;42
PLIN2	3	25;40;42
PLOD2	3	25;27;40
PMPCB	3	25;40;41
PNMA8C	3	25;40;41
PNPT1	3	25;40;41
PNRC1	3	25;40;41
PNRC2	3	25;40;41
PPEF1	3	25;27;42
PRCP	3	25;40;41
PRELID3B	3	25;40;41
PREPL	3	25;40;42
PRKX	3	25;40;42
PRMT8	3	25;41;42
PRR34-AS1	3	25;40;41
PTGDS	3	25;40;41
PTMA	3	25;40;41
RAB3A	3	25;40;41
RAB3B	3	25;41;42
RAMP1	3	25;40;41
RASD1	3	25;40;41
RFTN2	3	25;41;42
RGCC	3	25;40;41
RGS11	3	25;40;41
RIMS3	3	25;40;42
RMND5B	3	25;40;41
RN7SL89P	3	40;41;42
RNF165	3	25;41;42
RNF19A	3	25;40;41
ROBO2	3	25;41;42
RPL10P9	3	40;41;42
RPL12	3	25;40;41
RPL17P50	3	25;40;42
RPL31	3	25;40;41
RPL6	3	25;40;41
RPL9	3	25;40;41
RPLP0	3	25;40;41
RPSAP69	3	25;41;42
RTF1	3	25;40;41
RTN1	3	25;40;42
S100A11	3	25;40;42
SCG2	3	40;41;42
SCG5	3	25;40;41
SCPEP1	3	25;40;41
SELENOI	3	25;41;42
SERF2	3	25;40;41
SERHL	3	25;40;41
SERPINE2	3	27;40;41
SERPINH1	3	25;40;42
SFT2D2	3	25;40;41
SGK1	3	25;27;40
SLC11A1	3	25;27;42
SLC25A3	3	25;40;41
SLC25A5	3	25;40;41
SLC30A3	3	25;27;42
SLC32A1	3	25;41;42
SLC38A2	3	25;40;41
SLC44A3	3	25;40;42
SLC5A3	3	25;40;41
SLC7A2	3	25;40;42
SLN	3	40;41;42
SMAD6	3	25;40;42
SMPD3	3	25;40;42
SMYD2	3	25;41;42
SNAP25	3	25;40;42
SNHG28	3	25;40;41
SNHG6	3	25;40;41
SOCS3	3	25;40;42
SOWAHB	3	25;27;42
SPARC	3	25;40;41
SPCS1	3	25;40;41
SPDYE12P	3	25;41;42
SPRY1	3	25;40;41
SRGN	3	25;40;42
SRSF7	3	25;40;41
SSR1	3	25;40;41
ST6GAL2	3	25;40;41
STEAP4	3	25;41;42
STK17B	3	25;27;41
STMN2	3	25;40;42
STMN3	3	25;40;41
STOML1	3	25;40;42
STXBP1	3	25;40;42
STXBP5-AS1	3	25;41;42
STXBP5L	3	25;41;42
SUMF2	3	25;40;41
SUPT20H	3	25;40;41
SV2B	3	25;41;42
SYT4	3	25;27;42
SYT5	3	25;40;41
SYTL4	3	25;40;42
TAF3	3	25;40;41
TBX5	3	25;27;42
TCEAL9	3	25;40;41
THEMIS	3	25;27;42
TIAL1	3	25;40;41
TJP2	3	25;41;42
TKFC	3	25;40;41
TM7SF2	3	25;40;41
TMEM160	3	25;40;41
TMEM59L	3	25;40;41
TMPRSS5	3	25;40;42
TMUB2	3	25;40;41
TMX4	3	25;40;41
TNFRSF12A	3	25;40;42
TNIP3	3	25;27;42
TOB1	3	25;40;41
TPBG	3	25;41;42
TRDC	3	25;27;42
TSC1	3	25;40;41
TSC22D3	3	25;40;41
TUBG2	3	25;40;41
TXNIP	3	25;40;42
TYROBP	3	25;40;42
UHRF1	3	25;27;42
USF2	3	25;40;41
VEGFA	3	25;40;41
VEZT	3	25;40;41
VPS53	3	25;40;41
VSIG4	3	25;40;42
VSIR	3	25;40;42
WDR61	3	25;40;41
XKR4	3	25;41;42
YPEL3	3	25;40;41
ZBTB38	3	25;40;41
ZDHHC8P1	3	40;41;42
ZFP36	3	25;40;42
ZFP36L2	3	25;40;42
ZFR	3	25;40;41
ZFX	3	25;40;41
ZHX3	3	25;40;41
ZNF226	3	25;40;41
ZNF516	3	25;40;41
ZNF554	3	25;40;41
ZNF587	3	25;40;41
ZNF710-AS1	3	25;40;42
ZSCAN1	3	25;40;41
A4GALT	2	25;42
AASDH	2	25;41
AASS	2	40;41
ABCB8	2	25;40
ABCB9	2	25;40
ABCC1	2	25;42
ABCC12	2	25;42
ABCC2	2	25;42
ABCF3	2	25;42
ABHD4	2	25;40
ABI2	2	25;40
ABLIM3	2	25;40
AC002094	2	40;41
AC003681	2	40;41
AC004540	2	25;25;41
AC004951	2	40;41
AC004982	2	40;41
AC005726	2	25;25;41
AC005921	2	40;41
AC006480	2	40;41
AC007325	2	40;41
AC007405	2	40;41
AC007406	2	25;25;25;25;41
AC007485	2	25;41
AC007785	2	25;41
AC008067	2	40;41
AC008708	2	40;41
AC008993	2	25;41
AC010331	2	25;40
AC011287	2	25;41
AC011511	2	25;40
AC012593	2	25;40
AC015660	2	25;41
AC015813	2	25;25;40
AC019205	2	25;41
AC019257	2	25;40
AC020915	2	25;25;41
AC020917	2	25;40
AC022400	2	25;25;25;40
AC025171	2	40;41
AC026471	2	25;25;41
AC027288	2	25;41
AC058791	2	25;40
AC064799	2	40;41
AC067942	2	25;41
AC073896	2	25;41
AC078846	2	25;41
AC090114	2	25;41
AC091544	2	25;41
AC092111	2	25;40
AC092171	2	25;25;25;40
AC092447	2	25;41
AC092535	2	40;41
AC092718	2	25;25;25;41
AC093297	2	25;41
AC093535	2	25;25;40
AC093591	2	25;41
AC093752	2	25;41
AC096576	2	25;41
AC104964	2	25;41
AC105233	2	40;41
AC105345	2	25;41
AC108448	2	25;27
AC112907	2	25;41
AC114760	2	40;41
AC116533	2	25;41
AC118344	2	40;41
AC122707	2	25;41
AC124303	2	25;41
AC124944	2	25;40
AC126768	2	25;41
AC127024	2	25;41
AC131009	2	25;25;41
AC135782	2	25;25;41
AC138207	2	25;25;41
AC138932	2	25;41
AC140725	2	40;41
AC141586	2	40;41
AC148477	2	25;25;25;41
AC159540	2	25;41
AC215219	2	40;41
AC243562	2	25;25;25;41
AC245060	2	25;25;41
ACADS	2	40;41
ACAP3	2	25;40
ACAT2	2	25;40
ACBD4	2	40;41
ACOT1	2	40;41
ACP6	2	25;40
ACSF2	2	25;40
ACSS3	2	25;40
ACTA2-AS1	2	25;42
ACTG1	2	40;41
ACTR10	2	25;41
ACTR1B	2	25;41
ADAM11	2	25;27
ADAM15	2	40;41
ADAM28	2	25;42
ADAM33	2	25;40
ADAMTS1	2	25;42
ADAMTS16	2	25;42
ADAMTS19-AS1	2	25;42
ADD2	2	25;41
ADD3	2	25;40
ADGRA3	2	25;40
ADGRB1	2	25;40
ADGRB2	2	25;40
ADGRB3	2	25;40
ADGRE1	2	25;42
ADGRG1	2	40;41
ADGRG2	2	25;42
ADGRL1	2	25;41
ADH1B	2	25;42
ADHFE1	2	40;41
ADM	2	25;40
ADNP2	2	25;41
ADORA3	2	25;42
ADPRH	2	25;42
ADRA1B	2	25;42
ADRA1D	2	25;42
ADRA2A	2	25;42
AEBP1	2	25;42
AEBP2	2	25;40
AGBL1	2	25;42
AGBL3	2	41;42
AGK	2	25;40
AGTR1	2	25;42
AGTRAP	2	25;42
AHCTF1	2	25;41
AHNAK	2	25;42
AIG1	2	40;41
AJ009632	2	25;41
AJUBA	2	25;42
AK4	2	25;41
AKAP12	2	40;41
AKR1A1	2	40;41
AKR1C1	2	25;41
AKR1C2	2	25;41
AKR1C3	2	25;40
AL023284	2	25;41
AL024508	2	40;41
AL050341	2	40;41
AL096869	2	25;40
AL136116	2	25;41
AL139246	2	25;25;25;25;40
AL139274	2	40;41
AL353608	2	25;41
AL365181	2	25;40
AL391121	2	40;41
AL391807	2	40;41
AL450405	2	40;41
AL451064	2	25;41
AL590617	2	25;40
AL591848	2	25;41
ALDH1L1	2	25;40
ALDH2	2	25;40
ALDH3A2	2	25;41
ALDH7A1	2	25;41
ALDOA	2	41;42
ALDOC	2	40;41
ALG1L13P	2	25;42
ALG1L9P	2	25;40
ALOX12B	2	25;42
ALOX5AP	2	25;42
ANGPT1	2	25;42
ANGPT2	2	25;42
ANGPTL4	2	25;40
ANK2	2	25;41
ANKRD10	2	25;41
ANKRD18EP	2	25;42
ANKRD20A1	2	40;41
ANKRD20A10P	2	25;42
ANKRD20A2	2	40;41
ANKRD20A3	2	40;41
ANKRD20A4	2	40;41
ANKRD20A8P	2	40;41
ANKRD22	2	25;42
ANKRD36B	2	25;41
ANKRD9	2	40;41
ANKS3	2	40;41
ANXA2P3	2	25;42
ANXA6	2	25;40
AP000350	2	25;40
AP000648	2	40;41
AP000769	2	25;40
AP001462	2	25;41
AP001992	2	25;41
AP002387	2	25;41
AP002884	2	40;41
AP003392	2	25;25;40
AP1B1	2	25;40
AP2A1	2	25;41
AP2M1	2	25;41
AP3D1	2	25;40
AP4B1	2	25;41
AP5S1	2	25;41
APC2	2	25;40
APCDD1	2	25;40
APEH	2	25;40
APOBEC3A	2	25;42
APOBEC3C	2	25;42
APOL1	2	25;42
APOL2	2	40;41
AQP4	2	25;41
ARFGAP2	2	25;41
ARHGAP20	2	25;42
ARHGAP32	2	40;41
ARHGAP33	2	25;40
ARHGAP44	2	25;41
ARHGAP5	2	25;41
ARHGDIG	2	40;41
ARHGEF10	2	25;40
ARHGEF3	2	40;41
ARHGEF40	2	25;40
ARID5B	2	40;41
ARL16	2	40;41
ARL4A	2	25;41
ARL4C	2	25;41
ARMC12	2	25;42
ARMC2	2	25;42
ARMCX3	2	25;41
ARRDC1	2	40;41
ARRDC1-AS1	2	40;41
ARRDC3	2	25;40
ASCL1	2	25;40
ASIC1	2	25;40
ASL	2	25;41
ASPH	2	25;41
ASPSCR1	2	40;41
ASTL	2	25;42
ASTN1	2	25;40
ATAD3C	2	25;42
ATG14	2	40;41
ATG9A	2	25;41
ATP1A2	2	25;40
ATP1B1	2	25;40
ATP1B3	2	25;40
ATP2A2	2	25;41
ATP2B2	2	25;41
ATP2B3	2	25;41
ATP5C1	2	40;41
ATP5G3	2	40;41
ATP5H	2	40;41
ATP6AP1	2	25;42
ATP6V0D1	2	25;41
ATP6V1A	2	25;40
ATP6V1E1	2	40;41
ATP6V1G2	2	25;40
ATP9B	2	25;41
ATPIF1	2	40;41
ATR	2	25;41
ATXN7L3	2	25;41
AUP1	2	25;41
AXL	2	25;40
B3GNT5	2	25;41
B4GALNT4	2	40;41
B4GALT1	2	25;42
BABAM2	2	40;41
BAIAP2	2	40;41
BANF1	2	25;41
BANP	2	25;41
BAZ2B	2	25;40
BBS4	2	40;41
BBX	2	25;41
BCAN	2	40;41
BCKDK	2	25;41
BCL2	2	25;27
BCL6B	2	25;42
BDH2	2	25;40
BEX1	2	40;41
BEX2	2	40;41
BEX3	2	40;41
BEX4	2	40;41
BHLHE41	2	25;41
BICDL2	2	25;42
BIN1	2	40;41
BLNK	2	25;42
BLVRA	2	40;41
BMI1	2	25;41
BMP6	2	25;42
BMPER	2	25;40
BNC2	2	25;42
BNIP3	2	40;41
BOLA3-AS1	2	25;41
BPHL	2	41;42
BRI3	2	25;40
BRI3BP	2	25;41
BRINP1	2	25;41
BSN	2	25;41
BST2	2	25;40
BTBD17	2	25;40
BTG1	2	25;40
BX088651	2	40;41
BX284668	2	25;25;41
C10orf10	2	40;41
C10orf105	2	25;42
C11orf87	2	25;42
C11orf96	2	25;40
C12orf49	2	40;41
C15orf61	2	40;41
C16orf89	2	25;40
C19orf33	2	25;42
C19orf38	2	25;42
C19orf48	2	25;41
C1orf132	2	27;41
C1orf54	2	25;40
C1orf61	2	40;41
C1QC	2	25;40
C1QL3	2	25;42
C20orf194	2	25;40
C21orf62	2	25;42
C2CD2	2	25;41
C2orf16	2	25;42
C2orf49	2	25;41
C2orf72	2	40;41
C3AR1	2	25;42
C4orf47	2	25;40
C6orf62	2	40;41
C7	2	25;42
C7orf61	2	25;40
C9orf106	2	25;42
C9orf129	2	25;42
C9orf152	2	25;42
CA10	2	25;27
CA5BP1	2	25;41
CABP1	2	40;41
CACNA1A	2	25;41
CACNA1S	2	25;42
CACNA2D2	2	25;41
CACNA2D3	2	41;42
CACNB1	2	25;40
CACNG2	2	25;41
CADPS	2	25;41
CALB1	2	41;42
CALCOCO2	2	25;40
CALHM1	2	25;42
CALM1	2	25;42
CALML3-AS1	2	25;42
CALR	2	40;41
CALY	2	40;41
CAMK2N1	2	40;41
CAMKK2	2	25;27
CAMKMT	2	25;40
CARD19	2	40;41
CARD6	2	25;42
CARD8-AS1	2	25;42
CARF	2	40;41
CARMIL1	2	40;41
CARMIL3	2	25;40
CARNS1	2	25;41
CASC15	2	25;41
CASP4	2	25;42
CASS4	2	25;42
CAT	2	25;40
CATSPER2P1	2	25;41
CAVIN2	2	25;42
CBR1	2	40;41
CBSL	2	40;42
CCDC136	2	25;41
CCDC144NL-AS1	2	25;42
CCDC18-AS1	2	25;41
CCDC184	2	25;40
CCDC188	2	25;42
CCDC50	2	25;41
CCDC57	2	25;41
CCDC78	2	25;40
CCDC85A	2	25;42
CCDC87	2	25;42
CCK	2	40;42
CCNA1	2	25;42
CCND2	2	25;41
CCNH	2	40;41
CCNL2	2	40;41
CCNO	2	27;41
CCNYL2	2	25;42
CCR1	2	25;42
CCR2	2	25;42
CCR5	2	25;42
CCR9	2	25;42
CCS	2	40;41
CCSER2	2	25;40
CCZ1	2	40;41
CD163	2	25;42
CD164	2	25;40
CD37	2	25;42
CD4	2	25;42
CD59	2	25;40
CD83	2	25;42
CD86	2	25;42
CD93	2	25;42
CD99	2	25;41
CDC14A	2	25;42
CDC16	2	25;41
CDC26	2	25;41
CDC42BPG	2	25;42
CDC42EP4	2	25;42
CDC42SE2	2	40;41
CDCA5	2	25;42
CDH12	2	25;41
CDH13	2	41;42
CDH22	2	25;27
CDH8	2	25;42
CDK2	2	25;42
CDK5R1	2	25;41
CDK9	2	40;41
CDKN1B	2	25;41
CDKN2AIP	2	25;41
CDKN2C	2	25;40
CELSR1	2	25;41
CENPC	2	40;41
CEP152	2	25;41
CEP164	2	25;40
CEP170B	2	25;40
CEP350	2	25;41
CEP41	2	25;40
CEP68	2	25;41
CES4A	2	25;41
CFAP221	2	25;41
CFAP46	2	25;41
CHD4	2	40;41
CHDH	2	25;41
CHGA	2	40;41
CHI3L1	2	40;42
CHI3L2	2	25;42
CHML	2	25;42
CHP1	2	25;41
CHRM2	2	25;42
CHRM4	2	25;42
CHRNB2	2	25;42
CHST1	2	40;41
CHST10	2	40;41
CHST13	2	25;42
CHST15	2	40;41
CHST3	2	25;42
CHSY1	2	25;27
CIITA	2	25;42
CKM	2	25;42
CKMT1B	2	25;41
CLASP2	2	25;41
CLCN4	2	25;41
CLDN11	2	40;41
CLDN16	2	25;42
CLDN4	2	25;42
CLDN5	2	25;40
CLEC11A	2	40;41
CLEC18B	2	25;42
CLEC2B	2	25;42
CLEC2L	2	25;41
CLEC4E	2	25;42
CLEC4GP1	2	41;42
CLIC1	2	25;42
CLK1	2	25;40
CLK4	2	40;41
CLMN	2	25;42
CLSTN1	2	25;40
CLSTN2	2	25;42
CLTC	2	25;40
CMAS	2	40;41
CMSS1	2	25;41
CMTM7	2	25;42
CMTR1	2	25;40
CNOT4	2	25;41
CNTNAP1	2	25;42
CNTNAP5	2	25;42
COG1	2	25;41
COL16A1	2	40;41
COL19A1	2	25;42
COL25A1	2	25;42
COL5A3	2	40;41
COL9A1	2	40;41
COL9A2	2	40;41
COLCA2	2	25;40
COLGALT1	2	25;40
COLGALT2	2	25;41
COMMD2	2	40;41
COMMD6	2	25;41
COMP	2	25;42
COMT	2	40;41
COPE	2	40;41
COPG1	2	25;40
COPS4	2	40;41
COPS7A	2	25;41
COQ10A	2	40;41
COQ6	2	25;41
CORO2B	2	25;41
CORO6	2	25;41
CORT	2	25;41
COX17	2	25;40
COX18	2	40;41
COX20	2	25;41
CPLX1	2	25;41
CPNE6	2	40;41
CPSF1P1	2	25;42
CPVL	2	25;42
CRABP1	2	25;41
CRB1	2	25;41
CREB3L1	2	25;27
CREBRF	2	25;41
CRH	2	41;42
CRIPT	2	25;40
CROCCP1	2	25;42
CRYBA1	2	25;42
CRYBB1	2	25;42
CRYBB2	2	40;41
CSF1	2	25;42
CSF2RB	2	25;42
CSF3	2	25;42
CSF3R	2	25;42
CSPG4P12	2	25;40
CSPG5	2	40;41
CSRP2	2	25;41
CSTA	2	25;42
CSTB	2	25;41
CTCF	2	25;41
CTGF	2	27;41
CTNNA2	2	40;41
CTSH	2	25;40
CTSS	2	25;42
CTSZ	2	25;41
CTXN1	2	25;41
CUTALP	2	40;41
CWF19L2	2	25;41
CXCL14	2	40;41
CXCL8	2	25;42
CXCR1	2	25;42
CXCR2	2	25;42
CXCR4	2	25;40
CXorf56	2	25;41
CXXC4-AS1	2	25;42
CYB5R1	2	41;42
CYBA	2	25;42
CYP26A1	2	25;42
CYP4B1	2	25;27
CYTIP	2	25;42
D2HGDH	2	40;41
DAAM1	2	40;41
DAPP1	2	25;42
DCAF16	2	25;41
DCLK1	2	25;42
DCTN2	2	25;41
DCTN5	2	25;41
DCX	2	25;41
DDIT4L	2	25;42
DDX17	2	40;41
DDX24	2	40;42
DDX25	2	40;41
DDX42	2	25;41
DEDD2	2	25;41
DEFB109D	2	25;42
DENND4A	2	40;41
DENND6B	2	40;41
DEPP1	2	25;42
DGCR5	2	25;25;41
DGCR8	2	40;41
DGKI	2	25;42
DGKZ	2	25;40
DHDDS	2	25;41
DHRS7C	2	27;42
DHX35	2	25;40
DIO3	2	25;27
DIRAS3	2	40;41
DLD	2	40;41
DLK2	2	25;42
DLL1	2	25;40
DLL4	2	25;42
DLSTP1	2	25;42
DMAC1	2	25;41
DNAH11	2	25;42
DNAH2	2	25;42
DNAH3	2	25;42
DNAJC10	2	40;41
DNAJC2	2	25;41
DNASE2	2	25;40
DNM1L	2	25;40
DNM3OS	2	25;41
DNPH1	2	40;41
DOCK2	2	25;42
DOCK6	2	25;41
DOCK8	2	25;42
DOK1	2	25;42
DOP1B	2	25;42
DPP6	2	25;41
DPP9	2	25;40
DPY19L2P2	2	25;42
DRD5P1	2	25;42
DSG2	2	25;42
DSG3	2	25;42
DTD1	2	25;41
DTNA	2	25;40
DTX3	2	40;41
DUSP1	2	25;40
DUSP27	2	27;42
DUSP4	2	25;41
DUXAP8	2	25;41
DYNC2LI1	2	40;41
DYNLL1	2	40;41
E2F4	2	25;41
EBI3	2	25;42
EDEM1	2	40;41
EDN1	2	25;27
EDNRB	2	25;40
EFEMP2	2	25;40
EFHD1	2	41;42
EFNA4	2	25;42
EGFR	2	25;42
EGLN1	2	25;41
EGLN3	2	25;40
EGR1	2	41;42
EHD2	2	25;40
EIF1AY	2	40;41
EIF2B3	2	25;41
EIF3C	2	40;41
EIF3CL	2	40;41
EIF3EP1	2	25;42
EIF3K	2	40;41
EIF5	2	40;41
ELK4	2	25;41
ELOVL6	2	25;41
EMBP1	2	25;42
EMILIN1	2	25;40
EML4	2	40;41
EMP1	2	25;42
EMP2	2	25;40
EMX2OS	2	25;42
ENAH	2	25;40
ENDOV	2	25;41
ENPP4	2	40;41
ENTPD1	2	25;40
ENTPD3	2	25;42
EPCAM-DT	2	25;42
EPHA10	2	25;27
EPHX2	2	40;41
EPM2A	2	25;41
EPS15	2	25;40
ERAP2	2	25;42
ERBIN	2	25;40
ERC2	2	25;42
ERCC3	2	25;40
ERFE	2	25;42
ERGIC3	2	40;41
ESRRG	2	25;41
ESYT1	2	25;40
ETFDH	2	25;41
ETNPPL	2	25;40
EVC2	2	25;42
EVI2B	2	25;42
EWSAT1	2	25;42
EXD2	2	25;41
EXOC3L4	2	27;42
EXOG	2	25;41
EXTL1	2	25;41
EYA3	2	40;41
EZR	2	25;40
F2RL1	2	25;42
F7	2	25;42
FABP6	2	25;41
FABP7	2	25;40
FAHD2B	2	25;41
FAIM2	2	25;41
FAM111A	2	25;40
FAM118A	2	40;41
FAM131A	2	25;41
FAM133B	2	25;41
FAM133CP	2	41;42
FAM135B	2	25;42
FAM13A-AS1	2	40;41
FAM160A1	2	25;42
FAM160A2	2	25;40
FAM163B	2	25;42
FAM167B	2	25;42
FAM171A2	2	25;41
FAM173A	2	40;41
FAM174B	2	25;41
FAM177B	2	25;42
FAM181A	2	25;27
FAM181B	2	25;27
FAM193B	2	40;41
FAM19A2	2	41;42
FAM204A	2	40;41
FAM215B	2	40;41
FAM234B	2	25;42
FAM43A	2	25;27
FAM66B	2	25;41
FAM66C	2	40;41
FAM71E1	2	25;41
FAM83H	2	25;27
FAM86B1	2	25;40
FAM86HP	2	25;42
FAM89A	2	25;42
FAM91A1	2	25;41
FAM98C	2	25;41
FARSA	2	25;40
FASN	2	25;40
FAU	2	25;41
FAXC	2	41;42
FBLN1	2	25;42
FBN3	2	25;42
FBXL18	2	25;41
FBXL19	2	25;41
FBXO2	2	25;40
FBXO30	2	25;41
FBXO32	2	25;41
FBXO36	2	40;41
FCGBP	2	25;42
FCGR2A	2	25;42
FCGR2C	2	25;42
FCGR3A	2	25;42
FCGR3B	2	25;42
FCHO2	2	25;41
FCRLA	2	25;42
FDPS	2	40;41
FEM1C	2	25;41
FER1L6	2	25;42
FERMT2	2	25;40
FEZF1	2	25;42
FGF12	2	40;41
FGF17	2	25;41
FGFR1OP2	2	25;41
FGFR3	2	40;41
FGFRL1	2	25;41
FGR	2	25;42
FHL2	2	41;42
FIBCD1	2	25;27
FILIP1	2	25;27
FKBP10	2	25;40
FKBP11	2	25;41
FKBP9	2	40;41
FKRP	2	25;40
FLCN	2	40;41
FLRT2	2	40;41
FLT1	2	25;42
FMNL2	2	40;41
FN3K	2	25;41
FNDC11	2	25;42
FNDC4	2	25;41
FNIP2	2	40;41
FO538757	2	40;41
FOS	2	25;41
FOSL1	2	25;42
FOXD1	2	25;42
FOXF1	2	25;42
FOXJ1	2	25;42
FOXP1	2	40;41
FOXRED1	2	25;40
FP236383	2	25;25;25;40
FPGS	2	40;41
FPR1	2	25;42
FRAT2	2	25;41
FRG1CP	2	40;41
FRMPD2	2	25;27
FRMPD2B	2	25;42
FRS3	2	25;41
FRY	2	40;41
FSTL4	2	25;42
FSTL5	2	25;42
FTCDNL1	2	25;41
FTL	2	25;40
FXR1	2	25;41
FYB1	2	25;42
FZD2	2	25;42
FZD7	2	27;42
G0S2	2	25;40
G3BP1	2	25;41
GAB1	2	25;41
GAB3	2	25;42
GABARAPL1	2	25;41
GABPB1-AS1	2	40;41
GABRG3	2	25;41
GABRR2	2	25;42
GACAT3	2	25;42
GAD2	2	41;42
GADD45G	2	25;40
GALNT15	2	25;42
GALNT17	2	25;42
GALR1	2	25;42
GALT	2	25;41
GAPDHP37	2	25;42
GAPT	2	25;42
GAREM2	2	25;40
GARNL3	2	25;40
GASAL1	2	25;42
GATA2	2	25;42
GATA2-AS1	2	25;42
GATM	2	25;41
GBA	2	25;40
GBP2	2	25;42
GCNA	2	25;41
GCNT4	2	25;42
GDPGP1	2	25;40
GEM	2	25;42
GFM1	2	25;41
GFOD1	2	40;41
GHRLOS	2	40;42
GIMAP2	2	25;42
GIMAP4	2	25;42
GJA4	2	25;42
GKAP1	2	25;41
GLI1	2	25;42
GLIDR	2	40;41
GLRA3	2	41;42
GLT1D1	2	25;41
GLTPD2	2	25;42
GNG4	2	41;42
GNLY	2	25;42
GNPTAB	2	25;41
GOLGA3	2	40;41
GOLGA7B	2	40;41
GOLGA8S	2	25;42
GOLIM4	2	25;41
GOLT1A	2	25;42
GPAT2P2	2	40;41
GPATCH4	2	25;41
GPC6	2	25;41
GPLD1	2	25;41
GPR146	2	25;42
GPR149	2	25;42
GPR158	2	25;42
GPR171	2	25;41
GPR183	2	25;42
GPR22	2	40;41
GPR4	2	25;42
GPR61	2	25;42
GPRASP1	2	25;41
GPRIN2	2	25;42
GPT2	2	25;42
GPX1	2	25;40
GRAMD1B	2	25;40
GRAMD2B	2	25;41
GRAMD4	2	25;40
GRB14	2	25;41
GRIA2	2	40;41
GRID1	2	25;41
GRIK1-AS1	2	25;42
GRIK2	2	25;41
GRIK4	2	25;40
GRIN2A	2	25;41
GRIN2B	2	25;41
GRIN3A	2	25;42
GRIPAP1	2	25;41
GRM3	2	25;40
GRM5	2	25;42
GRM8	2	25;42
GRTP1	2	25;42
GSAP	2	40;41
GSDMB	2	25;41
GSDMD	2	25;40
GSPT1	2	25;41
GSTK1	2	40;41
GSTM2	2	25;40
GSTP1	2	25;40
GSTT2B	2	40;41
GSTZ1	2	25;40
GSX1	2	25;27
GTF3C6	2	25;40
GYS2	2	25;42
H2AFZ	2	40;41
HABP4	2	25;41
HAGH	2	40;41
HAMP	2	25;40
HAND2-AS1	2	25;42
HAPLN1	2	25;41
HCLS1	2	25;42
HDAC6	2	40;41
HEBP2	2	25;40
HECA	2	25;40
HECW1	2	25;42
HEPH	2	25;40
HERC2	2	25;40
HERC2P3	2	25;42
HERC4	2	25;40
HERPUD2	2	25;40
HES4	2	40;41
HEXIM1	2	25;41
HEYL	2	25;42
HGH1	2	25;40
HIBCH	2	25;41
HIF1A	2	25;41
HIGD2A	2	25;41
HINT2	2	40;41
HIPK4	2	25;42
HIST1H4C	2	40;41
HIST2H4A	2	40;41
HIVEP3	2	25;40
HK2	2	25;42
HLA-A	2	40;41
HLA-B	2	25;41
HLA-C	2	40;41
HLA-DMB	2	25;42
HLA-DPA1	2	25;42
HLA-DPB1	2	25;42
HLA-DQA1	2	25;42
HLA-DQB1-AS1	2	25;42
HLA-DRB5	2	25;42
HLA-E	2	25;40
HMCN2	2	25;40
HMGB2	2	25;41
HMGN1	2	40;41
HMGN2	2	40;41
HMGN5	2	25;40
HMOX1	2	25;42
HNRNPA1	2	40;41
HNRNPA1P46	2	25;42
HNRNPA1P48	2	25;41
HNRNPF	2	25;41
HOXA11	2	25;42
HOXA7	2	25;27
HOXC13	2	25;42
HOXC4	2	25;42
HOXD10	2	25;42
HOXD11	2	25;42
HOXD9	2	25;42
HPCA	2	25;42
HPCAL1	2	40;41
HPGDS	2	25;42
HPR	2	25;40
HR	2	25;27
HS3ST3B1	2	25;40
HSBP1L1	2	25;41
HSD17B7	2	25;40
HSP90AA1	2	40;41
HSPA2	2	40;41
HSPA6	2	25;42
HSPA7	2	25;42
HSPH1	2	40;41
HTD2	2	25;42
HTR4	2	25;42
HTR6	2	25;42
HTT	2	25;40
HVCN1	2	25;42
ICA1	2	25;41
ICAM1	2	25;42
ID1	2	25;40
ID4	2	25;42
IDH2	2	40;41
IDH3G	2	40;41
IER2	2	25;40
IFI27L1	2	40;41
IFI6	2	40;41
IFITM1	2	25;42
IFNGR1	2	25;40
IFT27	2	25;40
IFT52	2	25;41
IGF1R	2	25;40
IGFBP5	2	25;40
IGHA1	2	25;42
IGHG2	2	25;42
IGKC	2	25;42
IGLC2	2	25;42
IKBKG	2	25;42
IKZF1	2	25;42
IL13RA1	2	25;42
IL15RA	2	25;42
IL17RC	2	25;40
IL17REL	2	25;27
IL18	2	25;42
IL18R1	2	25;42
IL1R1	2	25;42
IL1R2	2	25;42
IL2RG	2	25;42
IL32	2	25;42
IL9	2	25;42
IMMT	2	25;41
INAFM2	2	25;41
INF2	2	25;27
ING1	2	25;41
INHBB	2	25;40
INPP5B	2	40;41
INPP5J	2	25;40
INPPL1	2	25;40
INSYN1-AS1	2	25;42
INTS6	2	25;40
INTU	2	40;41
IP6K3	2	25;42
IQCA1	2	40;41
IQCC	2	25;42
IQCK	2	25;41
IQGAP3	2	25;27
IQSEC3	2	25;41
IRAK3	2	25;42
IRF1	2	25;41
IRF2BPL	2	40;41
IRF3	2	25;41
IRF7	2	25;40
IRF8	2	25;42
IRGQ	2	25;41
ITGA1	2	25;41
ITGA5	2	25;42
ITGA6	2	25;40
ITGA9-AS1	2	40;41
ITGAM	2	25;42
ITGAV	2	25;41
ITGAX	2	41;42
ITGB2	2	25;42
ITPKB	2	25;42
ITPRIP	2	25;42
JADE2	2	40;41
JAM2	2	25;40
JDP2	2	25;41
JOSD2	2	40;41
JTB	2	25;40
JUNB	2	25;41
KANK2	2	25;40
KAT2B	2	25;40
KAZN	2	25;41
KCNA2	2	25;41
KCNB1	2	25;41
KCNE3	2	25;42
KCNF1	2	25;41
KCNH1	2	25;42
KCNH7	2	25;42
KCNIP3	2	25;41
KCNIP4	2	41;42
KCNIP4-IT1	2	25;41
KCNJ10	2	25;40
KCNJ13	2	25;42
KCNJ15	2	25;42
KCNJ2	2	40;41
KCNJ6	2	40;41
KCNJ9	2	25;41
KCNK3	2	25;42
KCNK4	2	25;42
KCNQ1OT1	2	40;41
KCNQ2	2	25;41
KCNQ5	2	25;42
KCNS2	2	25;42
KCNV1	2	41;42
KCP	2	25;42
KCTD15	2	25;40
KIAA0319	2	25;40
KIAA0319L	2	25;40
KIAA0895L	2	40;41
KIAA1217	2	41;42
KIDINS220	2	25;40
KIF12	2	25;42
KIF1B	2	25;40
KIF21A	2	25;40
KIF21B	2	25;40
KIF3C	2	25;41
KLF3	2	25;40
KLF3-AS1	2	25;41
KLF6	2	25;40
KLF9	2	40;41
KLHL2	2	25;41
KLHL24	2	25;41
KLHL6	2	25;42
KLK7	2	41;42
KLKB1	2	25;40
KMT2E	2	40;41
KNCN	2	25;42
KRBA1	2	25;40
KRI1	2	25;41
KRR1	2	40;41
KRT10	2	40;41
KRT17P3	2	25;42
KRT31	2	25;42
KRT5	2	25;42
KRT7	2	25;42
KRT83	2	25;42
KRT8P12	2	25;42
KYAT3	2	40;41
L1CAM	2	25;41
LAIR1	2	25;42
LAMB1	2	25;41
LAMB2	2	25;40
LAMP5	2	40;41
LANCL2	2	25;40
LAPTM4B	2	25;41
LARP1	2	25;40
LARP7	2	25;40
LAT2	2	25;42
LBP	2	25;42
LBX2	2	25;42
LBX2-AS1	2	25;42
LCLAT1	2	25;41
LCN10	2	25;42
LCN6	2	25;42
LCNL1	2	40;41
LCP1	2	25;42
LDLRAD4-AS1	2	25;42
LEF1	2	25;42
LENG8	2	40;41
LETMD1	2	25;41
LFNG	2	25;40
LGALS9	2	25;42
LHX1	2	25;42
LIFR	2	25;41
LILRA2	2	25;42
LILRA5	2	25;42
LIN28B-AS1	2	25;42
LIN7C	2	25;41
LINC-PINT	2	25;41
LINC00116	2	40;41
LINC00174	2	40;41
LINC00269	2	25;42
LINC00310	2	25;42
LINC00342	2	25;41
LINC00343	2	25;42
LINC00461	2	25;40
LINC00463	2	25;42
LINC00488	2	25;42
LINC00632	2	25;40
LINC00634	2	40;41
LINC00641	2	25;40
LINC00644	2	25;42
LINC00685	2	40;41
LINC00898	2	25;42
LINC00943	2	25;42
LINC00951	2	25;41
LINC00996	2	25;42
LINC01001	2	25;40
LINC01003	2	40;41
LINC01088	2	25;42
LINC01089	2	25;40
LINC01094	2	25;42
LINC01158	2	40;41
LINC01176	2	25;42
LINC01257	2	25;42
LINC01338	2	25;42
LINC01354	2	25;42
LINC01359	2	25;41
LINC01411	2	25;42
LINC01476	2	25;42
LINC01480	2	25;42
LINC01736	2	25;42
LINC01771	2	25;42
LINC01819	2	25;42
LINC01844	2	25;42
LINC01896	2	25;40
LINC02016	2	25;42
LINC02021	2	25;42
LINC02076	2	25;42
LINC02251	2	25;42
LINC02381	2	25;42
LINC02393	2	25;42
LINC02397	2	25;42
LINC02427	2	25;42
LINC02454	2	25;42
LINC02458	2	25;42
LINC02552	2	25;42
LMF1	2	25;40
LMTK2	2	25;41
LNPK	2	25;41
LONRF3	2	27;42
LOXHD1	2	25;42
LPA	2	25;42
LPL	2	25;41
LRFN2	2	25;42
LRG1	2	25;42
LRIF1	2	25;41
LRIG1	2	25;40
LRMDA	2	25;40
LRP4	2	25;42
LRP8	2	40;41
LRPPRC	2	25;41
LRRC24	2	25;42
LRRC28	2	25;41
LRRC29	2	25;42
LRRC32	2	25;42
LRRC37A3	2	40;41
LRRC4	2	25;41
LRRC4C	2	40;42
LRRC73	2	25;41
LRSAM1	2	25;41
LRTM2	2	25;42
LSM10	2	25;40
LSM14A	2	25;40
LSP1	2	25;41
LTBP3	2	40;41
LUZP2	2	41;42
LYPLAL1	2	40;41
LYVE1	2	25;42
LYZ	2	25;42
LZTR1	2	40;41
MAEA	2	25;40
MAF	2	25;40
MAF1	2	25;40
MAFF	2	25;42
MAGED2	2	40;41
MAGED4B	2	25;40
MAMSTR	2	25;41
MAN1A2P1	2	25;42
MAN1B1	2	40;41
MANF	2	25;40
MANSC1	2	25;41
MAP1LC3B2	2	41;42
MAP2K3	2	25;41
MAP3K20	2	25;41
MAP3K7	2	25;41
MAP3K9	2	25;41
MAPK1	2	25;41
MAPK8IP3	2	25;40
MAPKAPK5	2	25;41
MAPRE3	2	25;40
MAST3	2	25;41
MAT2A	2	25;27
MBNL2	2	40;41
MBP	2	40;41
MCF2L	2	40;41
MCHR1	2	25;42
MCHR2	2	25;42
MCL1	2	25;41
MCMBP	2	25;41
MDGA1	2	25;40
MECOM	2	25;42
MED13L	2	40;41
MED14	2	25;40
MED21	2	25;41
MED29	2	25;41
MEG3	2	40;41
MEG9	2	25;41
MEPCE	2	25;41
MERTK	2	25;42
METRN	2	40;41
METTL7A	2	25;41
METTL7B	2	25;42
MEX3C	2	25;41
MFHAS1	2	25;41
MFNG	2	25;42
MFSD13A	2	25;41
MFSD4A	2	25;42
MGAT3	2	25;41
MGP	2	25;40
MHENCR	2	25;41
MICA	2	25;40
MICAL2	2	25;41
MICAL3	2	25;41
MICALL2	2	40;41
MIDN	2	25;41
MIEN1	2	40;41
MIGA1	2	25;40
MIR1-1HG-AS1	2	25;42
MIRLET7BHG	2	40;41
MLH1	2	25;41
MLLT3	2	25;40
MLX	2	25;41
MMD2	2	25;40
MMEL1	2	25;42
MMP25-AS1	2	25;41
MMRN1	2	25;42
MNX1	2	25;42
MOAP1	2	25;41
MOB1B	2	25;41
MOB2	2	40;41
MOV10	2	25;40
MPP6	2	40;41
MPST	2	25;40
MPZL2	2	25;42
MRAS	2	25;40
MRGPRF	2	25;42
MRPL21	2	40;41
MRPL34	2	25;41
MRPL55	2	40;41
MRPS23	2	25;41
MRPS25	2	40;41
MRPS5	2	25;41
MRPS6	2	25;40
MRTO4	2	25;41
MRVI1	2	40;42
MS4A14	2	25;42
MS4A4A	2	25;42
MS4A6A	2	25;42
MS4A7	2	25;42
MSLN	2	25;42
MSMO1	2	27;40
MSR1	2	25;42
MST1L	2	25;40
MSX1	2	25;27
MT-TI	2	25;42
MT1A	2	25;42
MT1XP1	2	25;40
MTATP6P1	2	40;41
MTBP	2	25;42
MTCH1	2	25;40
MTG2	2	40;41
MTHFD2	2	25;42
MTMR1	2	40;41
MTMR10	2	25;40
MTND1P23	2	40;41
MTR	2	25;41
MTX2	2	25;41
MVK	2	25;40
MXD1	2	25;41
MYADM	2	25;41
MYBPH	2	25;42
MYCBPAP	2	25;40
MYEF2	2	40;41
MYL5	2	40;41
MYLK2	2	25;42
MYO10	2	25;40
MYO16	2	25;41
MYOT	2	25;42
MYT1L	2	25;41
NAA15	2	40;41
NAA16	2	25;41
NAP1L2	2	41;42
NAPB	2	25;42
NASP	2	40;41
NAT8L	2	25;40
NAV2	2	40;41
NBEA	2	25;42
NBPF10	2	40;42
NBPF12	2	40;41
NBPF14	2	25;40
NBPF15	2	40;41
NBPF8	2	40;41
NCBP2	2	25;40
NCF4	2	25;42
NCOA7	2	41;42
NDRG4	2	25;40
NDST1	2	25;40
NDUFS4	2	40;41
NDUFV1	2	40;41
NECTIN2	2	25;41
NEFH	2	25;41
NEK10	2	25;41
NEK2	2	25;42
NELFA	2	25;41
NELL2	2	41;42
NETO2	2	25;42
NEUROD1	2	27;41
NF1	2	25;41
NFATC1	2	25;42
NFATC2	2	25;42
NFATC4	2	25;40
NFE2L2	2	25;40
NFKB2	2	25;42
NFKBIZ	2	25;40
NFYB	2	40;41
NGFR	2	25;42
NIM1K	2	25;41
NINJ1	2	25;40
NIPAL3	2	25;40
NIPBL	2	25;41
NIPSNAP1	2	25;41
NIPSNAP2	2	40;41
NIT1	2	40;41
NKAIN2	2	25;41
NKX6-1	2	25;42
NLGN4X	2	25;41
NLRC5	2	25;42
NLRP3P1	2	25;42
NME1	2	40;41
NMRAL1	2	40;41
NMU	2	41;42
NNAT	2	40;42
NOA1	2	40;41
NOL10	2	25;41
NOL6	2	25;41
NOL8	2	25;41
NOL9	2	25;40
NOP2	2	25;41
NOP53	2	25;41
NORAD	2	25;41
NOS1	2	25;41
NOS3	2	25;42
NOX5	2	25;42
NPC1L1	2	25;42
NPEPL1	2	40;41
NPIPB11	2	40;41
NPIPB6	2	25;41
NPIPP1	2	25;41
NPTN	2	41;42
NPTN-IT1	2	25;42
NPTX1	2	25;41
NPTXR	2	25;41
NPW	2	27;41
NPY	2	25;41
NR2C1	2	40;41
NREP	2	25;40
NRXN1	2	40;41
NSD3	2	40;41
NSF	2	25;40
NSUN2	2	40;41
NTM	2	25;40
NTPCR	2	25;40
NUAK1	2	25;41
NUDCD2	2	40;41
NUDT16L1	2	40;41
NUDT5	2	25;41
NUDT9	2	25;41
NUFIP2	2	25;41
NUMBL	2	25;42
NUP210L	2	25;42
NUP214	2	40;41
NUTM2A	2	25;42
NXPH1	2	41;42
NXPH2	2	25;42
NYAP2	2	25;42
OBSCN-AS1	2	25;42
OCA2	2	25;42
OCIAD1	2	40;41
OGFOD3	2	25;40
OGFRL1	2	25;41
OGT	2	40;41
OLFM2	2	40;41
OPA1	2	25;40
OPHN1	2	25;40
OPRL1	2	25;41
OR10AC1	2	25;42
OR14I1	2	25;42
OR1F1	2	25;42
OR1H1P	2	25;42
OR2A1-AS1	2	25;41
OR2S1P	2	25;42
OR2T8	2	25;42
OR2W3	2	25;42
OR7A5	2	25;42
OR7C1	2	25;42
OR7E47P	2	25;42
ORMDL1	2	40;41
OSBPL10	2	25;41
OSMR	2	25;42
OSR1	2	25;42
OST4	2	25;41
OTOA	2	25;42
OTP	2	25;27
OTUD1	2	25;41
OTUD4	2	25;41
OVOL2	2	25;42
OXGR1	2	25;42
P4HA1	2	25;40
PAAF1	2	40;41
PABPC1	2	25;40
PABPN1	2	40;41
PACRG-AS3	2	25;42
PACS2	2	40;41
PAPOLA	2	25;40
PARGP1	2	25;41
PARN	2	25;41
PARP9	2	25;40
PARVG	2	25;42
PAX1	2	25;42
PCAT19	2	25;42
PCBD1	2	25;41
PCDH17	2	25;27
PCDHAC2	2	25;42
PCDHGB6	2	41;42
PCDHGC5	2	25;42
PCED1B-AS1	2	25;42
PCGF5	2	25;41
PCID2	2	25;41
PCK1	2	25;42
PCMT1	2	25;40
PCMTD1	2	25;40
PCMTD2	2	40;41
PCOLCE	2	25;40
PCP4L1	2	25;41
PCSK1	2	25;42
PCYOX1L	2	25;42
PCYT2	2	25;40
PDCD11	2	25;40
PDCD4	2	25;40
PDE2A	2	25;41
PDE3B	2	40;41
PDGFRL	2	25;42
PDK2	2	25;41
PDLIM2	2	40;41
PDPK1	2	40;41
PDZD7	2	25;41
PECAM1	2	25;42
PEG13	2	25;42
PELI1	2	25;41
PER1	2	25;41
PFKFB1	2	25;42
PGGT1B	2	25;41
PGPEP1L	2	25;42
PHACTR1	2	25;40
PHBP9	2	25;42
PHF10	2	25;40
PHF21B	2	25;40
PIAS2	2	25;41
PID1	2	40;41
PIEZO1	2	25;40
PIGC	2	25;41
PIGG	2	40;41
PIGQ	2	40;41
PIGZ	2	25;40
PIK3R5	2	25;42
PILRB	2	25;41
PITX1	2	25;42
PITX2	2	25;42
PIWIL1	2	25;42
PKD1	2	25;41
PKIB	2	25;41
PKLR	2	25;42
PKN2	2	25;41
PKN3	2	25;42
PLA1A	2	25;42
PLA2G16	2	40;41
PLAC8	2	25;42
PLAGL2	2	25;27
PLBD1	2	25;42
PLCB1	2	25;41
PLCB3	2	25;40
PLCG2	2	25;42
PLCXD2	2	41;42
PLEKHA7	2	25;42
PLEKHB1	2	40;41
PLEKHG1	2	25;40
PLEKHH3	2	25;41
PLEKHO2	2	25;40
PLIN1	2	25;42
PLIN4	2	25;42
PLIN5	2	25;40
PLK5	2	25;41
PLOD1	2	25;41
PLOD3	2	41;42
PLP1	2	40;41
PLPPR4	2	25;42
PLSCR4	2	25;42
PLTP	2	25;40
PMM1	2	40;41
PNCK	2	40;41
PNISR	2	25;41
PNMA3	2	25;41
PNN	2	40;41
[truncated: 9,122 more rows]

## Sheet: blood
genes	Freq	datasets
SLC25A37	2	24;50
ACOT2	1	24
ACSF3	1	24
ANXA11	1	24
ATXN7L3	1	24
BBS12	1	24
BBS7	1	24
C1orf115	1	24
C1orf233	1	24
C3orf80	1	24
C6orf165	1	24
C6orf223	1	24
CA13	1	24
CASP5	1	24
CCL19	1	24
CCL20	1	24
CCL8	1	24
CD300E	1	24
CDK2	1	24
CECR5	1	24
CEP152	1	24
CHIT1	1	24
CHORDC1	1	24
CISH	1	24
CLDN1	1	24
CSF2	1	24
CXCL6	1	24
DDX52	1	24
DLL4	1	24
DNAJB13	1	24
EDN1	1	24
EVC2	1	24
FAM111A	1	24
FAM124A	1	24
FAM126A	1	24
FAM177A1	1	24
FAM213B	1	24
FGF2	1	24
FGFR1OP2	1	24
FZD7	1	24
GK5	1	24
GM2A	1	24
GTF2E2	1	24
HBA1	1	50
HBA2	1	50
HBG1	1	50
HBG2	1	50
HECW2	1	24
HHLA2	1	24
HPSE	1	24
IFT81	1	24
IGFN1	1	24
IL12B	1	24
IL19	1	24
IL23A	1	24
IL2RA	1	24
IL6	1	24
INHBA	1	24
JRKL	1	24
KANSL1L	1	24
KCNJ15	1	24
KIAA0226L	1	24
KLC2	1	24
KRCC1	1	24
KTN1	1	24
LEPREL1	1	24
LOXL2	1	24
MAPRE3	1	24
MCFD2	1	24
MCTP2	1	24
MIR1249	1	24
MMP8	1	24
MPND	1	24
MYEOV	1	24
NAGLU	1	24
NAMPT	1	24
NAT8L	1	24
NEK11	1	24
NKX3-1	1	24
NME7	1	24
NOD2	1	24
NT5E	1	24
OSM	1	24
OTOF	1	24
PF4	1	24
PGAP3	1	24
PHTF1	1	24
PID1	1	24
PLCB4	1	24
PLEKHN1	1	24
PLXNB1	1	24
PPBP	1	24
PPM1H	1	24
PRDM8	1	24
PROCR	1	24
PTGES	1	24
PTGS2	1	24
PVALB	1	24
R3HCC1	1	24
RASEF	1	24
RETN	1	24
RYR1	1	24
S100A12	1	24
SCARF2	1	24
SDCCAG8	1	24
SERPINA9	1	24
SERPINB7	1	24
SERPINB9	1	24
SGK1	1	24
SLC25A39	1	50
SLC25A43	1	50
SLC45A1	1	24
SMO	1	24
SMPDL3A	1	24
SNX25	1	24
SOX13	1	24
SOX5	1	24
SPARC	1	24
STAC	1	24
STX1A	1	24
TEFM	1	24
TGFA	1	24
TIA1	1	24
TMEM54	1	24
TMPRSS9	1	24
TSPAN33	1	24
TTLL7	1	24
TYRO3	1	24
VCAN	1	24
VEGFA	1	24
VWCE	1	24
WASF1	1	24
ZDHHC13	1	24
ZDHHC2	1	24
ZNF414	1	24
ZNF654	1	24

## Sheet: brain_late_striatal_neuronal_MS
genes	Freq	datasets
AATK	3	28;29;30
ABCA5	3	28;29;30
ABCB9	3	28;29;30
ABCC5	3	28;29;30
ABCC8	3	28;29;30
ABHD12B	3	28;29;30
ABHD3	3	28;29;30
ABI1	3	28;29;30
ABI2	3	28;29;30
ABLIM1	3	28;29;30
ABLIM2	3	28;29;30
AC004076	3	28;29;30
AC005697	3	28;29;30
AC008537	3	28;29;30
AC079447	3	28;29;30
AC098582	3	28;29;30
AC098850	3	28;29;30
AC139491	3	28;29;30
ACACA	3	28;29;30
ACADM	3	28;29;30
ACAP3	3	28;29;30
ACOT7	3	28;29;30
ACTB	3	28;29;30
ACTN1	3	28;29;30
ACTN2	3	28;29;30
ACYP2	3	28;29;30
ADAM10	3	28;29;30
ADAM12	3	28;29;30
ADAM22	3	28;29;30
ADAM23	3	28;29;30
ADAMTS19	3	28;29;30
ADARB1	3	28;29;30
ADARB2	3	28;29;30
ADCY3	3	28;29;30
ADCY5	3	28;29;30
ADCY9	3	28;29;30
ADD1	3	28;29;30
ADGRB1	3	28;29;30
ADGRV1	3	28;29;30
AF241726	3	28;29;30
AGBL4	3	28;29;30
AGO4	3	28;29;30
AGPAT5	3	28;29;30
AGTPBP1	3	28;29;30
AHCYL2	3	28;29;30
AHI1	3	28;29;30
AKAP11	3	28;29;30
AKAP6	3	28;29;30
AKT3	3	28;29;30
AL592183	3	28;29;30
ALDH3A2	3	28;29;30
ALG14	3	28;29;30
ALG6	3	28;29;30
ALKBH8	3	28;29;30
ALMS1	3	28;29;30
AMER2	3	28;29;30
AMY2B	3	28;29;30
ANAPC1	3	28;29;30
ANKAR	3	28;29;30
ANKMY2	3	28;29;30
ANKRD12	3	28;29;30
ANKRD13A	3	28;29;30
ANKRD18A	3	28;29;30
ANKRD33B	3	28;29;30
ANKRD36B	3	28;29;30
ANKRD36C	3	28;29;30
ANKRD49	3	28;29;30
ANKS1B	3	28;29;30
ANO3	3	28;29;30
ANO4	3	28;29;30
ANXA11	3	28;29;30
AP1G2	3	28;29;30
APLF	3	28;29;30
APLP1	3	28;29;30
APOE	3	28;29;30
APOLD1	3	28;29;30
ARHGAP10	3	28;29;30
ARHGAP20	3	28;29;30
ARHGAP32	3	28;29;30
ARHGEF11	3	28;29;30
ARHGEF2	3	28;29;30
ARHGEF4	3	28;29;30
ARHGEF9	3	28;29;30
ARID4A	3	28;29;30
ARID5B	3	28;29;30
ARL13B	3	28;29;30
ARL6	3	28;29;30
ARMC2	3	28;29;30
ARNT2	3	28;29;30
ASAP2	3	28;29;30
ASCC3	3	28;29;30
ASIC2	3	28;29;30
ATF7IP2	3	28;29;30
ATL1	3	28;29;30
ATL2	3	28;29;30
ATP1B1	3	28;29;30
ATP1B3	3	28;29;30
ATP2B1	3	28;29;30
ATP2B2	3	28;29;30
ATP5IF1	3	28;29;30
ATP5MPL	3	28;29;30
ATP9B	3	28;29;30
ATPAF1	3	28;29;30
ATR	3	28;29;30
ATRNL1	3	28;29;30
ATRX	3	28;29;30
ATXN1	3	28;29;30
ATXN2L	3	28;29;30
AVIL	3	28;29;30
B3GALT5	3	28;29;30
B3GAT2	3	28;29;30
B3GLCT	3	28;29;30
B9D1	3	28;29;30
BAIAP2	3	28;29;30
BAIAP2L2	3	28;29;30
BAIAP3	3	28;29;30
BBOF1	3	28;29;30
BBS2	3	28;29;30
BCCIP	3	28;29;30
BCL11A	3	28;29;30
BCOR	3	28;29;30
BDP1	3	28;29;30
BICC1	3	28;29;30
BICDL1	3	28;29;30
BICRAL	3	28;29;30
BIN3	3	28;29;30
BLCAP	3	28;29;30
BTBD10	3	28;29;30
BZW2	3	28;29;30
C10orf67	3	28;29;30
C15orf41	3	28;29;30
C1orf159	3	28;29;30
C1orf52	3	28;29;30
C1QTNF3-AMACR	3	28;29;30
C1QTNF4	3	28;29;30
C2CD5	3	28;29;30
C4orf47	3	28;29;30
C4orf50	3	28;29;30
C6orf141	3	28;29;30
C8orf34	3	28;29;30
CA12	3	28;29;30
CACHD1	3	28;29;30
CACNA1A	3	28;29;30
CACNA1B	3	28;29;30
CACNA1D	3	28;29;30
CACNA1E	3	28;29;30
CACNA1I	3	28;29;30
CACNA2D3	3	28;29;30
CACNB4	3	28;29;30
CALB1	3	28;29;30
CALM1	3	28;29;30
CAMK2A	3	28;29;30
CAMKK1	3	28;29;30
CAMKK2	3	28;29;30
CAMKMT	3	28;29;30
CAMKV	3	28;29;30
CAMTA1	3	28;29;30
CAPRIN2	3	28;29;30
CARMIL1	3	28;29;30
CARNMT1	3	28;29;30
CASC4	3	28;29;30
CASK	3	28;29;30
CASTOR2	3	28;29;30
CAT	3	28;29;30
CC2D1A	3	28;29;30
CCDC122	3	28;29;30
CCDC144NL	3	28;29;30
CCDC171	3	28;29;30
CCDC18	3	28;29;30
CCDC191	3	28;29;30
CCDC3	3	28;29;30
CCDC30	3	28;29;30
CCDC34	3	28;29;30
CCDC57	3	28;29;30
CCDC65	3	28;29;30
CCDC7	3	28;29;30
CCDC85A	3	28;29;30
CCDC88A	3	28;29;30
CCDC88C	3	28;29;30
CCDC91	3	28;29;30
CCDC92	3	28;29;30
CCM2	3	28;29;30
CCND3	3	28;29;30
CCNH	3	28;29;30
CCNY	3	28;29;30
CCPG1	3	28;29;30
CCSER1	3	28;29;30
CD226	3	28;29;30
CDC123	3	28;29;30
CDC40	3	28;29;30
CDC42BPA	3	28;29;30
CDH11	3	28;29;30
CDH12	3	28;29;30
CDH20	3	28;29;30
CDH6	3	28;29;30
CDH7	3	28;29;30
CDH8	3	28;29;30
CDH9	3	28;29;30
CDK14	3	28;29;30
CDK18	3	28;29;30
CDK5RAP3	3	28;29;30
CDK6	3	28;29;30
CDK8	3	28;29;30
CDKL5	3	28;29;30
CDO1	3	28;29;30
CDR2	3	28;29;30
CELF2	3	28;29;30
CENPP	3	28;29;30
CEP126	3	28;29;30
CEP128	3	28;29;30
CEP162	3	28;29;30
CEP290	3	28;29;30
CEP83	3	28;29;30
CERCAM	3	28;29;30
CERS4	3	28;29;30
CFAP161	3	28;29;30
CFAP46	3	28;29;30
CFAP61	3	28;29;30
CFAP69	3	28;29;30
CFTR	3	28;29;30
CHCHD3	3	28;29;30
CHCHD6	3	28;29;30
CHL1	3	28;29;30
CHN1	3	28;29;30
CHST11	3	28;29;30
CHST15	3	28;29;30
CHSY3	3	28;29;30
CKMT1B	3	28;29;30
CLASP1	3	28;29;30
CLDN12	3	28;29;30
CLIP2	3	28;29;30
CLMN	3	28;29;30
CLTC	3	28;29;30
CLU	3	28;29;30
CMC2	3	28;29;30
CNKSR2	3	28;29;30
CNTN3	3	28;29;30
CNTN5	3	28;29;30
CNTNAP3B	3	28;29;30
CNTNAP5	3	28;29;30
CNTRL	3	28;29;30
COA1	3	28;29;30
COBL	3	28;29;30
COL19A1	3	28;29;30
COL26A1	3	28;29;30
COLQ	3	28;29;30
CORO2B	3	28;29;30
COX11	3	28;29;30
COX7A2L	3	28;29;30
CPLANE1	3	28;29;30
CRB1	3	28;29;30
CREM	3	28;29;30
CRYAB	3	28;29;30
CRYBG3	3	28;29;30
CRYM	3	28;29;30
CSMD2	3	28;29;30
CSMD3	3	28;29;30
CST3	3	28;29;30
CTDSPL	3	28;29;30
CTXN1	3	28;29;30
CWC27	3	28;29;30
CX3CL1	3	28;29;30
CYFIP2	3	28;29;30
CYTH1	3	28;29;30
DACH1	3	28;29;30
DACH2	3	28;29;30
DAPK1	3	28;29;30
DARS	3	28;29;30
DCBLD2	3	28;29;30
DCLK1	3	28;29;30
DCLK3	3	28;29;30
DDHD1	3	28;29;30
DDX24	3	28;29;30
DDX5	3	28;29;30
DECR1	3	28;29;30
DENND1B	3	28;29;30
DESI2	3	28;29;30
DGKB	3	28;29;30
DGKG	3	28;29;30
DGKH	3	28;29;30
DGKI	3	28;29;30
DGLUCY	3	28;29;30
DHX36	3	28;29;30
DIAPH2	3	28;29;30
DKK3	3	28;29;30
DLC1	3	28;29;30
DLG1	3	28;29;30
DLGAP2	3	28;29;30
DLGAP3	3	28;29;30
DMTF1	3	28;29;30
DNAAF4	3	28;29;30
DNAH2	3	28;29;30
DNAH6	3	28;29;30
DNAH9	3	28;29;30
DNAJB14	3	28;29;30
DNAJB2	3	28;29;30
DNAJC24	3	28;29;30
DNMT3A	3	28;29;30
DOCK10	3	28;29;30
DOCK5	3	28;29;30
DOK6	3	28;29;30
DPH6	3	28;29;30
DPP10	3	28;29;30
DPY19L2	3	28;29;30
DPY19L3	3	28;29;30
DSCAM	3	28;29;30
DST	3	28;29;30
DTNB	3	28;29;30
DUT	3	28;29;30
DYNC2LI1	3	28;29;30
DYSF	3	28;29;30
DZIP1	3	28;29;30
DZIP3	3	28;29;30
E2F3	3	28;29;30
ECE1	3	28;29;30
ECHDC1	3	28;29;30
ECI2	3	28;29;30
ECPAS	3	28;29;30
EDRF1	3	28;29;30
EEF1A1	3	28;29;30
EEPD1	3	28;29;30
EFCAB2	3	28;29;30
EFCAB6	3	28;29;30
EFHC1	3	28;29;30
EFNA5	3	28;29;30
EFNB2	3	28;29;30
EFR3B	3	28;29;30
EGFR	3	28;29;30
EIF2AK4	3	28;29;30
EIF3E	3	28;29;30
EIF4A2	3	28;29;30
EIPR1	3	28;29;30
ELL2	3	28;29;30
ELMOD1	3	28;29;30
ELP2	3	28;29;30
ELP4	3	28;29;30
EMCN	3	28;29;30
EML1	3	28;29;30
EML5	3	28;29;30
EML6	3	28;29;30
ENC1	3	28;29;30
ENOX1	3	28;29;30
EPB41	3	28;29;30
EPB41L2	3	28;29;30
EPB41L5	3	28;29;30
EPHA4	3	28;29;30
EPHA5	3	28;29;30
EPHA6	3	28;29;30
EPHB1	3	28;29;30
EPHX4	3	28;29;30
ERC1	3	28;29;30
ERCC6L2	3	28;29;30
ERCC8	3	28;29;30
ERICH3	3	28;29;30
ERO1B	3	28;29;30
ESF1	3	28;29;30
ETFRF1	3	28;29;30
ETV1	3	28;29;30
EXOC4	3	28;29;30
EXOC6	3	28;29;30
EXOC7	3	28;29;30
EXOG	3	28;29;30
EXTL2	3	28;29;30
FAAH	3	28;29;30
FAHD2A	3	28;29;30
FAM102A	3	28;29;30
FAM135B	3	28;29;30
FAM13A	3	28;29;30
FAM149A	3	28;29;30
FAM153A	3	28;29;30
FAM153B	3	28;29;30
FAM155A	3	28;29;30
FAM162A	3	28;29;30
FAM184A	3	28;29;30
FAM184B	3	28;29;30
FAM189A1	3	28;29;30
FAM49A	3	28;29;30
FAM78B	3	28;29;30
FAM92A	3	28;29;30
FANCM	3	28;29;30
FAR1	3	28;29;30
FARP1	3	28;29;30
FARS2	3	28;29;30
FASTKD1	3	28;29;30
FAT3	3	28;29;30
FBXL16	3	28;29;30
FBXL17	3	28;29;30
FBXO3	3	28;29;30
FBXO33	3	28;29;30
FBXO42	3	28;29;30
FCHSD2	3	28;29;30
FER	3	28;29;30
FGD4	3	28;29;30
FGFR1OP	3	28;29;30
FKBP3	3	28;29;30
FLNB	3	28;29;30
FNBP1L	3	28;29;30
FOXG1	3	28;29;30
FOXN3	3	28;29;30
FRA10AC1	3	28;29;30
FRAS1	3	28;29;30
FRMD4B	3	28;29;30
FRMPD1	3	28;29;30
FRS2	3	28;29;30
FRYL	3	28;29;30
FSD1L	3	28;29;30
FSIP1	3	28;29;30
FSTL4	3	28;29;30
FTCD	3	28;29;30
FTCDNL1	3	28;29;30
FUT9	3	28;29;30
FZD3	3	28;29;30
G2E3	3	28;29;30
GAB1	3	28;29;30
GAB2	3	28;29;30
GABRA2	3	28;29;30
GABRA4	3	28;29;30
GABRG3	3	28;29;30
GAD1	3	28;29;30
GAK	3	28;29;30
GALNT1	3	28;29;30
GALNT11	3	28;29;30
GALNT13	3	28;29;30
GALNT7	3	28;29;30
GALNTL6	3	28;29;30
GART	3	28;29;30
GCC2	3	28;29;30
GDA	3	28;29;30
GFAP	3	28;29;30
GIT2	3	28;29;30
GLB1L3	3	28;29;30
GLCE	3	28;29;30
GLI3	3	28;29;30
GLRA2	3	28;29;30
GLS	3	28;29;30
GLS2	3	28;29;30
GMDS	3	28;29;30
GNA12	3	28;29;30
GNAI1	3	28;29;30
GNAL	3	28;29;30
GNAO1	3	28;29;30
GNB5	3	28;29;30
GNL1	3	28;29;30
GNPTAB	3	28;29;30
GPALPP1	3	28;29;30
GPATCH2	3	28;29;30
GPATCH2L	3	28;29;30
GPATCH8	3	28;29;30
GPCPD1	3	28;29;30
GPHN	3	28;29;30
GPR149	3	28;29;30
GPR158	3	28;29;30
GPR88	3	28;29;30
GPRIN3	3	28;29;30
GRAMD1B	3	28;29;30
GRAMD1C	3	28;29;30
GRB10	3	28;29;30
GRIA3	3	28;29;30
GRIA4	3	28;29;30
GRID2	3	28;29;30
GRIK4	3	28;29;30
GRIN2A	3	28;29;30
GRIP1	3	28;29;30
GRK3	3	28;29;30
GRM1	3	28;29;30
GRM4	3	28;29;30
GSDMB	3	28;29;30
GSE1	3	28;29;30
GSG1L	3	28;29;30
GSK3B	3	28;29;30
GSTCD	3	28;29;30
GUCY1A1	3	28;29;30
GUCY1A2	3	28;29;30
GUCY1B1	3	28;29;30
H1FX	3	28;29;30
H2AFY	3	28;29;30
HACD2	3	28;29;30
HACE1	3	28;29;30
HDAC3	3	28;29;30
HEATR3	3	28;29;30
HEATR5B	3	28;29;30
HERC4	3	28;29;30
HES4	3	28;29;30
HIBADH	3	28;29;30
HIPK1	3	28;29;30
HLCS	3	28;29;30
HMGCLL1	3	28;29;30
HMGN1	3	28;29;30
HMGN3	3	28;29;30
HNRNPDL	3	28;29;30
HNRNPL	3	28;29;30
HOMER1	3	28;29;30
HOOK3	3	28;29;30
HPCAL4	3	28;29;30
HRH2	3	28;29;30
HS3ST4	3	28;29;30
HS3ST5	3	28;29;30
HSP90AA1	3	28;29;30
HSP90AB1	3	28;29;30
HSP90B1	3	28;29;30
HSPA9	3	28;29;30
HSPH1	3	28;29;30
HTR1E	3	28;29;30
HTR2C	3	28;29;30
HUNK	3	28;29;30
HYDIN	3	28;29;30
ICAM5	3	28;29;30
IDH2	3	28;29;30
IGF2R	3	28;29;30
IGSF5	3	28;29;30
IGSF9B	3	28;29;30
IKBKE	3	28;29;30
IMMP1L	3	28;29;30
INF2	3	28;29;30
INO80D	3	28;29;30
INPP4A	3	28;29;30
INPP5A	3	28;29;30
INTS10	3	28;29;30
INTS7	3	28;29;30
IQCB1	3	28;29;30
IQCH	3	28;29;30
IQCJ-SCHIP1	3	28;29;30
IRAK1BP1	3	28;29;30
IRF2BP2	3	28;29;30
IRS2	3	28;29;30
ITFG1	3	28;29;30
ITFG2	3	28;29;30
ITGB1BP1	3	28;29;30
ITPKA	3	28;29;30
ITSN1	3	28;29;30
ITSN2	3	28;29;30
IVNS1ABP	3	28;29;30
JAK2	3	28;29;30
JAKMIP1	3	28;29;30
JAKMIP2	3	28;29;30
JAKMIP3	3	28;29;30
JAM3	3	28;29;30
JCAD	3	28;29;30
JPH4	3	28;29;30
KANK1	3	28;29;30
KATNBL1	3	28;29;30
KBTBD12	3	28;29;30
KCNAB1	3	28;29;30
KCNB2	3	28;29;30
KCNH1	3	28;29;30
KCNH3	3	28;29;30
KCNH4	3	28;29;30
KCNIP1	3	28;29;30
KCNIP4	3	28;29;30
KCNK2	3	28;29;30
KCNN2	3	28;29;30
KCNN3	3	28;29;30
KCNT1	3	28;29;30
KCTD1	3	28;29;30
KCTD16	3	28;29;30
KDM5B	3	28;29;30
KHDC4	3	28;29;30
KIAA0319L	3	28;29;30
KIAA0753	3	28;29;30
KIAA1211L	3	28;29;30
KIAA1217	3	28;29;30
KIAA1257	3	28;29;30
KIAA1549L	3	28;29;30
KIDINS220	3	28;29;30
KIF20B	3	28;29;30
KIF21A	3	28;29;30
KIF2A	3	28;29;30
KIF3C	3	28;29;30
KIF5C	3	28;29;30
KIN	3	28;29;30
KIRREL3	3	28;29;30
KLF12	3	28;29;30
KLF5	3	28;29;30
KMT5B	3	28;29;30
KNDC1	3	28;29;30
KNOP1	3	28;29;30
LARGE1	3	28;29;30
LDAH	3	28;29;30
LDB2	3	28;29;30
LDHA	3	28;29;30
LDLRAD4	3	28;29;30
LEPR	3	28;29;30
LHFPL2	3	28;29;30
LHFPL3	3	28;29;30
LIMS1	3	28;29;30
LIN28B	3	28;29;30
LINS1	3	28;29;30
LMBR1	3	28;29;30
LMF1	3	28;29;30
LMLN	3	28;29;30
LMO7	3	28;29;30
LONP2	3	28;29;30
LONRF2	3	28;29;30
LOXHD1	3	28;29;30
LPCAT4	3	28;29;30
LPGAT1	3	28;29;30
LPP	3	28;29;30
LRBA	3	28;29;30
LRFN5	3	28;29;30
LRGUK	3	28;29;30
LRP12	3	28;29;30
LRP1B	3	28;29;30
LRPAP1	3	28;29;30
LRRC1	3	28;29;30
LRRC34	3	28;29;30
LRRC37B	3	28;29;30
LRRC3B	3	28;29;30
LRRC49	3	28;29;30
LRRC6	3	28;29;30
LRRC7	3	28;29;30
LRRFIP1	3	28;29;30
LRRFIP2	3	28;29;30
LRRIQ1	3	28;29;30
LRRK2	3	28;29;30
LRRN1	3	28;29;30
LRRTM3	3	28;29;30
LRRTM4	3	28;29;30
LRTM1	3	28;29;30
LRTM2	3	28;29;30
LUC7L3	3	28;29;30
LUZP1	3	28;29;30
LY6H	3	28;29;30
LZTS1	3	28;29;30
LZTS3	3	28;29;30
MACF1	3	28;29;30
MAGI3	3	28;29;30
MAL2	3	28;29;30
MAML3	3	28;29;30
MANBA	3	28;29;30
MAP2K5	3	28;29;30
MAP3K1	3	28;29;30
MAP3K13	3	28;29;30
MAP3K2	3	28;29;30
MAP4K3	3	28;29;30
MAP9	3	28;29;30
MAPK1	3	28;29;30
MAPK4	3	28;29;30
MAPKAP1	3	28;29;30
MARK4	3	28;29;30
MBD4	3	28;29;30
MBNL1	3	28;29;30
MBNL2	3	28;29;30
MBOAT2	3	28;29;30
MBP	3	28;29;30
MBTPS1	3	28;29;30
MCF2L2	3	28;29;30
MCM9	3	28;29;30
MCTP1	3	28;29;30
MCTS1	3	28;29;30
MDGA2	3	28;29;30
MDH1	3	28;29;30
ME1	3	28;29;30
ME3	3	28;29;30
MECR	3	28;29;30
MED12L	3	28;29;30
MED31	3	28;29;30
MEF2A	3	28;29;30
MERTK	3	28;29;30
METTL25	3	28;29;30
METTL9	3	28;29;30
MFAP3	3	28;29;30
MFSD14C	3	28;29;30
MGAT5B	3	28;29;30
MIA3	3	28;29;30
MICAL3	3	28;29;30
MICU1	3	28;29;30
MINDY2	3	28;29;30
MIS18BP1	3	28;29;30
MLF1	3	28;29;30
MLLT3	3	28;29;30
MMD2	3	28;29;30
MME	3	28;29;30
MMP17	3	28;29;30
MMS22L	3	28;29;30
MN1	3	28;29;30
MNAT1	3	28;29;30
MOB3B	3	28;29;30
MPC1	3	28;29;30
MPDZ	3	28;29;30
MPHOSPH8	3	28;29;30
MPRIP	3	28;29;30
MRE11	3	28;29;30
MRPL3	3	28;29;30
MRPL41	3	28;29;30
MRPS5	3	28;29;30
MRPS6	3	28;29;30
MT-ATP6	3	28;29;30
MT-CO3	3	28;29;30
MT-CYB	3	28;29;30
MT-ND1	3	28;29;30
MT-ND2	3	28;29;30
MTERF1	3	28;29;30
MTF2	3	28;29;30
MTHFD1	3	28;29;30
MTMR1	3	28;29;30
MTR	3	28;29;30
MTRNR2L12	3	28;29;30
MTUS1	3	28;29;30
MTUS2	3	28;29;30
MTX2	3	28;29;30
MVB12B	3	28;29;30
MYCBP2	3	28;29;30
MYO3A	3	28;29;30
MYO5C	3	28;29;30
MYO6	3	28;29;30
MZF1	3	28;29;30
NAF1	3	28;29;30
NAGPA	3	28;29;30
NALCN	3	28;29;30
NAP1L1	3	28;29;30
NAP1L4	3	28;29;30
NAV2	3	28;29;30
NBEA	3	28;29;30
NBN	3	28;29;30
NBPF12	3	28;29;30
NCAN	3	28;29;30
NCDN	3	28;29;30
NCOA7	3	28;29;30
NCS1	3	28;29;30
NDEL1	3	28;29;30
NDUFA10	3	28;29;30
NECAB1	3	28;29;30
NEDD4L	3	28;29;30
NEGR1	3	28;29;30
NEK10	3	28;29;30
NELFA	3	28;29;30
NELL2	3	28;29;30
NEO1	3	28;29;30
NEPRO	3	28;29;30
NETO1	3	28;29;30
NETO2	3	28;29;30
NEXMIF	3	28;29;30
NFASC	3	28;29;30
NFAT5	3	28;29;30
NFATC2	3	28;29;30
NFIA	3	28;29;30
NGEF	3	28;29;30
NIN	3	28;29;30
NINL	3	28;29;30
NKAIN2	3	28;29;30
NLGN4X	3	28;29;30
NLN	3	28;29;30
NMD3	3	28;29;30
NME5	3	28;29;30
NME7	3	28;29;30
NMNAT2	3	28;29;30
NMNAT3	3	28;29;30
NNAT	3	28;29;30
NOL10	3	28;29;30
NOVA1	3	28;29;30
NOX5	3	28;29;30
NPAS3	3	28;29;30
NPEPL1	3	28;29;30
NPHP1	3	28;29;30
NPM2	3	28;29;30
NPTN	3	28;29;30
NPY1R	3	28;29;30
NQO2	3	28;29;30
NRCAM	3	28;29;30
NREP	3	28;29;30
NRSN1	3	28;29;30
NRXN3	3	28;29;30
NSF	3	28;29;30
NSG2	3	28;29;30
NSMAF	3	28;29;30
NTM	3	28;29;30
NTNG1	3	28;29;30
NTRK2	3	28;29;30
NUP93	3	28;29;30
NUS1	3	28;29;30
NXN	3	28;29;30
OBSCN	3	28;29;30
ODR4	3	28;29;30
OGA	3	28;29;30
ONECUT2	3	28;29;30
OR3A2	3	28;29;30
OSBP2	3	28;29;30
OSBPL8	3	28;29;30
OSBPL9	3	28;29;30
OTOF	3	28;29;30
OVCH1	3	28;29;30
OXNAD1	3	28;29;30
OXR1	3	28;29;30
P4HTM	3	28;29;30
PACRG	3	28;29;30
PACRGL	3	28;29;30
PAK3	3	28;29;30
PALM	3	28;29;30
PAN2	3	28;29;30
PANK3	3	28;29;30
PAPSS1	3	28;29;30
PARD3	3	28;29;30
PARD3B	3	28;29;30
PATJ	3	28;29;30
PCDH11X	3	28;29;30
PCDH9	3	28;29;30
PCM1	3	28;29;30
PCMTD1	3	28;29;30
PCNT	3	28;29;30
PCNX1	3	28;29;30
PCP4	3	28;29;30
PCSK2	3	28;29;30
PDE10A	3	28;29;30
PDE1B	3	28;29;30
PDE2A	3	28;29;30
PDE3B	3	28;29;30
PDE5A	3	28;29;30
PDE7B	3	28;29;30
PDIA6	3	28;29;30
PDXK	3	28;29;30
PDZD2	3	28;29;30
PDZD7	3	28;29;30
PEAK1	3	28;29;30
PENK	3	28;29;30
PER3	3	28;29;30
PEX5L	3	28;29;30
PGP	3	28;29;30
PHACTR1	3	28;29;30
PHC2	3	28;29;30
PHIP	3	28;29;30
PHKA2	3	28;29;30
PHKB	3	28;29;30
PHLPP1	3	28;29;30
PHTF1	3	28;29;30
PHTF2	3	28;29;30
PHYHIP	3	28;29;30
PIBF1	3	28;29;30
PID1	3	28;29;30
PIGN	3	28;29;30
PIK3C3	3	28;29;30
PILRB	3	28;29;30
PITPNC1	3	28;29;30
PITPNM2	3	28;29;30
PITRM1	3	28;29;30
PJA2	3	28;29;30
PKIA	3	28;29;30
PKP4	3	28;29;30
PLAGL1	3	28;29;30
PLCG2	3	28;29;30
PLCL2	3	28;29;30
PLEKHA5	3	28;29;30
PLGLB1	3	28;29;30
PLK2	3	28;29;30
PLPPR4	3	28;29;30
PLXNA2	3	28;29;30
PLXNC1	3	28;29;30
PMM2	3	28;29;30
PNISR	3	28;29;30
PNN	3	28;29;30
PNPLA7	3	28;29;30
POGZ	3	28;29;30
POLI	3	28;29;30
POLK	3	28;29;30
PPARGC1B	3	28;29;30
PPFIA2	3	28;29;30
PPFIA3	3	28;29;30
PPFIA4	3	28;29;30
PPIL6	3	28;29;30
PPIP5K1	3	28;29;30
PPM1K	3	28;29;30
PPME1	3	28;29;30
PPP1CB	3	28;29;30
PPP1R12B	3	28;29;30
PPP1R16B	3	28;29;30
PPP1R1B	3	28;29;30
PPP1R7	3	28;29;30
PPP1R9A	3	28;29;30
PPP2R2C	3	28;29;30
PPP2R5C	3	28;29;30
PPP3CC	3	28;29;30
PPP4R4	3	28;29;30
PRAG1	3	28;29;30
PRB2	3	28;29;30
PREX2	3	28;29;30
PRKAA2	3	28;29;30
PRKACB	3	28;29;30
PRKCZ	3	28;29;30
PRKD1	3	28;29;30
PRKN	3	28;29;30
PRMT7	3	28;29;30
PRMT8	3	28;29;30
PRNP	3	28;29;30
PRPF4B	3	28;29;30
PRTFDC1	3	28;29;30
PSAP	3	28;29;30
PSMA1	3	28;29;30
PSME4	3	28;29;30
PSTK	3	28;29;30
PTBP2	3	28;29;30
PTBP3	3	28;29;30
PTGES3	3	28;29;30
PTK2	3	28;29;30
PTPDC1	3	28;29;30
PTPN11	3	28;29;30
PTPN5	3	28;29;30
PTPRG	3	28;29;30
PTPRK	3	28;29;30
PTPRM	3	28;29;30
PTPRN2	3	28;29;30
PTPRO	3	28;29;30
PTPRR	3	28;29;30
PTRH2	3	28;29;30
PUM3	3	28;29;30
PUS7	3	28;29;30
QKI	3	28;29;30
QRICH2	3	28;29;30
R3HCC1L	3	28;29;30
R3HDM1	3	28;29;30
RAB11FIP2	3	28;29;30
RAB26	3	28;29;30
RAB40B	3	28;29;30
RAB5A	3	28;29;30
RABEPK	3	28;29;30
RABGAP1	3	28;29;30
RAD18	3	28;29;30
RALGAPA1	3	28;29;30
RALGDS	3	28;29;30
RALGPS1	3	28;29;30
RANBP9	3	28;29;30
RAP1GAP	3	28;29;30
RAP1GDS1	3	28;29;30
RAPGEF1	3	28;29;30
RAPGEF3	3	28;29;30
RAPH1	3	28;29;30
RARB	3	28;29;30
RASA1	3	28;29;30
RASAL2	3	28;29;30
RASGRF2	3	28;29;30
RASGRP1	3	28;29;30
RASGRP2	3	28;29;30
RBAK-RBAKDN	3	28;29;30
RBFOX1	3	28;29;30
RBFOX2	3	28;29;30
RBM26	3	28;29;30
RBMS1	3	28;29;30
RBMS3	3	28;29;30
RCAN2	3	28;29;30
RDX	3	28;29;30
REEP5	3	28;29;30
RELN	3	28;29;30
REPS2	3	28;29;30
RERG	3	28;29;30
REV3L	3	28;29;30
RGS14	3	28;29;30
RGS20	3	28;29;30
RGS6	3	28;29;30
RGS9	3	28;29;30
RHOBTB2	3	28;29;30
RIC3	3	28;29;30
RIC8B	3	28;29;30
RICTOR	3	28;29;30
RIMKLB	3	28;29;30
RIMS2	3	28;29;30
RIN1	3	28;29;30
RIN2	3	28;29;30
RIPOR1	3	28;29;30
RMDN2	3	28;29;30
RNASEH2B	3	28;29;30
RNF112	3	28;29;30
RNF150	3	28;29;30
RNF220	3	28;29;30
RNMT	3	28;29;30
RNPC3	3	28;29;30
ROCK2	3	28;29;30
RPAP2	3	28;29;30
RPGRIP1L	3	28;29;30
RPL31	3	28;29;30
RPS6KA2	3	28;29;30
RPS6KA5	3	28;29;30
RSAD2	3	28;29;30
RSPH1	3	28;29;30
RSPH3	3	28;29;30
RSRP1	3	28;29;30
RTN4	3	28;29;30
RTTN	3	28;29;30
RUNX1T1	3	28;29;30
RYK	3	28;29;30
RYR3	3	28;29;30
S100PBP	3	28;29;30
SAFB2	3	28;29;30
SAMD5	3	28;29;30
SASH1	3	28;29;30
SAXO2	3	28;29;30
SCAPER	3	28;29;30
SCARB1	3	28;29;30
SCD5	3	28;29;30
SCFD2	3	28;29;30
SCLT1	3	28;29;30
SCN2A	3	28;29;30
SCN3A	3	28;29;30
SCN3B	3	28;29;30
SCN4B	3	28;29;30
SEC13	3	28;29;30
SEC22A	3	28;29;30
SEC24B	3	28;29;30
SECISBP2	3	28;29;30
SEMA3A	3	28;29;30
SEMA3C	3	28;29;30
SEMA6A	3	28;29;30
SEMA6D	3	28;29;30
SERINC1	3	28;29;30
SESN3	3	28;29;30
SETD5	3	28;29;30
SETX	3	28;29;30
SEZ6L	3	28;29;30
SFXN1	3	28;29;30
SFXN2	3	28;29;30
SGIP1	3	28;29;30
SGK1	3	28;29;30
SGPP2	3	28;29;30
SGSM2	3	28;29;30
SH3GL3	3	28;29;30
SH3YL1	3	28;29;30
SHC3	3	28;29;30
SHISA7	3	28;29;30
SIPA1L1	3	28;29;30
SIX3	3	28;29;30
SLC12A5	3	28;29;30
SLC12A8	3	28;29;30
SLC16A10	3	28;29;30
SLC22A23	3	28;29;30
SLC24A2	3	28;29;30
SLC25A23	3	28;29;30
SLC25A26	3	28;29;30
SLC25A27	3	28;29;30
SLC25A29	3	28;29;30
SLC25A37	3	28;29;30
SLC25A40	3	28;29;30
SLC26A3	3	28;29;30
SLC26A8	3	28;29;30
SLC27A6	3	28;29;30
SLC2A13	3	28;29;30
SLC30A10	3	28;29;30
SLC30A4	3	28;29;30
SLC30A9	3	28;29;30
SLC35F1	3	28;29;30
SLC35F4	3	28;29;30
SLC36A4	3	28;29;30
SLC38A1	3	28;29;30
SLC39A11	3	28;29;30
SLC4A4	3	28;29;30
SLC4A7	3	28;29;30
SLC4A8	3	28;29;30
SLC6A1	3	28;29;30
SLC7A6	3	28;29;30
SLC9C2	3	28;29;30
SLCO3A1	3	28;29;30
SLCO5A1	3	28;29;30
SLIT3	3	28;29;30
SLK	3	28;29;30
SLX4IP	3	28;29;30
SMAD3	3	28;29;30
SMAP2	3	28;29;30
SMARCAD1	3	28;29;30
SMARCAL1	3	28;29;30
SMG7	3	28;29;30
SMIM8	3	28;29;30
SMPD3	3	28;29;30
SMYD3	3	28;29;30
SNAP25	3	28;29;30
SNAP47	3	28;29;30
SNAP91	3	28;29;30
SNCA	3	28;29;30
SNX32	3	28;29;30
SNX9	3	28;29;30
SOBP	3	28;29;30
SOCS6	3	28;29;30
SORBS2	3	28;29;30
SORCS2	3	28;29;30
SOS1	3	28;29;30
SPATA7	3	28;29;30
SPEF1	3	28;29;30
SPIRE2	3	28;29;30
SPOCK1	3	28;29;30
SPOCK3	3	28;29;30
SPON1	3	28;29;30
SPON2	3	28;29;30
SPTB	3	28;29;30
SPTBN1	3	28;29;30
SRFBP1	3	28;29;30
SRGAP1	3	28;29;30
SRPK1	3	28;29;30
SRRM3	3	28;29;30
SRRM4	3	28;29;30
SRSF4	3	28;29;30
SRSF7	3	28;29;30
SSBP3	3	28;29;30
SSX2IP	3	28;29;30
ST18	3	28;29;30
ST8SIA3	3	28;29;30
STARD3	3	28;29;30
STK39	3	28;29;30
STMN2	3	28;29;30
STOX2	3	28;29;30
STRBP	3	28;29;30
STRIP2	3	28;29;30
STRN	3	28;29;30
STUM	3	28;29;30
STX6	3	28;29;30
STXBP5	3	28;29;30
STXBP5L	3	28;29;30
STXBP6	3	28;29;30
SUCO	3	28;29;30
SUGP2	3	28;29;30
SUMF1	3	28;29;30
SUPT3H	3	28;29;30
SUSD1	3	28;29;30
SUSD4	3	28;29;30
SV2B	3	28;29;30
SV2C	3	28;29;30
SYBU	3	28;29;30
SYNDIG1	3	28;29;30
SYNE1	3	28;29;30
SYNPO	3	28;29;30
SYNPR	3	28;29;30
SYT2	3	28;29;30
SYT5	3	28;29;30
TACR1	3	28;29;30
TAF1	3	28;29;30
TAF11	3	28;29;30
TAF1D	3	28;29;30
TAF4B	3	28;29;30
TANC1	3	28;29;30
TANC2	3	28;29;30
TANK	3	28;29;30
TASP1	3	28;29;30
TAX1BP1	3	28;29;30
TBC1D19	3	28;29;30
TBC1D30	3	28;29;30
TBC1D31	3	28;29;30
TBC1D32	3	28;29;30
TBC1D4	3	28;29;30
TBC1D5	3	28;29;30
TBRG1	3	28;29;30
TCAF1	3	28;29;30
TCF4	3	28;29;30
TDRP	3	28;29;30
TENM1	3	28;29;30
TESC	3	28;29;30
TEX9	3	28;29;30
TF	3	28;29;30
TFCP2	3	28;29;30
THADA	3	28;29;30
THEM4	3	28;29;30
THOC1	3	28;29;30
THSD7A	3	28;29;30
THY1	3	28;29;30
TLK1	3	28;29;30
TLL1	3	28;29;30
TLN2	3	28;29;30
TMCC1	3	28;29;30
TMEM120B	3	28;29;30
TMEM131	3	28;29;30
TMEM131L	3	28;29;30
TMEM132D	3	28;29;30
TMEM168	3	28;29;30
TMEM192	3	28;29;30
TMEM241	3	28;29;30
TMEM260	3	28;29;30
TMEM38A	3	28;29;30
TMEM44	3	28;29;30
TMEM67	3	28;29;30
TMOD1	3	28;29;30
TMSB4X	3	28;29;30
TMTC1	3	28;29;30
TMTC2	3	28;29;30
TNR	3	28;29;30
TOGARAM1	3	28;29;30
TOGARAM2	3	28;29;30
TOM1L1	3	28;29;30
TOMM70	3	28;29;30
TOR1AIP2	3	28;29;30
TPCN2	3	28;29;30
TPT1	3	28;29;30
TRAK2	3	28;29;30
TRANK1	3	28;29;30
TRAPPC13	3	28;29;30
TRIM37	3	28;29;30
TRIM9	3	28;29;30
TRIQK	3	28;29;30
TRMT61B	3	28;29;30
TRMT9B	3	28;29;30
TRPM2	3	28;29;30
TSGA10	3	28;29;30
TTC14	3	28;29;30
TTC17	3	28;29;30
TTC21A	3	28;29;30
TTC26	3	28;29;30
TTC3	3	28;29;30
TTC5	3	28;29;30
TTC8	3	28;29;30
TTF1	3	28;29;30
TTL	3	28;29;30
TTLL11	3	28;29;30
TUBGCP4	3	28;29;30
TULP4	3	28;29;30
TUNAR	3	28;29;30
TUSC3	3	28;29;30
TUT7	3	28;29;30
TXNDC11	3	28;29;30
TXNL4A	3	28;29;30
UBE2H	3	28;29;30
UBE2O	3	28;29;30
UBE3A	3	28;29;30
UBL3	3	28;29;30
UGGT2	3	28;29;30
UHRF2	3	28;29;30
ULK1	3	28;29;30
ULK2	3	28;29;30
ULK3	3	28;29;30
ULK4	3	28;29;30
UNC13C	3	28;29;30
UQCRC2	3	28;29;30
URI1	3	28;29;30
USO1	3	28;29;30
USP25	3	28;29;30
USP34	3	28;29;30
USP54	3	28;29;30
UVSSA	3	28;29;30
VDAC1	3	28;29;30
VPS13C	3	28;29;30
VPS41	3	28;29;30
VPS4B	3	28;29;30
VPS50	3	28;29;30
VPS8	3	28;29;30
VWA8	3	28;29;30
WASF1	3	28;29;30
WASF3	3	28;29;30
WDFY3	3	28;29;30
WDPCP	3	28;29;30
WDR12	3	28;29;30
WDR17	3	28;29;30
WDR19	3	28;29;30
WDR35	3	28;29;30
WDR60	3	28;29;30
WDR61	3	28;29;30
WDR7	3	28;29;30
WIPF3	3	28;29;30
WLS	3	28;29;30
WNK2	3	28;29;30
WWP1	3	28;29;30
XKR4	3	28;29;30
XPR1	3	28;29;30
XRRA1	3	28;29;30
XXYLT1	3	28;29;30
XYLB	3	28;29;30
YEATS2	3	28;29;30
YJEFN3	3	28;29;30
YPEL1	3	28;29;30
YWHAZ	3	28;29;30
ZADH2	3	28;29;30
ZBTB11	3	28;29;30
ZBTB4	3	28;29;30
ZBTB8OS	3	28;29;30
ZC3H12B	3	28;29;30
ZC3H12C	3	28;29;30
ZC3H13	3	28;29;30
ZC3H15	3	28;29;30
ZC4H2	3	28;29;30
ZDBF2	3	28;29;30
ZDHHC17	3	28;29;30
ZDHHC2	3	28;29;30
ZDHHC21	3	28;29;30
ZEB2	3	28;29;30
ZFYVE16	3	28;29;30
ZFYVE28	3	28;29;30
ZHX3	3	28;29;30
ZMAT1	3	28;29;30
ZMYM2	3	28;29;30
ZNF135	3	28;29;30
ZNF236	3	28;29;30
ZNF251	3	28;29;30
ZNF253	3	28;29;30
ZNF280D	3	28;29;30
ZNF292	3	28;29;30
ZNF385B	3	28;29;30
ZNF407	3	28;29;30
ZNF420	3	28;29;30
ZNF439	3	28;29;30
ZNF549	3	28;29;30
ZNF618	3	28;29;30
ZNF658	3	28;29;30
ZNF667	3	28;29;30
ZNF680	3	28;29;30
ZNF737	3	28;29;30
ZNF780B	3	28;29;30
ZNF804A	3	28;29;30
ZNF883	3	28;29;30
ZNRF3	3	28;29;30
ZRANB2	3	28;29;30
ZRANB3	3	28;29;30
ZSCAN5A	3	28;29;30
ZSWIM5	3	28;29;30
ZSWIM6	3	28;29;30
ZSWIM8	3	28;29;30
AAGAB	2	28;29
AAMDC	2	28;29
AASDH	2	28;29
ABCA2	2	28;29
ABCA3	2	28;29
ABCB10	2	28;29
ABCD4	2	28;29
ABHD2	2	29;30
ABI3BP	2	28;30
ABL1	2	29;30
AC005670	2	28;29
AC007040	2	28;29
AC009690	2	28;29
AC010615	2	28;29
AC027644	2	28;29
AC105052	2	28;29
ACAP2	2	28;29
ACBD6	2	28;29
ACER3	2	28;29
ACO1	2	28;29
ACSL3	2	28;29
ACTL6B	2	28;29
ACTR2	2	28;29
ACTR3B	2	28;30
ACVR1	2	29;30
ACVR1C	2	28;30
ADAL	2	28;29
ADAMTS3	2	28;29
ADAMTSL1	2	28;29
ADAP1	2	28;29
ADAR	2	29;30
ADCY1	2	28;29
ADGRB2	2	29;30
ADGRB3	2	28;30
ADGRL1	2	28;29
ADK	2	28;29
ADNP	2	29;30
AFDN	2	29;30
AFF3	2	29;30
AFF4	2	28;29
AFTPH	2	28;29
AGAP4	2	28;29
AGAP6	2	28;29
AGAP9	2	28;29
AGL	2	28;29
AGO3	2	28;29
AGPAT4	2	29;30
AGPS	2	28;29
AHDC1	2	29;30
AIFM2	2	28;29
AJAP1	2	28;29
AK5	2	28;30
AKAP1	2	28;29
AKAP10	2	28;29
AKAP5	2	28;30
AKAP7	2	28;29
AKAP9	2	28;29
AL049650	2	28;29
AL117339	2	28;29
AL162377	2	28;29
AL662796	2	28;30
ALAD	2	28;29
ALCAM	2	29;30
ALDH5A1	2	28;29
ALG1	2	28;30
ALG13	2	28;29
ALG8	2	28;29
ALPK1	2	28;29
ALS2	2	28;29
AMMECR1	2	28;29
AMZ1	2	28;29
ANAPC16	2	28;29
ANAPC5	2	28;29
ANGEL1	2	28;29
ANK2	2	29;30
ANKFY1	2	28;29
ANKH	2	29;30
ANKIB1	2	28;29
ANKMY1	2	28;29
ANKRD10	2	28;29
ANKRD11	2	28;29
ANKRD16	2	28;29
ANKRD17	2	28;29
ANKRD26	2	28;29
ANKRD28	2	28;29
ANKRD34B	2	28;29
ANKRD36	2	28;29
ANKRD44	2	28;29
ANKRD46	2	28;29
ANKRD7	2	28;29
ANKS1A	2	28;29
ANKS3	2	28;29
ANO10	2	28;29
ANO5	2	28;29
ANOS1	2	29;30
ANTXR1	2	29;30
AOAH	2	28;29
AP1S3	2	29;30
AP2B1	2	28;29
AP3B1	2	28;29
AP3B2	2	28;29
AP3S1	2	28;29
AP4B1	2	28;29
APBA1	2	28;29
APBA2	2	28;29
APC	2	28;29
API5	2	28;29
APLP2	2	28;29
APOO	2	28;29
APPBP2	2	28;29
APPL2	2	28;29
APTX	2	28;29
ARAP2	2	28;29
ARFGEF2	2	28;29
ARFGEF3	2	29;30
ARFIP1	2	28;29
ARGLU1	2	28;29
ARHGAP21	2	29;30
ARHGAP24	2	29;30
ARHGAP26	2	29;30
ARHGAP44	2	28;29
ARHGDIA	2	28;29
ARHGEF12	2	29;30
ARHGEF26	2	28;30
ARHGEF7	2	28;29
ARID2	2	28;29
ARID4B	2	29;30
ARL3	2	28;29
ARMC10	2	28;29
ARMC3	2	28;29
ARMC8	2	28;29
ARMCX4	2	28;29
ARMH1	2	28;29
ARMH4	2	29;30
ARNTL2	2	28;29
ARPP19	2	28;30
ARPP21	2	28;30
ARSB	2	28;29
ARSG	2	28;29
ART3	2	28;29
ASB18	2	28;29
ASB7	2	28;29
ASNS	2	28;30
ASPHD2	2	29;30
ASTN1	2	28;30
ASTN2	2	28;30
ASXL2	2	29;30
ATAD1	2	28;29
ATAD2B	2	28;29
ATAD5	2	28;29
ATE1	2	28;29
ATF6	2	28;29
ATF6B	2	28;29
ATF7IP	2	28;29
ATG12	2	28;29
ATG2B	2	28;29
ATG4B	2	28;29
ATG7	2	28;30
ATM	2	28;29
ATP10D	2	28;29
ATP11A	2	28;29
ATP13A3	2	28;29
ATP2A2	2	28;29
ATP2B3	2	28;29
ATP2B4	2	28;30
ATP6V0A1	2	28;30
ATP6V0B	2	28;29
ATP6V1E2	2	28;29
ATP6V1H	2	28;29
ATP8A1	2	28;29
ATP8A2	2	29;30
ATRN	2	28;29
ATXN10	2	28;29
AUH	2	28;29
AVL9	2	28;29
B3GALNT1	2	28;29
B3GALNT2	2	28;29
B3GAT1	2	29;30
B3GNT2	2	28;30
B3GNTL1	2	28;29
B4GALT5	2	28;29
BAALC	2	28;30
BABAM2	2	28;29
BACH2	2	28;30
BASP1	2	28;30
BAZ1B	2	28;29
BAZ2B	2	28;29
BBIP1	2	28;29
BCKDHB	2	28;29
BCL11B	2	29;30
BCLAF1	2	28;29
BCLAF3	2	28;29
BCR	2	28;29
BDH1	2	28;29
BEND6	2	28;29
BEX2	2	28;29
BEX3	2	28;29
BEX4	2	28;29
BICD1	2	29;30
BID	2	28;29
BIN1	2	28;29
BIRC6	2	28;29
BLMH	2	29;30
BMP6	2	28;30
BMPER	2	29;30
BMPR1A	2	28;29
BNIP3L	2	28;30
BOD1L1	2	28;29
BOK	2	28;29
BORCS5	2	28;29
BPTF	2	28;29
BRAF	2	28;29
BRCC3	2	28;29
BRD1	2	28;29
BRD9	2	28;29
BRINP1	2	29;30
BRINP2	2	28;29
BRINP3	2	28;30
BRIP1	2	28;29
BRWD1	2	28;29
BRWD3	2	28;29
BSG	2	28;29
BSN	2	28;29
BTAF1	2	28;29
BTBD2	2	29;30
BTBD7	2	28;29
BTBD8	2	28;29
C10orf90	2	29;30
C11orf58	2	28;29
C12orf4	2	28;29
C12orf45	2	28;29
C14orf132	2	28;30
C16orf87	2	29;30
C1GALT1	2	28;29
C1orf21	2	29;30
C20orf194	2	28;29
C2orf80	2	29;30
C3orf14	2	28;29
C5orf24	2	28;29
C7orf50	2	28;29
C9orf153	2	28;29
C9orf72	2	28;29
C9orf85	2	29;30
CA5B	2	28;29
CABIN1	2	28;29
CABP1	2	28;30
CACNA1C	2	29;30
CACNA1H	2	29;30
CACNA2D1	2	29;30
CACNA2D2	2	29;30
CACNB2	2	28;30
CACNG2	2	29;30
CACNG3	2	29;30
CACNG4	2	28;29
CADM1	2	28;29
CADM2	2	29;30
CADPS	2	28;29
CALCRL	2	29;30
CALD1	2	29;30
CALN1	2	29;30
CALY	2	28;29
CAMK1	2	28;29
CAMK1D	2	28;30
CAMK2B	2	29;30
CAMK4	2	29;30
CAMSAP1	2	28;29
CAMSAP2	2	28;29
CAPN7	2	28;29
CAPS2	2	29;30
CARS	2	28;29
CARS2	2	28;29
CASC1	2	28;29
CASD1	2	28;29
CASP8AP2	2	28;29
CASTOR3	2	29;30
CATSPER2	2	28;29
CBFA2T2	2	28;29
CBL	2	28;29
CBR4	2	28;29
CBWD2	2	28;30
CC2D2A	2	29;30
CCAR1	2	28;29
CCDC102B	2	29;30
CCDC112	2	28;29
CCDC130	2	28;29
CCDC138	2	28;29
CCDC14	2	28;29
CCDC148	2	28;29
CCDC180	2	28;29
CCDC196	2	28;30
CCDC28A	2	28;29
CCDC6	2	28;29
CCDC66	2	28;29
CCDC78	2	29;30
CCDC82	2	28;29
CCDC84	2	28;29
CCDC85C	2	28;29
CCDC93	2	28;29
CCNC	2	28;29
CCND2	2	29;30
CCNL2	2	28;29
CCNT2	2	28;29
CCNYL1	2	28;29
CCSER2	2	28;29
CD163L1	2	28;29
CD200	2	28;29
CD276	2	28;29
CD2AP	2	28;29
CD46	2	28;29
CD47	2	28;29
CD58	2	28;29
CD81	2	28;29
CDC16	2	28;29
CDC27	2	28;29
CDC42BPB	2	28;29
CDC7	2	28;29
CDH18	2	28;30
CDH2	2	29;30
CDH4	2	28;30
CDHR3	2	28;29
CDK11A	2	28;29
CDK11B	2	28;29
CDK12	2	28;29
CDK13	2	28;29
CDK19	2	28;30
CDK5RAP1	2	28;29
CDK5RAP2	2	29;30
CDKAL1	2	28;29
CDKL2	2	28;29
CDON	2	29;30
CDS1	2	28;29
CDS2	2	29;30
CDYL2	2	29;30
CEBPZ	2	28;29
CELF4	2	28;29
CEMIP2	2	28;29
CEND1	2	28;29
CENPC	2	28;29
CEP104	2	28;29
CEP112	2	28;29
CEP164	2	28;29
CEP170	2	28;29
CEP192	2	28;29
CEP250	2	28;29
CEP295	2	28;29
CEP350	2	28;29
CEP57	2	28;29
CEP68	2	28;29
CEP78	2	28;29
CEP89	2	28;29
CERS6	2	28;30
CES4A	2	28;29
CFAP221	2	28;29
CFAP36	2	28;29
CFAP44	2	28;29
CFAP74	2	29;30
CFDP1	2	28;29
CFLAR	2	28;29
CHD6	2	28;29
CHD8	2	28;29
CHD9	2	28;29
CHFR	2	28;29
CHKA	2	28;29
CHPT1	2	28;29
CHRM3	2	29;30
CIAO1	2	28;29
CIR1	2	28;29
CISD1	2	28;29
CIT	2	28;29
CKAP5	2	28;29
CKB	2	28;30
CLASP2	2	28;29
CLEC16A	2	28;29
CLEC2L	2	28;30
CLINT1	2	28;29
CLK4	2	28;29
CLNS1A	2	28;29
CLOCK	2	28;29
CLTCL1	2	29;30
CLUAP1	2	28;29
CLVS2	2	28;29
CLYBL	2	29;30
CMIP	2	29;30
CMSS1	2	28;29
CMTM8	2	29;30
CNIH3	2	28;29
CNNM1	2	28;29
CNR1	2	28;29
CNST	2	28;29
CNTLN	2	28;29
CNTN4	2	28;30
CNTNAP1	2	28;29
CNTNAP3	2	28;29
CNTNAP4	2	29;30
COA6	2	28;29
COCH	2	28;29
COG1	2	28;29
COG5	2	28;29
COG6	2	28;29
COG7	2	28;29
COL11A1	2	29;30
COL25A1	2	28;29
COMMD1	2	28;29
COMMD10	2	28;29
COMMD6	2	28;29
COP1	2	28;29
COPA	2	28;29
COPB2	2	28;29
COPG2	2	28;29
COPS6	2	28;29
COQ8A	2	28;29
COQ9	2	28;29
CORO6	2	28;29
COX7C	2	28;29
CPEB2	2	28;29
CPEB3	2	28;30
CPLX1	2	28;30
CPLX2	2	28;29
CPNE5	2	29;30
CPNE8	2	29;30
CPSF6	2	28;29
CREG1	2	28;29
CRELD1	2	28;29
CRK	2	28;29
CRTC3	2	29;30
CRYL1	2	28;29
CSAD	2	28;29
CSGALNACT2	2	29;30
CSMD1	2	28;29
CSNK2A1	2	28;29
CSPP1	2	28;29
CTNNA2	2	28;30
CTNNA3	2	29;30
CTTN	2	28;29
CTTNBP2	2	28;29
CUL1	2	28;29
CUL2	2	28;29
CUL3	2	28;29
CUL4A	2	28;29
CUL5	2	28;29
CUTC	2	28;29
CWF19L2	2	28;29
CXADR	2	28;29
CXXC4	2	28;30
CYFIP1	2	28;30
CYP46A1	2	28;30
CYP4V2	2	28;29
CYP7B1	2	29;30
CYTH3	2	28;29
DAAM1	2	29;30
DAB1	2	29;30
DAP3	2	28;29
DAW1	2	28;30
DCAF10	2	28;29
DCAF6	2	28;29
DCDC1	2	29;30
DCDC2C	2	28;30
DCHS2	2	28;30
DCLK2	2	28;29
DCP1A	2	28;29
DCP1B	2	28;29
DCTN4	2	28;29
DCUN1D2	2	28;29
DCX	2	28;29
DDHD2	2	28;29
DDRGK1	2	28;29
DDX1	2	28;29
DDX10	2	29;30
DDX17	2	28;29
DDX18	2	28;29
DDX21	2	28;29
DDX25	2	28;29
DDX42	2	28;29
DDX46	2	28;29
DDX50	2	28;29
DDX51	2	28;29
DDX55	2	28;29
DEAF1	2	28;29
DENND4A	2	28;29
DENND4C	2	28;29
DENND5B	2	28;29
DENND6B	2	28;29
DENR	2	28;29
DGKD	2	29;30
DGKE	2	28;29
DGKZ	2	28;30
DHDDS	2	28;29
DHFR	2	28;29
DHRS7B	2	28;29
DHX29	2	28;29
DHX32	2	28;29
DHX57	2	28;29
DHX9	2	28;29
DIP2A	2	28;29
DIP2B	2	28;30
DIP2C	2	28;29
DIS3L2	2	28;29
DLEU7	2	28;29
DLG2	2	29;30
DMKN	2	28;29
DMPK	2	28;29
DMXL1	2	28;29
DMXL2	2	28;29
DNAH1	2	28;29
DNAI1	2	29;30
DNAJC1	2	28;29
DNAJC10	2	28;29
DNAJC13	2	28;29
DNAJC16	2	29;30
DNAJC18	2	28;29
DNAJC27	2	28;29
DNAJC3	2	28;29
DNAJC5	2	28;29
DNAJC6	2	28;30
DNASE1	2	28;29
DNM1L	2	28;29
DOCK11	2	28;29
DOCK3	2	28;29
DOCK7	2	28;29
DPP7	2	28;29
DPYD	2	28;30
DPYSL5	2	28;29
DRD1	2	28;30
DRD2	2	29;30
DROSHA	2	28;29
DRP2	2	29;30
DSCAML1	2	29;30
DSTN	2	28;29
DTWD1	2	28;29
DTWD2	2	28;29
DYM	2	28;29
DYNC1H1	2	28;29
DYNC1I2	2	28;29
DYNC2H1	2	28;29
DYNLL1	2	28;29
DYNLT1	2	28;29
DZANK1	2	28;29
E2F5	2	29;30
ECHDC2	2	28;29
EDIL3	2	29;30
EEA1	2	28;30
EFCAB7	2	28;29
EFHD1	2	28;29
EHBP1	2	28;29
EHMT1	2	28;29
EID1	2	28;29
EIF2B1	2	28;29
EIF3A	2	28;29
EIF3M	2	28;29
EIF4B	2	28;29
EIF4G3	2	29;30
EIF4H	2	28;29
EIF5	2	29;30
EIF5B	2	28;29
ELF2	2	28;29
ELK1	2	28;29
ELMO2	2	28;29
ELOVL2	2	28;30
ELOVL6	2	28;29
ELP1	2	28;29
EML4	2	28;29
EMSY	2	28;29
ENOSF1	2	28;29
ENOX2	2	28;29
ENTPD3	2	28;29
ENTPD6	2	28;29
EP400	2	28;29
EPB41L1	2	28;29
EPC1	2	28;29
EPC2	2	28;29
EPG5	2	28;29
EPHA3	2	28;30
EPHA7	2	29;30
EPHB6	2	28;29
EPS15L1	2	29;30
ERCC6	2	28;29
ERI1	2	29;30
ERICH1	2	28;29
ERP44	2	28;29
ESCO1	2	28;29
ESRRG	2	28;30
ESYT2	2	28;29
ETFA	2	28;29
ETFDH	2	28;29
ETV6	2	28;30
EVI5	2	28;29
EVL	2	28;29
EXOC1	2	28;29
EXOC2	2	28;29
EXOC6B	2	28;29
EXOSC10	2	28;29
EXPH5	2	28;29
EXT1	2	29;30
EXT2	2	28;29
EYA3	2	29;30
FAAH2	2	28;29
FAF1	2	28;29
FAIM2	2	28;29
FAM118B	2	28;30
FAM120A	2	28;29
FAM120B	2	28;29
FAM126B	2	28;29
FAM133B	2	28;29
FAM135A	2	28;29
FAM156A	2	28;29
FAM160A1	2	28;30
FAM169A	2	28;29
FAM172A	2	28;29
FAM185A	2	28;29
FAM20C	2	29;30
FAM219A	2	28;29
FAM222B	2	28;29
FAM228B	2	28;29
FAM49B	2	28;29
FAM95C	2	28;30
FAN1	2	28;29
FANCL	2	28;29
FAR2	2	28;29
FARP2	2	28;29
FARSB	2	28;29
FAT1	2	28;30
FAXC	2	28;29
FBXL13	2	28;29
FBXL2	2	28;29
FBXL20	2	28;29
FBXL4	2	28;29
FBXL5	2	28;29
FBXL7	2	29;30
FBXO11	2	28;29
FBXO16	2	28;30
FBXO22	2	28;29
FBXO34	2	28;30
FBXO9	2	28;29
FBXW11	2	28;29
FBXW7	2	28;29
FBXW8	2	28;29
FCHO2	2	28;29
FDFT1	2	29;30
FEZ2	2	28;29
FGF12	2	28;29
FGF9	2	28;29
FGFR1OP2	2	28;29
FGGY	2	28;29
FHDC1	2	28;29
FIGN	2	29;30
FILIP1	2	29;30
FKTN	2	28;29
FLNA	2	28;29
FLRT2	2	28;29
FLT4	2	28;29
FLVCR1	2	28;29
FMN2	2	28;29
FMNL2	2	28;30
FNBP4	2	28;29
FNDC3A	2	28;29
FNIP2	2	29;30
FOCAD	2	29;30
FOXJ3	2	28;29
FOXK2	2	28;29
FOXP1	2	28;29
FOXP2	2	28;30
FOXRED1	2	28;29
FRMD4A	2	29;30
FRMPD4	2	29;30
FRRS1L	2	28;29
FRY	2	28;29
FSTL5	2	28;30
FTH1	2	28;29
FTL	2	29;30
FUBP3	2	28;29
FUS	2	28;29
FYN	2	29;30
GABARAPL1	2	29;30
GABPB2	2	28;29
GABRA1	2	29;30
GABRA6	2	28;29
GABRB2	2	28;30
GABRD	2	28;30
GAD2	2	28;29
GALNT17	2	28;30
GALNT18	2	28;29
GANC	2	28;29
GAP43	2	28;29
GAPDH	2	28;29
GAREM1	2	28;30
GARNL3	2	29;30
GAS2	2	29;30
GAS7	2	28;29
GCFC2	2	28;29
GEMIN5	2	28;29
GFM2	2	28;29
GFPT2	2	28;29
GFRA1	2	29;30
GGA2	2	28;29
GIT1	2	28;29
GK5	2	28;29
GLB1	2	28;29
GLCCI1	2	28;29
GLIPR1L2	2	28;29
GLMN	2	28;29
GLO1	2	28;29
GLRA3	2	28;30
GLT1D1	2	29;30
GLYR1	2	28;29
[truncated: 3,455 more rows]

[truncated: 4 more sheets: brain_late_striatal_neuronal_in, brain_late_striatal_non_neurona, cell_culture, brain]
