# Supplementary material for: A Systematic Review of Transcriptional Dysregulation in Huntington’s Disease Studied by RNA Sequencing
Source: Front Genet. 2021 Oct 15;12:751033. doi: 10.3389/fgene.2021.751033 (PMC8554124; doi:10.3389/fgene.2021.751033)
Supplement: Supplementary file 12 [file DataSheet8.XLSX]

## Sheet: Info
Sheet	Content
TF_matrix	TF scoring matrix of 470 TFs obtained from hTFtarget database in 44 human HD DEG datasets
TF_consortium_all	Overlap of 45 between Consortium K27ac ChIP-seq motif data and 470 TFs obtained from hTFtarget database
TF_consortium_expressed	Overlap of 39 between Consortium K27ac ChIP-seq motif data and 379 TFs validated by expression data in Human Protein Atlas
TF_consortium_score	TFs, their scores, and overlap status with the Consortium motif data

## Sheet: TF_matrix
	Ooi_hESC_PSC	Switonska_hiPSC_PSC_HD	Switonska_hiPSC_PSC_71Q	Switonska_hiPSC_PSC_109Q	Ring_hiPSC_PSC	Osipovitch_hESC_GPC	Osipovitch_hESC_APC	Ooi_hESC_NPC	Smith_hiPSC_MSN_NSC	Ring_hiPSC_NSC	Ooi_hESC_neuron	Smith_hiPSC_MSN_juvenile	Smith_hiPSC_MSN_adult	Smith_hiPSC_MSN_MNS	Mehta_hiPSC_CN_0	Mehta_hiPSC_CN_60	Mehta_hiPSC_CN_80	Mehta_hiPSC_CN_100	Mehta_hiPSC_CN_130	Consortium_hiPSC_neural	Ooi_hESC_hepatocyte	Ooi_hESC_myocyte	Lim_hiPSC_BBB	Agus_CN_pre	Agus_BA9_pre	Agus_BA9	Lin_BA4	Al_CC_astro	Al_CC_neuronal	Al_CC	Lee_CN_dMSN	Lee_CN_iMSN	Lee_CN_FON	Lee_CN_IN_SN	Lee_CN_IN_PT	Lee_CN_astro	Lee_CN_micro	Lee_CN_OPC	Lee_CN_oligo	Lee_CN_endo	Lee_CN_mural	Lee_CN_epen	Miller_blood	Denis_blood
ZBTB14	0.548	0.303704	0.337302	0.371429	0	0.403263	0.324561	0.515406	0.606	0	0.338	0.449438	0.49	0.44	0.573171	0.443787	0.333333	0.3525	0.30303	0	0.228	0.342	0.306	0.428571	0.450893	0.124	0.418182	0.542	0.48	0.176	0.59	0.606	0.562	0.602	0.542	0.62	0.642	0.602	0.68	0.77	0.658747	0.606	0.546154	0.571429
ZNF263	0.528	0.348148	0.43254	0.417857	0.322	0.34965	0.350877	0.490196	0.666	0.508772	0.406	0.47191	0.51	0.56	0.536585	0.423077	0.27027	0.345	0.333333	0.446	0.326	0.418	0.364	0.528571	0.575893	0.228	0.427273	0.606	0.514	0.236	0.414	0.432	0.398	0.398	0.37	0.502	0.608	0.52	0.55	0.69	0.593952	0.524	0.5	0.285714
APC	0.596	0.333333	0.388889	0.421429	0.27	0.335664	0.298246	0.546218	0.704	0.461988	0.44	0.494382	0.548	0.7	0.54878	0.420118	0.301802	0.3525	0.212121	0.332	0.26	0.42	0.308	0.557143	0.580357	0.17	0.418182	0.582	0.546	0.214	0.532	0.528	0.346	0.478	0.438	0.532	0.628	0.49	0.596	0.722	0.62203	0.572	0.546154	0.428571
BRD2	0.556	0.333333	0.444444	0.435714	0.276	0.331002	0.289474	0.537815	0.68	0.476608	0.398	0.483146	0.534	0.62	0.512195	0.39645	0.301802	0.3625	0.272727	0.362	0.298	0.39	0.334	0.471429	0.558036	0.198	0.427273	0.594	0.522	0.232	0.45	0.47	0.378	0.424	0.402	0.484	0.594	0.538	0.576	0.706	0.61987	0.55	0.507692	0.571429
EZH1	0.556	0.318519	0.380952	0.371429	0.316	0.400932	0.368421	0.509804	0.536	0.459064	0.372	0.449438	0.524	0.44	0.52439	0.452663	0.306306	0.34	0.333333	0.332	0.292	0	0.316	0.414286	0.424107	0.156	0.404545	0.538	0.45	0.178	0.528	0.54	0.49	0.56	0.498	0.6	0.65	0.57	0.638	0.724	0.639309	0.588	0.592308	0.428571
ZBTB26	0.524	0.274074	0.353175	0.335714	0.238	0.358974	0.342105	0.47619	0.576	0.391813	0.354	0.449438	0.486	0.46	0.414634	0.363905	0.315315	0.3175	0.30303	0.248	0.242	0.364	0.246	0.357143	0.40625	0.106	0.386364	0.484	0.45	0.158	0.552	0.53	0.464	0.538	0.496	0.558	0.59	0.536	0.61	0.718	0.585313	0.556	0.5	0.285714
CREBBP	0.488	0.259259	0.325397	0.353571	0.192	0.247086	0.254386	0.462185	0.554	0.362573	0.312	0.404494	0.472	0.6	0.439024	0.366864	0.265766	0.325	0.212121	0.226	0.21	0.31	0.26	0.428571	0.495536	0.146	0.327273	0.45	0.434	0.174	0.496	0.496	0.33	0.424	0.43	0.426	0.692	0.476	0.554	0.706	0.563715	0.506	0.438462	0.285714
ASXL1	0.484	0.214815	0.285714	0.310714	0.144	0.275058	0.245614	0.464986	0.636	0.347953	0.304	0.348315	0.508	0.62	0.463415	0.357988	0.261261	0.305	0.181818	0.144	0.202	0.29	0.192	0.428571	0.40625	0.108	0.268182	0.448	0.458	0.122	0.452	0.456	0.302	0.402	0.42	0.428	0.466	0.432	0.472	0.608	0.520518	0.464	0.353846	0.285714
ZNF574	0.518	0.251852	0.365079	0.353571	0.198	0.25641	0.27193	0.529412	0.628	0.371345	0.382	0.426966	0.45	0.58	0.439024	0.384615	0.247748	0.29	0.242424	0.244	0.276	0.398	0.26	0.4	0.379464	0.116	0.263636	0.454	0.49	0.168	0.472	0.458	0.278	0.424	0.426	0.434	0.48	0.444	0.524	0.622	0.518359	0.544	0.330769	0.428571
GTF2B	0.524	0.281481	0.337302	0.342857	0.15	0.184149	0.245614	0.501401	0.636	0.371345	0.344	0.404494	0.506	0.64	0.5	0.426036	0.265766	0.3075	0.151515	0.156	0.212	0.314	0.222	0.528571	0.455357	0.124	0.3	0.524	0.522	0.124	0.51	0.522	0.29	0.468	0.446	0.488	0.578	0.502	0.552	0.714	0.611231	0.544	0.453846	0.571429
SUPT5H	0.564	0.348148	0.384921	0.432143	0.132	0.191142	0.254386	0.591036	0.654	0.342105	0.414	0.460674	0.474	0.64	0.414634	0.340237	0.283784	0.3225	0.0909091	0.2	0.28	0.4	0.234	0.357143	0.455357	0.114	0.281818	0.504	0.542	0.134	0.516	0.51	0.246	0.412	0.438	0.376	0.596	0.45	0.532	0.66	0.548596	0.476	0.4	0.428571
TET2	0.418	0.281481	0.337302	0.35	0.302	0.296037	0.324561	0.40056	0.486	0.415205	0.36	0.359551	0.466	0.4	0.365854	0.408284	0.216216	0.2975	0.272727	0.394	0.276	0.324	0.338	0.428571	0.4375	0.18	0.309091	0.49	0.358	0.238	0.348	0.348	0.37	0.296	0.316	0.4	0.454	0.448	0.444	0.466	0.451404	0.45	0.446154	0.285714
TCF3	0.462	0.318519	0.400794	0.4	0.27	0.291375	0.289474	0.442577	0.586	0.394737	0.348	0.382022	0.464	0.5	0.390244	0.366864	0.265766	0.31	0.272727	0.348	0.258	0.36	0.308	0.442857	0.53125	0.18	0.381818	0.524	0.424	0.182	0.416	0.404	0.324	0.336	0.334	0.41	0.626	0.464	0.522	0.632	0.550756	0.46	0.446154	0.285714
USF2	0.486	0.325926	0.40873	0.378571	0.25	0.282051	0.236842	0.487395	0.642	0.377193	0.368	0.382022	0.47	0.46	0.47561	0.352071	0.247748	0.2775	0.212121	0.284	0.24	0.362	0.284	0.471429	0.526786	0.164	0.363636	0.514	0.468	0.198	0.448	0.446	0.29	0.406	0.356	0.428	0.562	0.448	0.518	0.614	0.518359	0.478	0.469231	0.285714
LMNB1	0.49	0.325926	0.424603	0.392857	0.298	0.307692	0.333333	0.529412	0.636	0.44152	0.408	0.404494	0.492	0.5	0.5	0.384615	0.261261	0.315	0.30303	0.406	0.316	0.402	0.332	0.485714	0.580357	0.206	0.395455	0.584	0.47	0.242	0.408	0.406	0.32	0.318	0.34	0.45	0.562	0.448	0.52	0.648	0.548596	0.484	0.484615	0.428571
ZSCAN5A	0.502	0.303704	0.376984	0.364286	0.266	0.310023	0.298246	0.495798	0.562	0.368421	0.408	0.382022	0.5	0.54	0.5	0.340237	0.265766	0.3225	0.212121	0.378	0.286	0.376	0.282	0.385714	0.477679	0.198	0.363636	0.556	0.452	0.212	0.426	0.394	0.29	0.324	0.378	0.398	0.57	0.42	0.504	0.604	0.526998	0.464	0.430769	0.428571
FOXP1	0.392	0.259259	0.321429	0.335714	0.208	0.251748	0.298246	0.394958	0.522	0.406433	0.298	0.426966	0.422	0.46	0.426829	0.331361	0.216216	0.2625	0.212121	0	0.234	0.312	0.232	0.371429	0.433036	0.13	0.313636	0.498	0.384	0.15	0.378	0.394	0.346	0.386	0.362	0.474	0.59	0.484	0.544	0.666	0.559395	0.49	0.369231	0.714286
STAT5B	0.488	0.281481	0.321429	0.35	0.168	0.216783	0.254386	0.439776	0.536	0.342105	0.332	0.382022	0.404	0.52	0.463415	0.340237	0.261261	0.3	0.151515	0.198	0.196	0.27	0.252	0.4	0.433036	0.148	0.25	0.446	0.444	0.172	0.446	0.442	0.284	0.386	0.404	0.394	0.612	0.442	0.534	0.658	0.542117	0.482	0.407692	0.571429
E2F6	0.462	0.303704	0.31746	0.335714	0.302	0.275058	0.280702	0.408964	0.532	0.394737	0.328	0.426966	0.434	0.44	0.463415	0.304734	0.189189	0.275	0.212121	0.386	0.248	0.342	0.304	0.442857	0.508929	0.168	0.377273	0.534	0.406	0.184	0.302	0.334	0.282	0.248	0.284	0.404	0.508	0.424	0.472	0.546	0.511879	0.456	0.453846	0.571429
KLF9	0.418	0.207407	0.313492	0.296429	0.246	0.272727	0.307018	0.386555	0.54	0.356725	0.294	0.382022	0.422	0.48	0.402439	0.313609	0.220721	0.2775	0.333333	0.32	0.214	0.3	0.272	0.4	0.455357	0.152	0.368182	0.552	0.42	0.17	0.316	0.336	0.312	0.254	0.302	0.432	0.512	0.458	0.49	0.572	0.511879	0.464	0.4	0.714286
MAX	0.562	0.288889	0.361111	0.367857	0.252	0.277389	0.298246	0.54902	0.674	0.400585	0.366	0.426966	0.496	0.56	0.45122	0.357988	0.247748	0.295	0.151515	0.318	0.276	0.37	0.286	0.485714	0.508929	0.132	0.35	0.514	0.522	0.172	0.486	0.484	0.332	0.422	0.412	0.45	0.516	0.46	0.538	0.62	0.539957	0.534	0.415385	0.714286
NR2F2	0.486	0.288889	0.361111	0.385714	0.29	0.291375	0.315789	0.501401	0.59	0.421053	0.356	0.404494	0.458	0.54	0.5	0.37574	0.261261	0.3125	0.30303	0.39	0.268	0.36	0.332	0.5	0.535714	0.184	0.381818	0.548	0.434	0.194	0.386	0.4	0.34	0.36	0.344	0.442	0.558	0.472	0.536	0.638	0.550756	0.512	0.5	0.714286
ETS1	0.668	0.348148	0.464286	0.442857	0.294	0.354312	0.412281	0.638655	0.768	0.549708	0.482	0.483146	0.642	0	0.621951	0.517751	0.351351	0.435	0.363636	0.374	0.33	0.476	0.398	0.642857	0.580357	0.21	0.445455	0	0	0.236	0.608	0.618	0.42	0.542	0.54	0.592	0.734	0.62	0.678	0.832	0.704104	0.658	0.676923	0.428571
CEBPA	0.628	0.466667	0.5	0.528571	0.362	0.393939	0.464912	0.560224	0.708	0.5	0.45	0.438202	0.64	0	0.585366	0.461538	0.346847	0.405	0.363636	0.422	0.344	0.424	0.41	0.614286	0.638393	0.246	0.427273	0.638	0	0.3	0.544	0.564	0.424	0.444	0.492	0.576	0.764	0.58	0.678	0.804	0.680346	0.604	0.630769	0.285714
MYB	0.638	0.392593	0.440476	0.467857	0.29	0.335664	0.394737	0.616246	0.716	0.482456	0.468	0.516854	0.606	0	0.585366	0.452663	0.36036	0.4075	0.242424	0	0.34	0.452	0.356	0.642857	0.602679	0.23	0.395455	0.602	0	0.25	0.616	0.602	0.422	0.518	0.518	0.534	0.764	0.566	0.662	0.762	0.654428	0.618	0.515385	0.285714
MECOM	0.396	0.311111	0.313492	0.342857	0.222	0.230769	0.245614	0.403361	0.452	0.309942	0.314	0.382022	0.402	0	0.365854	0.357988	0.211712	0.3025	0.30303	0	0.22	0.314	0.246	0.442857	0.491071	0.176	0.331818	0	0	0.212	0.386	0.358	0.318	0.334	0.312	0.382	0.62	0.428	0.488	0.57	0.466523	0.43	0.384615	0
TAL1	0.54	0.348148	0.392857	0.403571	0.248	0	0	0.521008	0	0.453216	0.406	0.449438	0.502	0	0.560976	0.428994	0.328829	0.3725	0.333333	0.244	0.294	0.39	0.286	0.542857	0.513393	0.172	0.345455	0	0	0.196	0.556	0.548	0.364	0.52	0.49	0.512	0.676	0.528	0.62	0.72	0.606911	0.586	0.476923	0
NKX2-1	0.634	0	0	0	0	0.445221	0.526316	0.602241	0	0	0.464	0.550562	0.684	0	0.560976	0.511834	0.432432	0.4875	0.484848	0	0.364	0.484	0	0.628571	0.5625	0.264	0.459091	0	0	0.282	0.578	0.596	0.502	0.548	0.544	0.66	0.782	0.642	0.712	0.858	0.75594	0.668	0	0
MYH11	0.422	0.266667	0.369048	0.35	0.238	0.272727	0.254386	0.380952	0	0.368421	0.332	0.41573	0.402	0.48	0.365854	0.322485	0.234234	0.2925	0.242424	0	0.244	0.314	0.29	0.385714	0.5	0.166	0.35	0	0.398	0.178	0.35	0.36	0.302	0.32	0.31	0.414	0.618	0.446	0.52	0.626	0.531317	0.43	0.415385	0.428571
MED1	0.366	0.22963	0.27381	0.289286	0.13	0.167832	0.219298	0.338936	0.508	0.315789	0.268	0.292135	0.37	0.34	0.329268	0.357988	0.243243	0.2825	0.212121	0.168	0.196	0.242	0.172	0.442857	0.397321	0.108	0.295455	0.464	0.388	0.1	0.362	0.368	0.28	0.374	0.36	0.454	0.562	0.458	0.514	0.678	0.574514	0.444	0.346154	0
CEBPD	0.31	0.207407	0.234127	0.260714	0.144	0.156177	0.236842	0.27451	0.386	0.315789	0.176	0.258427	0.354	0.46	0.317073	0.322485	0.220721	0.265	0.212121	0.15	0.124	0.176	0.212	0.4	0.375	0.114	0.236364	0.356	0.314	0.136	0.318	0.336	0.302	0.35	0.314	0.396	0.49	0.382	0.414	0.558	0.410367	0.366	0.315385	0
STAT1	0.348	0.177778	0.218254	0.232143	0.176	0.149184	0.149123	0.322129	0.394	0.318713	0.212	0.292135	0.3	0.48	0.426829	0.307692	0.18018	0.2425	0.212121	0.136	0.144	0.222	0.16	0.314286	0.339286	0.106	0.254545	0.386	0.342	0.128	0.282	0.292	0.284	0.328	0.264	0.34	0.43	0.362	0.416	0.532	0.453564	0.368	0.407692	0
ASCL1	0.344	0.192593	0.27381	0.260714	0.252	0.300699	0.27193	0.32493	0	0.30117	0.274	0.292135	0.352	0.36	0.207317	0.272189	0.225225	0.2525	0.242424	0.326	0.198	0.258	0	0.3	0.352679	0.156	0.295455	0.404	0.32	0.17	0.32	0.322	0.344	0.308	0.268	0.34	0.402	0.38	0.412	0.454	0.401728	0.384	0.3	0
EBF1	0.42	0.266667	0.31746	0.332143	0.286	0.244755	0.27193	0.422969	0	0.374269	0.302	0.393258	0.414	0.38	0.439024	0.35503	0.265766	0.28	0.151515	0.312	0.212	0.294	0.28	0.471429	0.522321	0.148	0.322727	0.502	0.42	0.174	0.404	0.404	0.3	0.328	0.33	0.39	0.598	0.442	0.502	0.592	0.5054	0.436	0.423077	0.285714
TCF4	0.46	0.222222	0.31746	0.335714	0.266	0.277389	0.263158	0.411765	0	0.339181	0.328	0.359551	0.424	0.52	0.353659	0.33432	0.252252	0.2875	0.272727	0.334	0.238	0.316	0.286	0.457143	0.513393	0.17	0.327273	0.488	0.43	0.194	0.34	0.34	0.302	0.302	0.302	0.376	0.608	0.432	0.476	0.58	0.49892	0.446	0.346154	0
TAZ	0.468	0	0	0	0.252	0.275058	0.315789	0.459384	0.57	0.438596	0.342	0.449438	0.488	0.58	0.512195	0.41716	0.261261	0.3275	0.363636	0.308	0.294	0.366	0.286	0.557143	0.491071	0.172	0.363636	0.476	0.436	0.186	0.432	0.43	0.362	0.364	0.398	0.472	0.6	0.466	0.544	0.65	0.611231	0.512	0	0.285714
SOX4	0.418	0.207407	0.246032	0.307143	0.19	0.223776	0.245614	0.414566	0.58	0.385965	0.28	0.382022	0.402	0.5	0.487805	0.378698	0.283784	0.2925	0.242424	0.23	0.21	0.258	0.24	0.5	0.419643	0.11	0.3	0.484	0.458	0.152	0.45	0.488	0.392	0.472	0.43	0.504	0.58	0.53	0.58	0.698	0.611231	0.518	0.453846	0
KLF6	0.532	0.303704	0.329365	0.378571	0.194	0.254079	0.298246	0.501401	0.622	0.450292	0.398	0.460674	0.51	0.64	0.5	0.37574	0.247748	0.3375	0.242424	0.246	0.266	0.372	0.288	0.471429	0.495536	0.14	0.340909	0.476	0.472	0.176	0.482	0.458	0.278	0.406	0.42	0.402	0.548	0.468	0.55	0.64	0.522678	0.528	0.507692	0
ARID1A	0.504	0.274074	0.337302	0.328571	0.152	0.184149	0.184211	0.487395	0.602	0.295322	0.358	0.348315	0.436	0.56	0.439024	0.322485	0.166667	0.2525	0.151515	0.202	0.236	0.336	0.176	0.442857	0.450893	0.112	0.3	0.5	0.464	0.134	0.466	0.472	0.238	0.402	0.372	0.422	0.54	0.44	0.5	0.696	0.557235	0.464	0.392308	0
SMARCB1	0.496	0.281481	0.373016	0.353571	0.18	0.195804	0.201754	0.464986	0.604	0.330409	0.378	0.337079	0.448	0.54	0.487805	0.35503	0.216216	0.26	0.121212	0.216	0.258	0.348	0.214	0.5	0.486607	0.138	0.304545	0.546	0.492	0.156	0.46	0.468	0.272	0.416	0.386	0.476	0.556	0.472	0.532	0.722	0.589633	0.5	0.423077	0
ZNF528	0.448	0.266667	0.337302	0.314286	0.22	0.205128	0.333333	0.473389	0.514	0.362573	0.36	0.314607	0.392	0.52	0.341463	0.33432	0.234234	0.2675	0.151515	0.244	0.242	0	0.228	0.371429	0.4375	0.1	0.263636	0.426	0.388	0.154	0.44	0.462	0.318	0.384	0.386	0.436	0.482	0.406	0.496	0.564	0.509719	0.498	0.330769	0
ZNF554	0.452	0.237037	0.380952	0.325	0.248	0.296037	0.333333	0.467787	0.522	0.365497	0.308	0.370787	0.432	0.46	0.47561	0.363905	0.247748	0.31	0.30303	0.328	0.216	0.322	0.294	0.442857	0.459821	0.188	0.327273	0.436	0.41	0.248	0.372	0.366	0.348	0.394	0.364	0.418	0.48	0.438	0.492	0.594	0.481641	0.464	0.453846	0
YAP1	0.406	0.237037	0.289683	0.289286	0.208	0.244755	0.254386	0.42577	0.502	0.342105	0.29	0.303371	0.426	0.56	0.402439	0.349112	0.198198	0.2575	0.272727	0.248	0.25	0.322	0.24	0.428571	0.388393	0.138	0.281818	0.424	0.378	0.152	0.37	0.378	0.294	0.33	0.342	0.414	0.506	0.432	0.484	0.55	0.522678	0.446	0.369231	0
ZNF121	0.418	0.22963	0.321429	0.310714	0.196	0.237762	0.236842	0.45098	0.522	0.289474	0.356	0.359551	0.416	0.44	0.402439	0.310651	0.225225	0.2725	0.212121	0.254	0.234	0.308	0.212	0.414286	0.433036	0.144	0.25	0.446	0.366	0.15	0.346	0.352	0.24	0.314	0.31	0.37	0.482	0.392	0.462	0.622	0.440605	0.44	0.407692	0
CDK12	0.46	0.237037	0.293651	0.321429	0.178	0.184149	0.201754	0.467787	0.558	0.283626	0.326	0.348315	0.402	0.62	0.402439	0.301775	0.184685	0.2725	0.151515	0	0.22	0.362	0.174	0.371429	0.428571	0.106	0.240909	0.428	0.422	0.122	0.4	0.394	0.218	0.318	0.346	0.35	0.484	0.348	0.45	0.554	0.475162	0.406	0.338462	0
ZBTB6	0.426	0.244444	0.309524	0.310714	0.244	0.291375	0.210526	0.414566	0.498	0.383041	0.328	0.325843	0.406	0.5	0.341463	0.313609	0.256757	0.2975	0.121212	0.262	0.23	0.314	0.256	0.4	0.392857	0.136	0.336364	0.462	0.348	0.164	0.394	0.408	0.338	0.386	0.372	0.408	0.498	0.444	0.46	0.58	0.488121	0.454	0.4	0.285714
ARID2	0.474	0.251852	0.297619	0.3	0.146	0.193473	0.149123	0.445378	0.572	0.292398	0.326	0.348315	0.442	0.54	0.353659	0.325444	0.162162	0.2525	0.121212	0.196	0.23	0.314	0.174	0.371429	0.424107	0.112	0.281818	0.498	0.464	0.134	0.464	0.474	0.266	0.426	0.39	0.446	0.558	0.45	0.504	0.696	0.535637	0.488	0.361538	0.285714
TFDP1	0.44	0.237037	0.293651	0.317857	0.158	0.223776	0.175439	0.439776	0.53	0.318713	0.3	0.303371	0.46	0.36	0.426829	0.307692	0.22973	0.255	0.121212	0.18	0.21	0.286	0.174	0.357143	0.40625	0.07	0.254545	0.43	0.402	0.092	0.49	0.494	0.322	0.428	0.43	0.416	0.5	0.408	0.476	0.578	0.481641	0.446	0.346154	0.285714
ERG	0.612	0.362963	0.460317	0.435714	0.338	0.412587	0.359649	0.613445	0	0.55848	0.482	0.539326	0.632	0	0.609756	0.526627	0.387387	0.475	0.363636	0	0.336	0.456	0	0.671429	0.616071	0.226	0.454545	0	0	0.28	0.572	0.568	0.464	0.512	0.516	0.588	0.718	0.602	0.662	0.798	0.730022	0.602	0.623077	0.428571
FLI1	0.718	0.466667	0.547619	0.539286	0.438	0.501166	0.464912	0.697479	0	0.637427	0.56	0.617978	0.738	0	0.707317	0.600592	0.45045	0.52	0.363636	0	0.404	0.536	0.468	0.728571	0.660714	0.29	0.531818	0	0	0.346	0.734	0.724	0.61	0.684	0.646	0.724	0.826	0.714	0.774	0.894	0.788337	0.738	0.776923	0.714286
GLIS1	0.748	0.533333	0.611111	0.589286	0.524	0.554779	0.570175	0.742297	0	0.707602	0.594	0.707865	0.776	0	0.756098	0.662722	0.495495	0.5525	0.454545	0.57	0.44	0.592	0	0.728571	0.6875	0.344	0.595455	0	0	0.418	0.754	0.76	0.65	0.714	0.68	0.772	0.846	0.754	0.83	0.914	0.829374	0.788	0.769231	0
PPARG	0.81	0.533333	0.630952	0.639286	0.448	0.440559	0.5	0.756303	0.796	0.619883	0.74	0.606742	0.726	0	0.743902	0.609467	0.477477	0.54	0.454545	0.538	0.666	0.734	0.484	0.714286	0.638393	0.326	0.609091	0	0	0.366	0.672	0.652	0.528	0.614	0.6	0.674	0.784	0.664	0.76	0.884	0.768898	0.736	0.753846	0.428571
MAF	0.658	0.4	0.488095	0.507143	0.25	0.340326	0.342105	0.64986	0.766	0.497076	0.498	0.573034	0.606	0.76	0.573171	0.482249	0.364865	0.4025	0.181818	0	0.338	0.444	0.362	0.585714	0.616071	0.192	0.409091	0.638	0.62	0.228	0.612	0.596	0.386	0.516	0.512	0.508	0.738	0.554	0.662	0.762	0.641469	0.6	0.569231	0.428571
REL	0.744	0.496296	0.559524	0.585714	0.28	0.321678	0.307018	0.717087	0.762	0.494152	0.688	0.52809	0.584	0.78	0.658537	0.467456	0.382883	0.435	0.272727	0	0.61	0.67	0.36	0.557143	0.607143	0.214	0.486364	0.626	0.602	0.26	0.594	0.6	0.382	0.506	0.518	0.538	0.724	0.586	0.664	0.77	0.637149	0.626	0.584615	0.428571
ZBTB2	0.508	0.407407	0.428571	0.407143	0.428	0.426573	0.438596	0.529412	0.602	0.517544	0.364	0.505618	0.556	0.56	0.597561	0.467456	0.355856	0.38	0.454545	0.462	0.252	0.372	0.436	0.6	0.553571	0.26	0.427273	0.608	0.492	0.312	0.504	0.51	0.494	0.484	0.46	0.544	0.644	0.572	0.628	0.692	0.62851	0.568	0.561538	0.714286
ZNF384	0.64	0.4	0.492063	0.507143	0.352	0.356643	0.359649	0.655462	0.716	0.532164	0.504	0.539326	0.66	0.6	0.573171	0.482249	0.382883	0.4475	0.272727	0.426	0.406	0.518	0.386	0.557143	0.598214	0.286	0.463636	0.636	0.588	0.296	0.572	0.562	0.43	0.518	0.488	0.578	0.764	0.602	0.668	0.816	0.688985	0.626	0.615385	0.857143
CTCF	0.574	0.474074	0.488095	0.475	0.464	0.452214	0.421053	0.585434	0.7	0.622807	0.424	0.516854	0.622	0.64	0.670732	0.547337	0.427928	0.4625	0.484848	0.522	0.314	0.436	0.462	0.657143	0.629464	0.254	0.495455	0.656	0.55	0.334	0.566	0.588	0.54	0.57	0.54	0.632	0.728	0.636	0.68	0.738	0.706263	0.644	0.653846	0.571429
CEBPB	0.562	0.42963	0.47619	0.485714	0.366	0.393939	0.464912	0.535014	0.67	0.532164	0.388	0.449438	0.632	0.6	0.54878	0.523669	0.382883	0.4675	0.484848	0.424	0.294	0.408	0.43	0.657143	0.59375	0.298	0.431818	0.604	0.522	0.32	0.576	0.594	0.486	0.57	0.55	0.668	0.836	0.646	0.714	0.842	0.736501	0.63	0.669231	0.285714
SP1	0.606	0.407407	0.456349	0.496429	0.436	0.452214	0.429825	0.613445	0.7	0.570175	0.462	0.516854	0.612	0.54	0.695122	0.538462	0.396396	0.455	0.393939	0.508	0.34	0.466	0.408	0.542857	0.607143	0.22	0.55	0.672	0.572	0.262	0.622	0.626	0.538	0.608	0.542	0.65	0.694	0.648	0.712	0.81	0.717063	0.638	0.638462	0.285714
ZNF770	0.578	0.37037	0.448413	0.442857	0.31	0.37296	0.298246	0.596639	0.684	0.479532	0.46	0.494382	0.588	0.5	0.54878	0.411243	0.301802	0.355	0.242424	0.39	0.344	0.454	0.374	0.542857	0.571429	0.228	0.427273	0.57	0.54	0.264	0.532	0.518	0.42	0.472	0.472	0.522	0.674	0.564	0.632	0.756	0.658747	0.598	0.530769	0.285714
EHMT2	0.57	0.362963	0.440476	0.442857	0.388	0.438228	0.394737	0.521008	0.67	0.532164	0.426	0.460674	0.6	0.48	0.573171	0.461538	0.36036	0.3675	0.242424	0.422	0.314	0.418	0.39	0.585714	0.598214	0.186	0.468182	0.62	0.524	0.23	0.556	0.54	0.518	0.554	0.516	0.616	0.714	0.626	0.688	0.806	0.701944	0.594	0.553846	0.285714
RNF2	0.58	0.348148	0.420635	0.439286	0.346	0.398601	0.394737	0.540616	0.69	0.505848	0.4	0.460674	0.578	0.56	0.573171	0.443787	0.283784	0.385	0.181818	0.414	0.26	0.402	0.334	0.471429	0.571429	0.172	0.481818	0.592	0.512	0.186	0.564	0.57	0.48	0.534	0.512	0.59	0.674	0.614	0.666	0.756	0.669546	0.618	0.576923	0.428571
IRF1	0.598	0.355556	0.424603	0.467857	0.294	0.340326	0.385965	0.57423	0.676	0.532164	0.43	0.539326	0.604	0.76	0.609756	0.508876	0.351351	0.45	0.333333	0.336	0.318	0.438	0.39	0.6	0.571429	0.234	0.436364	0.558	0.546	0.26	0.548	0.548	0.406	0.488	0.536	0.566	0.668	0.568	0.664	0.798	0.645788	0.64	0.607692	0.428571
ZNF35	0.588	0.4	0.488095	0.428571	0.31	0.375291	0.403509	0.593838	0.684	0.532164	0.452	0.516854	0.578	0.68	0.573171	0.497041	0.378378	0.4175	0.30303	0.368	0.308	0.452	0.372	0.614286	0.486607	0.206	0.386364	0.546	0.548	0.262	0.57	0.59	0.454	0.532	0.522	0.568	0.694	0.592	0.64	0.782	0.665227	0.636	0.530769	0.571429
BPTF	0.666	0.414815	0.47619	0.496429	0.298	0.356643	0.368421	0.672269	0.762	0.491228	0.488	0.449438	0.602	0.7	0.670732	0.47929	0.333333	0.3775	0.272727	0.338	0.346	0.474	0.358	0.685714	0.611607	0.174	0.440909	0.622	0.624	0.22	0.652	0.652	0.43	0.596	0.538	0.58	0.722	0.602	0.692	0.806	0.688985	0.666	0.607692	0.571429
PLAG1	0.662	0.437037	0.47619	0.446429	0.34	0.368298	0.403509	0.652661	0.774	0.532164	0.49	0.539326	0.646	0.62	0.621951	0.461538	0.301802	0.395	0.212121	0.44	0.362	0.508	0.396	0.628571	0.620536	0.216	0.468182	0.658	0.582	0.254	0.646	0.608	0.396	0.53	0.538	0.594	0.704	0.6	0.71	0.816	0.701944	0.626	0.607692	0.428571
NFKB2	0.636	0.4	0.456349	0.485714	0.288	0.337995	0.359649	0.588235	0.722	0.494152	0.458	0.483146	0.596	0.62	0.573171	0.452663	0.315315	0.3725	0.272727	0.358	0.33	0.466	0.34	0.542857	0.602679	0.194	0.404545	0.612	0.558	0.254	0.586	0.588	0.41	0.524	0.502	0.546	0.746	0.58	0.664	0.782	0.637149	0.626	0.615385	0.428571
SKI	0.626	0.377778	0.420635	0.457143	0.306	0.386946	0.385965	0.593838	0.712	0.505848	0.474	0.460674	0.596	0.58	0.54878	0.497041	0.355856	0.42	0.181818	0.396	0.316	0.456	0.35	0.6	0.611607	0.22	0.454545	0.618	0.56	0.274	0.6	0.576	0.42	0.54	0.514	0.58	0.788	0.606	0.676	0.798	0.686825	0.576	0.661538	0.428571
NR1H3	0.502	0.325926	0.424603	0.396429	0.308	0.310023	0.377193	0.484594	0.628	0.473684	0.352	0.370787	0.52	0.62	0.536585	0.461538	0.31982	0.3825	0.424242	0.33	0.272	0.35	0.358	0.614286	0.53125	0.19	0.409091	0.532	0.506	0.248	0.458	0.452	0.394	0.476	0.442	0.506	0.64	0.524	0.6	0.746	0.647948	0.542	0.492308	0
PIAS1	0.5	0.288889	0.376984	0.360714	0.278	0.310023	0.289474	0.478992	0.558	0.438596	0.36	0.370787	0.47	0.52	0.45122	0.449704	0.342342	0.3925	0.393939	0.29	0.244	0.342	0.286	0.528571	0.401786	0.21	0.4	0.498	0.47	0.204	0.512	0.532	0.438	0.526	0.48	0.532	0.662	0.526	0.614	0.764	0.611231	0.548	0.415385	0
ILF3	0.638	0.348148	0.448413	0.457143	0.28	0.307692	0.359649	0.607843	0.736	0.467836	0.48	0.483146	0.568	0.7	0.646341	0.402367	0.279279	0.3625	0.272727	0.356	0.33	0.478	0.332	0.685714	0.607143	0.202	0.386364	0.618	0.59	0.226	0.58	0.554	0.334	0.462	0.454	0.48	0.592	0.5	0.602	0.692	0.587473	0.552	0.561538	0
NR4A1	0.57	0.325926	0.369048	0.414286	0.322	0.375291	0.368421	0.602241	0.706	0.447368	0.378	0.47191	0.58	0.64	0.54878	0.482249	0.342342	0.435	0.393939	0.356	0.268	0.398	0.384	0.642857	0.589286	0.256	0.404545	0.596	0.568	0.286	0.594	0.568	0.444	0.526	0.494	0.57	0.774	0.57	0.652	0.778	0.691145	0.59	0.623077	0
ZNF341	0.534	0.259259	0.376984	0.367857	0.326	0.403263	0.342105	0.537815	0.604	0.505848	0.392	0.47191	0.55	0.46	0.5	0.470414	0.328829	0.405	0.333333	0	0.244	0.378	0.342	0.514286	0.5	0.158	0.390909	0	0.468	0.204	0.524	0.544	0.472	0.564	0.528	0.582	0.622	0.58	0.612	0.736	0.606911	0.574	0.553846	0.571429
KLF5	0.652	0.422222	0.468254	0.5	0.324	0.333333	0.438596	0.579832	0.73	0.526316	0.466	0.516854	0.628	0.74	0.682927	0.514793	0.364865	0.46	0.424242	0.378	0.33	0.48	0.408	0.614286	0.5625	0.232	0.486364	0	0.554	0.264	0.57	0.562	0.39	0.502	0.512	0.552	0.674	0.584	0.678	0.792	0.650108	0.678	0.638462	0.285714
RELB	0.598	0.385185	0.424603	0.471429	0.31	0.296037	0.324561	0.593838	0.694	0.479532	0.45	0.47191	0.57	0.68	0.597561	0.434911	0.310811	0.375	0.242424	0.366	0.332	0.416	0.358	0.585714	0.620536	0.194	0.413636	0	0.566	0.24	0.54	0.546	0.364	0.48	0.456	0.508	0.722	0.55	0.642	0.744	0.609071	0.592	0.569231	0.571429
SCRT1	0.574	0.355556	0.40873	0.471429	0.366	0.414918	0.333333	0.563025	0	0.491228	0.438	0.550562	0	0.6	0.573171	0.473373	0.373874	0.3875	0.363636	0.4	0.306	0.464	0	0.471429	0.526786	0.24	0.440909	0.61	0.516	0.294	0.542	0.534	0.456	0.514	0.434	0.53	0.648	0.538	0.618	0.738	0.61987	0.574	0.553846	0
ZSCAN22	0.714	0.42963	0.492063	0.528571	0.356	0.440559	0.447368	0.677871	0	0.576023	0.51	0.662921	0.672	0.82	0.743902	0.532544	0.373874	0.4425	0.333333	0.382	0.362	0.522	0.41	0.657143	0.584821	0.214	0.495455	0	0.648	0.262	0.71	0.716	0.56	0.696	0.664	0.724	0.776	0.698	0.774	0.878	0.75594	0.754	0.723077	0.285714
ZNF382	0.706	0.503704	0.555556	0.542857	0.398	0.468531	0.45614	0.711485	0	0.593567	0.548	0.629213	0.708	0.78	0.682927	0.547337	0.423423	0.4725	0.30303	0.494	0.4	0.532	0.478	0.657143	0.665179	0.302	0.509091	0.7	0.67	0.368	0.672	0.652	0.526	0.608	0.584	0.674	0.808	0.678	0.754	0.864	0.764579	0.696	0.684615	0.571429
KLF15	0.626	0.392593	0.472222	0.475	0.348	0.39627	0.368421	0.62465	0	0.532164	0.482	0.561798	0.612	0.64	0.682927	0.473373	0.328829	0.415	0.30303	0.42	0.344	0.45	0.406	0.471429	0.558036	0.186	0.477273	0.666	0.566	0.232	0.632	0.634	0.5	0.596	0.546	0.626	0.682	0.63	0.678	0.806	0.699784	0.64	0.623077	0
ZNF467	0.592	0.385185	0.456349	0.432143	0.372	0.39627	0.421053	0.568627	0	0.532164	0.428	0.494382	0.55	0.6	0.560976	0.446746	0.31982	0.4	0.30303	0.442	0.316	0.412	0.436	0.542857	0.575893	0.192	0.445455	0.624	0.538	0.244	0.566	0.596	0.534	0.594	0.52	0.622	0.656	0.634	0.662	0.794	0.682505	0.648	0.592308	0.285714
SPI1	0.824	0.614815	0.670635	0.696429	0.502	0.508159	0.5	0.809524	0	0.654971	0.784	0.651685	0.758	0.86	0.768293	0.612426	0.540541	0.6075	0.606061	0	0.72	0.78	0	0.7	0.691964	0.378	0.677273	0.75	0.702	0.404	0.686	0.694	0.562	0.64	0.624	0.716	0.874	0.698	0.798	0.902	0.790497	0.742	0.776923	0.857143
RUNX1	0.706	0.474074	0.539683	0.528571	0.44	0.470862	0.473684	0.683473	0.818	0.616959	0.524	0.651685	0.73	0.76	0.682927	0.585799	0.45045	0.49	0.393939	0.488	0.402	0.528	0.488	0.757143	0.674107	0.308	0.518182	0	0.672	0.356	0.72	0.704	0.554	0.618	0.624	0.676	0.848	0.692	0.764	0.886	0.786177	0.75	0.738462	0.428571
CREB1	0.742	0.518519	0.583333	0.589286	0.458	0.550117	0.491228	0.761905	0.846	0.628655	0.586	0.674157	0.752	0.76	0.853659	0.627219	0.477477	0.5175	0.515152	0.546	0.42	0.566	0.556	0.657143	0.683036	0.332	0.572727	0.744	0.73	0.382	0.72	0.704	0.534	0.664	0.638	0.702	0.792	0.72	0.812	0.878	0.794816	0.764	0.815385	0.714286
GABPA	0.74	0.511111	0.56746	0.567857	0.432	0.475524	0.473684	0.711485	0.82	0.614035	0.584	0.651685	0.74	0.78	0.792683	0.58284	0.441441	0.5125	0.454545	0.564	0.414	0.56	0.532	0.7	0.678571	0.328	0.572727	0.744	0.712	0.38	0.684	0.692	0.5	0.63	0.628	0.676	0.786	0.68	0.77	0.868	0.790497	0.74	0.738462	0.571429
HEXIM1	0.736	0.503704	0.579365	0.55	0.464	0.494172	0.5	0.722689	0.834	0.692982	0.54	0.696629	0.72	0.76	0.670732	0.594675	0.427928	0.49	0.393939	0.516	0.42	0.552	0.532	0.685714	0.65625	0.274	0.536364	0.718	0.672	0.332	0.742	0.754	0.654	0.74	0.682	0.76	0.8	0.744	0.792	0.886	0.825054	0.79	0.8	0.857143
FOXO1	0.702	0.496296	0.52381	0.525	0.444	0.491841	0.5	0.67507	0.8	0.611111	0.52	0.606742	0.694	0.62	0.707317	0.538462	0.441441	0.4775	0.363636	0.482	0.4	0.526	0.48	0.671429	0.665179	0.298	0.531818	0.732	0.668	0.344	0.736	0.724	0.596	0.688	0.626	0.738	0.826	0.714	0.782	0.882	0.788337	0.744	0.730769	0.714286
HDAC1	0.724	0.496296	0.571429	0.539286	0.438	0.452214	0.45614	0.705882	0.822	0.619883	0.536	0.617978	0.738	0.78	0.707317	0.576923	0.427928	0.505	0.363636	0.506	0.378	0.554	0.452	0.671429	0.6875	0.29	0.559091	0.716	0.676	0.356	0.708	0.7	0.56	0.642	0.602	0.68	0.826	0.674	0.76	0.866	0.773218	0.696	0.753846	0.714286
HDAC2	0.706	0.496296	0.579365	0.532143	0.46	0.498834	0.491228	0.722689	0.828	0.640351	0.56	0.629213	0.752	0.78	0.743902	0.600592	0.441441	0.5325	0.363636	0.542	0.394	0.568	0.468	0.757143	0.683036	0.324	0.540909	0.746	0.686	0.386	0.708	0.698	0.59	0.632	0.608	0.7	0.82	0.686	0.772	0.874	0.799136	0.702	0.807692	0.714286
NFKB1	0.722	0.451852	0.519841	0.525	0.428	0.456876	0.508772	0.70028	0.814	0.640351	0.542	0.617978	0.714	0.86	0.817073	0.556213	0.436937	0.4725	0.424242	0.48	0.396	0.55	0.47	0.714286	0.660714	0.28	0.522727	0.726	0.692	0.318	0.694	0.708	0.534	0.654	0.632	0.718	0.814	0.714	0.79	0.88	0.786177	0.732	0.792308	0.428571
TP53	0.732	0.451852	0.519841	0.542857	0.462	0.487179	0.491228	0.694678	0.806	0.634503	0.538	0.617978	0.738	0.78	0.780488	0.585799	0.45045	0.5275	0.454545	0.526	0.408	0.534	0.516	0.714286	0.647321	0.328	0.55	0.712	0.674	0.356	0.678	0.674	0.52	0.616	0.61	0.674	0.788	0.68	0.76	0.878	0.781857	0.718	0.738462	0.285714
LARP7	0.672	0.488889	0.559524	0.539286	0.442	0.503497	0.482456	0.680672	0.786	0.669591	0.508	0.640449	0.684	0.74	0.634146	0.559172	0.405405	0.4625	0.363636	0.508	0.386	0.528	0.488	0.642857	0.647321	0.25	0.518182	0.694	0.62	0.308	0.696	0.7	0.632	0.686	0.66	0.742	0.79	0.724	0.792	0.864	0.799136	0.752	0.692308	0.428571
SP4	0.702	0.42963	0.539683	0.517857	0.416	0.517483	0.447368	0.680672	0.82	0.602339	0.524	0.606742	0.73	0.74	0.743902	0.550296	0.418919	0.475	0.333333	0.478	0.342	0.492	0.454	0.585714	0.620536	0.226	0.55	0.738	0.658	0.276	0.698	0.698	0.572	0.672	0.644	0.738	0.75	0.702	0.756	0.856	0.775378	0.728	0.746154	0.428571
SP2	0.75	0.481481	0.563492	0.557143	0.432	0.487179	0.517544	0.70028	0.868	0.649123	0.542	0.651685	0.75	0.76	0.768293	0.606509	0.45045	0.495	0.393939	0.502	0.382	0.514	0.486	0.557143	0.616071	0.228	0.563636	0.732	0.694	0.284	0.74	0.732	0.572	0.692	0.664	0.752	0.778	0.704	0.776	0.878	0.781857	0.754	0.761538	0.285714
RYBP	0.722	0.466667	0.547619	0.546429	0.444	0.526807	0.561404	0.70028	0.856	0.672515	0.532	0.640449	0.75	0.74	0.707317	0.609467	0.45045	0.47	0.393939	0.516	0.38	0.532	0.51	0.628571	0.629464	0.254	0.559091	0.734	0.674	0.276	0.736	0.736	0.618	0.712	0.684	0.76	0.806	0.74	0.806	0.906	0.822894	0.782	0.8	0.428571
ZFP64	0.698	0.459259	0.527778	0.553571	0.39	0.491841	0.535088	0.669468	0.79	0.649123	0.526	0.696629	0.714	0.66	0.731707	0.585799	0.463964	0.505	0.393939	0.474	0.37	0.528	0.432	0.642857	0.607143	0.232	0.509091	0.704	0.642	0.28	0.734	0.73	0.6	0.7	0.652	0.724	0.788	0.712	0.766	0.908	0.805616	0.746	0.753846	0.428571
NRF1	0.69	0.451852	0.539683	0.514286	0.378	0.480186	0.464912	0.658263	0.796	0.584795	0.488	0.561798	0.63	0.78	0.743902	0.535503	0.418919	0.46	0.30303	0.452	0.368	0.476	0.426	0.628571	0.602679	0.244	0.513636	0.672	0.628	0.236	0.694	0.688	0.54	0.664	0.626	0.694	0.762	0.69	0.748	0.864	0.736501	0.712	0.684615	0.571429
CDK9	0.678	0.474074	0.531746	0.525	0.45	0.461538	0.491228	0.633053	0.76	0.608187	0.48	0.550562	0.646	0.66	0.621951	0.56213	0.418919	0.4625	0.363636	0.484	0.378	0.494	0.448	0.542857	0.616071	0.23	0.490909	0.668	0.598	0.274	0.698	0.69	0.594	0.634	0.614	0.688	0.768	0.678	0.766	0.858	0.781857	0.702	0.661538	0.428571
TRIM28	0.636	0.444444	0.515873	0.482143	0.446	0.459207	0.438596	0.593838	0.728	0.599415	0.47	0.539326	0.622	0.62	0.634146	0.535503	0.369369	0.4325	0.363636	0.474	0.356	0.478	0.442	0.528571	0.589286	0.224	0.513636	0.65	0.564	0.248	0.648	0.644	0.608	0.65	0.59	0.68	0.722	0.65	0.744	0.848	0.738661	0.686	0.692308	0.428571
BRD4	0.712	0.414815	0.511905	0.507143	0.368	0.424242	0.508772	0.680672	0.806	0.608187	0.498	0.58427	0.72	0.76	0.670732	0.56213	0.418919	0.4975	0.424242	0.412	0.362	0.494	0.432	0.685714	0.602679	0.256	0.527273	0.7	0.672	0.292	0.674	0.678	0.516	0.638	0.614	0.678	0.806	0.684	0.764	0.89	0.786177	0.732	0.753846	0.428571
JMJD1C	0.672	0.451852	0.519841	0.517857	0.39	0.414918	0.473684	0.677871	0.788	0.564327	0.508	0.561798	0.716	0.7	0.621951	0.544379	0.436937	0.485	0.393939	0.49	0.362	0.498	0.452	0.714286	0.65625	0.298	0.5	0.674	0.646	0.344	0.65	0.65	0.462	0.544	0.544	0.612	0.84	0.62	0.742	0.824	0.7473	0.664	0.723077	0.428571
ZBTB7A	0.708	0.474074	0.507937	0.560714	0.402	0.440559	0.438596	0.67507	0.816	0.576023	0.532	0.539326	0.684	0.7	0.756098	0.511834	0.400901	0.455	0.454545	0.5	0.378	0.532	0.442	0.642857	0.651786	0.264	0.545455	0.716	0.66	0.29	0.654	0.668	0.472	0.606	0.562	0.63	0.762	0.63	0.712	0.864	0.74946	0.704	0.653846	0.714286
EP300	0.656	0.37037	0.480159	0.478571	0.352	0.393939	0.491228	0.658263	0.758	0.593567	0.456	0.573034	0.708	0.72	0.658537	0.568047	0.391892	0.495	0.454545	0.426	0.346	0.466	0.44	0.642857	0.629464	0.266	0.513636	0.68	0.628	0.278	0.63	0.632	0.496	0.586	0.584	0.64	0.774	0.64	0.72	0.86	0.779698	0.718	0.646154	0.714286
JUN	0.662	0.4	0.460317	0.464286	0.396	0.41958	0.394737	0.616246	0.778	0.596491	0.468	0.516854	0.66	0.74	0.658537	0.523669	0.432432	0.48	0.363636	0.464	0.356	0.474	0.432	0.657143	0.642857	0.286	0.531818	0.674	0.632	0.284	0.614	0.608	0.52	0.564	0.556	0.658	0.768	0.67	0.752	0.87	0.771058	0.696	0.638462	0.571429
EGR3	0.762	0.511111	0.587302	0.603571	0.542	0.524476	0.570175	0.761905	0.87	0.736842	0.586	0.752809	0.788	0.86	0.792683	0.647929	0.486486	0.5375	0.454545	0	0.454	0.598	0.558	0.728571	0.683036	0.338	0.572727	0.778	0.712	0.41	0.748	0.758	0.654	0.738	0.678	0.776	0.842	0.752	0.822	0.904	0.835853	0.798	0.846154	0.714286
KDM2B	0.79	0.540741	0.619048	0.628571	0.56	0.615385	0.614035	0.747899	0.924	0.754386	0.58	0.719101	0.834	0.88	0.865854	0.692308	0.558559	0.5925	0.515152	0	0.422	0.572	0.586	0.714286	0.65625	0.29	0.622727	0.794	0.752	0.342	0.814	0.826	0.738	0.812	0.778	0.846	0.854	0.824	0.874	0.948	0.868251	0.868	0.846154	0.714286
MAZ	0.802	0.562963	0.626984	0.628571	0.618	0.648019	0.649123	0.784314	0.912	0.807018	0.626	0.775281	0.848	0.84	0.841463	0.721893	0.576577	0.615	0.545455	0.678	0.49	0.616	0.638	0.771429	0.723214	0.386	0.645455	0.824	0.758	0.432	0.804	0.816	0.71	0.794	0.758	0.858	0.88	0.834	0.882	0.94	0.887689	0.852	0.853846	0.857143
ATF1	0.82	0.592593	0.65873	0.692857	0.434	0.491841	0.473684	0.806723	0.812	0.637427	0.778	0.662921	0.736	0.76	0.804878	0.60355	0.468468	0.5525	0.484848	0.554	0.678	0.764	0.514	0.685714	0.674107	0.33	0.590909	0.754	0.714	0.37	0.672	0.676	0.514	0.64	0.592	0.672	0.764	0.686	0.764	0.882	0.768898	0.718	0.723077	0.714286
ATF3	0.858	0.6	0.690476	0.707143	0.564	0.585082	0.570175	0.817927	0.864	0.710526	0.78	0.674157	0.782	0.78	0.792683	0.683432	0.617117	0.6725	0.606061	0.628	0.708	0.788	0.592	0.742857	0.696429	0.408	0.681818	0.77	0.7	0.426	0.754	0.76	0.656	0.704	0.696	0.764	0.84	0.76	0.826	0.922	0.840173	0.778	0.823077	0.571429
USF1	0.732	0.437037	0.543651	0.553571	0.442	0.475524	0.517544	0	0.832	0.622807	0	0.550562	0.692	0.74	0.719512	0.54142	0.373874	0.47	0.363636	0.492	0	0	0.464	0.7	0.65625	0.256	0.531818	0.702	0.666	0.316	0.688	0.7	0.522	0.64	0.618	0.654	0.778	0.65	0.762	0.862	0.764579	0.752	0.769231	0.714286
ZBTB48	0.736	0.488889	0.563492	0.567857	0.512	0.543124	0.535088	0	0.846	0.687135	0.588	0.674157	0.78	0.8	0.792683	0.62426	0.481982	0.5425	0.393939	0.544	0	0	0.546	0.742857	0.651786	0.32	0.590909	0.742	0.69	0.414	0.704	0.722	0.61	0.678	0.628	0.736	0.844	0.726	0.804	0.908	0.822894	0.77	0.8	0.714286
RAD21	0.742	0.540741	0.611111	0.567857	0.536	0.538462	0.561404	0.739496	0.832	0.695906	0.59	0.674157	0.782	0.76	0.792683	0.618343	0.490991	0.5375	0.515152	0.604	0.454	0.582	0.536	0.757143	0.683036	0.372	0.609091	0.764	0.724	0.446	0.712	0.736	0.626	0.678	0.644	0.746	0.85	0.736	0.824	0.91	0.833693	0.76	0	0.714286
BCOR	0.774	0	0	0	0.472	0.578089	0.561404	0.736695	0.896	0.69883	0.562	0.674157	0.798	0.84	0.768293	0.653846	0.531532	0.5225	0.484848	0.538	0.386	0.556	0.534	0.728571	0.642857	0.266	0.609091	0.774	0.718	0.324	0.782	0.794	0.696	0.782	0.748	0.824	0.838	0.796	0.852	0.934	0.850972	0.83	0	0.428571
SMC1A	0.686	0	0	0	0.55	0.550117	0.508772	0.672269	0.79	0.672515	0.536	0.640449	0.734	0.72	0.731707	0.618343	0.481982	0.5625	0.545455	0.586	0.418	0.53	0.538	0.742857	0.678571	0.398	0.604545	0.734	0.67	0.454	0.67	0.668	0.628	0.654	0.634	0.706	0.88	0.724	0.798	0.882	0.814255	0.716	0	0.714286
TBX21	0.686	0.422222	0.515873	0.528571	0.348	0.384615	0.429825	0.666667	0	0.555556	0.528	0.606742	0.662	0	0.682927	0.559172	0.414414	0.46	0.30303	0	0.394	0.512	0	0.685714	0.65625	0.276	0.477273	0	0	0.316	0	0	0	0	0	0	0	0	0	0	0	0	0.653846	0.571429
GRHL3	0.658	0.422222	0.488095	0.507143	0.396	0.435897	0.403509	0.647059	0	0.602339	0.5	0.561798	0.672	0	0.621951	0.514793	0.36036	0.4175	0.242424	0	0.39	0.494	0.468	0.628571	0.59375	0.252	0.481818	0	0	0.274	0	0	0	0	0	0	0	0	0	0	0	0	0.630769	0
NFE2	0.724	0.481481	0.571429	0.575	0.43	0.468531	0.54386	0.739496	0	0.646199	0.562	0.606742	0.756	0	0.707317	0.60355	0.445946	0.525	0.393939	0	0.412	0.548	0.492	0.742857	0.678571	0.284	0.527273	0	0	0.336	0	0	0	0	0	0	0	0	0	0	0	0	0.776923	0.428571
EGR2	0.748	0.511111	0.579365	0.582143	0.538	0.538462	0.578947	0.731092	0.858	0.725146	0.584	0.719101	0.768	0	0.756098	0.653846	0.472973	0.5325	0.424242	0.574	0.434	0.58	0.536	0.671429	0.669643	0.314	0.563636	0.75	0	0.374	0	0	0	0	0	0	0	0	0	0	0	0	0.807692	0.428571
ELF3	0.694	0.42963	0.5	0.5	0.398	0.426573	0.482456	0.661064	0.768	0.646199	0.484	0.651685	0.704	0.76	0.695122	0.556213	0.436937	0.51	0.333333	0	0.352	0.472	0.492	0.642857	0.651786	0.3	0.531818	0.672	0.63	0.334	0	0	0	0	0	0	0	0	0	0	0	0	0.692308	0.285714
KLF4	0.664	0.503704	0.52381	0.521429	0.372	0.386946	0.473684	0.610644	0.756	0.573099	0.472	0.595506	0.626	0.78	0.743902	0.538462	0.396396	0.465	0.393939	0.426	0.36	0.462	0.464	0.657143	0.625	0.26	0.495455	0.652	0.604	0.284	0	0	0	0	0	0	0	0	0	0	0	0	0.692308	0.428571
PCGF1	0.752	0.481481	0.563492	0.575	0.416	0.531469	0.535088	0.714286	0.862	0.660819	0.552	0.662921	0.776	0.84	0.756098	0.615385	0.468468	0.495	0.454545	0.486	0.386	0.552	0.524	0.671429	0.638393	0.206	0.536364	0.732	0.688	0.26	0	0	0	0	0	0	0	0	0	0	0	0	0.769231	0.714286
OTX2	0.566	0.4	0.436508	0.45	0.306	0.356643	0.394737	0.579832	0	0.526316	0.45	0.438202	0.584	0.62	0.5	0.5	0.36036	0.4225	0.30303	0.358	0.348	0.464	0.336	0.557143	0	0	0.395455	0.588	0.552	0	0	0	0	0	0	0	0	0	0	0	0	0	0.492308	0
MYCN	0.582	0.288889	0.353175	0.35	0.206	0.270396	0.254386	0.526611	0	0.388889	0.37	0.449438	0.488	0.6	0.439024	0.369822	0.265766	0.305	0.181818	0.258	0.25	0.372	0.236	0.428571	0.450893	0.116	0.336364	0	0.54	0.134	0	0	0	0	0	0	0	0	0	0	0	0	0.453846	0.285714
PGR	0.504	0.318519	0.404762	0.403571	0.28	0.34965	0.377193	0.495798	0	0.435673	0.406	0.47191	0.528	0.6	0.414634	0.434911	0.324324	0.365	0.424242	0	0.302	0.366	0.326	0.514286	0.522321	0.206	0.436364	0	0.496	0.23	0	0	0	0	0	0	0	0	0	0	0	0	0	0.285714
NEUROD1	0.586	0	0	0	0.248	0.30303	0.298246	0	0	0.461988	0	0.47191	0.538	0.72	0.536585	0.384615	0.310811	0.34	0.242424	0.296	0	0	0.326	0.542857	0.522321	0.154	0.413636	0.57	0.574	0.184	0	0	0	0	0	0	0	0	0	0	0	0	0.492308	0
E2F1	0.524	0.296296	0.353175	0.328571	0.196	0.237762	0.263158	0.529412	0.662	0.391813	0.346	0.370787	0.53	0.58	0.439024	0.35503	0.252252	0.2975	0.181818	0.24	0.216	0.33	0.242	0.442857	0.495536	0.126	0.345455	0.534	0.478	0.136	0	0	0	0	0	0	0	0	0	0	0	0	0.453846	0.285714
KLF10	0.466	0.214815	0.297619	0.267857	0.122	0.172494	0.210526	0.481793	0.568	0.254386	0.332	0.325843	0.398	0.6	0.463415	0.313609	0.166667	0.225	0.181818	0.164	0.22	0.344	0.182	0.314286	0.415179	0.114	0.254545	0.424	0.43	0.12	0	0	0	0	0	0	0	0	0	0	0	0	0.276923	0
CBX8	0.394	0.237037	0.301587	0.321429	0.174	0.181818	0.166667	0.397759	0.496	0.30117	0.32	0.258427	0.376	0.46	0.365854	0.263314	0.18018	0.245	0.0909091	0.25	0.212	0	0.208	0.357143	0.446429	0.134	0.254545	0.444	0.382	0.142	0	0	0	0	0	0	0	0	0	0	0	0	0.323077	0.714286
ZSCAN16	0.318	0.214815	0.313492	0.253571	0.164	0.184149	0.210526	0.369748	0.382	0.245614	0.264	0.325843	0.32	0.3	0.292683	0.278107	0.207207	0.2575	0.212121	0.168	0.218	0.27	0.19	0.4	0.3125	0.124	0.204545	0.372	0.312	0.144	0	0	0	0	0	0	0	0	0	0	0	0	0.284615	0.428571
FOXA2	0.54	0.348148	0.440476	0.403571	0.284	0.358974	0.377193	0.52381	0.592	0.535088	0.394	0.47191	0.55	0	0.47561	0.446746	0.337838	0.3675	0.30303	0	0.304	0.412	0.32	0	0	0	0	0	0	0	0	0	0	0	0	0	0	0	0	0	0	0	0	0
FOXA1	0.516	0.355556	0.452381	0.414286	0.306	0.342657	0.377193	0.492997	0.562	0.48538	0.394	0.47191	0.556	0	0.512195	0.446746	0.378378	0.4	0.333333	0	0.306	0.412	0.344	0.485714	0.486607	0.208	0.427273	0	0	0.224	0	0	0	0	0	0	0	0	0	0	0	0	0.5	0.571429
GRHL2	0.522	0.392593	0.373016	0.4	0.362	0.382284	0.394737	0.470588	0.592	0.473684	0.362	0.426966	0.544	0	0.52439	0.467456	0.315315	0.35	0.30303	0	0.29	0.36	0.352	0.542857	0.553571	0.216	0.377273	0	0	0.252	0	0	0	0	0	0	0	0	0	0	0	0	0.576923	0
MYC	0.59	0.303704	0.357143	0.403571	0.178	0.249417	0.219298	0.521008	0.68	0.371345	0.404	0.438202	0.454	0	0.45122	0.340237	0.211712	0.2925	0.121212	0.218	0.266	0.384	0.226	0.414286	0.522321	0.106	0.331818	0.53	0	0.118	0	0	0	0	0	0	0	0	0	0	0	0	0.446154	0.714286
ZBTB42	0.4	0.185185	0.301587	0.278571	0.27	0.331002	0.307018	0.392157	0.526	0.391813	0.314	0.393258	0	0	0.304878	0.35503	0.27027	0.335	0.272727	0	0.212	0.318	0.284	0.385714	0.428571	0.166	0.313636	0.42	0	0.154	0	0	0	0	0	0	0	0	0	0	0	0	0.407692	0.285714
GATA1	0.498	0	0	0	0.262	0	0	0.478992	0	0.467836	0.332	0.382022	0.48	0	0.402439	0.39645	0.306306	0.365	0.30303	0	0.264	0.364	0.298	0.528571	0.495536	0.204	0.322727	0	0	0.234	0	0	0	0	0	0	0	0	0	0	0	0	0	0.285714
MYOD1	0.524	0	0	0	0.36	0	0	0	0	0.51462	0.382	0	0.596	0	0.487805	0.43787	0.351351	0.4	0.333333	0.43	0	0	0	0.557143	0.513393	0.256	0.409091	0	0	0.248	0	0	0	0	0	0	0	0	0	0	0	0	0	0
NEUROG2	0.424	0.244444	0.353175	0.353571	0.304	0.354312	0.333333	0.434174	0	0.426901	0.332	0.359551	0.45	0	0.402439	0.405325	0.301802	0.3475	0.363636	0.356	0.262	0.342	0	0.542857	0.419643	0.206	0.427273	0.494	0	0.24	0	0	0	0	0	0	0	0	0	0	0	0	0.484615	0
HOXB13	0.454	0.237037	0.325397	0.321429	0	0	0	0.414566	0.468	0	0.354	0.370787	0.404	0	0.353659	0.322485	0.252252	0.335	0.181818	0.214	0.254	0.33	0.238	0.442857	0.352679	0.166	0.377273	0	0	0	0	0	0	0	0	0	0	0	0	0	0	0	0.384615	0
TFAP2C	0.412	0.244444	0.333333	0.292857	0.248	0.249417	0.236842	0.383754	0.456	0.342105	0.312	0	0.39	0	0.414634	0.310651	0.234234	0.2675	0.333333	0	0.224	0.286	0.286	0.442857	0.5	0.178	0.340909	0	0	0.194	0	0	0	0	0	0	0	0	0	0	0	0	0.4	0
KLF1	0.376	0.22963	0.230159	0.260714	0.144	0.174825	0.122807	0.372549	0	0.274854	0.282	0.280899	0.312	0	0.378049	0.254438	0.157658	0.22	0.181818	0	0.172	0.27	0.192	0.328571	0.419643	0.088	0.254545	0	0	0.09	0	0	0	0	0	0	0	0	0	0	0	0	0.330769	0.428571
OSR2	0.376	0.207407	0.27381	0.257143	0.222	0.284382	0.254386	0.32493	0.402	0.359649	0.242	0.325843	0.36	0	0.341463	0.316568	0.247748	0.265	0.0909091	0.2	0.156	0.228	0.228	0.342857	0.366071	0.132	0.231818	0	0	0	0	0	0	0	0	0	0	0	0	0	0	0	0.376923	0.285714
TEAD4	0.26	0.148148	0.198413	0.207143	0.17	0.167832	0.166667	0.235294	0.302	0.295322	0.146	0.202247	0.308	0	0.182927	0.254438	0.193694	0.205	0.121212	0.19	0.158	0.158	0.168	0.385714	0.272321	0.11	0.213636	0	0	0.122	0	0	0	0	0	0	0	0	0	0	0	0	0.261538	0.428571
FOSL1	0.272	0.17037	0.218254	0.2	0.232	0.214452	0.219298	0.235294	0	0.263158	0.17	0.224719	0.334	0	0.390244	0.278107	0.220721	0.2525	0.363636	0	0.134	0.138	0.23	0.371429	0.357143	0.142	0.281818	0	0	0.162	0	0	0	0	0	0	0	0	0	0	0	0	0.261538	0
TWIST1	0.266	0.177778	0.22619	0.175	0.174	0.240093	0.210526	0.235294	0	0.307018	0.172	0.202247	0.268	0	0.268293	0.227811	0.13964	0.1875	0.181818	0.198	0.13	0.178	0.152	0.314286	0.330357	0.108	0.272727	0	0	0.088	0	0	0	0	0	0	0	0	0	0	0	0	0.230769	0
FEZF1	0.396	0.207407	0.34127	0.325	0.208	0.265734	0.307018	0.428571	0	0.380117	0.256	0.292135	0.414	0	0.414634	0.340237	0.288288	0.33	0.272727	0	0.184	0.284	0.25	0.414286	0.388393	0.142	0.281818	0	0	0.178	0	0	0	0	0	0	0	0	0	0	0	0	0	0
EBF3	0.384	0.22963	0.253968	0.285714	0.218	0.27972	0.307018	0.389356	0	0.339181	0.32	0.348315	0.38	0	0.402439	0.295858	0.265766	0.2675	0.181818	0.288	0.246	0.28	0.232	0.457143	0.375	0.116	0.236364	0	0	0.148	0	0	0	0	0	0	0	0	0	0	0	0	0.392308	0.285714
SIX2	0.338	0.207407	0.265873	0.25	0.256	0.284382	0.236842	0.305322	0	0.409357	0.258	0.325843	0.388	0	0.304878	0.33432	0.243243	0.3225	0.212121	0.238	0.164	0.19	0.238	0.357143	0.28125	0.148	0.254545	0	0	0.184	0	0	0	0	0	0	0	0	0	0	0	0	0.330769	0
MYF5	0.45	0	0	0	0	0	0	0.431373	0	0	0.342	0	0	0	0.402439	0.357988	0.256757	0.3225	0.242424	0.29	0.256	0.352	0	0	0	0	0.318182	0	0	0	0	0	0	0	0	0	0	0	0	0	0	0	0	0
POU2F2	0.102	0.0740741	0.0793651	0.0857143	0.026	0.0722611	0.0614035	0.0840336	0	0.116959	0.078	0.0786517	0.108	0.22	0.0731707	0.121302	0.0990991	0.1125	0.0606061	0.088	0.048	0.044	0.08	0.114286	0.147321	0.028	0.0772727	0.136	0.112	0.04	0.096	0.11	0.12	0.114	0.112	0.13	0.242	0.17	0.182	0.204	0.168467	0.146	0.146154	0
RXRG	0.136	0.111111	0.0793651	0.107143	0.046	0.0559441	0.0789474	0.112045	0	0.0818713	0.07	0.0898876	0.108	0.16	0.0853659	0.121302	0.027027	0.0875	0.121212	0.076	0.046	0.076	0	0.157143	0.196429	0.032	0.0863636	0.126	0.09	0.06	0.066	0.076	0.064	0.044	0.074	0.104	0.188	0.112	0.124	0.172	0.153348	0.11	0.146154	0
RUNX1T1	0.166	0.0962963	0.146825	0.160714	0.066	0.0885781	0.0526316	0.142857	0	0.131579	0.114	0.157303	0.144	0.18	0.182927	0.127219	0.0810811	0.1375	0.0606061	0.094	0.068	0.1	0.106	0.2	0.258929	0.074	0.122727	0.19	0.146	0.06	0.134	0.126	0.094	0.108	0.112	0.152	0.262	0.15	0.196	0.244	0.209503	0.18	0.169231	0
DPF1	0.18	0.0962963	0.130952	0.132143	0.068	0.0885781	0.0526316	0.148459	0	0.111111	0.134	0.146067	0.148	0.1	0.0853659	0.127219	0.0765766	0.1125	0	0.07	0.102	0.104	0.078	0.142857	0.165179	0.032	0.127273	0.16	0.15	0.046	0.152	0.162	0.082	0.128	0.12	0.138	0.194	0.184	0.176	0.21	0.151188	0.154	0.107692	0
LMO2	0.148	0.0888889	0.123016	0.117857	0.056	0.0955711	0.0526316	0.137255	0	0.108187	0.09	0.134831	0.124	0.04	0.134146	0.0798817	0.0405405	0.0875	0	0.072	0.086	0.102	0.064	0.0857143	0.169643	0.036	0.131818	0.152	0.112	0.06	0.12	0.122	0.08	0.104	0.104	0.118	0.25	0.16	0.17	0.22	0.177106	0.164	0.0923077	0
DRAP1	0.094	0.0814815	0.0793651	0.132143	0.056	0.0839161	0.0964912	0.0980392	0.206	0.131579	0.08	0.11236	0.122	0.18	0.146341	0.16568	0.121622	0.1175	0.181818	0.082	0.06	0.076	0.082	0.242857	0.133929	0.038	0.0727273	0.15	0.13	0.064	0.102	0.114	0.108	0.116	0.128	0.134	0.262	0.158	0.198	0.232	0.185745	0.154	0.115385	0
NR3C1	0.1	0.0888889	0.0992063	0.0821429	0.078	0.0885781	0.105263	0.0952381	0.098	0.146199	0.072	0.101124	0.122	0.1	0.109756	0.112426	0.0810811	0.1025	0.181818	0.078	0.052	0.058	0.078	0.2	0.15625	0.076	0.145455	0.184	0.112	0.066	0.098	0.09	0.144	0.15	0.108	0.19	0.234	0.196	0.186	0.26	0.222462	0.184	0.138462	0
ETV1	0.156	0.0592593	0.123016	0.125	0.06	0.0722611	0.0614035	0.140056	0.184	0.0906433	0.094	0.11236	0.122	0.14	0.109756	0.115385	0.0720721	0.0925	0.0606061	0.08	0.044	0.08	0.074	0.157143	0.1875	0.038	0.109091	0.182	0.136	0.054	0.102	0.11	0.098	0.084	0.098	0.144	0.22	0.17	0.192	0.262	0.209503	0.182	0.130769	0
SMARCA4	0.162	0.0814815	0.126984	0.0964286	0.066	0.0536131	0.0614035	0.151261	0.2	0.0935673	0.12	0.146067	0.146	0.1	0.121951	0.121302	0.036036	0.08	0.0909091	0.098	0.096	0.116	0.082	0.185714	0.196429	0.038	0.109091	0.166	0.138	0.042	0.108	0.106	0.068	0.082	0.102	0.134	0.172	0.166	0.196	0.202	0.209503	0.196	0.123077	0
CDK8	0.146	0.0740741	0.111111	0.0857143	0.058	0.0606061	0.0438596	0.092437	0.162	0.119883	0.11	0.123596	0.136	0.18	0.134146	0.12426	0.0810811	0.1175	0.0606061	0.07	0.088	0.11	0.076	0.271429	0.205357	0.058	0.136364	0.188	0.104	0.068	0.072	0.068	0.08	0.07	0.066	0.122	0.178	0.134	0.138	0.21	0.177106	0.144	0.1	0
TSC22D4	0.098	0.0962963	0.130952	0.114286	0.058	0.0769231	0.0701754	0.0896359	0.138	0.105263	0.048	0.11236	0.126	0.1	0.146341	0.112426	0.0540541	0.085	0.0606061	0.048	0.042	0.07	0.076	0.185714	0.191964	0.068	0.1	0.162	0.13	0.07	0.07	0.08	0.06	0.102	0.072	0.114	0.196	0.122	0.16	0.222	0.194384	0.15	0.1	0
BCL6	0.146	0.0666667	0.126984	0.146429	0.042	0.0536131	0.0526316	0.134454	0.16	0.143275	0.07	0.157303	0.112	0.12	0.231707	0.112426	0.112613	0.12	0.0909091	0.074	0.076	0.096	0.072	0.1	0.178571	0.03	0.118182	0.132	0.114	0.036	0.108	0.104	0.092	0.12	0.12	0.118	0.246	0.146	0.176	0.232	0.164147	0.158	0.115385	0
ATF2	0.118	0.0740741	0.111111	0.103571	0.036	0.0559441	0	0.112045	0.176	0.102339	0.074	0.0674157	0.114	0.12	0.121951	0.10355	0.0720721	0.11	0.0606061	0.058	0.062	0.086	0.056	0.114286	0.151786	0.026	0.0772727	0.126	0.132	0.032	0.122	0.134	0.102	0.104	0.128	0.124	0.256	0.156	0.202	0.234	0.194384	0.152	0.0769231	0
STAT5A	0.134	0.0962963	0.107143	0.110714	0.052	0.0652681	0.0701754	0.12605	0.142	0.122807	0.094	0.0898876	0.11	0.16	0.097561	0.136095	0.108108	0.1125	0	0	0.052	0.078	0.086	0.2	0.200893	0.062	0.1	0.132	0.1	0.06	0.11	0.11	0.088	0.13	0.12	0.14	0.24	0.14	0.172	0.222	0.183585	0.184	0.0923077	0
ZNF597	0.13	0.111111	0.126984	0.146429	0.044	0.0745921	0.0526316	0.0784314	0.126	0.0847953	0.066	0.0674157	0.118	0.14	0.097561	0.10355	0.117117	0.1	0.121212	0	0.066	0.072	0.082	0.185714	0.200893	0.048	0.109091	0.11	0.084	0.062	0.12	0.13	0.1	0.112	0.102	0.138	0.276	0.168	0.198	0.224	0.177106	0.138	0.107692	0
FOSL2	0.17	0.0814815	0.126984	0.114286	0.066	0.0839161	0.0614035	0.137255	0.198	0.163743	0.148	0.179775	0.156	0.18	0.195122	0.150888	0.0900901	0.1275	0.0909091	0.08	0.11	0.106	0.092	0.257143	0.227679	0.062	0.127273	0	0.142	0.082	0.094	0.11	0.096	0.13	0.108	0.16	0.194	0.144	0.166	0.238	0.196544	0.182	0.146154	0
NRIP1	0.146	0.0814815	0.138889	0.128571	0.1	0.0815851	0.131579	0.131653	0.172	0.116959	0.1	0.0674157	0.166	0.22	0.158537	0.12426	0.0765766	0.0975	0.121212	0.112	0.062	0.088	0.128	0.142857	0.183036	0.066	0.145455	0.224	0.128	0.06	0.102	0.11	0.106	0.098	0.088	0.166	0.19	0.156	0.212	0.262	0.190065	0.18	0.153846	0
ZNF22	0.144	0.0814815	0.0952381	0.114286	0.054	0.0792541	0.105263	0.142857	0.17	0.0877193	0.094	0.101124	0.122	0.24	0.134146	0.142012	0.103604	0.095	0.0606061	0.054	0.064	0.088	0.074	0.114286	0.111607	0.038	0.0818182	0.132	0.12	0.032	0.174	0.16	0.1	0.134	0.148	0.154	0.248	0.184	0.214	0.282	0.215983	0.19	0.123077	0
ZNF324	0.184	0.103704	0.170635	0.103571	0.064	0.0839161	0.0789474	0.19888	0.228	0.140351	0.154	0.123596	0.142	0.22	0.170732	0.156805	0.0900901	0.115	0.121212	0.08	0.082	0.136	0.078	0.128571	0.133929	0.038	0.0909091	0.184	0.144	0.054	0.172	0.164	0.104	0.14	0.126	0.136	0.166	0.164	0.202	0.218	0.181425	0.178	0.115385	0
OGT	0.21	0	0	0	0.036	0.039627	0.0438596	0.215686	0.272	0.0760234	0.18	0.134831	0.114	0.3	0.134146	0.130178	0.0540541	0.09	0.0909091	0.054	0.126	0.152	0.052	0.114286	0.125	0.018	0.0772727	0.156	0.178	0.024	0.134	0.134	0.06	0.112	0.102	0.108	0.132	0.108	0.154	0.164	0.164147	0.148	0	0
ZNF75A	0.196	0.0888889	0.107143	0.0857143	0.02	0.027972	0.0526316	0.187675	0.232	0.0701754	0.118	0.0786517	0.104	0.4	0.109756	0.142012	0.0630631	0.065	0.0606061	0.03	0.072	0.114	0.066	0.0857143	0.0892857	0.02	0.0454545	0.136	0.184	0.018	0.134	0.136	0.03	0.096	0.13	0.098	0.128	0.1	0.104	0.156	0.187905	0.132	0.0769231	0
ETS2	0.136	0.0962963	0.142857	0.114286	0.028	0.048951	0.0789474	0.134454	0.202	0.0789474	0.12	0.101124	0.13	0.26	0.097561	0.0976331	0.0630631	0.0875	0.0606061	0.054	0.098	0.124	0.04	0.114286	0.138393	0.026	0.0818182	0.15	0.134	0.036	0.112	0.11	0.048	0.06	0.094	0.084	0.152	0.122	0.136	0.192	0.174946	0.138	0.0692308	0
BRCA1	0.19	0.111111	0.115079	0.125	0.058	0.0606061	0.0526316	0.156863	0.236	0.0994152	0.122	0.0898876	0.1	0.22	0.109756	0.0857988	0.0495495	0.0575	0	0.06	0.08	0.106	0.052	0.114286	0.1875	0.022	0.0909091	0.188	0.186	0.028	0.174	0.176	0.054	0.102	0.134	0.136	0.142	0.16	0.18	0.202	0.177106	0.188	0.115385	0
CLOCK	0.15	0.103704	0.115079	0.121429	0.024	0.0536131	0.0438596	0.148459	0.186	0.0672515	0.114	0.0898876	0.11	0.14	0.158537	0.118343	0.0405405	0.085	0	0.048	0.08	0.108	0.058	0.114286	0.160714	0.028	0.104545	0.176	0.162	0.026	0.13	0.142	0.08	0.102	0.092	0.114	0.174	0.144	0.18	0.216	0.187905	0.172	0.0769231	0
RBPJ	0.16	0.0518519	0.0833333	0.107143	0.044	0.04662	0.0614035	0.148459	0.258	0.0906433	0.106	0.123596	0.162	0.24	0.158537	0.142012	0.117117	0.1075	0.0909091	0.056	0.058	0.086	0.058	0.157143	0.223214	0.024	0.104545	0.218	0.158	0.044	0.104	0.116	0.074	0.1	0.116	0.11	0.204	0.14	0.176	0.242	0.181425	0.174	0.169231	0
SIN3A	0.168	0.0518519	0.15873	0.110714	0.058	0.041958	0.0438596	0.137255	0.22	0.0964912	0.14	0.0898876	0.136	0.26	0.158537	0.136095	0.0765766	0.105	0.0909091	0.102	0.102	0.14	0.072	0.2	0.205357	0.056	0.122727	0.216	0.14	0.068	0.068	0.072	0.044	0.048	0.058	0.096	0.132	0.11	0.148	0.174	0.146868	0.156	0.123077	0
HCFC1	0.18	0	0	0	0.058	0.039627	0.0789474	0.168067	0.24	0.0964912	0.146	0.146067	0.142	0.16	0.121951	0.118343	0.0495495	0.08	0	0.104	0.084	0.14	0.084	0.157143	0.258929	0.048	0.104545	0.194	0.118	0.052	0.038	0.054	0.032	0.05	0.054	0.076	0.132	0.086	0.132	0.162	0.12959	0.152	0	0
TAF1	0.154	0	0	0	0.06	0.0745921	0.0350877	0.134454	0.234	0.146199	0.122	0.134831	0.122	0.12	0.219512	0.106509	0.0630631	0.0925	0	0.11	0.106	0.134	0.07	0.185714	0.200893	0.052	0.0909091	0.19	0.128	0.056	0.086	0.104	0.04	0.06	0.096	0.116	0.15	0.14	0.142	0.172	0.161987	0.16	0	0
TBL1X	0.14	0	0	0	0.062	0.0839161	0.0701754	0.159664	0.212	0.116959	0.086	0.202247	0.124	0.08	0.158537	0.10355	0.0720721	0.1025	0.121212	0.08	0.06	0.092	0.092	0.114286	0.165179	0.038	0.0863636	0.176	0.148	0.048	0.092	0.11	0.122	0.096	0.096	0.138	0.196	0.18	0.19	0.214	0.183585	0.176	0	0
FOXK1	0.146	0.0222222	0.047619	0.075	0.028	0.0675991	0.0438596	0.12605	0.19	0.0877193	0.062	0.0561798	0.14	0.16	0.109756	0.100592	0.045045	0.11	0.0909091	0.024	0.06	0.074	0.042	0.114286	0.107143	0.022	0.109091	0.162	0.16	0.022	0.106	0.114	0.084	0.078	0.1	0.102	0.15	0.112	0.128	0.162	0.142549	0.13	0.0692308	0
KLF3	0.102	0.0444444	0.111111	0.0607143	0.04	0.0722611	0.0701754	0.103641	0.172	0.116959	0.062	0.0898876	0.116	0.22	0.097561	0.091716	0.0765766	0.095	0.0606061	0.054	0.046	0.068	0.04	0.1	0.133929	0.026	0.0772727	0.126	0.12	0.036	0.106	0.104	0.11	0.104	0.104	0.14	0.138	0.126	0.166	0.21	0.174946	0.144	0.0461538	0
PATZ1	0.106	0.037037	0.0634921	0.0571429	0.042	0.0792541	0.0701754	0.103641	0.17	0.114035	0.072	0.0786517	0.15	0.1	0.207317	0.121302	0.0630631	0.0725	0.0606061	0.058	0.03	0.08	0.054	0.0714286	0.147321	0.028	0.0954545	0.176	0.132	0.034	0.14	0.164	0.084	0.14	0.126	0.142	0.16	0.148	0.172	0.196	0.177106	0.17	0.1	0
WDHD1	0.136	0.0814815	0.123016	0.103571	0.056	0.0582751	0.0789474	0.148459	0.212	0.102339	0.088	0.134831	0.118	0.18	0.158537	0.0946746	0.0495495	0.0875	0.121212	0.058	0.054	0.094	0.042	0.0857143	0.160714	0.042	0.109091	0.168	0.144	0.046	0.132	0.13	0.102	0.134	0.104	0.148	0.162	0.142	0.174	0.214	0.187905	0.178	0.0769231	0
SRC	0.078	0.037037	0.0714286	0.0642857	0.024	0.0512821	0.0614035	0.0840336	0.098	0.0409357	0.058	0.0898876	0.058	0.14	0.0609756	0.0769231	0.018018	0.035	0	0.042	0.026	0.056	0.044	0.0428571	0.120536	0.028	0.0590909	0.112	0.066	0.022	0.062	0.068	0.05	0.052	0.074	0.098	0.124	0.104	0.104	0.126	0.11879	0.128	0.0461538	0.285714
BRD3	0.154	0.0740741	0.0912698	0.0892857	0.046	0.044289	0.0263158	0.123249	0.178	0.0701754	0.12	0.0898876	0.096	0.12	0.0853659	0.091716	0.027027	0.06	0	0.06	0.08	0.084	0.05	0.1	0.183036	0.026	0.0863636	0.164	0.112	0.03	0.078	0.088	0.068	0.064	0.058	0.086	0.14	0.134	0.126	0.158	0.138229	0.164	0.123077	0.285714
POU2F1	0.148	0.0962963	0.103175	0.114286	0.048	0.032634	0.0614035	0.142857	0.188	0.111111	0.144	0.0674157	0.118	0.08	0.109756	0.109467	0.0585586	0.09	0	0.07	0.096	0.102	0.082	0.114286	0.223214	0.03	0.109091	0.162	0.134	0.05	0.076	0.08	0.07	0.068	0.05	0.086	0.166	0.114	0.14	0.158	0.138229	0.134	0.123077	0.285714
GTF3C5	0.174	0.0814815	0.103175	0.107143	0.088	0.0979021	0.114035	0.179272	0.188	0.0994152	0.118	0.157303	0.16	0.2	0.134146	0.159763	0.117117	0.1425	0	0.09	0.072	0.13	0.066	0.242857	0.129464	0.048	0.127273	0.194	0.176	0.06	0.142	0.15	0.128	0.15	0.164	0.172	0.234	0.18	0.182	0.224	0.207343	0.198	0.161538	0.428571
RING1	0.18	0.0740741	0.119048	0.0678571	0.072	0.114219	0.0877193	0.142857	0.158	0.128655	0.088	0.101124	0.134	0.14	0.097561	0.100592	0.0495495	0.0825	0.0606061	0.114	0.07	0.122	0.084	0.157143	0.138393	0.03	0.136364	0.178	0.132	0.026	0.168	0.194	0.146	0.172	0.148	0.174	0.206	0.184	0.2	0.206	0.181425	0.198	0.184615	0.428571
SAP30	0.182	0.0888889	0.150794	0.132143	0.052	0.0606061	0.0350877	0.190476	0.256	0.128655	0.154	0.191011	0.164	0.2	0.158537	0.106509	0.0675676	0.12	0.121212	0.106	0.11	0.154	0.076	0.185714	0.236607	0.032	0.113636	0.204	0.174	0.054	0.09	0.11	0.07	0.068	0.09	0.126	0.17	0.13	0.152	0.184	0.149028	0.18	0.138462	0.285714
NFYA	0.188	0.0888889	0.142857	0.135714	0.06	0.0675991	0.0701754	0.156863	0.248	0.122807	0.104	0.146067	0.184	0.1	0.182927	0.112426	0.0945946	0.105	0	0.116	0.062	0.108	0.092	0.128571	0.245536	0.042	0.113636	0.214	0.164	0.046	0.102	0.106	0.064	0.068	0.082	0.142	0.182	0.152	0.166	0.218	0.164147	0.172	0.161538	0.285714
NFYB	0.148	0.0666667	0.111111	0.125	0.044	0.0536131	0.0614035	0.145658	0.188	0.0964912	0.088	0.134831	0.158	0.1	0.170732	0.100592	0.0810811	0.11	0	0.084	0.058	0.112	0.076	0.157143	0.196429	0.042	0.0863636	0.17	0.134	0.074	0.076	0.088	0.06	0.056	0.06	0.11	0.13	0.122	0.132	0.174	0.12959	0.156	0.1	0.285714
TLX1	0	0.133333	0.138889	0.203571	0	0	0	0	0	0	0.14	0.179775	0.222	0	0.146341	0.14497	0.108108	0.1525	0.0606061	0	0.098	0.126	0	0	0	0	0.118182	0	0	0	0	0	0	0	0	0	0	0	0	0	0	0	0.184615	0
FOXM1	0.04	0.0222222	0.0753968	0.0392857	0.018	0.034965	0.0526316	0.0392157	0.078	0.0584795	0.032	0.0674157	0.148	0.2	0.097561	0.0710059	0.036036	0.0775	0	0.024	0.036	0.032	0.038	0.1	0.0803571	0.018	0.0454545	0	0.062	0.034	0	0	0	0	0	0	0	0	0	0	0	0	0.0230769	0
ERF	0.058	0.0666667	0.0833333	0.0464286	0.02	0.034965	0	0.10084	0.104	0.0409357	0.046	0.0561798	0.042	0.1	0.0487805	0.056213	0.036036	0.045	0.0909091	0.022	0.028	0.046	0.026	0.0571429	0.0535714	0.016	0.0545455	0.084	0.074	0.016	0	0	0	0	0	0	0	0	0	0	0	0	0.0615385	0
EGLN2	0.05	0.0148148	0.047619	0.0214286	0.02	0.00932401	0.0175439	0.0532213	0.074	0.0526316	0.024	0.0337079	0.044	0.06	0.0731707	0.0443787	0.0135135	0.0275	0	0.044	0.008	0.03	0.036	0.0857143	0.0892857	0.018	0.0363636	0.074	0.046	0.02	0	0	0	0	0	0	0	0	0	0	0	0	0.0384615	0
REPIN1	0.05	0.0148148	0.0515873	0.0535714	0.022	0.025641	0.0526316	0.047619	0.044	0.0672515	0.028	0.0786517	0.058	0.1	0.0609756	0.0473373	0.0225225	0.035	0.0606061	0	0.012	0.026	0.024	0.0571429	0.0580357	0.018	0.0272727	0.066	0.058	0.018	0	0	0	0	0	0	0	0	0	0	0	0	0.0307692	0
SIX5	0.082	0.0518519	0.0793651	0.0678571	0.02	0.013986	0.0263158	0	0.138	0.0350877	0.084	0.0674157	0.04	0.1	0.0853659	0.0621302	0.036036	0.065	0	0.046	0.054	0	0.028	0.0714286	0.125	0.018	0.0409091	0.096	0.06	0.028	0	0	0	0	0	0	0	0	0	0	0	0	0.0461538	0
SPIB	0.088	0.0444444	0.0753968	0.0857143	0.026	0	0	0.0812325	0.116	0.0730994	0.064	0.0674157	0.076	0.08	0.097561	0.0887574	0.0630631	0.085	0	0	0.046	0.052	0.072	0.114286	0.138393	0.03	0.0636364	0	0.074	0	0	0	0	0	0	0	0	0	0	0	0	0	0.0692308	0
MYOG	0.12	0	0	0	0.082	0.111888	0.0964912	0.106443	0	0.160819	0.06	0.0898876	0.146	0	0.0365854	0.10355	0.0720721	0.11	0.0909091	0.094	0.068	0.062	0	0.114286	0.0848214	0.036	0.0863636	0	0	0.056	0	0	0	0	0	0	0	0	0	0	0	0	0.107692	0
TCF21	0.122	0.0592593	0.0952381	0.103571	0.048	0.0629371	0.0877193	0.112045	0	0.111111	0.092	0	0	0	0.109756	0.0976331	0.0540541	0.0775	0.0606061	0	0.052	0.088	0.074	0.214286	0	0	0.0909091	0	0	0	0	0	0	0	0	0	0	0	0	0	0	0	0	0
GATA4	0.108	0.0962963	0.0952381	0.0964286	0.06	0	0	0.0896359	0	0.122807	0.074	0.123596	0.1	0	0.0487805	0.121302	0.0675676	0.0775	0.0606061	0	0.042	0.06	0.042	0.114286	0.0625	0.03	0.0863636	0	0	0	0	0	0	0	0	0	0	0	0	0	0	0	0.107692	0
ZNF280A	0.102	0.111111	0.0833333	0.1	0.032	0	0	0.137255	0	0.0672515	0.108	0	0.082	0	0.109756	0.0680473	0.0315315	0.06	0.0606061	0	0.074	0.11	0	0	0	0	0.0590909	0	0	0.038	0	0	0	0	0	0	0	0	0	0	0	0	0.0461538	0
CRY1	0.074	0.0592593	0.0555556	0.0464286	0.022	0.0629371	0.0614035	0.0364146	0.072	0.0497076	0.034	0	0.068	0.06	0.0243902	0.0710059	0.018018	0.0225	0.0606061	0.048	0.038	0.032	0.042	0.0285714	0.0535714	0.018	0.05	0.094	0.072	0.02	0.082	0.092	0.064	0.096	0.07	0.086	0.104	0.086	0.094	0.116	0.0971922	0.108	0.0538462	0
JMJD6	0.076	0.0592593	0.031746	0.0607143	0.038	0.04662	0.0438596	0.0728291	0.084	0.0584795	0.042	0.0449438	0.074	0.04	0.0365854	0.0473373	0.018018	0.035	0.0606061	0.05	0.042	0.046	0.064	0	0.0714286	0.02	0.0590909	0.096	0.072	0.018	0.06	0.074	0.048	0.042	0.064	0.084	0.11	0.11	0.12	0.116	0.110151	0.094	0.0769231	0
ZNF146	0.06	0.0740741	0.0634921	0.0392857	0.032	0.027972	0	0.0896359	0.078	0.0321637	0.046	0.0449438	0.048	0.1	0.0853659	0.0591716	0.018018	0.035	0.0606061	0.02	0.034	0.034	0.016	0.0285714	0.0178571	0.014	0.0318182	0.076	0.06	0.004	0.076	0.078	0.04	0.062	0.044	0.074	0.092	0.084	0.096	0.104	0.075594	0.086	0.0384615	0
ZNF134	0.08	0.037037	0.0753968	0.0642857	0.038	0.04662	0	0.0756303	0.068	0.0584795	0.05	0.0224719	0.062	0.06	0.0609756	0.0769231	0.045045	0.0525	0.0606061	0.026	0.022	0.046	0.034	0	0.0714286	0.016	0.0318182	0.07	0.05	0.02	0.048	0.066	0.066	0.07	0.044	0.068	0.076	0.07	0.076	0.078	0.0604752	0.07	0.0769231	0
ZNF680	0.06	0.0222222	0.047619	0.0464286	0.032	0.0536131	0.0263158	0.0756303	0.062	0.0497076	0.04	0.0449438	0.064	0.04	0.0487805	0.0650888	0.0495495	0.0575	0.0606061	0.032	0.032	0.042	0.04	0.0571429	0.0357143	0.02	0.0409091	0.066	0.058	0.018	0.062	0.058	0.06	0.076	0.068	0.062	0.09	0.084	0.092	0.102	0.0863931	0.076	0.0538462	0
BMI1	0.066	0.0518519	0.0357143	0.0535714	0.024	0.037296	0.0263158	0.0616246	0.094	0.0526316	0.034	0.101124	0.062	0.1	0.0853659	0.0502959	0.027027	0.0525	0	0.038	0.024	0.044	0.046	0.0428571	0.0892857	0.03	0.0227273	0.064	0.066	0.028	0.032	0.036	0.036	0.032	0.032	0.06	0.08	0.054	0.072	0.084	0.0863931	0.076	0	0
STAT2	0.04	0.0296296	0.0436508	0.0678571	0.012	0.020979	0	0.047619	0.098	0.0380117	0.044	0.0561798	0.062	0.12	0.0853659	0.0591716	0.0810811	0.07	0	0.012	0.032	0.038	0.028	0.0857143	0.09375	0.016	0.0409091	0.066	0.066	0.018	0.022	0.044	0.02	0.036	0.036	0.026	0.106	0.052	0.086	0.104	0.0907127	0.058	0.0461538	0
ZNF143	0.072	0.0888889	0.0793651	0.0571429	0.032	0.027972	0.0438596	0.103641	0.112	0.0497076	0.066	0.0449438	0.056	0.08	0.0853659	0.0650888	0.0225225	0.035	0	0.052	0.034	0.068	0.038	0.0714286	0.09375	0.016	0.0454545	0.078	0.064	0.022	0.048	0.048	0.024	0.042	0.054	0.05	0.07	0.056	0.086	0.078	0.0691145	0.098	0.0461538	0
ZNF92	0.068	0.0518519	0.0674603	0.0571429	0.044	0.037296	0.0350877	0.0560224	0.088	0.0467836	0.046	0.0337079	0.082	0.04	0.0609756	0.0591716	0.027027	0.0275	0	0.054	0.026	0.038	0.044	0.0285714	0.125	0.022	0.0681818	0.094	0.066	0.038	0.064	0.06	0.028	0.026	0.052	0.078	0.08	0.07	0.078	0.094	0.0993521	0.096	0.0769231	0
ELK4	0.066	0.0222222	0.0753968	0.0714286	0.016	0.016317	0.0175439	0.0532213	0.094	0.0321637	0.084	0.0674157	0.054	0.08	0.0487805	0.0414201	0.0225225	0.0475	0	0	0.054	0.07	0.02	0.0857143	0.116071	0.016	0.0363636	0.078	0.046	0.016	0.038	0.05	0.014	0.016	0.042	0.056	0.064	0.064	0.082	0.078	0.103672	0.064	0.0230769	0
KAT5	0.102	0.037037	0.0436508	0.0535714	0.028	0.025641	0.0175439	0.0784314	0.112	0.0321637	0.09	0.0898876	0.046	0.12	0.0487805	0.0591716	0.0225225	0.0425	0	0.062	0.066	0.082	0.036	0.0714286	0.133929	0.016	0.0636364	0.1	0.072	0.016	0.036	0.05	0.03	0.034	0.046	0.05	0.078	0.06	0.074	0.076	0.0691145	0.078	0.0692308	0
KMT2D	0.062	0.0222222	0.0515873	0.0357143	0	0.039627	0.0263158	0.0812325	0.068	0	0.038	0.134831	0.042	0.14	0	0.0532544	0.0135135	0.04	0	0	0.048	0.066	0.076	0.0571429	0.0535714	0.018	0	0.074	0.036	0.022	0.04	0.044	0.042	0.05	0.028	0.04	0.048	0.04	0.058	0.044	0.0518359	0.05	0	0
E2F3	0.058	0.0444444	0.0753968	0.0428571	0.016	0.011655	0	0.0532213	0.07	0.0350877	0.08	0.0786517	0.056	0.08	0.0487805	0.0325444	0.0495495	0.055	0	0.028	0.088	0.078	0.02	0.0571429	0.102679	0.036	0.05	0.072	0.07	0.028	0.024	0.018	0.016	0.008	0.02	0.016	0.032	0.024	0.03	0.048	0.0475162	0.038	0.0384615	0
MITF	0.036	0.0148148	0.047619	0.0321429	0.01	0.020979	0.0175439	0.0392157	0	0.0233918	0.064	0.0674157	0.02	0.06	0	0.0325444	0.018018	0.0175	0	0.02	0.05	0.046	0.012	0.1	0.0580357	0.008	0.0272727	0	0.046	0.014	0.03	0.024	0.022	0.028	0.018	0.038	0.052	0.04	0.052	0.054	0.0431965	0.062	0.0307692	0
MNT	0.062	0.0222222	0.0436508	0.0535714	0.012	0.011655	0.0175439	0.0532213	0.052	0.0321637	0.074	0.0674157	0.042	0.06	0	0.0325444	0.0135135	0.0425	0	0.026	0.064	0.08	0.022	0.0428571	0.0669643	0.006	0.0545455	0.074	0.05	0.012	0.032	0.042	0.022	0.032	0.024	0.028	0.044	0.028	0.044	0.06	0.0453564	0.034	0.0307692	0
HEY1	0.04	0.0296296	0.0357143	0.0321429	0.006	0.00932401	0.0175439	0.0392157	0.052	0.0292398	0.066	0.0337079	0.026	0.06	0.0365854	0.0266272	0.0315315	0.0325	0	0.006	0.054	0.052	0.008	0.0428571	0.0401786	0.01	0.0181818	0.034	0.036	0.006	0.016	0.016	0.006	0.016	0.012	0.03	0.04	0.026	0.046	0.056	0.0431965	0.046	0.0230769	0
THAP1	0.042	0.0222222	0.0357143	0.0321429	0.006	0.011655	0.0175439	0.0420168	0.05	0.0146199	0.064	0.0674157	0.034	0.06	0.0365854	0.0236686	0.00900901	0.025	0	0.034	0.056	0.056	0.012	0.0428571	0.0580357	0.014	0.0545455	0.064	0.034	0.012	0.01	0.02	0.014	0	0.006	0.018	0.042	0.02	0.026	0.046	0.0410367	0.056	0.0307692	0
ESR2	0.032	0.0222222	0.0555556	0.0321429	0.028	0.00932401	0.0350877	0.0364146	0	0.0292398	0.022	0.0337079	0.038	0.08	0.0487805	0.0266272	0.0135135	0.0225	0.0909091	0	0.014	0.026	0.036	0.0857143	0.0669643	0.012	0.0454545	0.062	0.04	0.014	0.024	0.028	0.024	0.016	0.024	0.036	0.054	0.038	0.04	0.078	0.0583153	0.048	0.0615385	0
ZNF436	0.064	0.0222222	0.0396825	0.0285714	0.054	0.0559441	0.0614035	0.0308123	0.05	0.0380117	0.028	0.0449438	0.052	0	0.0365854	0.0147929	0.018018	0.0275	0	0.052	0.024	0.028	0.04	0.0428571	0.0669643	0.01	0.0363636	0.062	0.036	0.026	0.028	0.03	0.032	0.014	0.024	0.032	0.05	0.028	0.036	0.068	0.0431965	0.046	0.0538462	0
ZNF768	0.044	0.0518519	0.0357143	0.05	0.042	0.027972	0.0438596	0.0364146	0.042	0.0409357	0.028	0.0449438	0.058	0	0.0243902	0.0443787	0.027027	0.0225	0	0.038	0.02	0.022	0.022	0.0571429	0.0714286	0.018	0.0227273	0.058	0.048	0.008	0.018	0.02	0.014	0.016	0.01	0.036	0.062	0.03	0.052	0.036	0.0367171	0.042	0.0538462	0
RFX2	0.054	0.0222222	0.0277778	0.0285714	0.024	0.013986	0.0175439	0.0336134	0.088	0.0175439	0.04	0.0449438	0.028	0.06	0.0731707	0.0325444	0.018018	0.025	0	0.022	0.012	0.04	0.018	0.114286	0.0625	0.014	0.0227273	0.064	0.062	0.018	0.036	0.04	0.016	0.024	0.018	0.022	0.036	0.048	0.046	0.044	0.0431965	0.086	0.0461538	0
ZBTB7B	0.056	0.037037	0.047619	0.0464286	0.03	0.020979	0.0438596	0.047619	0.072	0.0263158	0.042	0.0449438	0.042	0.06	0.097561	0.0443787	0.018018	0.025	0	0.028	0.02	0.032	0.028	0.0857143	0.0758929	0.016	0.0181818	0.064	0.052	0.02	0.026	0.03	0.016	0.016	0.024	0.02	0.038	0.034	0.048	0.048	0.0388769	0.072	0	0
RXRA	0.042	0.0444444	0.0515873	0.0285714	0.032	0.016317	0.0175439	0.0364146	0.06	0.0321637	0.036	0.0561798	0.04	0.08	0.0487805	0.0325444	0.0135135	0.035	0.0606061	0.032	0.018	0.02	0.028	0.0857143	0.0892857	0.016	0.0318182	0.08	0.054	0.022	0.018	0.018	0.014	0.022	0.016	0.038	0.05	0.036	0.054	0.058	0.0561555	0.054	0.0230769	0
SMAD3	0.034	0	0.0436508	0.0285714	0.022	0	0.0175439	0.0196078	0.06	0.0321637	0.026	0.0449438	0.034	0.08	0.0609756	0.0414201	0.027027	0.0325	0	0.018	0.014	0.012	0.01	0.0714286	0.0714286	0.014	0.0272727	0.06	0.032	0.016	0.016	0.022	0.03	0.018	0.022	0.04	0.038	0.026	0.034	0.048	0.0561555	0.026	0.0230769	0
ZBTB18	0.058	0.0148148	0.0357143	0.025	0	0.041958	0	0.0560224	0.056	0	0.034	0.0561798	0.042	0.04	0.0487805	0.0473373	0.0225225	0.0375	0.0606061	0	0.014	0.024	0.02	0.0571429	0.0758929	0.014	0.0318182	0.046	0.054	0.018	0.034	0.044	0.038	0.046	0.05	0.036	0.06	0.04	0.058	0.052	0.0539957	0.03	0.0307692	0
PML	0.054	0.037037	0.0555556	0.0535714	0.014	0.00699301	0	0.0308123	0.046	0.0233918	0.054	0.0561798	0.036	0.04	0.0243902	0.035503	0.00900901	0.04	0	0.024	0.058	0.052	0.024	0.0857143	0.107143	0.016	0.0409091	0.056	0.03	0.016	0.034	0.044	0.016	0.018	0.038	0.044	0.084	0.046	0.062	0.06	0.0604752	0.05	0.0153846	0
RFX5	0.028	0.0222222	0.0674603	0.0321429	0.008	0.025641	0	0.0392157	0.042	0.0409357	0.036	0.0674157	0.028	0.06	0.097561	0.0325444	0.018018	0.035	0	0.016	0.034	0.03	0.02	0.0714286	0.0758929	0.026	0.0272727	0.066	0.042	0.032	0.034	0.03	0.014	0.008	0.03	0.046	0.074	0.052	0.054	0.066	0.0712743	0.052	0.0153846	0
GTF3C2	0.066	0.0296296	0.0515873	0.0357143	0.018	0.016317	0.0175439	0.0784314	0.074	0.0380117	0.026	0.0337079	0.062	0.04	0	0.0414201	0.027027	0.03	0	0.026	0.02	0.046	0.022	0.114286	0.0982143	0.022	0.0272727	0.066	0.072	0.012	0.036	0.036	0.014	0.032	0.028	0.04	0.068	0.044	0.056	0.078	0.0583153	0.086	0.0692308	0
MAFF	0.048	0.037037	0.047619	0.0357143	0.018	0.030303	0.0175439	0.0448179	0.084	0.0555556	0.042	0.0337079	0.06	0.08	0.0487805	0.0414201	0.018018	0.0425	0	0.032	0.018	0.03	0.034	0.1	0.0446429	0.016	0.0409091	0.074	0.056	0.016	0.04	0.044	0.028	0.068	0.056	0.068	0.086	0.076	0.072	0.092	0.0669546	0.078	0.0615385	0
MAFK	0.044	0.037037	0.047619	0.0321429	0.018	0.027972	0.0175439	0.0336134	0.074	0.0438596	0.026	0.0224719	0.044	0.06	0.0487805	0.0414201	0.0225225	0.0275	0	0.024	0.016	0.022	0.018	0.114286	0.0535714	0.012	0.0454545	0.064	0.052	0.01	0.038	0.042	0.026	0.048	0.046	0.052	0.06	0.052	0.048	0.08	0.0410367	0.066	0.0615385	0
NFATC3	0.078	0.037037	0.0674603	0.0714286	0.048	0.020979	0.0350877	0.0504202	0.064	0.0584795	0.046	0.0561798	0.082	0	0.0243902	0.0473373	0.036036	0.0475	0	0.05	0.036	0.064	0.04	0.1	0.0580357	0.026	0.0409091	0.074	0.04	0.022	0.066	0.076	0.032	0.052	0.07	0.052	0.08	0.058	0.066	0.078	0.062635	0.06	0.0538462	0
MYNN	0.052	0.0296296	0.031746	0.0357143	0.028	0.037296	0.0263158	0.047619	0.078	0.0380117	0.032	0.0224719	0.044	0.04	0.0243902	0.0384615	0.045045	0.0575	0	0.028	0.022	0.036	0.034	0.0285714	0.0357143	0.008	0.0409091	0.058	0.048	0.018	0.05	0.052	0.062	0.066	0.058	0.056	0.078	0.068	0.068	0.086	0.0669546	0.082	0.0769231	0
SETDB1	0.054	0.0444444	0.0277778	0.0392857	0.014	0.025641	0.0438596	0.0588235	0.08	0.0497076	0.04	0.0337079	0.052	0.04	0.0365854	0.0473373	0.0225225	0.03	0	0.026	0.014	0.04	0.03	0.0571429	0.0491071	0.014	0.0272727	0.064	0.048	0.012	0.04	0.042	0.038	0.028	0.03	0.036	0.05	0.056	0.056	0.054	0.062635	0.056	0.0538462	0
RUNX2	0.052	0.0296296	0.0515873	0.05	0.032	0.025641	0.0263158	0.0448179	0	0.0497076	0.028	0.0224719	0.046	0	0.0365854	0.0295858	0.0135135	0.0275	0	0	0.016	0.036	0.04	0.0571429	0.0535714	0.022	0.0454545	0	0	0.006	0.054	0.064	0.052	0.036	0.052	0.072	0.104	0.07	0.082	0.088	0.105832	0.082	0.0538462	0
ZNF490	0.044	0.0148148	0.031746	0.0142857	0.02	0.025641	0.0614035	0.0168067	0	0.0233918	0.036	0.0449438	0.05	0	0	0.0207101	0.018018	0.0225	0	0.016	0.016	0.024	0.038	0.0428571	0.03125	0.004	0.0363636	0	0	0.028	0.044	0.056	0.05	0.04	0.04	0.042	0.054	0.066	0.064	0.084	0.0604752	0.06	0.0461538	0
MTA3	0.034	0.0296296	0.0634921	0.0535714	0.01	0.032634	0	0.0252101	0.04	0.0350877	0.058	0.0449438	0.03	0	0.0609756	0.0295858	0.045045	0.05	0	0.01	0.046	0.054	0.026	0.0428571	0.0625	0.006	0.0181818	0	0	0.018	0.038	0.04	0.02	0.03	0.048	0.042	0.092	0.06	0.07	0.072	0.0777538	0.052	0.0307692	0
TP63	0.048	0	0.047619	0.0571429	0.02	0.027972	0.0263158	0.0420168	0	0.0672515	0.026	0.0224719	0.04	0	0.109756	0.0502959	0.0315315	0.045	0	0	0.018	0.018	0.022	0.0571429	0.0714286	0.012	0.0272727	0	0	0.01	0.032	0.03	0.038	0.052	0.026	0.042	0.054	0.062	0.064	0.07	0.0604752	0.06	0.0384615	0
ZIM3	0	0	0	0	0	0	0	0	0	0	0	0	0	0	0.109756	0.100592	0.0630631	0.0725	0.121212	0	0	0	0	0	0.0491071	0.022	0.0863636	0	0	0	0	0	0	0	0	0	0	0	0	0	0	0	0	0
ASCL2	0.068	0.0222222	0.0515873	0.0535714	0.02	0.044289	0.0701754	0.0756303	0.1	0.0555556	0.058	0.0898876	0.054	0	0.0609756	0.0621302	0.0225225	0.045	0	0	0.036	0.04	0.038	0.0714286	0.0714286	0.028	0.0636364	0	0	0.028	0	0	0	0	0	0	0	0	0	0	0	0	0.0615385	0
GATA2	0.072	0.0444444	0.0595238	0.0464286	0.018	0.039627	0.0350877	0.0672269	0	0.0555556	0.026	0.0561798	0.05	0	0.0487805	0.0502959	0.0405405	0.0375	0	0.038	0.026	0.044	0.042	0.0857143	0.0848214	0.01	0.0363636	0	0	0.022	0	0	0	0	0	0	0	0	0	0	0	0	0.0923077	0
ZNF410	0.056	0.0296296	0.0515873	0.0428571	0.024	0.034965	0.0175439	0.0504202	0	0.0789474	0.024	0.0561798	0.052	0.06	0.0731707	0.0325444	0.0495495	0.0375	0.0606061	0.036	0.03	0.04	0.034	0.1	0.0758929	0.024	0.0318182	0	0.05	0.018	0	0	0	0	0	0	0	0	0	0	0	0	0.0461538	0
ZFP42	0.084	0.0296296	0.0555556	0.075	0.016	0	0	0.0784314	0	0.0350877	0.08	0.0674157	0.044	0	0.097561	0.0502959	0.036036	0.06	0	0	0.07	0.062	0.016	0	0.0401786	0.01	0	0	0	0	0	0	0	0	0	0	0	0	0	0	0	0	0	0
FOXD2	0.06	0.0296296	0.0595238	0.0392857	0.024	0.00932401	0.0175439	0.0308123	0.056	0.0497076	0	0.0337079	0.048	0	0.0731707	0.0295858	0.0225225	0.025	0	0	0	0	0.02	0	0.0803571	0.006	0.0272727	0.064	0	0.012	0	0	0	0	0	0	0	0	0	0	0	0	0.0307692	0
HNF4A	0.058	0.037037	0.0634921	0.0464286	0.028	0	0	0.0560224	0.066	0.0526316	0.042	0	0	0	0.0487805	0.0502959	0.027027	0.0475	0	0.058	0.018	0.042	0.02	0.0571429	0.107143	0.02	0.0409091	0	0	0.03	0	0	0	0	0	0	0	0	0	0	0	0	0	0
PCGF2	0.052	0.0148148	0.0238095	0.0107143	0.01	0.034965	0.0175439	0.0280112	0.054	0.0292398	0.02	0.0224719	0	0.06	0	0.0295858	0.0225225	0.025	0	0.016	0.036	0.034	0.016	0.0285714	0.03125	0.014	0.0227273	0.044	0.03	0.014	0.048	0.042	0.056	0.058	0.034	0.03	0.07	0.05	0.054	0.08	0.0583153	0.06	0.0153846	0
PAX6	0.036	0.0296296	0.0277778	0.0428571	0.006	0.013986	0.0350877	0.0420168	0	0.0409357	0.056	0.0337079	0.028	0.08	0.0487805	0.0325444	0.018018	0.035	0	0.014	0.05	0.062	0.008	0	0.0357143	0.014	0.0363636	0.034	0.024	0.006	0.032	0.036	0.04	0.056	0.04	0.032	0.056	0.048	0.056	0.052	0.0431965	0.044	0.0153846	0
ZNF140	0.044	0.037037	0.031746	0.025	0.018	0.02331	0.0263158	0.0420168	0.05	0.0233918	0.026	0.0449438	0.03	0.08	0.0243902	0.0414201	0.0225225	0.035	0	0.03	0.024	0.034	0.018	0	0.0133929	0.012	0.0636364	0.02	0.038	0.018	0.034	0.04	0.028	0.032	0.03	0.044	0.04	0.022	0.048	0.048	0.0475162	0.054	0.0461538	0
ZNF563	0.04	0.0296296	0.0198413	0.0285714	0.022	0.027972	0.0438596	0.0364146	0.032	0.0380117	0.026	0.0224719	0.038	0.06	0.0365854	0.0384615	0.0315315	0.0275	0	0	0.02	0.03	0.038	0	0.0491071	0.008	0.0318182	0.036	0.034	0	0.032	0.036	0.032	0.04	0.03	0.032	0.042	0.022	0.032	0.05	0.0323974	0.036	0.0307692	0
ZNF449	0.036	0	0	0	0.03	0.02331	0.0438596	0.0252101	0	0.0263158	0.026	0.0224719	0.052	0.04	0.0731707	0.0414201	0.0225225	0.04	0	0.028	0.016	0.018	0.024	0	0.0357143	0.01	0.0136364	0.026	0.022	0.01	0.046	0.036	0.042	0.042	0.038	0.032	0.052	0.04	0.044	0.054	0.0583153	0.05	0	0
MZF1	0.03	0	0.0357143	0.0107143	0.028	0.027972	0	0.0392157	0.038	0.0409357	0.026	0.0337079	0.026	0	0	0.035503	0.027027	0.04	0	0.014	0.01	0.016	0.014	0	0.0223214	0.012	0.0409091	0.032	0.042	0.016	0.038	0.03	0.044	0.046	0.03	0.056	0.036	0.066	0.054	0.066	0.0475162	0.04	0.0230769	0
SMAD2	0.024	0.0148148	0.0277778	0.0214286	0.016	0.037296	0.0175439	0.0308123	0.028	0.0292398	0.022	0.0449438	0.048	0	0	0.0384615	0.00900901	0.0125	0	0.008	0.018	0.01	0.018	0	0.03125	0.006	0.0272727	0.03	0.028	0.01	0.024	0.028	0.03	0.04	0.03	0.046	0.046	0.046	0.058	0.054	0.0561555	0.038	0.0230769	0
MAML3	0.024	0.0222222	0.0198413	0.0214286	0.024	0.041958	0.0175439	0.0308123	0.022	0.0467836	0.016	0	0.032	0	0	0.0325444	0.027027	0.025	0	0.018	0.018	0.012	0.02	0	0.0133929	0.006	0.0136364	0.014	0.022	0.018	0.046	0.042	0.076	0.06	0.046	0.042	0.074	0.056	0.056	0.072	0.0453564	0.036	0.0153846	0
TEAD1	0.01	0	0.0119048	0.0107143	0.02	0.020979	0.0263158	0.0280112	0.012	0.0321637	0.012	0	0.038	0	0	0.0177515	0.018018	0.015	0	0.018	0.01	0.006	0.012	0	0	0.014	0.0181818	0.024	0.026	0.008	0.024	0.022	0.042	0.032	0.026	0.03	0.046	0.05	0.046	0.062	0.0410367	0.024	0	0
NR3C2	0.01	0.0148148	0.047619	0.0392857	0.006	0.00932401	0	0.0196078	0.072	0.0233918	0.01	0	0.034	0.06	0	0.0325444	0.0585586	0.035	0	0.008	0.008	0.014	0.004	0.0714286	0.0848214	0.01	0.05	0.064	0.056	0.012	0.01	0.012	0.004	0.004	0.018	0.028	0.058	0.036	0.044	0.058	0.0539957	0.044	0	0
ELK1	0.024	0	0	0	0.006	0.00699301	0	0.0196078	0.04	0.0146199	0.024	0	0.018	0.08	0	0.0266272	0.0135135	0.015	0	0.008	0.006	0.016	0.012	0.0571429	0.0580357	0.006	0.00909091	0.048	0.03	0.006	0.004	0.01	0.004	0.008	0.014	0.024	0.026	0.024	0.03	0.024	0.0345572	0.04	0	0
FOXP2	0.038	0.0222222	0.031746	0.0178571	0.006	0.00932401	0.0175439	0.0364146	0.038	0.0233918	0.022	0.0224719	0.034	0.06	0.0243902	0.0236686	0.018018	0.015	0	0.024	0.006	0.024	0.022	0.0428571	0.0580357	0.012	0.0318182	0.056	0.038	0.018	0.014	0.014	0.014	0.014	0.008	0.028	0.038	0.04	0.03	0.056	0.0388769	0.03	0.0153846	0
NFAT5	0.036	0	0.015873	0.0214286	0.008	0.011655	0	0.0420168	0.042	0.0116959	0.018	0.0224719	0.034	0.04	0.0487805	0.0295858	0.0135135	0.0175	0	0.012	0.01	0.014	0.018	0.0714286	0.0714286	0.006	0.0272727	0.046	0.032	0.014	0.022	0.026	0.01	0.006	0.018	0.032	0.034	0.024	0.03	0.046	0.0367171	0.038	0	0
ZBTB17	0.032	0	0.0119048	0.0214286	0.01	0.004662	0.0263158	0.0364146	0.058	0.0233918	0.018	0	0.024	0.06	0.0487805	0.0177515	0	0.0275	0	0.004	0.006	0.026	0.014	0.0428571	0.0491071	0.016	0.0227273	0.044	0.034	0.01	0.02	0.018	0.01	0.014	0.014	0.03	0.042	0.024	0.032	0.05	0.0215983	0.032	0	0
ZFX	0.032	0	0	0	0	0.004662	0	0.0364146	0.048	0.0175439	0.018	0	0.042	0	0	0.0325444	0	0.01	0	0.014	0.01	0.014	0.012	0.0571429	0.0580357	0.008	0.0363636	0.046	0.022	0.008	0.012	0.016	0.008	0.012	0.006	0.028	0.026	0.016	0.036	0.04	0.0302376	0.056	0	0
HSF1	0.004	0.0148148	0.015873	0.00714286	0	0.004662	0	0.0168067	0.03	0.0116959	0.006	0	0	0.04	0	0.0118343	0	0.005	0	0.004	0.004	0.004	0.006	0.0857143	0.0401786	0	0.00909091	0.038	0.026	0.006	0.006	0.008	0.008	0.008	0.012	0.018	0.034	0.022	0.028	0.048	0.049676	0.026	0	0
SFMBT1	0.02	0.0148148	0.0238095	0.0178571	0.008	0.004662	0	0.0252101	0.028	0.0116959	0.01	0	0.02	0.04	0.0365854	0.0147929	0.0135135	0.0125	0	0.012	0.006	0.006	0.01	0.1	0.0401786	0.01	0.0363636	0.052	0.034	0.01	0.01	0.02	0.012	0.01	0.006	0.014	0.024	0.018	0.022	0.028	0.0388769	0.032	0.0230769	0
HINFP	0.064	0.0444444	0.0436508	0.025	0.018	0.00932401	0.0175439	0	0.042	0.0204678	0	0.0337079	0.028	0.06	0.0243902	0.0236686	0.018018	0.02	0	0.026	0.04	0	0.024	0.0428571	0.0580357	0.014	0.0318182	0.072	0.034	0.008	0.012	0.01	0.01	0.006	0.01	0.022	0.034	0.02	0.032	0.036	0.0302376	0.04	0.0692308	0
HES1	0.028	0.0296296	0.00793651	0.0178571	0.012	0.025641	0	0.0168067	0.01	0.0292398	0.008	0	0.034	0.06	0.0731707	0.0325444	0.0135135	0.0225	0	0.008	0.008	0.02	0.012	0.0428571	0.0357143	0.014	0.0272727	0.04	0.03	0.01	0.038	0.046	0.024	0.042	0.032	0.038	0.058	0.03	0.04	0.054	0.0388769	0.04	0.0538462	0
ZNF322	0.048	0.0222222	0.0357143	0.0142857	0	0.034965	0	0.0364146	0.048	0	0.022	0.0224719	0.044	0.04	0.0365854	0.0295858	0.018018	0.0225	0	0	0.02	0.016	0.024	0.0714286	0.0401786	0.01	0.0227273	0.046	0.03	0.014	0.036	0.034	0.024	0.044	0.044	0.046	0.05	0.044	0.054	0.062	0.0604752	0.052	0.0538462	0
HIF1A	0.026	0.037037	0.0436508	0.0107143	0.014	0.00932401	0.0175439	0.0336134	0.03	0.0380117	0.014	0	0.026	0	0	0.0177515	0.018018	0.0275	0	0.012	0.012	0.016	0.004	0.0285714	0.0669643	0.006	0.0409091	0.05	0.036	0.006	0.03	0.036	0.022	0.024	0.03	0.038	0.058	0.034	0.046	0.062	0.0475162	0.04	0.0461538	0
TBL1XR1	0.034	0.0518519	0.031746	0.0357143	0.006	0.00699301	0	0.022409	0.03	0.0116959	0.02	0	0.02	0.06	0	0.0207101	0	0.0075	0	0.012	0.014	0.024	0.012	0.0714286	0.0848214	0.004	0.0181818	0.032	0.02	0.01	0.032	0.04	0.014	0.008	0.042	0.028	0.056	0.044	0.044	0.062	0.0539957	0.06	0.0307692	0
ZNF260	0.032	0.0296296	0.031746	0.0285714	0.008	0.032634	0.0175439	0.0336134	0.048	0.0204678	0.038	0.0224719	0.018	0.04	0.0365854	0.0266272	0.018018	0.02	0.0606061	0.006	0.022	0.014	0.01	0	0.00892857	0.008	0.00909091	0.038	0.032	0	0.036	0.032	0.018	0.034	0.028	0.04	0.042	0.048	0.05	0.034	0.0518359	0.024	0	0
MBD3	0.026	0	0.0238095	0.0178571	0.01	0.016317	0.0175439	0.0280112	0.028	0.0350877	0.016	0.0449438	0.024	0.06	0.0365854	0.0236686	0.00900901	0.0225	0.0606061	0.016	0.01	0.01	0.022	0.0428571	0.0357143	0.008	0.0136364	0.038	0.024	0	0.012	0.014	0.008	0.01	0.004	0.02	0.032	0.028	0.03	0.036	0.0431965	0.034	0.0153846	0
RARG	0.028	0.0222222	0.0357143	0.0285714	0.014	0.020979	0.0263158	0.0392157	0.032	0.0292398	0.02	0.0224719	0.03	0.06	0	0.0384615	0	0.015	0.0606061	0.028	0.01	0.016	0.016	0.0285714	0.0446429	0.012	0.0272727	0.046	0.034	0.008	0.02	0.026	0.02	0.026	0.012	0.03	0.042	0.026	0.042	0.05	0.0410367	0.034	0	0
ZBTB16	0.04	0	0.0119048	0.0214286	0	0.004662	0	0.0280112	0	0.0146199	0.024	0	0.032	0	0.0243902	0.0207101	0	0.015	0	0.004	0.016	0.012	0.004	0.0428571	0.0223214	0	0.00909091	0.038	0.056	0.004	0.048	0.062	0.016	0.034	0.034	0.026	0.032	0.028	0.042	0.058	0.049676	0.05	0.0230769	0
ZNF335	0.04	0.0222222	0.00793651	0.0142857	0.004	0.004662	0	0.0140056	0.04	0.0146199	0.022	0.0449438	0.008	0	0	0.0236686	0	0	0	0	0.016	0.014	0.004	0.0428571	0.0133929	0.006	0	0.028	0.046	0	0.026	0.026	0.006	0.02	0.028	0.024	0.022	0.028	0.024	0.03	0.0431965	0.04	0.0153846	0
ZSCAN2	0.028	0.0296296	0.0238095	0.0285714	0.01	0.013986	0	0.0140056	0.026	0.0233918	0.012	0.0224719	0.03	0.04	0	0.0236686	0.0405405	0.0425	0	0.012	0.016	0.018	0	0.0714286	0.0267857	0.008	0	0.03	0.046	0.016	0.03	0.032	0.012	0.032	0.028	0.028	0.034	0.028	0.022	0.034	0.0367171	0.016	0	0
NCOR2	0.028	0	0.0238095	0.0142857	0.008	0.018648	0	0.0196078	0.024	0.0204678	0.024	0.0224719	0.018	0.04	0	0.0295858	0.0135135	0.0175	0	0.004	0.01	0.016	0.014	0.0428571	0.0267857	0.008	0.0318182	0.03	0.016	0	0.02	0.018	0.034	0.028	0.032	0.03	0.074	0.026	0.038	0.056	0.0410367	0.038	0	0
ARNTL	0.026	0.0222222	0.015873	0.0178571	0.01	0.013986	0.0263158	0.022409	0.036	0.0292398	0.02	0	0.036	0.04	0.0243902	0.0384615	0.018018	0.03	0	0.012	0.008	0.02	0.018	0.0428571	0.0446429	0.012	0.0318182	0.04	0.042	0.014	0.036	0.036	0.03	0.032	0.038	0.046	0.044	0.042	0.046	0.05	0.0388769	0.042	0.0230769	0
NFE2L2	0.022	0.0148148	0.015873	0.0142857	0.008	0	0	0.0112045	0.046	0.0175439	0.016	0	0.02	0.04	0	0.0236686	0.00900901	0.02	0	0.012	0.012	0	0.014	0.0857143	0.0357143	0.018	0.0227273	0.038	0.022	0.01	0.024	0.03	0.016	0.034	0.032	0.03	0.042	0.03	0.046	0.048	0.0259179	0.032	0.0230769	0
XBP1	0.018	0.0148148	0.0277778	0.0107143	0.012	0.00699301	0.0175439	0.0196078	0.038	0.0175439	0.026	0.0224719	0.012	0.06	0.0243902	0.0236686	0	0.015	0	0.006	0.008	0.006	0.008	0.0571429	0.0669643	0.01	0.0181818	0.034	0.034	0.006	0.026	0.022	0.022	0.02	0.022	0.024	0.044	0.018	0.032	0.052	0.0237581	0.04	0.0230769	0
HOXA6	0	0	0	0	0	0.011655	0.0263158	0	0.068	0	0.026	0.0224719	0.05	0	0.0609756	0.0443787	0.018018	0.0275	0	0.03	0.028	0.032	0	0.0571429	0.0848214	0.02	0	0	0	0	0	0	0	0	0	0	0	0	0	0	0	0	0.0538462	0
DUX4	0	0	0	0	0	0	0	0.0504202	0	0	0	0	0	0	0.0487805	0.0384615	0.036036	0.045	0	0	0.032	0.034	0	0.0714286	0.0446429	0.016	0.0227273	0	0	0	0	0	0	0	0	0	0	0	0	0	0	0	0	0
TP73	0.03	0	0.0436508	0.0357143	0.016	0.016317	0.0350877	0.0280112	0	0.0409357	0.018	0	0.018	0	0.0731707	0.0295858	0.0540541	0.0425	0	0	0.018	0.026	0.024	0.0285714	0.03125	0.016	0.0181818	0	0	0.016	0	0	0	0	0	0	0	0	0	0	0	0	0.0307692	0
HOXA1	0.052	0	0	0	0.02	0.016317	0.0263158	0.0420168	0	0.0204678	0.08	0.0561798	0.03	0	0.0365854	0.0295858	0	0.0175	0	0	0.052	0.052	0.022	0.0428571	0	0	0.0318182	0	0	0	0	0	0	0	0	0	0	0	0	0	0	0	0.0461538	0
CBX2	0.028	0.0148148	0.015873	0.0321429	0.03	0.04662	0.0438596	0.022409	0	0.0555556	0.018	0.0224719	0.036	0.06	0	0.0295858	0.018018	0.045	0	0.028	0.01	0.012	0.028	0	0.0133929	0.012	0.0363636	0.032	0.018	0.014	0	0	0	0	0	0	0	0	0	0	0	0	0.0461538	0
PRAME	0.044	0.0222222	0.0515873	0.0392857	0.01	0.004662	0	0.022409	0	0.0263158	0.026	0.0337079	0.02	0.08	0.0609756	0.0266272	0.00900901	0.0225	0	0	0.02	0.038	0	0.0571429	0	0	0.0272727	0	0.04	0	0	0	0	0	0	0	0	0	0	0	0	0	0.0230769	0
ZNF257	0	0	0.031746	0.025	0	0.018648	0.0350877	0	0	0	0	0	0	0	0	0.0207101	0.0135135	0.0425	0	0	0	0	0.026	0.0285714	0.0267857	0.008	0.00909091	0	0.032	0.02	0.034	0.038	0.026	0.026	0.02	0.028	0.04	0.026	0.04	0.046	0.0453564	0.03	0	0
NFATC1	0.01	0	0.0119048	0.00714286	0.01	0.011655	0	0.0140056	0	0.00877193	0.008	0.0224719	0.02	0	0	0.00591716	0	0.0125	0	0.01	0.008	0.01	0.008	0.0428571	0.0133929	0.006	0.00909091	0.03	0	0.004	0.022	0.022	0.018	0.03	0.02	0.028	0.048	0.03	0.036	0.042	0.0367171	0.022	0	0
UBN1	0.008	0	0.00793651	0.0107143	0.01	0	0	0.00840336	0.016	0.0233918	0.01	0.0224719	0.004	0	0	0.00887574	0	0.01	0	0.006	0	0.006	0.008	0.0428571	0.0223214	0.01	0.0136364	0.026	0.024	0.008	0.018	0.02	0.022	0.022	0.01	0.01	0.032	0.04	0.03	0.034	0.0280778	0.02	0	0
KMT2A	0.012	0.0222222	0.0119048	0.0214286	0	0.011655	0.0175439	0.0140056	0.014	0	0.012	0.0224719	0.014	0	0	0.0147929	0.0135135	0.01	0	0	0.01	0.008	0.006	0	0	0.004	0	0.01	0.02	0.004	0.012	0.02	0.016	0.014	0.02	0.02	0.044	0.038	0.04	0.046	0.0323974	0.022	0	0
ZSCAN31	0.026	0.0148148	0.0198413	0.00714286	0	0.018648	0.0263158	0.0252101	0.028	0	0.028	0.0224719	0.01	0	0	0.0118343	0.00900901	0.0175	0	0	0.008	0.018	0.006	0	0.0178571	0.004	0.0227273	0.012	0.03	0	0.026	0.026	0.014	0.016	0.022	0.014	0.02	0.028	0.024	0.028	0.0302376	0.016	0	0
CENPA	0.008	0	0.015873	0.0107143	0	0	0	0	0.004	0	0.004	0	0.004	0	0	0	0	0.005	0	0	0.004	0	0	0	0	0	0	0	0	0	0.024	0.026	0.004	0	0.024	0.022	0.03	0.026	0.022	0.018	0.0323974	0.022	0	0
ZMIZ1	0	0.0148148	0.0277778	0.0178571	0	0	0	0.00560224	0.012	0.00584795	0.012	0	0	0	0	0	0	0.005	0	0.006	0.006	0.006	0.008	0	0.0223214	0.004	0.0181818	0.02	0.004	0.004	0.022	0.03	0	0.004	0.03	0.02	0.036	0.028	0.032	0.022	0.0345572	0.028	0	0
LEF1	0.02	0	0.00793651	0.00714286	0	0.004662	0	0.0140056	0	0.0233918	0.014	0	0.028	0	0	0.0118343	0	0.01	0	0.004	0	0.01	0.006	0	0.00892857	0.006	0.0181818	0	0	0.004	0.012	0.014	0.008	0.014	0.014	0.022	0.02	0.024	0.024	0.032	0.0367171	0.032	0.0153846	0
POU2AF1	0.028	0	0	0	0.008	0	0	0.0196078	0	0.0146199	0.022	0	0	0	0	0.0177515	0	0.0075	0	0	0.012	0.008	0.012	0	0.0178571	0.008	0.00909091	0	0	0	0.02	0.012	0.022	0.018	0.022	0.024	0.048	0.036	0.038	0.038	0.0237581	0.03	0	0
ZNF331	0.018	0	0.0198413	0.0107143	0.014	0.00932401	0	0.0308123	0.02	0.00584795	0.008	0	0.016	0	0	0.0118343	0	0.0075	0	0.018	0.012	0.006	0.012	0	0.0178571	0.004	0.0136364	0.032	0.022	0.006	0.016	0.02	0.02	0.022	0.018	0.032	0.038	0.024	0.03	0.034	0.0237581	0.024	0	0
RARA	0.012	0.0148148	0.0198413	0.0178571	0.006	0.004662	0.0175439	0.0168067	0.024	0.0116959	0.008	0	0.014	0	0	0.00887574	0	0.01	0	0.008	0.006	0.006	0.008	0	0.0178571	0.008	0	0.016	0.016	0.008	0.004	0.008	0.02	0.014	0.016	0.01	0.028	0.026	0.034	0.03	0.0172786	0.018	0	0
ZNF596	0.004	0.0222222	0.0238095	0.0178571	0.008	0.00699301	0	0.0140056	0.01	0.0263158	0	0	0.004	0	0	0.00887574	0	0.0125	0	0	0.006	0.004	0.01	0	0	0	0	0.016	0.01	0.004	0.012	0.01	0.02	0.02	0.018	0.012	0.024	0.034	0.026	0.038	0.00863931	0.016	0	0
ESRRA	0.024	0.037037	0.0396825	0.0285714	0.004	0	0	0.0252101	0.024	0.00877193	0.054	0.0337079	0.008	0	0	0.00887574	0	0.0075	0	0.014	0.042	0.044	0.01	0	0.0223214	0.004	0.0272727	0.036	0.028	0.006	0.018	0.012	0.004	0.01	0.004	0.016	0.024	0.016	0.016	0.018	0.0215983	0.026	0.0230769	0
ZNF329	0.026	0.0296296	0.0238095	0.0178571	0.012	0.013986	0.0175439	0.0420168	0.026	0.0116959	0.022	0	0.026	0	0	0.0177515	0	0.0125	0	0.006	0.014	0.022	0.014	0	0.03125	0	0.0181818	0.04	0.03	0.006	0.014	0.012	0.014	0.022	0.014	0.008	0.022	0.014	0.018	0.02	0.0280778	0.014	0.0230769	0
IRF2	0.03	0.037037	0.015873	0.0321429	0.008	0.013986	0	0.022409	0.018	0.0263158	0.014	0	0.034	0	0	0.0266272	0.027027	0.035	0	0.01	0.006	0.024	0.02	0	0.00892857	0.004	0.0181818	0.014	0.022	0.008	0.018	0.016	0.022	0.024	0.03	0.018	0.044	0.024	0.038	0.048	0.0367171	0.024	0.0384615	0
TCF7L2	0.034	0.0148148	0.031746	0.0214286	0	0.00932401	0	0.0140056	0.02	0.0233918	0.014	0	0	0	0.0365854	0.0266272	0	0.0075	0	0.006	0.012	0.01	0.016	0	0.0133929	0.006	0.0136364	0.042	0.02	0.004	0.018	0.024	0.016	0.01	0.012	0.018	0.036	0.032	0.034	0.038	0.0345572	0.024	0.0307692	0
ZC3H8	0.032	0	0.0277778	0.0321429	0.004	0.011655	0	0.0364146	0.052	0.0233918	0.024	0	0.036	0	0.0365854	0.0325444	0.0135135	0.03	0	0.016	0.016	0.018	0.012	0.0285714	0.0446429	0.008	0.0181818	0.034	0.032	0.01	0.014	0.014	0.012	0.012	0.012	0.02	0.04	0.018	0.024	0.042	0.0302376	0.032	0.0307692	0
ZNF83	0.022	0	0.031746	0.0214286	0.02	0.004662	0	0.022409	0.034	0.0263158	0.016	0.0224719	0.028	0	0.0487805	0.0266272	0.0135135	0.0275	0	0.026	0.012	0	0.014	0.0285714	0.0580357	0.008	0.0363636	0.044	0.022	0.01	0.008	0.006	0.008	0.006	0.01	0.034	0.034	0.018	0.03	0.04	0.0215983	0.03	0.0153846	0
RBL2	0.034	0.0148148	0.0357143	0.0357143	0.006	0.00699301	0	0.0280112	0.038	0.0116959	0.018	0	0.032	0	0.0487805	0.0177515	0.0315315	0.0325	0	0.012	0.016	0.024	0.012	0	0.0267857	0.004	0.0181818	0.034	0.024	0.008	0.004	0.006	0.006	0	0.008	0.01	0.02	0.014	0.026	0.02	0.0194384	0.016	0.0153846	0
THAP11	0.018	0.0296296	0.0238095	0.0214286	0.006	0	0	0.0364146	0.038	0.0116959	0.022	0	0.018	0	0.0365854	0.0177515	0	0.01	0	0.024	0.004	0.016	0.01	0	0.0401786	0.008	0.0272727	0.012	0.014	0.008	0	0.004	0.004	0.01	0.004	0.01	0.02	0.01	0.024	0.024	0.0259179	0.022	0	0
STAT4	0.022	0.0148148	0.00793651	0.0178571	0.006	0.013986	0	0.0168067	0	0.0204678	0.012	0	0.022	0	0.0487805	0.00887574	0	0.005	0	0.01	0.012	0.008	0.01	0.0714286	0.0401786	0.012	0.0181818	0	0.032	0.008	0.004	0.004	0.012	0.014	0.018	0.018	0.044	0.026	0.016	0.036	0.0367171	0.02	0.0230769	0
BACH1	0.012	0.0148148	0.015873	0.00714286	0.006	0	0	0.0140056	0.046	0.0175439	0.016	0	0.016	0	0.0365854	0.0236686	0	0.0125	0	0.014	0	0.006	0.004	0.0714286	0.0223214	0.006	0.0181818	0.046	0.014	0.006	0.01	0.012	0.018	0.02	0.016	0.032	0.024	0.014	0.034	0.028	0.0172786	0.024	0.0153846	0
E2F4	0.032	0.0222222	0.031746	0.0285714	0.004	0.013986	0	0.0308123	0.036	0.0175439	0.018	0	0.024	0	0.0365854	0.0207101	0.018018	0.035	0	0.02	0.016	0.014	0.016	0.0571429	0.0401786	0.01	0.00909091	0.034	0.032	0.012	0.008	0.004	0.012	0	0.01	0	0.018	0.016	0.028	0.024	0.0259179	0.018	0	0
SREBF2	0.006	0	0.0119048	0	0	0	0	0.00560224	0.012	0.00877193	0.01	0	0.004	0.12	0	0.00591716	0	0.0175	0	0	0	0.008	0	0	0.0133929	0.004	0.0272727	0.028	0.004	0	0.004	0.004	0	0	0.004	0	0	0	0.004	0.008	0	0	0	0
KMT2B	0.014	0	0.0119048	0.00714286	0	0	0.0175439	0.0112045	0.024	0	0.018	0	0.012	0.04	0.0365854	0.0207101	0.0135135	0.02	0	0	0.01	0.006	0.004	0.0571429	0.0446429	0.014	0	0.026	0.012	0.01	0.004	0.006	0.006	0.006	0.01	0.014	0.014	0.012	0.006	0.03	0.0280778	0.016	0	0
ONECUT1	0.018	0.0148148	0.0119048	0.00714286	0.01	0.00699301	0.0175439	0.0140056	0	0.0146199	0.016	0.0337079	0.008	0.04	0.0243902	0.0147929	0.00900901	0.01	0	0	0	0.014	0	0.0571429	0.0223214	0.008	0.00909091	0.034	0.03	0.006	0	0	0	0	0	0	0	0	0	0	0	0	0.0153846	0
RBCK1	0.016	0	0.00793651	0.0142857	0.01	0	0	0.0308123	0.034	0.00877193	0.01	0.0337079	0.016	0.06	0.0365854	0.0147929	0	0.01	0	0.008	0.01	0.01	0.01	0	0.0446429	0.01	0.00909091	0.02	0.028	0.004	0.012	0.016	0.01	0.004	0.008	0.012	0.012	0.01	0.012	0.016	0.0215983	0.014	0.0230769	0
POLR3A	0.016	0	0	0	0	0	0	0.0112045	0.02	0	0.004	0	0.004	0.04	0	0.00591716	0.0135135	0.0075	0	0	0.004	0.004	0	0.0428571	0.0223214	0.006	0	0.008	0.012	0.012	0	0	0.004	0.006	0	0.008	0.008	0.012	0.006	0.016	0.00863931	0.012	0	0
ETV5	0.006	0	0.0119048	0.00714286	0	0	0	0.00840336	0	0.0116959	0	0	0.012	0.06	0	0.00591716	0	0	0	0	0	0	0	0	0.0178571	0.008	0	0.008	0.006	0.006	0.004	0	0.004	0.01	0	0.004	0.014	0.01	0.014	0.024	0.0107991	0.006	0	0
SMARCC2	0.01	0	0.015873	0.0142857	0.006	0	0	0.0112045	0.016	0.00584795	0.01	0	0.012	0.04	0	0.00887574	0	0.01	0	0.014	0.004	0	0	0	0.03125	0.01	0	0.018	0.004	0.006	0.01	0	0.008	0.01	0.006	0.012	0.014	0.012	0.012	0.02	0.0172786	0.016	0	0
GLI4	0.016	0.0296296	0.0119048	0.0142857	0.006	0.004662	0	0.022409	0.018	0	0.026	0	0.014	0.04	0	0.0147929	0.00900901	0.01	0	0.004	0.012	0.014	0.004	0	0	0	0	0.032	0.024	0	0.008	0.008	0.004	0.012	0.01	0.012	0.024	0.014	0.022	0.02	0.0259179	0.03	0	0
TAF7	0.01	0	0.0238095	0.025	0.008	0	0	0.0112045	0.02	0.0146199	0.008	0.0224719	0.016	0.04	0	0.0118343	0.0225225	0.0275	0	0.008	0.006	0.008	0.01	0	0.0223214	0	0.0136364	0.014	0.022	0.008	0.008	0.01	0	0.006	0.01	0.01	0.022	0.012	0.01	0.024	0.0194384	0.01	0	0
MEF2B	0.04	0	0.0277778	0.0321429	0.02	0	0	0.0308123	0	0.0380117	0.028	0.0449438	0	0	0	0.035503	0.027027	0.035	0	0	0.012	0.014	0.036	0	0.0714286	0.004	0.0454545	0	0	0.014	0	0	0	0	0	0	0	0	0	0	0	0	0	0
GATAD1	0.022	0.0148148	0.0357143	0.0321429	0.004	0	0	0.0280112	0.02	0.00877193	0.048	0.0224719	0.02	0.04	0	0.00887574	0	0.02	0	0.008	0.042	0.046	0.008	0	0.0491071	0.006	0.0181818	0.02	0.02	0.004	0	0.004	0	0	0	0.006	0.004	0.006	0.01	0.008	0.00863931	0.008	0	0
HDAC6	0.02	0	0	0	0.006	0.004662	0	0.0112045	0.014	0.00584795	0.04	0.0224719	0.004	0	0	0.0118343	0	0.015	0	0.008	0.042	0.038	0.004	0.0285714	0.03125	0	0.0227273	0.014	0.01	0.006	0.006	0	0.006	0.004	0.01	0.004	0.02	0.006	0.008	0.016	0.00431965	0.012	0	0
CUX1	0.014	0	0.0119048	0.0107143	0	0	0	0	0	0	0.038	0.0224719	0	0	0	0	0	0.005	0	0	0.04	0.038	0	0	0	0	0.00909091	0	0	0	0.006	0.004	0	0	0	0	0.012	0.004	0.006	0.008	0.00431965	0.008	0	0
KDM5A	0.01	0	0.0119048	0.0107143	0	0	0	0	0	0	0.038	0.0224719	0	0	0	0	0	0.005	0	0	0.038	0.036	0	0	0	0	0.00909091	0	0	0	0	0	0	0	0	0	0	0	0	0	0	0	0	0
ZNF816	0.03	0	0.015873	0.0142857	0.02	0.011655	0	0.0252101	0.038	0.0204678	0.014	0	0.032	0	0	0.0207101	0	0.0175	0.0606061	0	0.01	0.016	0.022	0	0.0223214	0.004	0.0181818	0.03	0.022	0.008	0	0	0	0	0	0	0	0	0	0	0	0	0.0153846	0
ZNF8	0.018	0.0148148	0.0436508	0.0214286	0.01	0.00932401	0	0.0280112	0.03	0.0350877	0.02	0	0	0	0.0243902	0.0325444	0.018018	0.0175	0	0.006	0.01	0.022	0.008	0	0.00892857	0.006	0.00909091	0.03	0.024	0	0	0	0	0	0	0	0	0	0	0	0	0	0	0
MYBL2	0.016	0	0.0198413	0.025	0.006	0.016317	0	0.0252101	0.018	0.00584795	0.022	0	0.026	0	0	0.0207101	0.0315315	0.0375	0	0	0.008	0.014	0.01	0	0.0267857	0	0.0227273	0	0	0	0	0	0	0	0	0	0	0	0	0	0	0	0	0
VDR	0.016	0	0.0198413	0.0214286	0.018	0.011655	0.0263158	0.0168067	0.04	0.0292398	0.016	0	0.032	0	0	0.0207101	0.00900901	0.02	0	0.014	0.016	0.014	0.022	0	0.0535714	0.01	0.0227273	0	0	0.01	0	0	0	0	0	0	0	0	0	0	0	0	0.0153846	0
SIX1	0.02	0	0.015873	0.0214286	0.014	0.020979	0.0175439	0.0140056	0	0.0350877	0.01	0.0224719	0.022	0	0.0365854	0.0118343	0.0135135	0.02	0	0.014	0.008	0.006	0.012	0	0.0178571	0.004	0.0181818	0	0	0.014	0	0	0	0	0	0	0	0	0	0	0	0	0.0153846	0
E2F2	0.018	0	0.00793651	0.0142857	0.012	0	0	0.0112045	0.012	0.0233918	0.006	0	0.014	0	0	0.0118343	0.00900901	0.01	0	0	0.006	0.012	0.008	0.0285714	0.03125	0.008	0	0	0	0.012	0	0	0	0	0	0	0	0	0	0	0	0	0	0
FOXH1	0.01	0.0148148	0.0198413	0.0107143	0.01	0.00932401	0	0.0112045	0	0.0175439	0.008	0	0.014	0	0	0.0266272	0.00900901	0.005	0	0.016	0.008	0.008	0.014	0	0.00892857	0.006	0	0	0	0.006	0	0	0	0	0	0	0	0	0	0	0	0	0	0
MRE11A	0	0	0	0	0.02	0.011655	0	0	0	0.0146199	0	0.0561798	0	0	0.0609756	0.0473373	0.0135135	0.02	0	0.022	0	0	0.028	0	0	0	0.0181818	0	0	0	0	0	0	0	0	0	0	0	0	0	0	0	0.0307692	0
HIRA	0	0	0.00793651	0	0	0	0	0	0.006	0.00584795	0	0.0224719	0	0	0	0.00887574	0	0.0075	0.0606061	0	0	0.004	0	0	0	0	0	0.004	0.006	0.004	0	0	0.004	0.004	0	0	0	0.004	0.004	0.006	0.00431965	0	0	0
PRDM14	0.008	0	0.00793651	0	0	0	0	0	0	0.00584795	0.004	0	0.012	0	0.0487805	0.00591716	0	0	0	0	0	0.012	0	0	0.0178571	0	0	0	0	0	0	0	0	0	0	0	0	0	0	0	0	0	0	0
ERMAP	0.006	0	0.0119048	0.0107143	0	0	0	0.00560224	0	0.00584795	0.004	0	0.004	0	0.0243902	0.00591716	0	0.005	0	0	0	0	0.008	0	0	0.004	0	0.006	0.004	0	0	0	0	0	0	0	0	0.004	0.004	0.006	0	0.004	0	0
SOX17	0.01	0	0.00793651	0	0	0	0	0	0	0	0.004	0	0	0	0.0243902	0	0	0	0	0	0.004	0.004	0	0	0	0	0	0	0	0	0	0	0	0	0	0	0	0	0	0	0	0	0	0
HOXA4	0	0	0	0	0.008	0.004662	0	0.00840336	0.018	0.00877193	0.004	0	0.012	0	0.0243902	0	0	0.005	0	0.014	0	0.006	0	0	0	0	0	0	0	0	0	0	0	0	0	0	0	0	0	0	0	0	0	0
ZNF669	0	0	0	0	0	0	0	0.022409	0.01	0	0.004	0	0	0	0.0243902	0	0	0.005	0	0	0	0.008	0	0	0	0	0.00909091	0.004	0.008	0	0	0	0	0	0	0	0	0	0	0	0	0	0	0
ZNF784	0.008	0.0148148	0.0198413	0	0	0	0	0.0196078	0.026	0.00584795	0.02	0	0.012	0	0.0365854	0.0118343	0	0.0075	0	0.006	0.006	0.014	0.006	0	0	0	0	0.02	0.012	0	0	0	0	0	0	0	0	0	0	0	0	0	0	0
BARX2	0	0	0.015873	0	0.004	0	0	0.0112045	0.014	0	0.008	0	0.02	0	0.0243902	0	0	0.015	0	0	0.004	0.014	0.006	0	0.0223214	0	0.00909091	0	0	0	0	0	0	0	0	0	0	0	0	0	0	0	0	0
ETV7	0.014	0.0148148	0.015873	0.0214286	0	0.004662	0	0.0112045	0.016	0	0.01	0	0.01	0	0.0243902	0	0	0.0075	0	0	0.006	0.014	0	0	0.03125	0.008	0	0.012	0	0.004	0	0	0	0	0	0	0	0	0	0	0	0	0	0
CIITA	0.01	0	0	0	0	0.013986	0	0.0168067	0	0.0116959	0.012	0	0	0	0	0	0.00900901	0.0075	0	0	0.014	0.016	0.006	0	0.0178571	0.012	0.00909091	0	0	0.022	0	0	0	0	0	0.006	0.01	0	0.01	0.01	0.0107991	0.012	0	0
HDAC3	0	0	0	0	0	0	0	0.00560224	0	0.00584795	0	0	0	0	0	0	0	0	0	0	0	0	0	0	0.0133929	0.004	0.0227273	0.014	0.004	0	0	0	0.004	0	0.008	0.004	0.01	0.01	0.008	0.012	0.00863931	0	0	0
MEF2C	0.006	0	0.00793651	0	0	0	0	0	0.006	0.00877193	0.004	0	0.004	0	0	0	0	0	0	0.004	0	0	0	0	0.0223214	0	0.0136364	0.018	0.008	0	0.008	0	0.008	0.006	0.006	0	0.028	0.012	0.014	0.014	0.012959	0	0	0
BRD7	0	0.0148148	0	0.0142857	0.006	0.004662	0	0	0.004	0	0	0	0.008	0	0	0.0118343	0	0.0125	0	0.004	0.008	0	0	0	0.0133929	0	0	0.008	0.004	0	0.006	0.008	0.008	0.01	0.004	0.014	0.01	0.008	0.018	0.008	0.00863931	0.014	0	0
NR2C2	0.008	0	0.00793651	0.0107143	0	0	0	0	0.004	0	0.004	0	0	0	0	0	0	0	0	0	0	0.008	0.004	0	0.0267857	0.004	0	0.02	0.008	0.004	0	0.004	0	0	0	0.004	0.01	0.008	0.01	0.01	0.0107991	0.012	0	0
SUMO1	0.006	0	0.00793651	0.00714286	0.008	0.00699301	0	0.00560224	0.006	0	0.006	0.0224719	0	0	0	0.00887574	0	0.0075	0	0.004	0	0.004	0.01	0	0.0223214	0	0	0.012	0.008	0.004	0	0.004	0.004	0	0	0.006	0.006	0.006	0.01	0.004	0.012959	0.01	0	0
CAMTA2	0.004	0.0148148	0.00793651	0.0142857	0	0	0	0.00560224	0.008	0.00584795	0	0	0	0	0	0	0	0	0	0	0	0.004	0	0	0.0133929	0	0	0.006	0	0.004	0	0.004	0	0.006	0	0.004	0.006	0	0.014	0	0.00431965	0	0	0
GMEB1	0.004	0	0	0.0142857	0	0	0	0	0.016	0	0	0	0	0	0	0	0	0	0	0	0.004	0.012	0	0	0.0223214	0	0	0	0.004	0	0	0	0	0	0	0.006	0.008	0	0.012	0.008	0.00431965	0.004	0	0
BTAF1	0.004	0	0.015873	0	0.004	0	0	0	0.006	0.00584795	0	0	0.004	0	0	0.0118343	0	0.01	0	0	0	0.006	0	0	0.0223214	0	0	0.008	0.004	0	0.006	0	0	0	0.006	0	0.008	0.006	0.004	0.018	0.00431965	0.008	0	0
ETV4	0	0	0.015873	0	0.008	0	0	0.00840336	0.006	0.00877193	0	0	0.004	0	0	0.00591716	0	0	0	0.01	0	0	0	0	0.0178571	0.004	0	0.008	0.008	0.006	0	0	0	0	0	0.006	0	0	0	0.012	0.00863931	0.004	0	0
L3MBTL2	0.004	0	0.00793651	0	0	0	0	0	0	0.00877193	0	0	0.004	0	0	0.00887574	0.00900901	0	0	0.004	0	0.004	0	0	0.0133929	0.004	0.00909091	0.006	0.01	0.004	0	0.004	0.004	0	0	0	0.004	0	0	0.004	0	0.004	0	0
PRKDC	0	0	0.00793651	0	0	0	0	0	0.004	0.00584795	0	0	0.004	0	0	0	0	0.0075	0	0	0	0	0	0	0.0223214	0	0.00909091	0.008	0.006	0	0.004	0.004	0	0	0.004	0	0.008	0	0.004	0.006	0.00863931	0.004	0	0
ZBTB33	0.006	0	0	0	0.006	0	0	0.00840336	0.022	0	0.006	0.0224719	0.006	0	0	0.00591716	0.0135135	0.0175	0	0.008	0	0.006	0.006	0	0.0178571	0.006	0	0.012	0.004	0	0	0	0	0	0.004	0	0	0.004	0.004	0.006	0.00647948	0	0	0
ZNF250	0	0	0.0119048	0	0.004	0	0	0.00840336	0.012	0	0.008	0	0.006	0	0	0	0	0	0	0.004	0.004	0.004	0	0	0.0178571	0	0	0.008	0.006	0	0.004	0.004	0.004	0.004	0.008	0.008	0.006	0.006	0.004	0.006	0.0107991	0.008	0.0230769	0
ZNF586	0.006	0	0	0	0	0.004662	0	0	0.006	0.00584795	0	0	0.004	0	0	0.00887574	0	0	0	0.008	0	0.006	0	0	0	0	0	0.006	0	0	0.004	0.004	0.004	0.012	0	0.004	0.006	0.004	0.016	0.01	0.012959	0.012	0.0230769	0
CHD7	0	0	0	0	0	0.004662	0	0.00560224	0.004	0.00877193	0	0	0.01	0	0	0.00887574	0	0	0	0	0	0	0	0	0	0	0	0	0.004	0	0.004	0	0.014	0.004	0.006	0.004	0.014	0.008	0.004	0.008	0.00863931	0.004	0	0
ZNF34	0.004	0	0	0	0	0	0	0.0140056	0.006	0	0	0	0.004	0	0	0	0.0135135	0	0	0	0	0	0	0	0	0	0	0.006	0.006	0	0.004	0.008	0	0.004	0.004	0.01	0.004	0	0	0	0	0.006	0	0
ZNF708	0	0	0	0	0	0	0	0.0112045	0.004	0	0	0	0.004	0	0	0	0	0.005	0	0	0	0	0	0	0	0	0	0	0	0	0.006	0.004	0.01	0.004	0	0.004	0.006	0.006	0.006	0	0	0.008	0	0
STAT6	0.004	0	0.0119048	0.00714286	0	0.00699301	0	0	0	0	0	0	0	0	0	0	0	0	0	0	0	0	0	0	0	0	0	0.004	0	0	0	0.004	0.004	0	0	0	0.004	0.004	0.008	0	0.00431965	0	0	0
GFI1B	0.006	0	0	0	0	0	0	0.00560224	0	0	0	0	0.004	0	0	0.0118343	0	0	0	0	0	0	0	0	0	0	0	0	0	0	0	0	0	0	0	0	0	0	0	0	0	0	0	0
IKZF1	0.006	0	0	0	0	0	0	0.00560224	0	0	0	0	0.004	0	0	0.00591716	0.00900901	0.005	0	0	0	0	0	0	0.00892857	0	0	0	0	0	0	0	0.004	0	0.004	0.004	0.006	0.004	0	0	0	0.006	0	0
KAT2B	0	0	0	0	0	0	0	0	0.008	0.00584795	0.004	0	0.006	0	0	0.00591716	0	0	0	0	0	0	0	0	0	0	0	0	0	0	0.006	0.004	0	0.004	0	0.004	0.004	0	0.004	0.004	0.00431965	0.006	0	0
XRN2	0	0	0	0.00714286	0	0	0	0.00560224	0.008	0.00584795	0	0	0.004	0	0	0	0	0	0	0.004	0	0	0	0	0	0	0	0.008	0	0	0	0	0	0	0	0	0.004	0	0	0.004	0	0.004	0	0
EED	0.004	0	0	0	0	0	0	0	0	0	0	0	0.006	0	0	0	0	0	0	0	0	0.004	0	0	0	0	0	0	0.006	0	0.004	0	0.006	0	0	0	0.004	0.004	0	0.004	0.00647948	0.004	0	0
ZNF224	0	0	0	0	0	0	0	0.00560224	0	0	0	0	0.004	0	0	0	0	0	0	0	0	0	0	0	0	0	0	0	0	0	0	0.004	0.006	0	0	0	0.008	0.004	0.004	0.006	0.00431965	0.004	0	0
ZNF502	0	0	0	0	0	0	0	0	0	0	0	0	0	0	0	0	0	0	0	0	0	0	0	0	0	0	0	0	0	0	0	0	0.004	0	0	0	0.006	0.004	0	0.004	0.00431965	0.006	0	0
ZNF667	0	0	0	0	0	0	0	0.00560224	0	0	0	0	0	0	0	0	0	0	0	0.006	0	0	0	0	0	0	0	0	0.008	0	0	0	0	0	0	0	0.004	0	0.008	0.004	0	0	0	0
TOP1	0	0	0	0.00714286	0	0	0	0	0	0	0	0	0	0	0	0	0	0	0	0	0	0	0	0	0	0	0	0.008	0.004	0	0	0	0.004	0	0	0.004	0.004	0.006	0.004	0.008	0	0	0	0
ZNF595	0	0	0	0	0	0	0	0	0	0	0.004	0	0	0	0	0.00591716	0	0	0	0.004	0	0	0	0	0	0	0	0.004	0	0	0	0	0	0	0	0.006	0.004	0.004	0.004	0.008	0.00431965	0	0	0
ATRX	0.004	0	0	0	0	0	0	0	0	0	0	0	0.004	0	0	0	0	0	0	0.004	0	0	0.008	0	0	0.006	0	0.006	0.004	0	0.004	0	0	0	0	0	0	0	0	0	0	0.006	0	0
HBP1	0	0	0	0	0	0	0	0	0	0	0	0	0	0	0	0	0	0	0	0.004	0	0	0	0	0	0	0	0.008	0.004	0	0.004	0	0	0	0	0	0	0	0	0	0	0	0	0
ORC1	0.004	0	0	0	0	0.004662	0	0.00560224	0.004	0	0.004	0	0	0	0	0	0	0	0	0	0	0.006	0	0	0	0	0	0	0	0	0	0	0	0	0	0	0	0	0	0	0	0	0	0
ZNF418	0	0	0	0	0	0.004662	0	0.00560224	0	0	0	0	0	0	0	0	0	0	0	0	0	0	0	0	0	0	0	0	0	0	0	0	0.004	0	0	0	0	0	0.004	0.004	0	0	0	0
ZFP82	0	0	0	0	0	0	0	0	0.004	0	0	0	0	0	0	0	0	0	0	0	0	0	0	0	0	0	0	0	0	0	0	0	0.004	0	0	0	0	0	0.004	0	0	0	0	0
HOXA9	0	0	0	0	0	0	0	0	0.006	0	0	0	0	0	0	0	0	0	0	0	0	0	0.004	0	0	0	0	0	0	0	0	0	0	0	0	0	0	0	0	0	0	0	0	0
ZNF12	0	0	0	0	0	0	0	0	0.008	0	0	0	0	0	0	0	0	0	0	0	0	0	0	0	0	0	0	0	0	0	0	0	0	0	0	0	0	0	0	0	0	0	0	0
ZNF236	0	0	0	0	0	0	0	0	0.006	0	0.004	0	0	0	0	0	0	0	0	0	0	0.004	0	0	0	0	0	0.004	0	0	0	0	0	0	0.004	0	0	0	0.004	0	0.00431965	0	0	0
CHD3	0	0	0	0	0	0	0	0	0.004	0	0	0	0	0	0	0	0	0	0	0	0	0	0	0	0	0	0	0.006	0	0	0	0	0	0	0	0.004	0	0	0	0	0.00431965	0	0	0
CHD4	0	0	0	0	0	0	0	0	0.004	0	0	0	0	0	0	0	0	0	0	0	0	0	0	0	0	0	0	0.006	0	0	0	0	0	0	0	0.004	0	0	0	0	0.00431965	0	0	0
PIAS4	0	0	0.00793651	0	0	0	0	0	0	0	0	0	0	0	0	0	0	0	0	0	0	0.004	0	0	0	0	0	0	0	0	0	0	0	0	0	0	0	0	0	0	0	0	0	0
ELF2	0.004	0	0	0	0	0	0	0	0	0	0.004	0	0	0	0	0	0	0	0	0	0	0.004	0	0	0	0	0	0	0	0	0.004	0	0	0	0	0	0	0	0	0	0	0	0	0
EOMES	0.004	0	0	0	0	0	0	0	0	0	0.004	0	0	0	0	0	0	0	0	0	0	0	0	0	0	0	0	0	0	0	0	0	0	0	0	0	0	0	0	0	0	0	0	0
ZNF266	0.004	0	0	0	0	0	0	0	0	0	0	0	0	0	0	0	0	0	0	0	0	0	0	0	0	0	0	0	0	0	0	0	0	0	0	0	0	0	0	0	0	0	0	0
T	0.006	0	0	0	0	0	0	0	0	0	0	0	0	0	0	0	0	0	0	0	0	0	0	0	0	0	0	0	0	0	0	0	0	0	0	0	0	0	0	0	0	0	0	0
ZNF711	0.006	0	0	0	0	0	0	0	0	0	0	0	0	0	0	0	0	0	0	0	0	0	0	0	0	0	0	0	0	0	0	0	0	0	0	0	0	0	0	0	0	0	0	0
ZNF33A	0	0	0	0	0	0	0	0	0	0	0	0	0	0	0	0	0	0	0	0	0	0	0	0	0	0	0	0.004	0	0	0	0	0	0	0.004	0	0	0	0	0	0	0	0	0
ZNF513	0	0	0	0	0	0	0	0	0	0	0	0	0	0	0	0	0	0	0	0	0	0	0	0	0	0	0	0.004	0	0	0	0	0	0	0	0	0	0.004	0	0	0	0.004	0	0
WHSC1	0	0	0	0	0	0	0	0	0	0.00584795	0	0	0	0	0	0	0	0	0	0	0	0	0	0	0	0	0	0	0	0	0	0	0	0	0	0	0	0	0	0	0	0	0	0
SOX3	0	0	0	0	0	0	0	0.00560224	0	0	0	0	0	0	0	0	0	0	0	0	0	0	0	0	0	0	0	0	0	0	0	0	0	0	0	0	0	0	0	0	0	0	0	0
ZNF37A	0	0	0	0	0	0	0	0.00560224	0	0	0	0	0	0	0	0	0	0	0	0	0	0	0	0	0	0	0	0	0	0	0	0	0	0	0	0	0	0	0	0	0	0	0	0
ZNF774	0	0	0	0	0	0	0	0	0	0	0	0	0	0	0	0	0	0	0	0	0	0	0	0	0	0	0	0	0	0	0	0	0	0	0	0	0	0	0	0	0.00431965	0	0	0
ZNF419	0	0	0	0	0	0	0	0	0	0	0	0	0	0	0	0	0	0	0	0.004	0	0	0	0	0	0	0	0	0	0	0	0	0	0	0	0	0	0	0	0	0	0	0	0
ZNF184	0	0	0	0	0	0	0	0	0	0	0	0	0	0	0	0	0	0	0	0	0	0	0	0	0	0	0	0	0	0	0	0	0	0	0	0	0	0	0	0	0	0.004	0	0
MECP2	0	0	0	0	0	0	0	0	0	0	0	0	0	0	0	0	0	0	0	0	0	0	0	0	0	0	0	0	0	0	0	0	0.004	0	0	0	0	0	0	0	0	0	0	0
ATF5	0	0	0	0	0	0	0	0	0	0	0	0	0	0	0	0	0	0	0	0	0	0	0	0	0	0	0	0	0	0	0	0	0	0	0	0	0	0	0	0.004	0	0	0	0
TTF2	0	0	0	0	0	0	0	0	0	0	0	0	0	0	0	0	0	0	0	0	0	0	0	0	0	0	0	0	0	0	0	0	0	0	0	0	0	0	0	0.004	0	0	0	0
ICE1	0	0	0	0.0107143	0	0	0	0	0.004	0	0	0	0.006	0	0	0	0	0	0	0	0	0	0	0	0	0	0	0	0	0	0	0	0	0	0	0	0	0	0.004	0	0	0	0	0
ZNF582	0.004	0	0	0.00714286	0	0	0	0	0	0	0	0	0	0	0	0	0	0	0	0	0	0.004	0	0	0	0	0	0	0	0	0.004	0.004	0	0.004	0	0	0.004	0.004	0.004	0.006	0	0	0	0
HMGN3	0	0	0	0	0	0	0	0	0	0	0	0	0	0	0	0	0	0	0	0	0	0	0	0	0	0	0	0	0	0	0	0.004	0	0	0	0	0.004	0.004	0.01	0	0	0.004	0	0
BRF2	0	0	0	0	0	0	0	0	0.004	0	0	0	0	0	0	0	0	0	0	0	0	0	0	0	0	0	0	0	0	0	0	0	0	0	0	0	0.004	0	0	0	0	0.006	0	0
ZNF217	0	0	0	0	0	0	0	0	0	0	0.004	0	0	0	0	0	0	0	0	0	0	0	0	0	0	0	0	0	0	0	0.004	0.004	0	0	0	0.004	0.004	0	0	0	0	0.004	0	0
SOX2	0	0	0	0	0	0	0	0	0	0.00584795	0	0	0.004	0	0	0	0	0	0	0	0	0	0	0	0	0	0	0	0	0	0	0	0	0	0	0.004	0	0.008	0	0.004	0	0.004	0	0
KAT8	0.004	0	0	0	0	0	0	0	0	0	0	0	0	0	0	0	0	0	0	0	0	0	0	0	0	0	0	0	0	0	0	0	0	0.004	0.004	0	0	0	0	0.006	0	0	0	0
RFX3	0.004	0	0	0	0	0	0	0	0	0	0	0	0	0	0	0	0	0	0	0.004	0	0	0	0	0	0	0	0	0	0	0	0.004	0	0	0	0.004	0	0	0	0.004	0	0.004	0	0
MAFB	0.004	0	0	0	0.004	0	0	0	0.004	0	0	0	0	0	0	0	0	0	0	0	0	0.004	0	0	0	0	0	0	0	0	0	0	0	0	0	0	0.004	0	0	0.004	0.00431965	0.004	0	0
SOX10	0	0	0	0	0	0	0	0	0	0	0	0	0	0	0	0	0	0	0	0	0	0	0	0	0	0	0	0	0	0	0	0	0	0	0	0	0.004	0.004	0.004	0.004	0.00431965	0	0	0
ZNF214	0	0	0	0	0	0	0	0	0	0	0	0	0	0	0	0	0	0	0	0	0	0	0.004	0	0	0	0	0	0	0	0	0	0	0	0	0	0.004	0	0	0.006	0.00647948	0	0	0
ICE2	0.008	0	0	0.00714286	0	0.00699301	0	0.00560224	0.004	0	0.006	0	0.004	0	0	0	0	0	0	0	0.006	0.004	0.004	0	0	0.004	0	0.004	0.004	0	0	0	0	0	0.004	0	0	0	0.006	0.004	0.00431965	0.006	0	0
MBD2	0.01	0	0	0	0	0	0	0.00840336	0.008	0	0	0	0.006	0	0	0	0	0.005	0	0.006	0.004	0.004	0.006	0	0	0	0.00909091	0.006	0.004	0	0	0	0	0	0	0	0	0.004	0.006	0.006	0	0.008	0	0
ARRB1	0	0	0	0	0	0	0	0	0.008	0	0.004	0	0	0	0	0	0	0	0	0	0	0	0	0	0.00892857	0	0.00909091	0	0	0	0	0	0	0	0	0.006	0.008	0.004	0.006	0.01	0.00431965	0.006	0	0
PPARGC1A	0	0	0	0	0	0	0	0	0.008	0	0.004	0	0.004	0	0	0.00591716	0	0	0	0	0	0	0	0	0	0	0	0.01	0.004	0	0.004	0.008	0	0	0	0.006	0.008	0.006	0.01	0.008	0.0107991	0.008	0	0
SIRT6	0.004	0	0	0	0	0	0	0.00560224	0.012	0	0	0	0.004	0	0	0.00591716	0	0	0	0	0.004	0	0	0	0	0	0.00909091	0.014	0.004	0	0	0.004	0	0	0	0	0.004	0.004	0.012	0.004	0.00431965	0.006	0	0
KLF7	0.006	0	0	0	0	0	0	0.0112045	0	0	0.006	0	0.006	0	0	0.00887574	0	0	0	0	0.006	0.008	0	0	0	0	0.00909091	0.014	0.016	0	0	0.004	0	0.008	0.004	0	0.006	0.006	0.018	0.008	0.00863931	0.004	0	0
RAC3	0.006	0	0.00793651	0	0	0	0.0175439	0.0140056	0.008	0.00877193	0	0	0	0	0	0	0	0	0	0.004	0.008	0.006	0.004	0	0	0	0	0.006	0.008	0	0.006	0.006	0.006	0.006	0	0.01	0.01	0	0.01	0.016	0.00647948	0.01	0	0
FOXR2	0	0	0	0	0	0	0	0	0	0	0	0	0.012	0	0	0.0384615	0.00900901	0.0075	0	0	0.01	0	0	0	0	0	0.0136364	0	0	0	0	0	0	0	0	0	0	0	0	0	0	0	0	0
CDX2	0.006	0	0.015873	0	0	0	0	0	0.006	0	0.006	0	0.014	0	0	0.00887574	0.00900901	0.0175	0	0	0	0	0	0	0	0.004	0.00909091	0	0	0	0	0	0	0	0	0	0	0	0	0	0	0	0	0
CASP8AP2	0	0	0.0119048	0	0	0	0	0	0	0	0	0	0	0	0	0.00591716	0.018018	0.02	0	0	0	0.004	0	0	0	0	0	0	0	0	0	0.004	0	0	0	0	0	0	0	0	0	0	0	0
NPAT	0	0	0.0119048	0.00714286	0	0	0	0	0	0	0	0	0.014	0	0	0.00591716	0.027027	0.0225	0	0	0.004	0.004	0	0	0	0	0	0	0.006	0.004	0	0	0	0	0	0	0	0	0	0	0	0	0	0
MIXL1	0.008	0	0	0	0	0	0	0.00840336	0	0.00877193	0	0	0.004	0	0.0243902	0	0	0	0	0	0	0.008	0	0.0285714	0.0133929	0.004	0	0	0	0.004	0	0	0	0	0	0	0	0	0	0	0	0	0	0
DBP	0	0	0.00793651	0	0	0	0	0	0.004	0	0	0	0	0	0	0	0	0.005	0	0	0	0	0	0.0285714	0	0	0	0	0	0	0	0	0	0	0	0	0	0	0	0	0.00431965	0	0	0
SNAI2	0.004	0	0.00793651	0.00714286	0	0.004662	0	0	0	0	0.004	0	0.01	0	0	0.0118343	0	0	0	0.014	0.004	0	0	0.0285714	0.0133929	0.004	0	0	0.004	0.006	0	0	0	0	0	0	0	0	0	0	0	0	0	0
FOXP3	0.016	0	0	0	0	0.00699301	0	0.00840336	0	0.0146199	0.008	0	0	0	0	0	0	0	0	0	0.008	0.006	0.006	0	0.00892857	0	0.0136364	0	0.01	0	0	0	0	0	0	0	0	0	0	0	0	0	0	0
ZNF547	0.004	0	0.00793651	0	0.008	0.004662	0	0.0168067	0	0.0175439	0.006	0	0.006	0	0	0	0	0.005	0	0.004	0	0	0.012	0	0.0133929	0.006	0.0181818	0.008	0.014	0.004	0	0	0	0	0	0	0	0	0	0	0	0	0	0
NFYC	0.006	0	0.00793651	0	0	0	0	0.00560224	0	0	0.008	0	0	0	0	0	0	0	0	0	0.018	0.018	0	0	0	0	0.00909091	0	0	0	0	0	0	0	0	0	0	0	0	0	0	0	0	0
POU5F1	0.004	0	0	0	0.004	0	0	0	0	0.0175439	0.004	0	0.014	0	0	0	0	0	0	0	0	0	0	0	0	0.004	0.00909091	0	0	0.004	0	0	0	0	0	0	0	0	0	0	0	0	0	0
HOXC6	0	0	0	0	0.012	0	0	0	0	0.00877193	0.004	0	0.004	0	0	0	0	0	0	0.008	0	0.004	0.004	0	0	0	0	0	0	0	0	0	0	0	0	0	0	0	0	0	0	0	0	0
GATA6	0	0	0	0	0	0	0	0	0	0.0116959	0.006	0	0	0	0	0.00887574	0	0	0	0	0	0	0.004	0	0	0	0	0	0	0	0	0	0	0	0	0	0	0	0	0	0	0	0	0
HOXB7	0	0	0	0	0.004	0.00699301	0	0	0	0.00584795	0	0	0	0	0	0	0	0	0	0.008	0	0	0.004	0	0	0	0	0	0	0	0	0	0	0	0	0	0	0	0	0	0	0	0	0
SMARCE1	0.006	0	0	0	0	0.004662	0	0	0.004	0.00584795	0	0	0	0	0	0	0	0	0	0.004	0	0	0	0	0	0	0	0.004	0	0	0	0	0	0	0	0	0	0	0	0	0	0	0	0
NR5A2	0.004	0	0.00793651	0	0	0	0.0175439	0	0.004	0	0	0	0.006	0	0	0	0	0.005	0	0	0	0	0	0	0.00892857	0	0.00909091	0	0	0.01	0	0	0	0	0	0	0	0	0	0	0	0	0	0
ZBTB12	0	0	0.00793651	0	0	0	0	0	0	0	0.006	0	0.006	0	0	0	0	0	0	0	0	0	0	0	0.0223214	0	0	0	0.004	0	0	0	0	0	0	0	0	0	0	0	0	0	0	0
TRIM24	0	0	0	0	0	0	0	0	0.004	0	0.004	0	0	0	0	0	0	0	0	0	0	0	0	0	0.00892857	0	0	0.004	0.004	0	0	0	0	0	0	0.004	0	0.004	0	0	0.00431965	0	0	0
ZNF280D	0	0	0	0	0	0	0	0	0.006	0	0.006	0	0	0	0	0	0	0	0	0	0	0	0	0	0.00892857	0	0	0	0	0	0	0	0	0	0	0.006	0	0	0.006	0.004	0	0	0	0
ZSCAN5B	0.008	0	0	0	0	0	0	0	0	0	0	0	0.004	0	0	0	0	0	0	0	0	0	0	0	0.0133929	0	0	0	0	0.006	0	0	0	0	0	0	0	0	0	0	0	0	0	0
GTF3C1	0.004	0	0	0	0	0	0	0	0	0	0	0	0	0	0	0	0	0	0	0	0	0	0	0	0.0133929	0	0	0	0	0	0	0	0	0	0	0	0.004	0	0.004	0	0	0.006	0	0
BDP1	0	0	0	0	0	0	0	0	0.004	0	0	0	0	0	0	0	0	0	0	0	0	0	0	0	0.0133929	0	0	0	0	0.006	0	0	0	0	0	0	0.004	0	0	0	0	0	0	0
BRF1	0	0	0	0	0	0	0	0	0.004	0	0	0	0	0	0	0	0	0	0	0	0	0	0	0	0.00892857	0	0	0	0	0	0	0	0	0	0	0	0	0	0	0	0	0	0	0
POLR3G	0	0	0	0	0	0	0	0	0	0	0	0	0	0	0	0	0	0	0	0	0	0	0	0	0.00892857	0	0	0	0	0	0	0	0	0	0	0	0	0	0	0	0	0	0	0
CBFA2T3	0.016	0	0.00793651	0.00714286	0	0	0	0.0140056	0	0.0116959	0.012	0	0.01	0	0	0	0	0.005	0	0.016	0	0.006	0.008	0	0.0223214	0	0	0	0.01	0.004	0.008	0.008	0.006	0.008	0.01	0.024	0.036	0.006	0.02	0.014	0.0215983	0.026	0	0
ZFP28	0.004	0	0	0	0.01	0.00699301	0	0.0140056	0	0	0.008	0	0.01	0	0	0.00887574	0	0.0075	0	0.008	0	0.01	0.004	0	0.00892857	0.004	0	0.008	0.006	0.004	0.01	0.01	0.02	0.012	0.01	0.012	0.03	0.008	0.004	0.026	0.012959	0.014	0	0
CTNNB1	0.012	0	0	0.00714286	0	0.00699301	0	0.0140056	0.006	0.0116959	0.008	0	0.018	0	0	0.0177515	0	0.0075	0	0.004	0.006	0.006	0.008	0	0	0	0	0.014	0.012	0	0.006	0.012	0.012	0.01	0.006	0.014	0.014	0.02	0.012	0.014	0.0172786	0.022	0	0
MEIS1	0.012	0	0	0	0	0	0	0.00560224	0	0.00584795	0.02	0	0.01	0	0	0.00591716	0	0.005	0	0.004	0.004	0.004	0.008	0	0	0.006	0	0.016	0.012	0	0.006	0.008	0.018	0.004	0.016	0.01	0.02	0.014	0.012	0.024	0.0237581	0.012	0	0
ZNF41	0	0	0	0	0.01	0.00932401	0.0175439	0.00840336	0.008	0.00877193	0.006	0	0	0	0	0.0207101	0.00900901	0.0075	0	0.006	0	0.01	0.008	0	0	0	0.00909091	0.01	0.004	0.014	0.016	0.018	0.02	0.01	0.018	0.016	0.014	0.012	0.01	0.02	0.00647948	0.012	0	0
ZNF85	0.01	0	0.00793651	0.0142857	0.004	0	0	0.022409	0.03	0.00584795	0.004	0	0.012	0	0	0.0177515	0.00900901	0.005	0	0	0.008	0.01	0.012	0	0	0.004	0	0.018	0.014	0	0.008	0.008	0.01	0.012	0.01	0.018	0.014	0.014	0.008	0.02	0.0172786	0.008	0	0
GLI2	0.016	0	0.00793651	0.00714286	0.006	0.00699301	0	0.0252101	0	0.0146199	0.018	0	0.016	0	0	0.00887574	0	0.01	0	0.008	0.006	0	0.006	0	0.0491071	0.006	0	0	0	0.008	0.004	0.004	0.004	0.004	0.006	0.012	0.006	0.008	0.02	0.014	0.012959	0.02	0.0307692	0
ELL2	0	0	0.015873	0.0214286	0	0	0	0	0.014	0	0	0	0.008	0	0	0.0147929	0	0.0075	0	0	0	0	0	0	0.0535714	0.006	0.00909091	0.016	0	0	0.004	0.004	0	0	0	0	0.006	0.004	0.004	0.018	0.0107991	0.008	0	0
IRF3	0.004	0.0148148	0.0238095	0.0142857	0	0	0	0.0140056	0.004	0	0.008	0	0.004	0	0	0.0118343	0.00900901	0.015	0	0	0.004	0.01	0.008	0	0.0223214	0	0	0.01	0.008	0	0.004	0.004	0.008	0	0.01	0	0.012	0.006	0.008	0.014	0.0107991	0.008	0.0230769	0
RCOR1	0.016	0	0.00793651	0.0142857	0	0.00699301	0	0.0196078	0.04	0.00584795	0.012	0	0.022	0	0.0243902	0.00887574	0	0.01	0	0.022	0.016	0.014	0.004	0	0.0267857	0.01	0	0.03	0.012	0.008	0.006	0.006	0.004	0.004	0	0.01	0.02	0.01	0.02	0.02	0.012959	0.018	0.0153846	0
RB1	0.024	0	0.0119048	0.0142857	0	0	0	0.0168067	0.026	0.00584795	0.006	0	0.016	0	0.0365854	0.0118343	0.0135135	0.0275	0	0.01	0.004	0.02	0.01	0	0.0133929	0.008	0	0.014	0.016	0.006	0	0	0.004	0	0.006	0.006	0.01	0.012	0.008	0.012	0.00647948	0.01	0	0
SREBF1	0.014	0	0.0119048	0.0142857	0	0	0	0.0168067	0.016	0	0.008	0	0.004	0	0.0243902	0.00591716	0	0.0075	0	0.004	0.004	0.004	0.004	0	0.0223214	0.004	0	0.02	0.01	0	0.012	0.01	0	0.004	0.006	0.008	0.014	0.006	0.01	0.012	0	0.012	0.0153846	0
ZBTB10	0.01	0	0.0119048	0	0	0	0	0.0140056	0.024	0.00584795	0.01	0	0.01	0	0.0243902	0.00591716	0	0.01	0	0.006	0.004	0.012	0	0	0.0357143	0	0	0.014	0.006	0.004	0.006	0.006	0.014	0.004	0.006	0.01	0.02	0.01	0.012	0.018	0.0107991	0.01	0	0
ZKSCAN1	0.01	0.0148148	0.0357143	0.0214286	0.008	0.004662	0	0.00560224	0.02	0.0146199	0.01	0	0.016	0	0.0243902	0.0147929	0.00900901	0.015	0	0.01	0.004	0.016	0.014	0	0.0223214	0.006	0	0.032	0.024	0.008	0.012	0.016	0	0.008	0.006	0.012	0.012	0.01	0.014	0.018	0.0151188	0.028	0.0153846	0
ZNF264	0.018	0.0148148	0.0198413	0.00714286	0.008	0.011655	0	0.022409	0.022	0.0146199	0.01	0.0224719	0.016	0	0.0243902	0.0118343	0.00900901	0.005	0	0.012	0.01	0.006	0.006	0	0.0133929	0.01	0.0181818	0.014	0.014	0.008	0.016	0.012	0.016	0.016	0.012	0.012	0.012	0.01	0.016	0.016	0.0194384	0.012	0.0153846	0
SUZ12	0.008	0	0	0.00714286	0	0.004662	0	0	0.01	0.00584795	0	0.0224719	0.012	0	0.0243902	0.00591716	0.0135135	0.0175	0	0.008	0.006	0.01	0.01	0.0428571	0.00892857	0.008	0	0.012	0.01	0.006	0	0	0	0	0	0.006	0.01	0.012	0.008	0.006	0.00647948	0.008	0	0
LHX2	0	0	0.00793651	0.00714286	0.004	0.004662	0	0.00560224	0	0.0146199	0.004	0	0.01	0	0	0.0118343	0.00900901	0.0225	0	0.006	0.004	0	0	0.0285714	0.0133929	0.006	0.0181818	0.012	0.012	0.004	0.008	0.008	0.01	0.012	0.004	0.02	0.018	0.014	0.006	0.016	0.0194384	0.01	0	0
HSF2	0.004	0.0148148	0.00793651	0	0	0	0	0.00840336	0.016	0.00584795	0.008	0	0	0	0	0	0	0	0	0	0	0.004	0	0.0428571	0.0357143	0.004	0.00909091	0.018	0.014	0.004	0	0.004	0	0.006	0	0.006	0.012	0.008	0.004	0.016	0.0107991	0.01	0	0
CCNT2	0.006	0	0.0119048	0	0	0.00699301	0	0.0112045	0.014	0.00877193	0	0	0	0	0	0	0	0	0	0.004	0.006	0.006	0	0.0428571	0.0223214	0	0	0.012	0.01	0.006	0.012	0.014	0.004	0.01	0.008	0.006	0.014	0.012	0.02	0.018	0.0107991	0.018	0.0153846	0
ZSCAN29	0.006	0	0.0119048	0	0.006	0.016317	0	0.0196078	0.01	0.00877193	0.004	0	0.004	0	0	0.00887574	0	0	0	0	0	0.004	0.004	0.0285714	0.00892857	0	0.0136364	0.008	0.01	0	0.004	0.006	0.01	0.008	0.006	0.004	0.012	0.008	0.018	0.012	0.00431965	0.01	0	0
FOXG1	0.012	0	0.031746	0.00714286	0	0.004662	0	0.0168067	0	0	0.014	0	0.008	0	0.0365854	0.0118343	0	0.005	0	0.01	0.016	0.02	0	0.0285714	0.0223214	0.006	0.0181818	0.028	0.016	0.006	0.004	0.006	0.01	0.008	0.008	0.012	0.016	0.006	0.024	0.012	0.0172786	0.018	0	0
NCOR1	0.024	0.0222222	0.0198413	0.00714286	0	0	0	0.00560224	0.02	0.00584795	0.02	0	0.008	0	0	0.00591716	0	0	0	0.004	0.022	0.02	0.004	0.0428571	0.0223214	0.004	0.0136364	0.016	0.01	0	0.018	0.014	0.004	0	0.008	0.006	0.006	0.022	0.012	0.006	0.0107991	0.012	0	0
POU3F2	0.122	0.0444444	0.0396825	0.0821429	0.016	0.0536131	0.0263158	0.114846	0	0.0730994	0.076	0.0674157	0.066	0	0.109756	0.0769231	0.0540541	0.055	0	0.032	0.042	0.078	0.04	0.0428571	0.0803571	0.004	0.0772727	0.126	0	0.016	0.114	0.122	0.072	0.122	0.118	0.122	0.138	0.158	0.158	0.164	0.138229	0.146	0.1	0
UBTF	0.124	0.0666667	0.0952381	0.0964286	0.048	0.048951	0.0701754	0.106443	0.138	0.0935673	0.082	0.0674157	0.094	0	0.097561	0.0887574	0.045045	0.0575	0	0.072	0.044	0.052	0.06	0.142857	0.165179	0.04	0.0954545	0.174	0.098	0.036	0.08	0.086	0.062	0.062	0.082	0.118	0.194	0.148	0.152	0.23	0.161987	0.178	0.138462	0
ZNF281	0.12	0.0518519	0.0436508	0.0535714	0.038	0.0699301	0.0350877	0.134454	0.174	0.111111	0.062	0.0561798	0.108	0.08	0.0731707	0.0946746	0.045045	0.0525	0	0.056	0.03	0.076	0.062	0.114286	0.129464	0.026	0.0727273	0.162	0.106	0.034	0.1	0.122	0.076	0.112	0.082	0.122	0.152	0.144	0.148	0.204	0.133909	0.156	0.107692	0
EZH2	0.08	0.0222222	0.047619	0.0642857	0.066	0.048951	0.0438596	0.10084	0.12	0.0730994	0.044	0.157303	0.06	0.18	0.0853659	0.0857988	0.0495495	0.0475	0.0606061	0.044	0.05	0.03	0.038	0.0285714	0.0848214	0.018	0.0363636	0.08	0.082	0.028	0.108	0.12	0.088	0.114	0.116	0.1	0.086	0.1	0.094	0.094	0.0885529	0.076	0.0615385	0
ZNF30	0.102	0.0888889	0.107143	0.0785714	0.03	0.0582751	0.0438596	0.128852	0.15	0.0847953	0.076	0.101124	0.082	0.1	0.158537	0.0769231	0.0405405	0.085	0.151515	0.044	0.056	0.078	0.054	0.114286	0.120536	0.04	0.0772727	0.116	0.098	0.044	0.092	0.08	0.068	0.096	0.064	0.098	0.106	0.106	0.124	0.136	0.12743	0.104	0.0769231	0
ZNF320	0.104	0.0962963	0.123016	0.0785714	0.036	0.0862471	0.0701754	0.117647	0.14	0.0818713	0.078	0.123596	0.08	0.1	0.121951	0.0769231	0.0675676	0.0675	0	0.07	0.04	0.082	0.064	0.0571429	0.116071	0.028	0.0727273	0.12	0.092	0.034	0.112	0.106	0.118	0.108	0.094	0.092	0.144	0.11	0.138	0.158	0.151188	0.122	0.0615385	0
ZNF778	0.128	0.0444444	0.0515873	0.0821429	0.032	0.0815851	0.0263158	0.106443	0.124	0.128655	0.064	0.0674157	0.092	0.14	0.0731707	0.0739645	0.0630631	0.0875	0	0.05	0.042	0.076	0.062	0.0428571	0.0758929	0.024	0.0590909	0.11	0.096	0.028	0.092	0.096	0.09	0.096	0.078	0.098	0.12	0.094	0.136	0.162	0.146868	0.13	0.0461538	0
HNF4G	0.07	0.0592593	0.0634921	0.0678571	0.042	0.034965	0.0350877	0.0588235	0.072	0.0672515	0.046	0.0561798	0.07	0	0.0487805	0.056213	0.027027	0.0625	0	0	0.028	0.044	0.04	0.0428571	0.09375	0.026	0.0363636	0	0	0.03	0.048	0.046	0.034	0.04	0.034	0.06	0.098	0.078	0.09	0.106	0.0820734	0.098	0.0692308	0
AHRR	0.074	0.0444444	0.0515873	0.0535714	0.022	0.04662	0.0175439	0.047619	0	0.0233918	0.034	0.0786517	0.05	0	0.0731707	0.0591716	0.036036	0.0475	0.0606061	0.024	0.024	0.034	0.028	0.0714286	0.0625	0.02	0.0318182	0	0	0.018	0.07	0.058	0.056	0.072	0.054	0.07	0.086	0.07	0.074	0.09	0.0885529	0.062	0	0
MEF2A	0.06	0.037037	0.047619	0.0607143	0.02	0.044289	0.0175439	0.0364146	0.056	0.0497076	0.028	0.0674157	0.036	0.04	0.0609756	0.056213	0.036036	0.045	0.0606061	0.028	0.02	0.03	0.032	0.114286	0.102679	0.014	0.0454545	0.064	0.056	0.012	0.04	0.044	0.042	0.052	0.05	0.062	0.122	0.062	0.096	0.118	0.0863931	0.06	0.0153846	0
BATF3	0.054	0.0444444	0.0634921	0.0535714	0.032	0.041958	0.0526316	0.0280112	0	0.0526316	0.024	0.0224719	0.048	0	0.0487805	0.0443787	0.0405405	0.045	0	0.036	0.032	0.03	0.036	0.0571429	0.0535714	0.018	0.0454545	0	0	0.032	0.058	0.084	0.074	0.094	0.088	0.074	0.16	0.1	0.12	0.114	0.0971922	0.082	0.123077	0
HMG20A	0.058	0	0.031746	0.0357143	0.014	0.027972	0.0526316	0.0448179	0.06	0.0497076	0.032	0.0337079	0.066	0.14	0.0365854	0.056213	0.0720721	0.06	0	0.02	0.026	0.028	0.022	0.0857143	0.0491071	0.022	0.05	0.054	0.032	0.018	0.056	0.07	0.06	0.084	0.076	0.066	0.128	0.072	0.088	0.096	0.075594	0.05	0.0692308	0
NFIL3	0.054	0.0740741	0.0634921	0.0714286	0.034	0.04662	0.0701754	0.0588235	0.07	0.0614035	0.03	0.0449438	0.066	0.08	0.0609756	0.0769231	0.0405405	0.05	0	0.032	0.028	0.028	0.046	0.0714286	0.0714286	0.02	0.0636364	0.076	0.088	0.026	0.062	0.078	0.06	0.1	0.048	0.094	0.11	0.094	0.09	0.122	0.12311	0.074	0.0307692	0
ZNF549	0.076	0.0296296	0.0515873	0.0392857	0.03	0.037296	0.0350877	0.0728291	0	0.0847953	0.058	0.0561798	0.048	0.06	0.0487805	0.0591716	0.036036	0.055	0	0.036	0.034	0.06	0.038	0.0428571	0.0446429	0.014	0.0772727	0.078	0.084	0.018	0.07	0.074	0.06	0.074	0.056	0.084	0.084	0.09	0.074	0.086	0.0842333	0.072	0.1	0
BACH2	0.08	0.037037	0.0833333	0.0642857	0.036	0.0559441	0.0438596	0.0616246	0	0.0789474	0.052	0.0674157	0.068	0.08	0.0487805	0.0532544	0.0540541	0.0575	0.0606061	0.044	0.04	0.052	0.038	0.128571	0.0848214	0.016	0.0636364	0	0.082	0.03	0.072	0.084	0.074	0.11	0.09	0.096	0.21	0.124	0.124	0.156	0.12095	0.11	0.0846154	0
BCL11A	0.092	0.0666667	0.0912698	0.103571	0.032	0.0582751	0.0350877	0.0728291	0.08	0.0614035	0.084	0.0674157	0.084	0.08	0.0853659	0.0739645	0.0720721	0.08	0	0.034	0.062	0.072	0.058	0.128571	0.160714	0.02	0.0863636	0	0.07	0.026	0.054	0.062	0.068	0.078	0.078	0.102	0.196	0.102	0.112	0.178	0.105832	0.096	0.0538462	0
ZNF350	0.09	0.0296296	0.0436508	0.05	0.028	0.0536131	0.0877193	0.0840336	0.124	0.0789474	0.062	0.0674157	0.13	0.08	0.0853659	0.0798817	0.0405405	0.085	0.0606061	0.028	0.036	0.052	0.03	0.0428571	0.0535714	0.006	0.0318182	0.082	0.108	0.016	0.062	0.082	0.074	0.07	0.068	0.066	0.122	0.09	0.102	0.128	0.0993521	0.072	0.0461538	0
CTBP2	0.092	0.0222222	0.0595238	0.0714286	0.042	0.0512821	0.0350877	0.103641	0.142	0.108187	0.058	0.0786517	0.106	0.1	0.0853659	0.0710059	0.0540541	0.065	0.0606061	0.062	0.048	0.058	0.052	0.114286	0.116071	0.038	0.0681818	0.124	0.08	0.052	0.038	0.048	0.098	0.07	0.052	0.09	0.14	0.116	0.116	0.154	0.12311	0.12	0.0692308	0
KDM1A	0.064	0.037037	0.0634921	0.0714286	0.04	0.0652681	0.0614035	0.0504202	0.092	0.0643275	0.05	0.0674157	0.076	0.1	0.0487805	0.056213	0.045045	0.05	0.0606061	0	0.038	0.042	0.044	0.128571	0.107143	0.024	0.0590909	0.098	0.07	0.038	0.056	0.056	0.056	0.056	0.058	0.086	0.126	0.084	0.1	0.134	0.0950324	0.086	0.0692308	0
VEZF1	0.092	0.0222222	0.0555556	0.0607143	0.03	0.039627	0.0438596	0.0672269	0.104	0.0584795	0.066	0.0449438	0.082	0.12	0.0731707	0.0591716	0.018018	0.0375	0	0.048	0.028	0.042	0.032	0.0857143	0.120536	0.028	0.0590909	0.102	0.07	0.028	0.076	0.076	0.054	0.028	0.066	0.088	0.124	0.1	0.118	0.16	0.146868	0.114	0.0692308	0
EPAS1	0.066	0.0296296	0.0555556	0.0607143	0.026	0.025641	0.0350877	0.0644258	0.066	0.0672515	0.036	0.0224719	0.072	0	0.109756	0.0532544	0.027027	0.0325	0.0606061	0.046	0.012	0.044	0.028	0.142857	0.147321	0.022	0.0772727	0.08	0.068	0.018	0.05	0.044	0.054	0.04	0.05	0.074	0.118	0.08	0.078	0.13	0.103672	0.07	0.1	0
SMAD4	0.116	0.0444444	0.0952381	0.1	0.08	0.0606061	0.0614035	0.0728291	0.084	0.0760234	0.062	0.0674157	0.134	0.04	0.0731707	0.0680473	0.0495495	0.0575	0	0.078	0.044	0.08	0.072	0.128571	0.120536	0.052	0.0818182	0.098	0.06	0.048	0.094	0.104	0.056	0.07	0.08	0.09	0.106	0.078	0.102	0.112	0.0993521	0.086	0.115385	0
BCL3	0.144	0.0814815	0.123016	0.121429	0.046	0.048951	0.0701754	0.117647	0.19	0.119883	0.108	0.123596	0.11	0.2	0.121951	0.0976331	0.045045	0.07	0	0.084	0.088	0.108	0.064	0.185714	0.241071	0.058	0.113636	0.196	0.126	0.052	0	0	0	0	0	0	0	0	0	0	0	0	0.0846154	0
KDM4A	0.132	0.0444444	0.0833333	0.0678571	0.058	0.0745921	0.0438596	0.123249	0.132	0.0701754	0.112	0.0898876	0.084	0.1	0.097561	0.0680473	0.0540541	0.055	0.0909091	0	0.092	0.12	0.058	0.128571	0.133929	0.028	0.113636	0.154	0.1	0.046	0	0	0	0	0	0	0	0	0	0	0	0	0.0692308	0
ELK3	0.114	0.0296296	0.0952381	0.0821429	0.038	0.044289	0.0350877	0.112045	0.176	0.102339	0.052	0	0.124	0.2	0.121951	0.100592	0.036036	0.055	0.0909091	0.074	0.046	0.06	0.076	0.228571	0.209821	0.036	0.0772727	0.164	0.128	0.042	0.04	0.05	0.05	0.018	0.052	0.096	0.114	0.082	0.106	0.152	0.12311	0.134	0.123077	0
CHD1	0.08	0.037037	0.0793651	0.0464286	0.028	0.039627	0.0526316	0.0728291	0.112	0.0701754	0.054	0.101124	0.086	0.14	0.109756	0.0680473	0.0630631	0.0725	0.0606061	0.044	0.034	0.046	0.05	0.228571	0.169643	0.036	0.0863636	0.118	0.09	0.036	0.042	0.05	0.044	0.038	0.042	0.094	0.114	0.076	0.082	0.122	0.110151	0.102	0.1	0
GTF2I	0.08	0.0444444	0.0595238	0.0714286	0.038	0.037296	0.0438596	0.0952381	0.126	0.0643275	0.062	0.0674157	0	0.1	0.121951	0.056213	0.0315315	0.05	0	0.078	0.024	0.054	0.052	0.114286	0.15625	0.034	0.0590909	0.108	0.054	0.044	0.046	0.038	0.028	0.026	0.026	0.08	0.08	0.07	0.088	0.09	0.0842333	0.096	0.0846154	0
CDK7	0.092	0.0666667	0.0753968	0.0678571	0.014	0.032634	0.0175439	0.0812325	0.108	0.0526316	0.096	0.0561798	0.08	0.14	0.0365854	0.0769231	0.0630631	0.07	0	0.042	0.076	0.074	0.036	0.142857	0.125	0.022	0.0590909	0.112	0.076	0.024	0.052	0.058	0.026	0.03	0.046	0.05	0.116	0.066	0.082	0.12	0.0928726	0.084	0.0384615	0
GMEB2	0.088	0.0444444	0.0873016	0.0428571	0.03	0.018648	0.0350877	0.0980392	0.134	0.0584795	0.066	0.0561798	0.072	0.14	0.0609756	0.0443787	0.0225225	0.045	0	0.04	0.056	0.062	0.028	0.142857	0.15625	0.022	0.0727273	0.1	0.094	0.032	0.038	0.038	0.03	0.028	0.034	0.032	0.078	0.052	0.096	0.1	0.0885529	0.072	0.0307692	0
BATF	0.204	0	0	0	0	0	0	0	0	0	0	0	0	0	0.256098	0.16568	0.0765766	0.1225	0.121212	0	0	0	0.152	0.185714	0.214286	0.048	0.131818	0	0	0.06	0	0	0	0	0	0	0	0	0	0	0	0	0.153846	0
HNF1B	0.156	0.125926	0.123016	0.128571	0.1	0.130536	0.122807	0.142857	0.158	0.190058	0.11	0.179775	0	0	0.170732	0.192308	0.126126	0.1225	0.121212	0	0	0.102	0.118	0.1	0.120536	0.066	0.168182	0	0	0.1	0	0	0	0	0	0	0	0	0	0	0	0	0.192308	0
CTCFL	0.15	0.0962963	0.119048	0.125	0.094	0.0745921	0.0789474	0.154062	0	0.0906433	0.098	0.0674157	0.144	0	0.158537	0.115385	0.0405405	0.075	0.0606061	0	0.054	0.102	0.094	0.0857143	0.1875	0.06	0.118182	0	0	0	0	0	0	0	0	0	0	0	0	0	0	0	0.153846	0
IRF4	0.13	0.0740741	0.107143	0.117857	0.048	0.0606061	0.0438596	0.10084	0	0.0964912	0.066	0.0786517	0	0	0.182927	0.109467	0.0630631	0.0875	0	0	0.062	0.072	0.084	0.2	0.196429	0.046	0.0863636	0	0	0.058	0	0	0	0	0	0	0	0	0	0	0	0	0.0923077	0
EHF	0.122	0.0592593	0.0912698	0.128571	0.068	0.0582751	0.0614035	0.196078	0.204	0.0964912	0.086	0.11236	0.122	0	0.109756	0.130178	0.0495495	0.075	0.0606061	0	0.058	0	0.058	0.128571	0.15625	0.056	0.0863636	0.142	0	0.052	0	0	0	0	0	0	0	0	0	0	0	0	0.146154	0
E2F8	0.13	0.0666667	0.0833333	0.0857143	0.022	0.039627	0.0614035	0.120448	0.184	0.0789474	0.064	0.0561798	0.184	0	0.182927	0.0976331	0.0630631	0.0725	0.0606061	0.022	0.046	0.062	0.028	0.0714286	0.120536	0.012	0.05	0	0	0	0	0	0	0	0	0	0	0	0	0	0	0	0.107692	0
SPDEF	0.122	0.037037	0.0714286	0.0642857	0.038	0.0536131	0.0877193	0.117647	0.1	0.0818713	0.112	0.123596	0.088	0	0.109756	0.0857988	0.0585586	0.085	0.0606061	0	0.088	0.112	0.038	0.0714286	0.0714286	0.022	0.0545455	0	0	0.044	0	0	0	0	0	0	0	0	0	0	0	0	0.115385	0
ZSCAN5DP	0.406	0	0	0	0	0	0	0	0	0	0.348	0	0	0	0	0	0	0	0	0	0	0	0	0.428571	0.401786	0.14	0	0	0	0.152	0	0	0	0	0	0	0	0	0	0	0	0	0	0
TBX5	0.182	0.148148	0.162698	0.171429	0	0.11655	0.0964912	0.159664	0	0	0.122	0.179775	0.164	0.18	0.207317	0.156805	0.108108	0.145	0.151515	0	0.07	0.106	0.1	0.3	0.200893	0.038	0.163636	0.23	0.2	0.078	0	0	0	0	0	0	0	0	0	0	0	0	0.123077	0
TFAP2A	0.198	0.118519	0.15873	0.121429	0.086	0.109557	0.140351	0.168067	0	0.187135	0.126	0.146067	0.174	0.2	0.219512	0.159763	0.121622	0.1025	0.121212	0.138	0.086	0.102	0.118	0.257143	0.272321	0.084	0.159091	0.266	0.166	0.08	0	0	0	0	0	0	0	0	0	0	0	0	0.153846	0
E2F7	0.166	0.125926	0.174603	0.167857	0.056	0.0652681	0.0701754	0.156863	0	0.128655	0.154	0.146067	0.224	0	0.207317	0.10355	0.0585586	0.095	0.0606061	0	0.114	0.152	0.064	0.242857	0.214286	0.056	0.15	0.188	0	0.064	0	0	0	0	0	0	0	0	0	0	0	0	0.123077	0.285714
RUNX3	0.218	0.162963	0.202381	0.182143	0.1	0.135198	0.105263	0.22409	0	0.201754	0.15	0.146067	0.218	0	0.243902	0.204142	0.117117	0.19	0	0.132	0.11	0.138	0.14	0.228571	0.299107	0.054	0.168182	0	0	0.088	0	0	0	0	0	0	0	0	0	0	0	0	0.184615	0.285714
PAX5	0.282	0.177778	0.170635	0.214286	0.102	0.121212	0.122807	0	0	0.166667	0	0.179775	0.232	0	0.207317	0.153846	0.108108	0.1525	0.0909091	0.14	0	0.172	0.164	0.285714	0.348214	0.084	0.204545	0	0	0.086	0	0	0	0	0	0	0	0	0	0	0	0	0.192308	0
GATA3	0.21	0.111111	0.150794	0.167857	0.106	0.144522	0.149123	0.165266	0	0.219298	0.14	0.168539	0.222	0	0.146341	0.204142	0.162162	0.1825	0.181818	0.122	0.092	0.128	0.122	0.314286	0.178571	0.076	0.190909	0	0	0	0	0	0	0	0	0	0	0	0	0	0	0	0.269231	0
LYL1	0.2	0.125926	0.15873	0.157143	0.124	0.146853	0.105263	0.151261	0	0.166667	0.138	0.146067	0.176	0	0.146341	0.174556	0.13964	0.1775	0.121212	0	0.084	0.136	0.122	0.171429	0.254464	0.09	0.15	0.206	0	0.098	0	0	0	0	0	0	0	0	0	0	0	0	0.238462	0
AR	0.172	0	0	0	0.102	0.130536	0.131579	0.162465	0	0.192982	0.124	0.157303	0.17	0	0.109756	0.139053	0.108108	0.14	0.0909091	0.088	0.08	0.112	0.112	0.2	0.142857	0.068	0.190909	0	0	0.076	0.276	0.27	0.244	0.328	0.242	0.302	0.352	0.336	0.348	0.422	0.298056	0.246	0	0
PRDM6	0.208	0.118519	0.142857	0.117857	0.09	0.174825	0.122807	0	0	0.230994	0	0.213483	0.24	0.12	0.121951	0.171598	0.198198	0.22	0.0909091	0	0	0	0.118	0.128571	0.133929	0.062	0.172727	0	0.214	0.08	0.278	0.3	0.296	0.386	0.258	0.316	0.394	0.328	0.38	0.544	0.354212	0.302	0.169231	0
PHF8	0.27	0	0	0	0.118	0.102564	0.0964912	0.266106	0.366	0.19883	0.208	0.202247	0.238	0.24	0.268293	0.16568	0.0945946	0.11	0.121212	0.174	0.158	0.214	0.148	0.242857	0.3125	0.086	0.172727	0.302	0.24	0.09	0.15	0.164	0.054	0.088	0.128	0.158	0.228	0.176	0.238	0.256	0.222462	0.22	0	0
EWSR1	0.142	0.0666667	0.138889	0.167857	0.084	0.109557	0.0614035	0.165266	0.22	0.172515	0.144	0.191011	0.164	0.26	0.182927	0.142012	0.126126	0.1575	0.0909091	0.098	0.108	0.134	0.126	0.242857	0.258929	0.058	0.118182	0.208	0.16	0.064	0.1	0.11	0.138	0.104	0.108	0.172	0.232	0.168	0.186	0.254	0.215983	0.156	0.1	0
TBP	0.196	0.111111	0.174603	0.160714	0.09	0.0792541	0.0701754	0.182073	0.284	0.19883	0.132	0.168539	0.174	0.18	0.243902	0.133136	0.108108	0.1225	0.0606061	0.13	0.114	0.152	0.112	0.228571	0.290179	0.09	0.145455	0.278	0.222	0.086	0.094	0.108	0.056	0.08	0.074	0.132	0.174	0.142	0.19	0.234	0.181425	0.182	0.153846	0
ELF1	0.196	0.0962963	0.194444	0.157143	0.082	0.0722611	0.0877193	0.173669	0.244	0.131579	0.158	0.191011	0.17	0.24	0.182927	0.142012	0.0900901	0.1075	0	0.154	0.118	0.152	0.12	0.257143	0.236607	0.082	0.154545	0.242	0.19	0.082	0.098	0.12	0.066	0.072	0.11	0.128	0.2	0.158	0.186	0.208	0.170626	0.192	0.153846	0
MXI1	0.194	0.0962963	0.134921	0.135714	0.062	0.0606061	0.0614035	0.187675	0.246	0.111111	0.144	0.157303	0.158	0.24	0.146341	0.109467	0.036036	0.0775	0	0.104	0.102	0.148	0.088	0.257143	0.258929	0.052	0.140909	0.21	0.174	0.076	0.062	0.078	0.056	0.066	0.066	0.114	0.194	0.142	0.166	0.208	0.168467	0.184	0.146154	0
CBX3	0.234	0.133333	0.178571	0.182143	0.084	0.0792541	0.0964912	0.232493	0.276	0.190058	0.17	0.179775	0.18	0.18	0.182927	0.115385	0.0990991	0.1375	0	0.134	0.132	0.184	0.106	0.185714	0.303571	0.074	0.154545	0.228	0.176	0.078	0.122	0.146	0.108	0.112	0.13	0.178	0.258	0.184	0.236	0.294	0.237581	0.23	0.223077	0.285714
DDX5	0.22	0.125926	0.138889	0.192857	0.102	0.102564	0.140351	0.210084	0.278	0.166667	0.196	0.224719	0.182	0.34	0.304878	0.142012	0.0810811	0.1275	0.0909091	0.144	0.136	0.166	0.138	0.257143	0.258929	0.07	0.109091	0.226	0.184	0.086	0.106	0.114	0.078	0.09	0.098	0.12	0.216	0.158	0.212	0.282	0.190065	0.206	0	0.285714
ESR1	0.224	0.162963	0.230159	0.196429	0.16	0.151515	0.201754	0.207283	0	0.222222	0.126	0.191011	0.208	0.28	0.207317	0.245562	0.166667	0.1475	0.181818	0	0.106	0.12	0	0.271429	0.3125	0.086	0.227273	0.314	0.19	0.09	0.202	0.2	0.204	0.216	0.184	0.284	0.346	0.288	0.312	0.41	0.352052	0.304	0.2	0
TCF12	0.256	0.140741	0.210317	0.185714	0.128	0.125874	0.140351	0.207283	0.284	0.21345	0.19	0.247191	0.218	0.26	0.243902	0.180473	0.0855856	0.1525	0.0909091	0.168	0.156	0.196	0.156	0.314286	0.352679	0.09	0.195455	0.302	0.188	0.104	0.14	0.154	0.144	0.126	0.134	0.204	0.3	0.22	0.258	0.332	0.272138	0.254	0.215385	0
ARNT	0.26	0.133333	0.202381	0.178571	0.136	0.13986	0.140351	0.246499	0.282	0.207602	0.198	0.247191	0.208	0.34	0.207317	0.201183	0.126126	0.15	0.151515	0.172	0.124	0.206	0.148	0.342857	0.330357	0.088	0.231818	0.348	0.24	0.084	0.17	0.186	0.152	0.158	0.154	0.238	0.3	0.264	0.29	0.366	0.326134	0.272	0.230769	0
FOS	0.216	0.133333	0.202381	0.160714	0.092	0.111888	0.122807	0.190476	0.32	0.22807	0.198	0.224719	0.228	0.3	0.219512	0.207101	0.13964	0.16	0.181818	0.14	0.156	0.184	0.13	0.314286	0.321429	0.084	0.222727	0.266	0.224	0.094	0.162	0.178	0.158	0.172	0.134	0.226	0.298	0.224	0.308	0.352	0.274298	0.256	0.161538	0
PBX3	0.258	0.155556	0.210317	0.185714	0.1	0.160839	0.0877193	0.238095	0.358	0.219298	0.202	0.235955	0.232	0.3	0.207317	0.221893	0.153153	0.1675	0.0909091	0.14	0.148	0.198	0.15	0.342857	0.34375	0.082	0.218182	0.328	0.282	0.092	0.19	0.202	0.208	0.208	0.182	0.242	0.374	0.278	0.308	0.456	0.341253	0.296	0.230769	0
TFAP4	0.244	0.118519	0.206349	0.225	0.112	0.142191	0.157895	0.285714	0.314	0.201754	0.192	0.168539	0.27	0.2	0.231707	0.218935	0.108108	0.1725	0.151515	0.174	0.122	0.192	0.164	0.342857	0.303571	0.084	0.177273	0.31	0.246	0.106	0.212	0.21	0.142	0.184	0.198	0.204	0.36	0.264	0.326	0.376	0.315335	0.268	0.207692	0
RELA	0.206	0.177778	0.218254	0.192857	0.132	0.128205	0.175439	0.190476	0.246	0.225146	0.146	0.179775	0.216	0.22	0.256098	0.213018	0.148649	0.1875	0.242424	0.104	0.11	0.144	0.118	0.371429	0.334821	0.098	0.186364	0.274	0.208	0.106	0.206	0.234	0.176	0.222	0.222	0.262	0.39	0.302	0.312	0.45	0.352052	0.272	0.261538	0
STAT3	0.222	0.155556	0.202381	0.207143	0.116	0.0909091	0.175439	0.212885	0.308	0.233918	0.15	0.157303	0.232	0.28	0.268293	0.254438	0.175676	0.21	0.212121	0.13	0.106	0.14	0.126	0.4	0.370536	0.092	0.195455	0.29	0.232	0.098	0.168	0.184	0.146	0.194	0.174	0.252	0.378	0.27	0.31	0.452	0.356371	0.274	0.215385	0
SMARCC1	0.198	0.0962963	0.178571	0.132143	0.122	0.128205	0.184211	0.19888	0.238	0.210526	0.12	0.213483	0.228	0.18	0.219512	0.204142	0.130631	0.19	0.181818	0.148	0.108	0.118	0.128	0.271429	0.200893	0.076	0.186364	0.248	0.162	0.092	0.188	0.186	0.206	0.226	0.198	0.23	0.312	0.254	0.282	0.348	0.291577	0.254	0.2	0
SUMO2	0.216	0.0740741	0.174603	0.160714	0.116	0.142191	0.175439	0.212885	0.288	0.236842	0.152	0.258427	0.228	0.26	0.219512	0.180473	0.103604	0.15	0.212121	0.14	0.108	0.168	0.146	0.271429	0.294643	0.084	0.218182	0.288	0.234	0.084	0.166	0.164	0.202	0.19	0.172	0.262	0.336	0.274	0.318	0.392	0.304536	0.282	0.169231	0
ZEB1	0.248	0.125926	0.206349	0.175	0.14	0.179487	0.131579	0.207283	0	0.187135	0.17	0.179775	0.202	0.28	0.195122	0.168639	0.112613	0.145	0.181818	0.18	0.132	0.168	0.118	0.128571	0.267857	0.074	0.195455	0.25	0.18	0.09	0.168	0.184	0.142	0.128	0.136	0.184	0.244	0.178	0.23	0.27	0.209503	0.226	0.230769	0
EGR1	0.198	0.125926	0.190476	0.164286	0.126	0.114219	0.149123	0.179272	0.282	0.190058	0.132	0.179775	0.226	0.28	0.182927	0.16568	0.0810811	0.12	0.0909091	0.192	0.086	0.13	0.148	0.3	0.34375	0.088	0.154545	0.302	0.214	0.102	0.09	0.11	0.114	0.09	0.092	0.186	0.272	0.22	0.24	0.324	0.233261	0.242	0.184615	0
PBX1	0.218	0.0962963	0.166667	0.2	0.116	0.146853	0.184211	0.207283	0.26	0.190058	0.154	0.134831	0.214	0.22	0.231707	0.147929	0.103604	0.14	0.151515	0.164	0.106	0.142	0.17	0.214286	0.321429	0.076	0.177273	0.258	0.184	0.082	0.17	0.176	0.158	0.128	0.158	0.198	0.336	0.248	0.276	0.336	0.278618	0.234	0.2	0
SRF	0.24	0.148148	0.162698	0.178571	0.148	0.151515	0.175439	0.229692	0.298	0.19883	0.142	0.179775	0.254	0.26	0.231707	0.189349	0.0810811	0.1325	0.151515	0.204	0.11	0.138	0.18	0.2	0.290179	0.092	0.186364	0.286	0.218	0.104	0.148	0.178	0.13	0.142	0.156	0.206	0.264	0.226	0.27	0.274	0.269978	0.224	0.246154	0
NANOG	0.198	0.0888889	0.126984	0.132143	0.066	0	0	0.162465	0	0.19883	0.116	0.134831	0.206	0.28	0.134146	0.162722	0.0765766	0.1175	0	0	0.084	0.122	0.08	0.157143	0.178571	0.044	0.181818	0.234	0.178	0.062	0.202	0.194	0.196	0.22	0.172	0.222	0.272	0.238	0.252	0.306	0.261339	0.258	0.169231	0
ARID1B	0.242	0.155556	0.15873	0.160714	0.064	0.0862471	0.0614035	0.218487	0.268	0.152047	0.16	0.202247	0.214	0.26	0.231707	0.171598	0.0990991	0.1325	0.0909091	0.082	0.108	0.152	0.08	0.214286	0.263393	0.06	0.140909	0.274	0.242	0.07	0.228	0.236	0.122	0.186	0.19	0.222	0.288	0.228	0.256	0.366	0.315335	0.282	0.192308	0
ZNF76	0.23	0.148148	0.178571	0.164286	0.06	0.0979021	0.0964912	0.2493	0.322	0.169591	0.214	0.157303	0.196	0.24	0.231707	0.156805	0.0720721	0.125	0.0909091	0.092	0.14	0.186	0.09	0.157143	0.1875	0.036	0.113636	0.23	0.214	0.038	0.23	0.238	0.118	0.168	0.192	0.208	0.232	0.224	0.252	0.268	0.269978	0.27	0.161538	0
ARID3A	0.15	0.133333	0.15873	0.117857	0.074	0.111888	0.105263	0.156863	0.178	0.172515	0.09	0.179775	0.198	0.2	0.121951	0.147929	0.0900901	0.1175	0.0909091	0.088	0.08	0.092	0.08	0.2	0.191964	0.062	0.131818	0.202	0.172	0.074	0.174	0.192	0.118	0.19	0.202	0.218	0.284	0.228	0.26	0.362	0.295896	0.258	0.153846	0
ETV6	0.204	0.118519	0.119048	0.171429	0.09	0.125874	0.131579	0.19888	0.204	0.152047	0.104	0.134831	0.174	0.1	0.0731707	0.180473	0.126126	0.1325	0.0606061	0.102	0.084	0.112	0.114	0.228571	0.272321	0.064	0.113636	0.194	0.178	0.09	0.172	0.204	0.14	0.21	0.196	0.212	0.348	0.226	0.256	0.328	0.2527	0.208	0.2	0
AHR	0.176	0.118519	0.174603	0.121429	0.084	0.128205	0.131579	0.196078	0.214	0.134503	0.118	0.157303	0.162	0.22	0.146341	0.189349	0.112613	0.1475	0.181818	0.112	0.09	0.102	0.108	0.171429	0.191964	0.068	0.172727	0	0.188	0.072	0.226	0.218	0.176	0.22	0.174	0.252	0.27	0.24	0.254	0.312	0.282937	0.26	0.146154	0
PRDM1	0.18	0.111111	0.115079	0.135714	0.096	0.142191	0.105263	0.215686	0.22	0.187135	0.098	0.235955	0.21	0.22	0.182927	0.159763	0.121622	0.1775	0.0606061	0	0.098	0.12	0.11	0.2	0.183036	0.05	0.122727	0	0.15	0.054	0.152	0.152	0.192	0.224	0.168	0.242	0.268	0.25	0.244	0.348	0.235421	0.252	0.138462	0
CBFB	0.224	0.125926	0.166667	0.157143	0.146	0.114219	0.149123	0.184874	0.282	0.163743	0.13	0.191011	0.196	0.26	0.268293	0.14497	0.0900901	0.14	0.0909091	0.21	0.094	0.136	0.182	0.228571	0.316964	0.088	0.168182	0.284	0.204	0.082	0.118	0.134	0.098	0.092	0.104	0.158	0.22	0.174	0.226	0.254	0.209503	0.214	0.176923	0.571429
RBBP5	0.234	0.133333	0.174603	0.15	0.104	0.0979021	0.0877193	0.238095	0.31	0.128655	0.182	0.168539	0.198	0.16	0.243902	0.112426	0.0945946	0.1225	0.0606061	0.162	0	0	0.122	0.271429	0.285714	0.072	0.154545	0.274	0.2	0.078	0.132	0.152	0.086	0.114	0.1	0.172	0.226	0.178	0.232	0.274	0.192225	0.214	0.238462	0.571429
REST	0.246	0.162963	0.174603	0.160714	0.074	0.0979021	0.0964912	0.266106	0.402	0.157895	0.172	0.213483	0.2	0.26	0.231707	0.201183	0.121622	0.1475	0.181818	0.168	0.118	0.172	0.112	0.328571	0.299107	0.062	0.168182	0.29	0.248	0.092	0.234	0.242	0.134	0.204	0.194	0.21	0.272	0.214	0.25	0.308	0.25486	0.22	0.184615	0.571429
POLR2A	0.27	0.185185	0.22619	0.203571	0.126	0.111888	0.0877193	0.266106	0.376	0.222222	0.218	0.213483	0.24	0.32	0.292683	0.150888	0.13964	0.13	0.0909091	0.202	0.148	0.198	0.152	0.3	0.348214	0.118	0.186364	0.338	0.254	0.124	0.15	0.156	0.058	0.082	0.11	0.182	0.232	0.2	0.224	0.264	0.261339	0.234	0.230769	0.571429
TAF3	0.252	0.155556	0.210317	0.189286	0.098	0.107226	0.0789474	0.2493	0.372	0.184211	0.188	0.247191	0.224	0.32	0.268293	0.183432	0.103604	0.1425	0.0909091	0.134	0.132	0.192	0.14	0.271429	0.321429	0.082	0.172727	0.32	0.25	0.094	0.156	0.162	0.088	0.116	0.126	0.184	0.262	0.204	0.238	0.284	0.269978	0.242	0.230769	0.428571
MED12	0.326	0	0	0	0.152	0.151515	0.166667	0.282913	0.388	0.24269	0.228	0.292135	0.26	0.42	0.256098	0.227811	0.148649	0.1875	0.121212	0.198	0.176	0.252	0.184	0.271429	0.370536	0.094	0.227273	0.376	0.264	0.102	0.2	0.202	0.19	0.162	0.17	0.24	0.356	0.272	0.316	0.42	0.321814	0.28	0	0.428571
ZMYM3	0.272	0	0	0	0.192	0.170163	0.184211	0.246499	0.296	0.195906	0.192	0.269663	0.29	0.22	0.219512	0.201183	0.166667	0.1925	0.151515	0.194	0.116	0.164	0.162	0.342857	0.361607	0.1	0.218182	0.324	0.254	0.14	0.188	0.188	0.142	0.158	0.152	0.25	0.382	0.28	0.31	0.408	0.347732	0.268	0	0.285714
BHLHE40	0.29	0.140741	0.194444	0.192857	0.138	0.165501	0.184211	0.268908	0.37	0.225146	0.216	0.247191	0.256	0.26	0.231707	0.192308	0.0900901	0.145	0.0909091	0.198	0.158	0.218	0.182	0.314286	0.392857	0.102	0.209091	0.346	0.26	0.098	0.152	0.18	0.13	0.12	0.14	0.194	0.314	0.24	0.294	0.348	0.274298	0.262	0.261538	0.571429
WDR5	0.324	0.192593	0.261905	0.228571	0.188	0.18648	0.184211	0.291317	0.382	0.236842	0.214	0.303371	0.274	0.36	0.329268	0.224852	0.130631	0.175	0.151515	0.25	0.172	0.248	0.198	0.271429	0.379464	0.096	0.254545	0.384	0.28	0.128	0.168	0.18	0.158	0.128	0.134	0.222	0.29	0.252	0.3	0.33	0.306695	0.282	0.353846	0.571429
KDM4C	0.34	0.2	0.238095	0.210714	0.178	0.160839	0.157895	0.322129	0.396	0.236842	0.244	0.247191	0.282	0.4	0.317073	0.201183	0.108108	0.175	0.0606061	0	0.154	0.236	0.202	0.371429	0.401786	0.108	0.227273	0.382	0.278	0.124	0.158	0.17	0.136	0.104	0.118	0.214	0.274	0.214	0.28	0.326	0.267819	0.274	0.323077	0.285714
SMC3	0.284	0.162963	0.210317	0.235714	0.164	0.156177	0.192982	0.240896	0.37	0.269006	0.17	0.134831	0.262	0.32	0.219512	0.186391	0.126126	0.1575	0.121212	0.208	0.118	0.168	0.208	0.357143	0.361607	0.12	0.177273	0.342	0.232	0.134	0.18	0.186	0.15	0.15	0.18	0.238	0.338	0.236	0.32	0.352	0.352052	0.314	0.284615	0.285714
NIPBL	0.262	0.0962963	0.15873	0.178571	0.06	0.144522	0.122807	0.240896	0.328	0.222222	0.188	0.235955	0.334	0.36	0.365854	0.198225	0.135135	0.1725	0.121212	0.088	0.138	0.164	0.084	0.242857	0.200893	0.064	0.177273	0.272	0.238	0.088	0.204	0.23	0.184	0.208	0.21	0.242	0.304	0.278	0.298	0.366	0.321814	0.274	0.184615	0.285714
YY1	0.346	0.185185	0.234127	0.228571	0.128	0.109557	0.131579	0.316527	0.426	0.207602	0.256	0.247191	0.236	0.4	0.280488	0.215976	0.130631	0.17	0.0606061	0.158	0.202	0.234	0.16	0.214286	0.3125	0.08	0.159091	0.366	0.316	0.084	0.252	0.268	0.126	0.236	0.25	0.24	0.344	0.288	0.342	0.422	0.336933	0.314	0.238462	0.285714
ZNF18	0.342	0.2	0.25	0.207143	0.126	0.146853	0.149123	0.372549	0.442	0.254386	0.238	0.213483	0.322	0.4	0.353659	0.251479	0.207207	0.2175	0.151515	0.166	0.168	0.216	0.14	0.3	0.294643	0.078	0.2	0.318	0.308	0.092	0.322	0.332	0.208	0.278	0.318	0.308	0.366	0.332	0.362	0.462	0.388769	0.348	0.253846	0.428571
ZNF639	0.394	0.192593	0.293651	0.271429	0.156	0.181818	0.201754	0	0.51	0.327485	0.332	0.314607	0.35	0.58	0.45122	0.281065	0.18018	0.23	0.181818	0.26	0.226	0	0.258	0.4	0.459821	0.136	0.25	0.416	0.386	0.132	0.35	0.31	0.214	0.288	0.264	0.326	0.404	0.33	0.408	0.458	0.384449	0.386	0.330769	0.428571
STAG1	0.354	0.22963	0.253968	0.289286	0.2	0.207459	0.192982	0.308123	0.442	0.304094	0.216	0.280899	0.356	0.32	0.341463	0.263314	0.162162	0.2	0.181818	0.238	0.186	0	0.252	0.385714	0.419643	0.132	0.227273	0.392	0.29	0.164	0.244	0.254	0.202	0.22	0.216	0.278	0.444	0.336	0.402	0.47	0.416847	0.38	0.407692	0.428571
KDM5B	0.358	0.237037	0.277778	0.278571	0.22	0.216783	0.236842	0.344538	0.448	0.277778	0.266	0.325843	0.354	0.44	0.378049	0.298817	0.184685	0.2275	0.212121	0	0.23	0.262	0.268	0.385714	0.441964	0.15	0.254545	0.43	0.318	0.164	0.23	0.256	0.206	0.19	0.224	0.334	0.396	0.36	0.38	0.444	0.410367	0.362	0.346154	0.285714
JUNB	0.324	0.214815	0.27381	0.3	0.232	0.20979	0.219298	0.294118	0.344	0.327485	0.236	0.303371	0.316	0.4	0.317073	0.286982	0.189189	0.2675	0.272727	0.248	0.202	0.226	0.252	0.414286	0.433036	0.152	0.309091	0.366	0.292	0.172	0.294	0.308	0.292	0.328	0.29	0.376	0.498	0.384	0.422	0.556	0.455724	0.378	0.323077	0.285714
NOTCH1	0.398	0.22963	0.289683	0.346429	0.18	0.212121	0.254386	0.35014	0.498	0.324561	0.288	0.359551	0.34	0.4	0.414634	0.275148	0.189189	0.23	0.181818	0.256	0.174	0.282	0.234	0.4	0.464286	0.114	0.268182	0.422	0.346	0.122	0.286	0.298	0.25	0.236	0.236	0.31	0.486	0.374	0.406	0.534	0.416847	0.368	0.346154	0.285714
ZNF317	0.242	0.207407	0.190476	0.221429	0.108	0.149184	0.166667	0.268908	0.274	0.25731	0.236	0.258427	0.256	0.16	0.207317	0.204142	0.162162	0.175	0.151515	0.154	0.18	0.22	0.152	0.2	0.165179	0.1	0.2	0.272	0.234	0.092	0.29	0.336	0.286	0.326	0.274	0.312	0.392	0.312	0.376	0.49	0.358531	0.3	0.253846	0
KLF12	0.35	0.2	0.18254	0.221429	0.122	0.174825	0.157895	0.322129	0.432	0.251462	0.244	0.191011	0.306	0.32	0.329268	0.260355	0.148649	0.1875	0.121212	0.19	0.152	0.228	0.162	0.228571	0.334821	0.058	0.218182	0.342	0.314	0.088	0.344	0.354	0.232	0.336	0.288	0.308	0.362	0.334	0.402	0.45	0.403888	0.338	0.353846	0
INO80	0.296	0.125926	0.178571	0.192857	0.094	0.125874	0.105263	0.282913	0.39	0.222222	0.164	0.179775	0.256	0.36	0.304878	0.221893	0.153153	0.2	0.121212	0.094	0.114	0.188	0.114	0.271429	0.236607	0.068	0.136364	0.294	0.284	0.078	0.268	0.288	0.154	0.252	0.27	0.28	0.342	0.322	0.362	0.42	0.36933	0.304	0.161538	0
ZXDC	0.274	0.148148	0.214286	0.203571	0.136	0.149184	0.192982	0.257703	0.38	0.21345	0.188	0.213483	0.282	0.36	0.280488	0.245562	0.157658	0.1925	0.181818	0.15	0.118	0.168	0.15	0.328571	0.294643	0.082	0.209091	0.304	0.286	0.092	0.242	0.252	0.172	0.252	0.248	0.296	0.33	0.282	0.332	0.412	0.349892	0.304	0.161538	0
JUND	0.258	0.140741	0.186508	0.210714	0.152	0.130536	0.219298	0.210084	0.402	0.254386	0.2	0.292135	0.252	0.4	0.243902	0.210059	0.193694	0.22	0.242424	0.17	0.158	0.158	0.168	0.4	0.339286	0.12	0.204545	0.296	0.292	0.118	0.188	0.176	0.174	0.194	0.174	0.256	0.302	0.238	0.29	0.39	0.352052	0.266	0.161538	0
NR1H2	0.286	0.162963	0.218254	0.221429	0.156	0.158508	0.245614	0.288515	0.398	0.289474	0.236	0.247191	0	0.48	0.256098	0.242604	0.184685	0.225	0.272727	0.168	0.158	0.198	0.158	0.414286	0.325893	0.11	0.209091	0.342	0.29	0.128	0.21	0.226	0.18	0.222	0.218	0.274	0.346	0.28	0.332	0.432	0.382289	0.306	0.261538	0
FOXO3	0.324	0.22963	0.269841	0.275	0.158	0.149184	0.166667	0.364146	0.45	0.280702	0.276	0.247191	0.308	0.48	0.45122	0.227811	0.144144	0.2	0.151515	0.252	0.188	0.25	0.21	0.342857	0.40625	0.112	0.245455	0.39	0.332	0.12	0.254	0.248	0.162	0.218	0.222	0.266	0.338	0.3	0.346	0.408	0.354212	0.32	0.307692	0
NFIA	0.28	0.251852	0.261905	0.253571	0.208	0.202797	0.201754	0.252101	0.316	0.339181	0.228	0.292135	0.334	0.22	0.268293	0.204142	0.202703	0.23	0.181818	0.192	0.166	0.218	0.196	0.385714	0.375	0.116	0.245455	0.37	0.29	0.136	0.248	0.28	0.214	0.216	0.248	0.322	0.41	0.344	0.388	0.464	0.362851	0.338	0.292308	0
NFIC	0.276	0.192593	0.246032	0.217857	0.176	0.191142	0.210526	0.246499	0.352	0.298246	0.216	0.258427	0.298	0.26	0.292683	0.260355	0.189189	0.245	0.242424	0.182	0.158	0.21	0.188	0.371429	0.357143	0.11	0.25	0.394	0.302	0.116	0.238	0.266	0.268	0.262	0.264	0.312	0.428	0.378	0.396	0.474	0.38013	0.314	0.276923	0

## Sheet: TF_consortium_all
HES1
REST
CTCF
TBX5
LEF1
MEIS1
USF2
VDR
YY1
MZF1
HOXA6
HOXA1
SP4
SP1
SMAD4
FLI1
MAZ
HSF1
HOXA4
BCL6
AR
E2F1
E2F6
STAT5A
STAT5B
STAT1
STAT3
STAT4
MEF2A
ATF2
SOX4
POU3F2
HOXB13
HOXC6
HOXB7
FOXO1
FOXO3
FOXM1
MYB
SRF
ETS2
ELF1
TAL1
TBP
FOXP1

## Sheet: TF_consortium_expressed
HES1
REST
CTCF
LEF1
MEIS1
USF2
VDR
YY1
MZF1
HOXA6
SP4
SP1
SMAD4
MAZ
HSF1
HOXA4
BCL6
AR
E2F1
E2F6
STAT5B
STAT1
STAT3
STAT4
MEF2A
ATF2
SOX4
POU3F2
HOXB13
HOXC6
HOXB7
FOXO1
FOXO3
FOXM1
SRF
ETS2
ELF1
TAL1
TBP

## Sheet: TF_consortium_score
Score	TFs	Consortium_K27ac_ChIPseq
0.678	MAZ	Yes
0.522	CTCF	Yes
0.508	SP1	Yes
0.482	FOXO1	Yes
0.478	SP4	Yes
0.386	E2F6	Yes
0.284	USF2	Yes
0.252	FOXO3	Yes
0.244	TAL1	Yes
0.24	E2F1	Yes
0.23	SOX4	Yes
0.214	HOXB13	Yes
0.204	SRF	Yes
0.198	STAT5B	Yes
0.168	REST	Yes
0.158	YY1	Yes
0.154	ELF1	Yes
0.136	STAT1	Yes
0.13	STAT3	Yes
0.13	TBP	Yes
0.088	AR	Yes
0.078	SMAD4	Yes
0.074	BCL6	Yes
0.058	ATF2	Yes
0.054	ETS2	Yes
0.032	POU3F2	Yes
0.03	HOXA6	Yes
0.028	MEF2A	Yes
0.024	FOXM1	Yes
0.014	HOXA4	Yes
0.014	MZF1	Yes
0.014	VDR	Yes
0.01	STAT4	Yes
0.008	HES1	Yes
0.008	HOXB7	Yes
0.008	HOXC6	Yes
0.004	HSF1	Yes
0.004	LEF1	Yes
0.004	MEIS1	Yes
0.112	AHR	No
0.024	AHRR	No
0.332	APC	No
0.202	ARID1A	No
0.082	ARID1B	No
0.196	ARID2	No
0.088	ARID3A	No
0.172	ARNT	No
0.012	ARNTL	No
0.326	ASCL1	No
0.144	ASXL1	No
0.554	ATF1	No
0.628	ATF3	No
0.004	ATRX	No
0.014	BACH1	No
0.044	BACH2	No
0.036	BATF3	No
0.034	BCL11A	No
0.084	BCL3	No
0.538	BCOR	No
0.198	BHLHE40	No
0.038	BMI1	No
0.338	BPTF	No
0.06	BRCA1	No
0.362	BRD2	No
0.06	BRD3	No
0.412	BRD4	No
0.004	BRD7	No
0.016	CBFA2T3	No
0.21	CBFB	No
0.028	CBX2	No
0.134	CBX3	No
0.25	CBX8	No
0.004	CCNT2	No
0.042	CDK7	No
0.07	CDK8	No
0.484	CDK9	No
0.422	CEBPA	No
0.424	CEBPB	No
0.15	CEBPD	No
0.044	CHD1	No
0.048	CLOCK	No
0.546	CREB1	No
0.226	CREBBP	No
0.048	CRY1	No
0.062	CTBP2	No
0.004	CTNNB1	No
0.144	DDX5	No
0.07	DPF1	No
0.082	DRAP1	No
0.028	E2F3	No
0.02	E2F4	No
0.022	E2F8	No
0.312	EBF1	No
0.288	EBF3	No
0.044	EGLN2	No
0.192	EGR1	No
0.574	EGR2	No
0.422	EHMT2	No
0.008	ELK1	No
0.074	ELK3	No
0.426	EP300	No
0.046	EPAS1	No
0.022	ERF	No
0.014	ESRRA	No
0.374	ETS1	No
0.08	ETV1	No
0.01	ETV4	No
0.102	ETV6	No
0.098	EWSR1	No
0.332	EZH1	No
0.044	EZH2	No
0.14	FOS	No
0.08	FOSL2	No
0.01	FOXG1	No
0.016	FOXH1	No
0.024	FOXK1	No
0.024	FOXP2	No
0.564	GABPA	No
0.038	GATA2	No
0.122	GATA3	No
0.008	GATAD1	No
0.008	GLI2	No
0.004	GLI4	No
0.57	GLIS1	No
0.04	GMEB2	No
0.156	GTF2B	No
0.078	GTF2I	No
0.026	GTF3C2	No
0.09	GTF3C5	No
0.004	HBP1	No
0.104	HCFC1	No
0.506	HDAC1	No
0.542	HDAC2	No
0.008	HDAC6	No
0.516	HEXIM1	No
0.006	HEY1	No
0.012	HIF1A	No
0.026	HINFP	No
0.02	HMG20A	No
0.058	HNF4A	No
0.356	ILF3	No
0.094	INO80	No
0.336	IRF1	No
0.01	IRF2	No
0.49	JMJD1C	No
0.05	JMJD6	No
0.464	JUN	No
0.248	JUNB	No
0.17	JUND	No
0.062	KAT5	No
0.164	KLF10	No
0.19	KLF12	No
0.42	KLF15	No
0.054	KLF3	No
0.426	KLF4	No
0.378	KLF5	No
0.246	KLF6	No
0.32	KLF9	No
0.004	L3MBTL2	No
0.508	LARP7	No
0.006	LHX2	No
0.406	LMNB1	No
0.072	LMO2	No
0.032	MAFF	No
0.024	MAFK	No
0.018	MAML3	No
0.318	MAX	No
0.006	MBD2	No
0.016	MBD3	No
0.168	MED1	No
0.198	MED12	No
0.004	MEF2C	No
0.02	MITF	No
0.026	MNT	No
0.022	MRE11A	No
0.01	MTA3	No
0.104	MXI1	No
0.218	MYC	No
0.258	MYCN	No
0.29	MYF5	No
0.028	MYNN	No
0.43	MYOD1	No
0.094	MYOG	No
0.004	NCOR1	No
0.004	NCOR2	No
0.296	NEUROD1	No
0.356	NEUROG2	No
0.012	NFAT5	No
0.01	NFATC1	No
0.05	NFATC3	No
0.012	NFE2L2	No
0.192	NFIA	No
0.182	NFIC	No
0.032	NFIL3	No
0.48	NFKB1	No
0.358	NFKB2	No
0.116	NFYA	No
0.084	NFYB	No
0.088	NIPBL	No
0.256	NOTCH1	No
0.168	NR1H2	No
0.33	NR1H3	No
0.39	NR2F2	No
0.078	NR3C1	No
0.008	NR3C2	No
0.356	NR4A1	No
0.452	NRF1	No
0.112	NRIP1	No
0.054	OGT	No
0.2	OSR2	No
0.358	OTX2	No
0.058	PATZ1	No
0.14	PAX5	No
0.014	PAX6	No
0.164	PBX1	No
0.14	PBX3	No
0.486	PCGF1	No
0.016	PCGF2	No
0.174	PHF8	No
0.29	PIAS1	No
0.44	PLAG1	No
0.024	PML	No
0.202	POLR2A	No
0.07	POU2F1	No
0.088	POU2F2	No
0.538	PPARG	No
0.004	RAC3	No
0.604	RAD21	No
0.008	RARA	No
0.028	RARG	No
0.01	RB1	No
0.162	RBBP5	No
0.008	RBCK1	No
0.012	RBL2	No
0.056	RBPJ	No
0.022	RCOR1	No
0.104	RELA	No
0.366	RELB	No
0.022	RFX2	No
0.004	RFX3	No
0.016	RFX5	No
0.114	RING1	No
0.414	RNF2	No
0.488	RUNX1	No
0.094	RUNX1T1	No
0.132	RUNX3	No
0.032	RXRA	No
0.076	RXRG	No
0.516	RYBP	No
0.106	SAP30	No
0.4	SCRT1	No
0.026	SETDB1	No
0.012	SFMBT1	No
0.102	SIN3A	No
0.014	SIX1	No
0.238	SIX2	No
0.046	SIX5	No
0.396	SKI	No
0.008	SMAD2	No
0.018	SMAD3	No
0.098	SMARCA4	No
0.216	SMARCB1	No
0.148	SMARCC1	No
0.014	SMARCC2	No
0.004	SMARCE1	No
0.586	SMC1A	No
0.208	SMC3	No
0.014	SNAI2	No
0.502	SP2	No
0.042	SRC	No
0.004	SREBF1	No
0.238	STAG1	No
0.012	STAT2	No
0.004	SUMO1	No
0.14	SUMO2	No
0.2	SUPT5H	No
0.008	SUZ12	No
0.11	TAF1	No
0.134	TAF3	No
0.008	TAF7	No
0.308	TAZ	No
0.08	TBL1X	No
0.012	TBL1XR1	No
0.168	TCF12	No
0.348	TCF3	No
0.334	TCF4	No
0.006	TCF7L2	No
0.018	TEAD1	No
0.19	TEAD4	No
0.394	TET2	No
0.138	TFAP2A	No
0.174	TFAP4	No
0.18	TFDP1	No
0.034	THAP1	No
0.024	THAP11	No
0.526	TP53	No
0.474	TRIM28	No
0.048	TSC22D4	No
0.198	TWIST1	No
0.006	UBN1	No
0.072	UBTF	No
0.492	USF1	No
0.048	VEZF1	No
0.058	WDHD1	No
0.25	WDR5	No
0.006	XBP1	No
0.004	XRN2	No
0.248	YAP1	No
0.006	ZBTB10	No
0.004	ZBTB16	No
0.004	ZBTB17	No
0.462	ZBTB2	No
0.248	ZBTB26	No
0.008	ZBTB33	No
0.544	ZBTB48	No
0.262	ZBTB6	No
0.5	ZBTB7A	No
0.028	ZBTB7B	No
0.016	ZC3H8	No
0.18	ZEB1	No
0.008	ZFP28	No
0.474	ZFP64	No
0.014	ZFX	No
0.01	ZKSCAN1	No
0.006	ZMIZ1	No
0.194	ZMYM3	No
0.254	ZNF121	No
0.026	ZNF134	No
0.03	ZNF140	No
0.052	ZNF143	No
0.02	ZNF146	No
0.166	ZNF18	No
0.054	ZNF22	No
0.004	ZNF250	No
0.006	ZNF260	No
0.446	ZNF263	No
0.012	ZNF264	No
0.056	ZNF281	No
0.044	ZNF30	No
0.154	ZNF317	No
0.07	ZNF320	No
0.08	ZNF324	No
0.006	ZNF329	No
0.018	ZNF331	No
0.368	ZNF35	No
0.028	ZNF350	No
0.494	ZNF382	No
0.426	ZNF384	No
0.006	ZNF41	No
0.036	ZNF410	No
0.004	ZNF419	No
0.052	ZNF436	No
0.028	ZNF449	No
0.442	ZNF467	No
0.016	ZNF490	No
0.244	ZNF528	No
0.004	ZNF547	No
0.036	ZNF549	No
0.328	ZNF554	No
0.244	ZNF574	No
0.008	ZNF586	No
0.004	ZNF595	No
0.26	ZNF639	No
0.006	ZNF667	No
0.032	ZNF680	No
0.03	ZNF75A	No
0.092	ZNF76	No
0.038	ZNF768	No
0.39	ZNF770	No
0.05	ZNF778	No
0.006	ZNF784	No
0.006	ZNF8	No
0.026	ZNF83	No
0.054	ZNF92	No
0.168	ZSCAN16	No
0.012	ZSCAN2	No
0.382	ZSCAN22	No
0.378	ZSCAN5A	No
0.15	ZXDC	No
