# Supplementary material for: A Systematic Review of Transcriptional Dysregulation in Huntington’s Disease Studied by RNA Sequencing
Source: Front Genet. 2021 Oct 15;12:751033. doi: 10.3389/fgene.2021.751033 (PMC8554124; doi:10.3389/fgene.2021.751033)
Supplement: Supplementary file 13 [file DataSheet5.XLSX]

## Sheet: Info
Sheet	Content (GO enrichment of gene set)
1	early_ctx & late_ctx
2	early_ctx
3	early_str & early_ctx
4	early_str & late_str_INT & late_str_non_neu & early_ctx & late_ctx
5	early_str
6	late_str_INT & late_str_non_neu
7	late_str_MSN & late_str_INT & late_str_non_neu
8	late_str_MSN & late_str_INT
9	late_str_MSN & late_str_non_neu
10	late_str_MSN unique than brain
11	late_str_MSN unique than brain late_str_INT
12	neuro
13	non_neuro
14	pluri & prog & neuro & non_neuro
15	pluri
16	prog
17	neuro & non_neuro
18	pluri & neuro & non_neuro
19	pluri & neuro
20	pluri & prog
21	Regulator Group A
22	Regulator Group B
23	Regulator Group C
24	Regulator Group D
25	Regulator Group E
26	Regulator Group F
27	Regulator Group G

## Sheet: 1
GO Term Description P-value FDR q-value Enrichment N B n b Genes
GO:0042221 response to chemical 4.07E-14 6.21E-10 4.07 16514 2406 54 32 [HSPA1A - heat shock 70kda protein 1a	HSPA1B - heat shock 70kda protein 1b	DDIT4 - dna-damage-inducible transcript 4	HILPDA - hypoxia inducible lipid droplet-associated	JUNB - jun b proto-oncogene	SPP1 - secreted phosphoprotein 1	EGR1 - early growth response 1	SLC11A1 - solute carrier family 11 (proton-coupled divalent metal ion transporter)	member 1	BAG3 - bcl2-associated athanogene 3	CEBPB - ccaat/enhancer binding protein (c/ebp)	beta	SIPA1 - signal-induced proliferation-associated 1	ZC3H12A - zinc finger ccch-type containing 12a	PLIN2 - perilipin 2	NGFR - nerve growth factor receptor	SERPINH1 - serpin peptidase inhibitor	clade h (heat shock protein 47)	member 1	(collagen binding protein 1)	NFKB2 - nuclear factor of kappa light polypeptide gene enhancer in b-cells 2 (p49/p100)	NFKBIA - nuclear factor of kappa light polypeptide gene enhancer in b-cells inhibitor	alpha	S100A8 - s100 calcium binding protein a8	HSPE1 - heat shock 10kda protein 1 (chaperonin 10)	IFITM2 - interferon induced transmembrane protein 2	PER1 - period circadian clock 1	RAB20 - rab20	member ras oncogene family	DNAJB1 - dnaj (hsp40) homolog	subfamily b	member 1	S100A9 - s100 calcium binding protein a9	HSPB1 - heat shock 27kda protein 1	PTPN6 - protein tyrosine phosphatase	non-receptor type 6	RGS2 - regulator of g-protein signaling 2	24kda	SLC2A5 - solute carrier family 2 (facilitated glucose/fructose transporter)	member 5	TNFRSF1B - tumor necrosis factor receptor superfamily	member 1b	HSPA7 - heat shock 70kda protein 7 (hsp70b)	HSPA6 - heat shock 70kda protein 6 (hsp70b')	ANGPT2 - angiopoietin 2]
GO:0010033 response to organic substance 6.89E-14 5.26E-10 4.59 16514 1932 54 29 [HSPA1A - heat shock 70kda protein 1a	HSPA1B - heat shock 70kda protein 1b	DDIT4 - dna-damage-inducible transcript 4	SPP1 - secreted phosphoprotein 1	EGR1 - early growth response 1	SLC11A1 - solute carrier family 11 (proton-coupled divalent metal ion transporter)	member 1	BAG3 - bcl2-associated athanogene 3	CEBPB - ccaat/enhancer binding protein (c/ebp)	beta	ZC3H12A - zinc finger ccch-type containing 12a	PLIN2 - perilipin 2	NGFR - nerve growth factor receptor	SERPINH1 - serpin peptidase inhibitor	clade h (heat shock protein 47)	member 1	(collagen binding protein 1)	NFKB2 - nuclear factor of kappa light polypeptide gene enhancer in b-cells 2 (p49/p100)	NFKBIA - nuclear factor of kappa light polypeptide gene enhancer in b-cells inhibitor	alpha	S100A8 - s100 calcium binding protein a8	HSPE1 - heat shock 10kda protein 1 (chaperonin 10)	IFITM2 - interferon induced transmembrane protein 2	PER1 - period circadian clock 1	RAB20 - rab20	member ras oncogene family	DNAJB1 - dnaj (hsp40) homolog	subfamily b	member 1	S100A9 - s100 calcium binding protein a9	HSPB1 - heat shock 27kda protein 1	PTPN6 - protein tyrosine phosphatase	non-receptor type 6	RGS2 - regulator of g-protein signaling 2	24kda	SLC2A5 - solute carrier family 2 (facilitated glucose/fructose transporter)	member 5	TNFRSF1B - tumor necrosis factor receptor superfamily	member 1b	HSPA7 - heat shock 70kda protein 7 (hsp70b)	HSPA6 - heat shock 70kda protein 6 (hsp70b')	ANGPT2 - angiopoietin 2]
GO:0006986 response to unfolded protein 6.81E-13 3.46E-9 41.70 16514 66 54 9 [HSPB1 - heat shock 27kda protein 1	HSPA1A - heat shock 70kda protein 1a	HSPA1B - heat shock 70kda protein 1b	SERPINH1 - serpin peptidase inhibitor	clade h (heat shock protein 47)	member 1	(collagen binding protein 1)	BAG3 - bcl2-associated athanogene 3	HSPA7 - heat shock 70kda protein 7 (hsp70b)	HSPE1 - heat shock 10kda protein 1 (chaperonin 10)	HSPA6 - heat shock 70kda protein 6 (hsp70b')	DNAJB1 - dnaj (hsp40) homolog	subfamily b	member 1]
GO:0035966 response to topologically incorrect protein 2.26E-12 8.62E-9 36.70 16514 75 54 9 [HSPB1 - heat shock 27kda protein 1	HSPA1A - heat shock 70kda protein 1a	HSPA1B - heat shock 70kda protein 1b	SERPINH1 - serpin peptidase inhibitor	clade h (heat shock protein 47)	member 1	(collagen binding protein 1)	BAG3 - bcl2-associated athanogene 3	HSPA7 - heat shock 70kda protein 7 (hsp70b)	HSPE1 - heat shock 10kda protein 1 (chaperonin 10)	HSPA6 - heat shock 70kda protein 6 (hsp70b')	DNAJB1 - dnaj (hsp40) homolog	subfamily b	member 1]
GO:0050896 response to stimulus 8.24E-11 2.52E-7 2.54 16514 4572 54 38 [HSPA1A - heat shock 70kda protein 1a	HSPA1B - heat shock 70kda protein 1b	DDIT4 - dna-damage-inducible transcript 4	IGKC - immunoglobulin kappa constant	HILPDA - hypoxia inducible lipid droplet-associated	JUNB - jun b proto-oncogene	SPP1 - secreted phosphoprotein 1	EGR1 - early growth response 1	AZGP1 - alpha-2-glycoprotein 1	zinc-binding	SLC11A1 - solute carrier family 11 (proton-coupled divalent metal ion transporter)	member 1	BAG3 - bcl2-associated athanogene 3	CEBPB - ccaat/enhancer binding protein (c/ebp)	beta	SIPA1 - signal-induced proliferation-associated 1	ZC3H12A - zinc finger ccch-type containing 12a	PLIN2 - perilipin 2	ROM1 - retinal outer segment membrane protein 1	ANGPTL4 - angiopoietin-like 4	NGFR - nerve growth factor receptor	SERPINH1 - serpin peptidase inhibitor	clade h (heat shock protein 47)	member 1	(collagen binding protein 1)	NFKB2 - nuclear factor of kappa light polypeptide gene enhancer in b-cells 2 (p49/p100)	NFKBIA - nuclear factor of kappa light polypeptide gene enhancer in b-cells inhibitor	alpha	S100A8 - s100 calcium binding protein a8	HSPE1 - heat shock 10kda protein 1 (chaperonin 10)	DNAJB1 - dnaj (hsp40) homolog	subfamily b	member 1	IFITM2 - interferon induced transmembrane protein 2	RAB20 - rab20	member ras oncogene family	PER1 - period circadian clock 1	S100A9 - s100 calcium binding protein a9	SERPINA1 - serpin peptidase inhibitor	clade a (alpha-1 antiproteinase	antitrypsin)	member 1	HSPB1 - heat shock 27kda protein 1	PTPN6 - protein tyrosine phosphatase	non-receptor type 6	RGS2 - regulator of g-protein signaling 2	24kda	SLC2A5 - solute carrier family 2 (facilitated glucose/fructose transporter)	member 5	TNFRSF1B - tumor necrosis factor receptor superfamily
GO:0061077 chaperone-mediated protein folding 5.48E-10 1.39E-6 38.23 16514 56 54 7 [HSPB1 - heat shock 27kda protein 1	HSPA1A - heat shock 70kda protein 1a	HSPA1B - heat shock 70kda protein 1b	HSPA7 - heat shock 70kda protein 7 (hsp70b)	HSPE1 - heat shock 10kda protein 1 (chaperonin 10)	HSPA6 - heat shock 70kda protein 6 (hsp70b')	DNAJB1 - dnaj (hsp40) homolog	subfamily b	member 1]
GO:0010941 regulation of cell death 5.51E-10 1.2E-6 4.45 16514 1513 54 22 [HSPA1A - heat shock 70kda protein 1a	ZC3H12A - zinc finger ccch-type containing 12a	HSPA1B - heat shock 70kda protein 1b	DDIT4 - dna-damage-inducible transcript 4	ANGPTL4 - angiopoietin-like 4	NGFR - nerve growth factor receptor	GADD45B - growth arrest and dna-damage-inducible	beta	GADD45G - growth arrest and dna-damage-inducible	gamma	TNFRSF12A - tumor necrosis factor receptor superfamily	member 12a	NFKBIA - nuclear factor of kappa light polypeptide gene enhancer in b-cells inhibitor	alpha	S100A8 - s100 calcium binding protein a8	HSPE1 - heat shock 10kda protein 1 (chaperonin 10)	S100A9 - s100 calcium binding protein a9	EGR1 - early growth response 1	HSPB1 - heat shock 27kda protein 1	PTPN6 - protein tyrosine phosphatase	non-receptor type 6	SNAI1 - snail family zinc finger 1	PLEKHF1 - pleckstrin homology domain containing	family f (with fyve domain) member 1	BAG3 - bcl2-associated athanogene 3	TNFRSF1B - tumor necrosis factor receptor superfamily	member 1b	CEBPB - ccaat/enhancer binding protein (c/ebp)	beta	SLC39A10 - solute carrier family 39 (zinc transporter)	member 10]
GO:0042981 regulation of apoptotic process 6.66E-10 1.27E-6 4.67 16514 1376 54 21 [HSPA1A - heat shock 70kda protein 1a	ZC3H12A - zinc finger ccch-type containing 12a	HSPA1B - heat shock 70kda protein 1b	ANGPTL4 - angiopoietin-like 4	NGFR - nerve growth factor receptor	GADD45B - growth arrest and dna-damage-inducible	beta	GADD45G - growth arrest and dna-damage-inducible	gamma	TNFRSF12A - tumor necrosis factor receptor superfamily	member 12a	NFKBIA - nuclear factor of kappa light polypeptide gene enhancer in b-cells inhibitor	alpha	HSPE1 - heat shock 10kda protein 1 (chaperonin 10)	S100A8 - s100 calcium binding protein a8	S100A9 - s100 calcium binding protein a9	EGR1 - early growth response 1	HSPB1 - heat shock 27kda protein 1	PTPN6 - protein tyrosine phosphatase	non-receptor type 6	SNAI1 - snail family zinc finger 1	PLEKHF1 - pleckstrin homology domain containing	family f (with fyve domain) member 1	BAG3 - bcl2-associated athanogene 3	TNFRSF1B - tumor necrosis factor receptor superfamily	member 1b	CEBPB - ccaat/enhancer binding protein (c/ebp)	beta	SLC39A10 - solute carrier family 39 (zinc transporter)	member 10]
GO:0051085 chaperone cofactor-dependent protein refolding 7.79E-10 1.32E-6 57.34 16514 32 54 6 [HSPA1A - heat shock 70kda protein 1a	HSPA1B - heat shock 70kda protein 1b	HSPA7 - heat shock 70kda protein 7 (hsp70b)	HSPE1 - heat shock 10kda protein 1 (chaperonin 10)	HSPA6 - heat shock 70kda protein 6 (hsp70b')	DNAJB1 - dnaj (hsp40) homolog	subfamily b	member 1]
GO:0043067 regulation of programmed cell death 8.23E-10 1.26E-6 4.61 16514 1392 54 21 [HSPA1A - heat shock 70kda protein 1a	ZC3H12A - zinc finger ccch-type containing 12a	HSPA1B - heat shock 70kda protein 1b	ANGPTL4 - angiopoietin-like 4	NGFR - nerve growth factor receptor	GADD45B - growth arrest and dna-damage-inducible	beta	GADD45G - growth arrest and dna-damage-inducible	gamma	TNFRSF12A - tumor necrosis factor receptor superfamily	member 12a	NFKBIA - nuclear factor of kappa light polypeptide gene enhancer in b-cells inhibitor	alpha	HSPE1 - heat shock 10kda protein 1 (chaperonin 10)	S100A8 - s100 calcium binding protein a8	S100A9 - s100 calcium binding protein a9	EGR1 - early growth response 1	HSPB1 - heat shock 27kda protein 1	PTPN6 - protein tyrosine phosphatase	non-receptor type 6	SNAI1 - snail family zinc finger 1	PLEKHF1 - pleckstrin homology domain containing	family f (with fyve domain) member 1	BAG3 - bcl2-associated athanogene 3	TNFRSF1B - tumor necrosis factor receptor superfamily	member 1b	CEBPB - ccaat/enhancer binding protein (c/ebp)	beta	SLC39A10 - solute carrier family 39 (zinc transporter)	member 10]
GO:0051084 'de novo' posttranslational protein folding 1.66E-9 2.3E-6 50.97 16514 36 54 6 [HSPA1A - heat shock 70kda protein 1a	HSPA1B - heat shock 70kda protein 1b	HSPA7 - heat shock 70kda protein 7 (hsp70b)	HSPE1 - heat shock 10kda protein 1 (chaperonin 10)	HSPA6 - heat shock 70kda protein 6 (hsp70b')	DNAJB1 - dnaj (hsp40) homolog	subfamily b	member 1]
GO:0006458 'de novo' protein folding 3.24E-9 4.11E-6 45.87 16514 40 54 6 [HSPA1A - heat shock 70kda protein 1a	HSPA1B - heat shock 70kda protein 1b	HSPA7 - heat shock 70kda protein 7 (hsp70b)	HSPE1 - heat shock 10kda protein 1 (chaperonin 10)	HSPA6 - heat shock 70kda protein 6 (hsp70b')	DNAJB1 - dnaj (hsp40) homolog	subfamily b	member 1]
GO:0048583 regulation of response to stimulus 3.3E-9 3.87E-6 2.61 16514 3861 54 33 [HSPA1A - heat shock 70kda protein 1a	HSPA1B - heat shock 70kda protein 1b	DDIT4 - dna-damage-inducible transcript 4	IGKC - immunoglobulin kappa constant	GADD45B - growth arrest and dna-damage-inducible	beta	TNFRSF12A - tumor necrosis factor receptor superfamily	member 12a	SPP1 - secreted phosphoprotein 1	EGR1 - early growth response 1	AZGP1 - alpha-2-glycoprotein 1	zinc-binding	SLC11A1 - solute carrier family 11 (proton-coupled divalent metal ion transporter)	member 1	SNAI1 - snail family zinc finger 1	BAG3 - bcl2-associated athanogene 3	PLEKHF1 - pleckstrin homology domain containing	family f (with fyve domain) member 1	RHBDF2 - rhomboid 5 homolog 2 (drosophila)	CEBPB - ccaat/enhancer binding protein (c/ebp)	beta	SLC39A10 - solute carrier family 39 (zinc transporter)	member 10	SIPA1 - signal-induced proliferation-associated 1	TRIP10 - thyroid hormone receptor interactor 10	ZC3H12A - zinc finger ccch-type containing 12a	NGFR - nerve growth factor receptor	GADD45G - growth arrest and dna-damage-inducible	gamma	NFKBIA - nuclear factor of kappa light polypeptide gene enhancer in b-cells inhibitor	alpha	S100A8 - s100 calcium binding protein a8	NEAT1 - nuclear paraspeckle assembly transcript 1 (non-protein coding)	DNAJB1 - dnaj (hsp40) homolog	subfamily b	member 1	PER1 - period circadian clock 1	S100A9 - s100 calcium binding protein a9	HSPB1 - heat shock 27kda protein 1	PTPN6 - protein tyrosine phosphatase	non-receptor type 6	RGS2 - regulator of g-protein signaling 2	24kda	TNFRSF1B - tumor necrosis factor receptor superfamily	member 1b	FPR1 - formyl peptide receptor 1	ANGPT2 - angiopoietin 2]
GO:0006950 response to stress 3.51E-9 3.83E-6 3.09 16514 2771 54 28 [HSPA1A - heat shock 70kda protein 1a	HSPA1B - heat shock 70kda protein 1b	DDIT4 - dna-damage-inducible transcript 4	IGKC - immunoglobulin kappa constant	HILPDA - hypoxia inducible lipid droplet-associated	SPP1 - secreted phosphoprotein 1	EGR1 - early growth response 1	SLC11A1 - solute carrier family 11 (proton-coupled divalent metal ion transporter)	member 1	BAG3 - bcl2-associated athanogene 3	CEBPB - ccaat/enhancer binding protein (c/ebp)	beta	SIPA1 - signal-induced proliferation-associated 1	ZC3H12A - zinc finger ccch-type containing 12a	ANGPTL4 - angiopoietin-like 4	SERPINH1 - serpin peptidase inhibitor	clade h (heat shock protein 47)	member 1	(collagen binding protein 1)	NFKBIA - nuclear factor of kappa light polypeptide gene enhancer in b-cells inhibitor	alpha	S100A8 - s100 calcium binding protein a8	HSPE1 - heat shock 10kda protein 1 (chaperonin 10)	IFITM2 - interferon induced transmembrane protein 2	DNAJB1 - dnaj (hsp40) homolog	subfamily b	member 1	S100A9 - s100 calcium binding protein a9	SERPINA1 - serpin peptidase inhibitor	clade a (alpha-1 antiproteinase	antitrypsin)	member 1	HSPB1 - heat shock 27kda protein 1	PTPN6 - protein tyrosine phosphatase	non-receptor type 6	TNFRSF1B - tumor necrosis factor receptor superfamily	member 1b	HSPA7 - heat shock 70kda protein 7 (hsp70b)	HSPA6 - heat shock 70kda protein 6 (hsp70b')	ANGPT2 - angiopoietin 2	FPR1 - formyl peptide receptor 1]
GO:0002252 immune effector process 1.29E-8 1.31E-5 5.52 16514 887 54 16 [HSPA1A - heat shock 70kda protein 1a	ZC3H12A - zinc finger ccch-type containing 12a	HSPA1B - heat shock 70kda protein 1b	S100A11 - s100 calcium binding protein a11	DDIT4 - dna-damage-inducible transcript 4	IGKC - immunoglobulin kappa constant	S100A8 - s100 calcium binding protein a8	IFITM2 - interferon induced transmembrane protein 2	SERPINA1 - serpin peptidase inhibitor	clade a (alpha-1 antiproteinase	antitrypsin)	member 1	S100A9 - s100 calcium binding protein a9	SLC11A1 - solute carrier family 11 (proton-coupled divalent metal ion transporter)	member 1	PTPN6 - protein tyrosine phosphatase	non-receptor type 6	SLC2A5 - solute carrier family 2 (facilitated glucose/fructose transporter)	member 5	TNFRSF1B - tumor necrosis factor receptor superfamily	member 1b	HSPA6 - heat shock 70kda protein 6 (hsp70b')	FPR1 - formyl peptide receptor 1]
GO:0080134 regulation of response to stress 1.4E-8 1.34E-5 4.17 16514 1468 54 20 [HSPA1A - heat shock 70kda protein 1a	ZC3H12A - zinc finger ccch-type containing 12a	HSPA1B - heat shock 70kda protein 1b	IGKC - immunoglobulin kappa constant	GADD45B - growth arrest and dna-damage-inducible	beta	GADD45G - growth arrest and dna-damage-inducible	gamma	TNFRSF12A - tumor necrosis factor receptor superfamily	member 12a	NFKBIA - nuclear factor of kappa light polypeptide gene enhancer in b-cells inhibitor	alpha	S100A8 - s100 calcium binding protein a8	NEAT1 - nuclear paraspeckle assembly transcript 1 (non-protein coding)	PER1 - period circadian clock 1	DNAJB1 - dnaj (hsp40) homolog	subfamily b	member 1	SPP1 - secreted phosphoprotein 1	S100A9 - s100 calcium binding protein a9	HSPB1 - heat shock 27kda protein 1	PTPN6 - protein tyrosine phosphatase	non-receptor type 6	SNAI1 - snail family zinc finger 1	BAG3 - bcl2-associated athanogene 3	TNFRSF1B - tumor necrosis factor receptor superfamily	member 1b	CEBPB - ccaat/enhancer binding protein (c/ebp)	beta]
GO:0009605 response to external stimulus 1.52E-8 1.37E-5 4.40 16514 1320 54 19 [ZC3H12A - zinc finger ccch-type containing 12a	DDIT4 - dna-damage-inducible transcript 4	ROM1 - retinal outer segment membrane protein 1	NGFR - nerve growth factor receptor	IGKC - immunoglobulin kappa constant	NFKB2 - nuclear factor of kappa light polypeptide gene enhancer in b-cells 2 (p49/p100)	NFKBIA - nuclear factor of kappa light polypeptide gene enhancer in b-cells inhibitor	alpha	S100A8 - s100 calcium binding protein a8	PER1 - period circadian clock 1	IFITM2 - interferon induced transmembrane protein 2	SPP1 - secreted phosphoprotein 1	S100A9 - s100 calcium binding protein a9	HSPB1 - heat shock 27kda protein 1	SLC11A1 - solute carrier family 11 (proton-coupled divalent metal ion transporter)	member 1	BAG3 - bcl2-associated athanogene 3	TNFRSF1B - tumor necrosis factor receptor superfamily	member 1b	CEBPB - ccaat/enhancer binding protein (c/ebp)	beta	SIPA1 - signal-induced proliferation-associated 1	ANGPT2 - angiopoietin 2]
GO:0043312 neutrophil degranulation 2.19E-8 1.86E-5 8.00 16514 459 54 12 [HSPA1A - heat shock 70kda protein 1a	HSPA1B - heat shock 70kda protein 1b	SLC11A1 - solute carrier family 11 (proton-coupled divalent metal ion transporter)	member 1	S100A11 - s100 calcium binding protein a11	PTPN6 - protein tyrosine phosphatase	non-receptor type 6	SLC2A5 - solute carrier family 2 (facilitated glucose/fructose transporter)	member 5	TNFRSF1B - tumor necrosis factor receptor superfamily	member 1b	S100A8 - s100 calcium binding protein a8	HSPA6 - heat shock 70kda protein 6 (hsp70b')	FPR1 - formyl peptide receptor 1	SERPINA1 - serpin peptidase inhibitor	clade a (alpha-1 antiproteinase	antitrypsin)	member 1	S100A9 - s100 calcium binding protein a9]
GO:0034620 cellular response to unfolded protein 2.36E-8 1.9E-5 56.63 16514 27 54 5 [HSPA1A - heat shock 70kda protein 1a	HSPA1B - heat shock 70kda protein 1b	BAG3 - bcl2-associated athanogene 3	HSPA7 - heat shock 70kda protein 7 (hsp70b)	HSPA6 - heat shock 70kda protein 6 (hsp70b')]
GO:0002283 neutrophil activation involved in immune response 2.41E-8 1.84E-5 7.93 16514 463 54 12 [HSPA1A - heat shock 70kda protein 1a	HSPA1B - heat shock 70kda protein 1b	SLC11A1 - solute carrier family 11 (proton-coupled divalent metal ion transporter)	member 1	S100A11 - s100 calcium binding protein a11	PTPN6 - protein tyrosine phosphatase	non-receptor type 6	SLC2A5 - solute carrier family 2 (facilitated glucose/fructose transporter)	member 5	TNFRSF1B - tumor necrosis factor receptor superfamily	member 1b	S100A8 - s100 calcium binding protein a8	HSPA6 - heat shock 70kda protein 6 (hsp70b')	FPR1 - formyl peptide receptor 1	SERPINA1 - serpin peptidase inhibitor	clade a (alpha-1 antiproteinase	antitrypsin)	member 1	S100A9 - s100 calcium binding protein a9]
GO:0042119 neutrophil activation 2.98E-8 2.17E-5 7.77 16514 472 54 12 [HSPA1A - heat shock 70kda protein 1a	HSPA1B - heat shock 70kda protein 1b	SLC11A1 - solute carrier family 11 (proton-coupled divalent metal ion transporter)	member 1	S100A11 - s100 calcium binding protein a11	PTPN6 - protein tyrosine phosphatase	non-receptor type 6	SLC2A5 - solute carrier family 2 (facilitated glucose/fructose transporter)	member 5	TNFRSF1B - tumor necrosis factor receptor superfamily	member 1b	S100A8 - s100 calcium binding protein a8	HSPA6 - heat shock 70kda protein 6 (hsp70b')	FPR1 - formyl peptide receptor 1	SERPINA1 - serpin peptidase inhibitor	clade a (alpha-1 antiproteinase	antitrypsin)	member 1	S100A9 - s100 calcium binding protein a9]
GO:0070887 cellular response to chemical stimulus 3.26E-8 2.26E-5 3.96 16514 1543 54 20 [HSPA1A - heat shock 70kda protein 1a	ZC3H12A - zinc finger ccch-type containing 12a	HSPA1B - heat shock 70kda protein 1b	DDIT4 - dna-damage-inducible transcript 4	NGFR - nerve growth factor receptor	HILPDA - hypoxia inducible lipid droplet-associated	JUNB - jun b proto-oncogene	RAB20 - rab20	member ras oncogene family	SPP1 - secreted phosphoprotein 1	EGR1 - early growth response 1	HSPB1 - heat shock 27kda protein 1	PTPN6 - protein tyrosine phosphatase	non-receptor type 6	BAG3 - bcl2-associated athanogene 3	SLC2A5 - solute carrier family 2 (facilitated glucose/fructose transporter)	member 5	TNFRSF1B - tumor necrosis factor receptor superfamily	member 1b	HSPA7 - heat shock 70kda protein 7 (hsp70b)	CEBPB - ccaat/enhancer binding protein (c/ebp)	beta	HSPA6 - heat shock 70kda protein 6 (hsp70b')	ANGPT2 - angiopoietin 2	SIPA1 - signal-induced proliferation-associated 1]
GO:0036230 granulocyte activation 3.27E-8 2.17E-5 7.71 16514 476 54 12 [HSPA1A - heat shock 70kda protein 1a	HSPA1B - heat shock 70kda protein 1b	SLC11A1 - solute carrier family 11 (proton-coupled divalent metal ion transporter)	member 1	S100A11 - s100 calcium binding protein a11	PTPN6 - protein tyrosine phosphatase	non-receptor type 6	SLC2A5 - solute carrier family 2 (facilitated glucose/fructose transporter)	member 5	TNFRSF1B - tumor necrosis factor receptor superfamily	member 1b	S100A8 - s100 calcium binding protein a8	HSPA6 - heat shock 70kda protein 6 (hsp70b')	FPR1 - formyl peptide receptor 1	SERPINA1 - serpin peptidase inhibitor	clade a (alpha-1 antiproteinase	antitrypsin)	member 1	S100A9 - s100 calcium binding protein a9]
GO:0043299 leukocyte degranulation 3.43E-8 2.18E-5 7.68 16514 478 54 12 [HSPA1A - heat shock 70kda protein 1a	HSPA1B - heat shock 70kda protein 1b	SLC11A1 - solute carrier family 11 (proton-coupled divalent metal ion transporter)	member 1	S100A11 - s100 calcium binding protein a11	PTPN6 - protein tyrosine phosphatase	non-receptor type 6	SLC2A5 - solute carrier family 2 (facilitated glucose/fructose transporter)	member 5	TNFRSF1B - tumor necrosis factor receptor superfamily	member 1b	S100A8 - s100 calcium binding protein a8	HSPA6 - heat shock 70kda protein 6 (hsp70b')	FPR1 - formyl peptide receptor 1	SERPINA1 - serpin peptidase inhibitor	clade a (alpha-1 antiproteinase	antitrypsin)	member 1	S100A9 - s100 calcium binding protein a9]
GO:0048518 positive regulation of biological process 4.04E-8 2.46E-5 2.09 16514 5570 54 38 [HSPA1A - heat shock 70kda protein 1a	HSPA1B - heat shock 70kda protein 1b	DDIT4 - dna-damage-inducible transcript 4	IGKC - immunoglobulin kappa constant	GADD45B - growth arrest and dna-damage-inducible	beta	TNFRSF12A - tumor necrosis factor receptor superfamily	member 12a	HILPDA - hypoxia inducible lipid droplet-associated	JUNB - jun b proto-oncogene	SPP1 - secreted phosphoprotein 1	EGR1 - early growth response 1	AZGP1 - alpha-2-glycoprotein 1	zinc-binding	SLC11A1 - solute carrier family 11 (proton-coupled divalent metal ion transporter)	member 1	SNAI1 - snail family zinc finger 1	BAG3 - bcl2-associated athanogene 3	PLEKHF1 - pleckstrin homology domain containing	family f (with fyve domain) member 1	CEBPB - ccaat/enhancer binding protein (c/ebp)	beta	SLC39A10 - solute carrier family 39 (zinc transporter)	member 10	ZC3H12A - zinc finger ccch-type containing 12a	S100A11 - s100 calcium binding protein a11	PLIN2 - perilipin 2	ANGPTL4 - angiopoietin-like 4	NGFR - nerve growth factor receptor	GADD45G - growth arrest and dna-damage-inducible	gamma	NFKB2 - nuclear factor of kappa light polypeptide gene enhancer in b-cells 2 (p49/p100)	NFKBIA - nuclear factor of kappa light polypeptide gene enhancer in b-cells inhibitor	alpha	S100A8 - s100 calcium binding protein a8	HSPE1 - heat shock 10kda protein 1 (chaperonin 10)	NEAT1 - nuclear paraspeckle assembly transcript 1 (non-protein coding)	MAFF - v-maf avian musculoaponeurotic fibrosarcoma oncogene homolog f	PER1 - period circadian clock 1	S100A9 - s100 calcium binding protein a9	HSPB1 - heat shock 27kda protein 1	PTPN6 - protein tyrosine phosphatase	non-receptor type 6	RGS2 - regulator of g-protein signaling 2	24kda	CKS2 - cdc28 protein kinase regulatory subunit 2	TNFRSF1B - tumor necrosis factor receptor superfamily	member 1b	FPR1 - formyl peptide receptor 1	ANGPT2 - angiopoietin 2]
GO:0002275 myeloid cell activation involved in immune response 5.14E-8 3.02E-5 7.40 16514 496 54 12 [HSPA1A - heat shock 70kda protein 1a	HSPA1B - heat shock 70kda protein 1b	SLC11A1 - solute carrier family 11 (proton-coupled divalent metal ion transporter)	member 1	S100A11 - s100 calcium binding protein a11	PTPN6 - protein tyrosine phosphatase	non-receptor type 6	SLC2A5 - solute carrier family 2 (facilitated glucose/fructose transporter)	member 5	TNFRSF1B - tumor necrosis factor receptor superfamily	member 1b	S100A8 - s100 calcium binding protein a8	HSPA6 - heat shock 70kda protein 6 (hsp70b')	FPR1 - formyl peptide receptor 1	SERPINA1 - serpin peptidase inhibitor	clade a (alpha-1 antiproteinase	antitrypsin)	member 1	S100A9 - s100 calcium binding protein a9]
GO:0002376 immune system process 7.12E-8 4.02E-5 3.42 16514 1965 54 22 [HSPA1A - heat shock 70kda protein 1a	ZC3H12A - zinc finger ccch-type containing 12a	HSPA1B - heat shock 70kda protein 1b	S100A11 - s100 calcium binding protein a11	DDIT4 - dna-damage-inducible transcript 4	IGKC - immunoglobulin kappa constant	NFKB2 - nuclear factor of kappa light polypeptide gene enhancer in b-cells 2 (p49/p100)	NFKBIA - nuclear factor of kappa light polypeptide gene enhancer in b-cells inhibitor	alpha	S100A8 - s100 calcium binding protein a8	IFITM2 - interferon induced transmembrane protein 2	SERPINA1 - serpin peptidase inhibitor	clade a (alpha-1 antiproteinase	antitrypsin)	member 1	S100A9 - s100 calcium binding protein a9	AZGP1 - alpha-2-glycoprotein 1	zinc-binding	EGR1 - early growth response 1	SLC11A1 - solute carrier family 11 (proton-coupled divalent metal ion transporter)	member 1	PTPN6 - protein tyrosine phosphatase	non-receptor type 6	SLC2A5 - solute carrier family 2 (facilitated glucose/fructose transporter)	member 5	TNFRSF1B - tumor necrosis factor receptor superfamily	member 1b	CEBPB - ccaat/enhancer binding protein (c/ebp)	beta	HSPA6 - heat shock 70kda protein 6 (hsp70b')	FPR1 - formyl peptide receptor 1	ANGPT2 - angiopoietin 2]
GO:0035967 cellular response to topologically incorrect protein 8.01E-8 4.36E-5 44.97 16514 34 54 5 [HSPA1A - heat shock 70kda protein 1a	HSPA1B - heat shock 70kda protein 1b	BAG3 - bcl2-associated athanogene 3	HSPA7 - heat shock 70kda protein 7 (hsp70b)	HSPA6 - heat shock 70kda protein 6 (hsp70b')]
GO:0002274 myeloid leukocyte activation 1.68E-7 8.82E-5 6.64 16514 553 54 12 [HSPA1A - heat shock 70kda protein 1a	HSPA1B - heat shock 70kda protein 1b	SLC11A1 - solute carrier family 11 (proton-coupled divalent metal ion transporter)	member 1	S100A11 - s100 calcium binding protein a11	PTPN6 - protein tyrosine phosphatase	non-receptor type 6	SLC2A5 - solute carrier family 2 (facilitated glucose/fructose transporter)	member 5	TNFRSF1B - tumor necrosis factor receptor superfamily	member 1b	S100A8 - s100 calcium binding protein a8	HSPA6 - heat shock 70kda protein 6 (hsp70b')	FPR1 - formyl peptide receptor 1	SERPINA1 - serpin peptidase inhibitor	clade a (alpha-1 antiproteinase	antitrypsin)	member 1	S100A9 - s100 calcium binding protein a9]
GO:1901700 response to oxygen-containing compound 2E-7 1.02E-4 4.23 16514 1230 54 17 [ZC3H12A - zinc finger ccch-type containing 12a	DDIT4 - dna-damage-inducible transcript 4	NGFR - nerve growth factor receptor	NFKB2 - nuclear factor of kappa light polypeptide gene enhancer in b-cells 2 (p49/p100)	NFKBIA - nuclear factor of kappa light polypeptide gene enhancer in b-cells inhibitor	alpha	S100A8 - s100 calcium binding protein a8	PER1 - period circadian clock 1	SPP1 - secreted phosphoprotein 1	S100A9 - s100 calcium binding protein a9	EGR1 - early growth response 1	SLC11A1 - solute carrier family 11 (proton-coupled divalent metal ion transporter)	member 1	RGS2 - regulator of g-protein signaling 2	24kda	SLC2A5 - solute carrier family 2 (facilitated glucose/fructose transporter)	member 5	TNFRSF1B - tumor necrosis factor receptor superfamily	member 1b	CEBPB - ccaat/enhancer binding protein (c/ebp)	beta	ANGPT2 - angiopoietin 2	SIPA1 - signal-induced proliferation-associated 1]
GO:0071310 cellular response to organic substance 2.07E-7 1.02E-4 4.22 16514 1233 54 17 [HSPA1A - heat shock 70kda protein 1a	ZC3H12A - zinc finger ccch-type containing 12a	HSPA1B - heat shock 70kda protein 1b	DDIT4 - dna-damage-inducible transcript 4	NGFR - nerve growth factor receptor	RAB20 - rab20	member ras oncogene family	SPP1 - secreted phosphoprotein 1	EGR1 - early growth response 1	HSPB1 - heat shock 27kda protein 1	PTPN6 - protein tyrosine phosphatase	non-receptor type 6	BAG3 - bcl2-associated athanogene 3	SLC2A5 - solute carrier family 2 (facilitated glucose/fructose transporter)	member 5	TNFRSF1B - tumor necrosis factor receptor superfamily	member 1b	HSPA7 - heat shock 70kda protein 7 (hsp70b)	CEBPB - ccaat/enhancer binding protein (c/ebp)	beta	HSPA6 - heat shock 70kda protein 6 (hsp70b')	ANGPT2 - angiopoietin 2]
GO:0019222 regulation of metabolic process 2.31E-7 1.1E-4 1.92 16514 6199 54 39 [HSPA1A - heat shock 70kda protein 1a	HSPA1B - heat shock 70kda protein 1b	DDIT4 - dna-damage-inducible transcript 4	IGKC - immunoglobulin kappa constant	GADD45B - growth arrest and dna-damage-inducible	beta	JUNB - jun b proto-oncogene	SPP1 - secreted phosphoprotein 1	EGR1 - early growth response 1	SLC11A1 - solute carrier family 11 (proton-coupled divalent metal ion transporter)	member 1	SNAI1 - snail family zinc finger 1	PLEKHF1 - pleckstrin homology domain containing	family f (with fyve domain) member 1	BAG3 - bcl2-associated athanogene 3	CEBPB - ccaat/enhancer binding protein (c/ebp)	beta	SLC39A10 - solute carrier family 39 (zinc transporter)	member 10	ZC3H12A - zinc finger ccch-type containing 12a	S100A11 - s100 calcium binding protein a11	PLIN2 - perilipin 2	ANGPTL4 - angiopoietin-like 4	ROM1 - retinal outer segment membrane protein 1	MXD1 - max dimerization protein 1	NGFR - nerve growth factor receptor	SERPINH1 - serpin peptidase inhibitor	clade h (heat shock protein 47)	member 1	(collagen binding protein 1)	GADD45G - growth arrest and dna-damage-inducible	gamma	NFKB2 - nuclear factor of kappa light polypeptide gene enhancer in b-cells 2 (p49/p100)	NFKBIA - nuclear factor of kappa light polypeptide gene enhancer in b-cells inhibitor	alpha	S100A8 - s100 calcium binding protein a8	HSPE1 - heat shock 10kda protein 1 (chaperonin 10)	MAFF - v-maf avian musculoaponeurotic fibrosarcoma oncogene homolog f	NEAT1 - nuclear paraspeckle assembly transcript 1 (non-protein coding)	DNAJB1 - dnaj (hsp40) homolog	subfamily b	member 1	PER1 - period circadian clock 1	S100A9 - s100 calcium binding protein a9	SERPINA1 - serpin peptidase inhibitor	clade a (alpha-1 antiproteinase	antitrypsin)	member 1	HSPB1 - heat shock 27kda protein 1	PTPN6 - protein tyrosine phosphatase
GO:0002366 leukocyte activation involved in immune response 2.75E-7 1.27E-4 6.34 16514 579 54 12 [HSPA1A - heat shock 70kda protein 1a	HSPA1B - heat shock 70kda protein 1b	SLC11A1 - solute carrier family 11 (proton-coupled divalent metal ion transporter)	member 1	S100A11 - s100 calcium binding protein a11	PTPN6 - protein tyrosine phosphatase	non-receptor type 6	SLC2A5 - solute carrier family 2 (facilitated glucose/fructose transporter)	member 5	TNFRSF1B - tumor necrosis factor receptor superfamily	member 1b	S100A8 - s100 calcium binding protein a8	HSPA6 - heat shock 70kda protein 6 (hsp70b')	FPR1 - formyl peptide receptor 1	SERPINA1 - serpin peptidase inhibitor	clade a (alpha-1 antiproteinase	antitrypsin)	member 1	S100A9 - s100 calcium binding protein a9]
GO:0002263 cell activation involved in immune response 2.9E-7 1.3E-4 6.31 16514 582 54 12 [HSPA1A - heat shock 70kda protein 1a	HSPA1B - heat shock 70kda protein 1b	SLC11A1 - solute carrier family 11 (proton-coupled divalent metal ion transporter)	member 1	S100A11 - s100 calcium binding protein a11	PTPN6 - protein tyrosine phosphatase	non-receptor type 6	SLC2A5 - solute carrier family 2 (facilitated glucose/fructose transporter)	member 5	TNFRSF1B - tumor necrosis factor receptor superfamily	member 1b	S100A8 - s100 calcium binding protein a8	HSPA6 - heat shock 70kda protein 6 (hsp70b')	FPR1 - formyl peptide receptor 1	SERPINA1 - serpin peptidase inhibitor	clade a (alpha-1 antiproteinase	antitrypsin)	member 1	S100A9 - s100 calcium binding protein a9]
GO:0006457 protein folding 3.02E-7 1.32E-4 11.99 16514 204 54 8 [HSPB1 - heat shock 27kda protein 1	HSPA1A - heat shock 70kda protein 1a	HSPA1B - heat shock 70kda protein 1b	BAG3 - bcl2-associated athanogene 3	HSPA7 - heat shock 70kda protein 7 (hsp70b)	HSPE1 - heat shock 10kda protein 1 (chaperonin 10)	HSPA6 - heat shock 70kda protein 6 (hsp70b')	DNAJB1 - dnaj (hsp40) homolog	subfamily b	member 1]
GO:0006887 exocytosis 3.33E-7 1.41E-4 5.60 16514 710 54 13 [HSPA1A - heat shock 70kda protein 1a	S100A11 - s100 calcium binding protein a11	HSPA1B - heat shock 70kda protein 1b	STX11 - syntaxin 11	S100A8 - s100 calcium binding protein a8	S100A9 - s100 calcium binding protein a9	SERPINA1 - serpin peptidase inhibitor	clade a (alpha-1 antiproteinase	antitrypsin)	member 1	SLC11A1 - solute carrier family 11 (proton-coupled divalent metal ion transporter)	member 1	PTPN6 - protein tyrosine phosphatase	non-receptor type 6	SLC2A5 - solute carrier family 2 (facilitated glucose/fructose transporter)	member 5	TNFRSF1B - tumor necrosis factor receptor superfamily	member 1b	HSPA6 - heat shock 70kda protein 6 (hsp70b')	FPR1 - formyl peptide receptor 1]
GO:0042026 protein refolding 3.82E-7 1.57E-4 64.38 16514 19 54 4 [HSPA1A - heat shock 70kda protein 1a	HSPA1B - heat shock 70kda protein 1b	HSPA7 - heat shock 70kda protein 7 (hsp70b)	HSPA6 - heat shock 70kda protein 6 (hsp70b')]
GO:0065008 regulation of biological quality 4.27E-7 1.71E-4 2.49 16514 3432 54 28 [HSPA1A - heat shock 70kda protein 1a	HSPA1B - heat shock 70kda protein 1b	IGKC - immunoglobulin kappa constant	HILPDA - hypoxia inducible lipid droplet-associated	SPP1 - secreted phosphoprotein 1	EGR1 - early growth response 1	AZGP1 - alpha-2-glycoprotein 1	zinc-binding	SLC11A1 - solute carrier family 11 (proton-coupled divalent metal ion transporter)	member 1	BAG3 - bcl2-associated athanogene 3	CEBPB - ccaat/enhancer binding protein (c/ebp)	beta	SLC39A10 - solute carrier family 39 (zinc transporter)	member 10	ZC3H12A - zinc finger ccch-type containing 12a	PLIN2 - perilipin 2	ANGPTL4 - angiopoietin-like 4	NGFR - nerve growth factor receptor	GADD45G - growth arrest and dna-damage-inducible	gamma	NFKBIA - nuclear factor of kappa light polypeptide gene enhancer in b-cells inhibitor	alpha	S100A8 - s100 calcium binding protein a8	MAFF - v-maf avian musculoaponeurotic fibrosarcoma oncogene homolog f	RAB20 - rab20	member ras oncogene family	SERPINA1 - serpin peptidase inhibitor	clade a (alpha-1 antiproteinase	antitrypsin)	member 1	S100A9 - s100 calcium binding protein a9	HSPB1 - heat shock 27kda protein 1	PTPN6 - protein tyrosine phosphatase	non-receptor type 6	RGS2 - regulator of g-protein signaling 2	24kda	SLC2A5 - solute carrier family 2 (facilitated glucose/fructose transporter)	member 5	TNFRSF1B - tumor necrosis factor receptor superfamily	member 1b	FPR1 - formyl peptide receptor 1]
GO:0051246 regulation of protein metabolic process 4.32E-7 1.69E-4 2.86 16514 2570 54 24 [HSPA1A - heat shock 70kda protein 1a	ZC3H12A - zinc finger ccch-type containing 12a	HSPA1B - heat shock 70kda protein 1b	DDIT4 - dna-damage-inducible transcript 4	NGFR - nerve growth factor receptor	IGKC - immunoglobulin kappa constant	SERPINH1 - serpin peptidase inhibitor	clade h (heat shock protein 47)	member 1	(collagen binding protein 1)	GADD45B - growth arrest and dna-damage-inducible	beta	GADD45G - growth arrest and dna-damage-inducible	gamma	NFKBIA - nuclear factor of kappa light polypeptide gene enhancer in b-cells inhibitor	alpha	HSPE1 - heat shock 10kda protein 1 (chaperonin 10)	S100A8 - s100 calcium binding protein a8	PER1 - period circadian clock 1	SERPINA1 - serpin peptidase inhibitor	clade a (alpha-1 antiproteinase	antitrypsin)	member 1	S100A9 - s100 calcium binding protein a9	HSPB1 - heat shock 27kda protein 1	EGR1 - early growth response 1	SLC11A1 - solute carrier family 11 (proton-coupled divalent metal ion transporter)	member 1	PTPN6 - protein tyrosine phosphatase	non-receptor type 6	RGS2 - regulator of g-protein signaling 2	24kda	CKS2 - cdc28 protein kinase regulatory subunit 2	TNFRSF1B - tumor necrosis factor receptor superfamily	member 1b	SLC39A10 - solute carrier family 39 (zinc transporter)	member 10	FPR1 - formyl peptide receptor 1]
GO:0048522 positive regulation of cellular process 4.54E-7 1.73E-4 2.11 16514 4922 54 34 [HSPA1A - heat shock 70kda protein 1a	HSPA1B - heat shock 70kda protein 1b	DDIT4 - dna-damage-inducible transcript 4	IGKC - immunoglobulin kappa constant	GADD45B - growth arrest and dna-damage-inducible	beta	TNFRSF12A - tumor necrosis factor receptor superfamily	member 12a	HILPDA - hypoxia inducible lipid droplet-associated	JUNB - jun b proto-oncogene	SPP1 - secreted phosphoprotein 1	EGR1 - early growth response 1	SLC11A1 - solute carrier family 11 (proton-coupled divalent metal ion transporter)	member 1	SNAI1 - snail family zinc finger 1	BAG3 - bcl2-associated athanogene 3	PLEKHF1 - pleckstrin homology domain containing	family f (with fyve domain) member 1	CEBPB - ccaat/enhancer binding protein (c/ebp)	beta	SLC39A10 - solute carrier family 39 (zinc transporter)	member 10	ZC3H12A - zinc finger ccch-type containing 12a	S100A11 - s100 calcium binding protein a11	NGFR - nerve growth factor receptor	GADD45G - growth arrest and dna-damage-inducible	gamma	NFKB2 - nuclear factor of kappa light polypeptide gene enhancer in b-cells 2 (p49/p100)	NFKBIA - nuclear factor of kappa light polypeptide gene enhancer in b-cells inhibitor	alpha	S100A8 - s100 calcium binding protein a8	HSPE1 - heat shock 10kda protein 1 (chaperonin 10)	NEAT1 - nuclear paraspeckle assembly transcript 1 (non-protein coding)	MAFF - v-maf avian musculoaponeurotic fibrosarcoma oncogene homolog f	PER1 - period circadian clock 1	S100A9 - s100 calcium binding protein a9	HSPB1 - heat shock 27kda protein 1	PTPN6 - protein tyrosine phosphatase	non-receptor type 6	RGS2 - regulator of g-protein signaling 2	24kda	CKS2 - cdc28 protein kinase regulatory subunit 2	TNFRSF1B - tumor necrosis factor receptor superfamily	member 1b	FPR1 - formyl peptide receptor 1]
GO:0032268 regulation of cellular protein metabolic process 6.08E-7 2.26E-4 2.91 16514 2414 54 23 [HSPA1A - heat shock 70kda protein 1a	ZC3H12A - zinc finger ccch-type containing 12a	HSPA1B - heat shock 70kda protein 1b	DDIT4 - dna-damage-inducible transcript 4	NGFR - nerve growth factor receptor	SERPINH1 - serpin peptidase inhibitor	clade h (heat shock protein 47)	member 1	(collagen binding protein 1)	GADD45B - growth arrest and dna-damage-inducible	beta	GADD45G - growth arrest and dna-damage-inducible	gamma	NFKBIA - nuclear factor of kappa light polypeptide gene enhancer in b-cells inhibitor	alpha	HSPE1 - heat shock 10kda protein 1 (chaperonin 10)	S100A8 - s100 calcium binding protein a8	PER1 - period circadian clock 1	SERPINA1 - serpin peptidase inhibitor	clade a (alpha-1 antiproteinase	antitrypsin)	member 1	S100A9 - s100 calcium binding protein a9	HSPB1 - heat shock 27kda protein 1	EGR1 - early growth response 1	SLC11A1 - solute carrier family 11 (proton-coupled divalent metal ion transporter)	member 1	PTPN6 - protein tyrosine phosphatase	non-receptor type 6	RGS2 - regulator of g-protein signaling 2	24kda	CKS2 - cdc28 protein kinase regulatory subunit 2	TNFRSF1B - tumor necrosis factor receptor superfamily	member 1b	SLC39A10 - solute carrier family 39 (zinc transporter)	member 10	FPR1 - formyl peptide receptor 1]
GO:0080090 regulation of primary metabolic process 6.77E-7 2.46E-4 1.98 16514 5547 54 36 [HSPA1A - heat shock 70kda protein 1a	HSPA1B - heat shock 70kda protein 1b	DDIT4 - dna-damage-inducible transcript 4	IGKC - immunoglobulin kappa constant	GADD45B - growth arrest and dna-damage-inducible	beta	JUNB - jun b proto-oncogene	SPP1 - secreted phosphoprotein 1	EGR1 - early growth response 1	SLC11A1 - solute carrier family 11 (proton-coupled divalent metal ion transporter)	member 1	SNAI1 - snail family zinc finger 1	BAG3 - bcl2-associated athanogene 3	CEBPB - ccaat/enhancer binding protein (c/ebp)	beta	SLC39A10 - solute carrier family 39 (zinc transporter)	member 10	ZC3H12A - zinc finger ccch-type containing 12a	S100A11 - s100 calcium binding protein a11	PLIN2 - perilipin 2	ANGPTL4 - angiopoietin-like 4	MXD1 - max dimerization protein 1	NGFR - nerve growth factor receptor	SERPINH1 - serpin peptidase inhibitor	clade h (heat shock protein 47)	member 1	(collagen binding protein 1)	GADD45G - growth arrest and dna-damage-inducible	gamma	NFKB2 - nuclear factor of kappa light polypeptide gene enhancer in b-cells 2 (p49/p100)	NFKBIA - nuclear factor of kappa light polypeptide gene enhancer in b-cells inhibitor	alpha	S100A8 - s100 calcium binding protein a8	HSPE1 - heat shock 10kda protein 1 (chaperonin 10)	DNAJB1 - dnaj (hsp40) homolog	subfamily b	member 1	MAFF - v-maf avian musculoaponeurotic fibrosarcoma oncogene homolog f	PER1 - period circadian clock 1	S100A9 - s100 calcium binding protein a9	SERPINA1 - serpin peptidase inhibitor	clade a (alpha-1 antiproteinase	antitrypsin)	member 1	HSPB1 - heat shock 27kda protein 1	PTPN6 - protein tyrosine phosphatase	non-receptor type 6	RGS2 - regulator of g-protein signaling 2	24kda	CKS2 - cdc28 protein kinase regulatory subunit 2
GO:0045055 regulated exocytosis 7.47E-7 2.65E-4 5.77 16514 636 54 12 [HSPA1A - heat shock 70kda protein 1a	HSPA1B - heat shock 70kda protein 1b	SLC11A1 - solute carrier family 11 (proton-coupled divalent metal ion transporter)	member 1	S100A11 - s100 calcium binding protein a11	PTPN6 - protein tyrosine phosphatase	non-receptor type 6	SLC2A5 - solute carrier family 2 (facilitated glucose/fructose transporter)	member 5	TNFRSF1B - tumor necrosis factor receptor superfamily	member 1b	S100A8 - s100 calcium binding protein a8	HSPA6 - heat shock 70kda protein 6 (hsp70b')	FPR1 - formyl peptide receptor 1	SERPINA1 - serpin peptidase inhibitor	clade a (alpha-1 antiproteinase	antitrypsin)	member 1	S100A9 - s100 calcium binding protein a9]
GO:0065009 regulation of molecular function 9.33E-7 3.23E-4 2.65 16514 2889 54 25 [HSPA1A - heat shock 70kda protein 1a	HSPA1B - heat shock 70kda protein 1b	GADD45B - growth arrest and dna-damage-inducible	beta	EGR1 - early growth response 1	SLC11A1 - solute carrier family 11 (proton-coupled divalent metal ion transporter)	member 1	BAG3 - bcl2-associated athanogene 3	SLC39A10 - solute carrier family 39 (zinc transporter)	member 10	SIPA1 - signal-induced proliferation-associated 1	ZC3H12A - zinc finger ccch-type containing 12a	ANGPTL4 - angiopoietin-like 4	NGFR - nerve growth factor receptor	SERPINH1 - serpin peptidase inhibitor	clade h (heat shock protein 47)	member 1	(collagen binding protein 1)	GADD45G - growth arrest and dna-damage-inducible	gamma	NFKB2 - nuclear factor of kappa light polypeptide gene enhancer in b-cells 2 (p49/p100)	NFKBIA - nuclear factor of kappa light polypeptide gene enhancer in b-cells inhibitor	alpha	S100A8 - s100 calcium binding protein a8	HSPE1 - heat shock 10kda protein 1 (chaperonin 10)	DNAJB1 - dnaj (hsp40) homolog	subfamily b	member 1	S100A9 - s100 calcium binding protein a9	SERPINA1 - serpin peptidase inhibitor	clade a (alpha-1 antiproteinase	antitrypsin)	member 1	HSPB1 - heat shock 27kda protein 1	PTPN6 - protein tyrosine phosphatase	non-receptor type 6	RGS2 - regulator of g-protein signaling 2	24kda	CKS2 - cdc28 protein kinase regulatory subunit 2	FPR1 - formyl peptide receptor 1]
GO:0001817 regulation of cytokine production 9.86E-7 3.34E-4 5.62 16514 653 54 12 [HSPB1 - heat shock 27kda protein 1	EGR1 - early growth response 1	HSPA1A - heat shock 70kda protein 1a	ZC3H12A - zinc finger ccch-type containing 12a	HSPA1B - heat shock 70kda protein 1b	SLC11A1 - solute carrier family 11 (proton-coupled divalent metal ion transporter)	member 1	PTPN6 - protein tyrosine phosphatase	non-receptor type 6	NFKB2 - nuclear factor of kappa light polypeptide gene enhancer in b-cells 2 (p49/p100)	HILPDA - hypoxia inducible lipid droplet-associated	TNFRSF1B - tumor necrosis factor receptor superfamily	member 1b	CEBPB - ccaat/enhancer binding protein (c/ebp)	beta	PER1 - period circadian clock 1]
GO:0010942 positive regulation of cell death 1.07E-6 3.54E-4 5.58 16514 658 54 12 [EGR1 - early growth response 1	ZC3H12A - zinc finger ccch-type containing 12a	DDIT4 - dna-damage-inducible transcript 4	NGFR - nerve growth factor receptor	PLEKHF1 - pleckstrin homology domain containing	family f (with fyve domain) member 1	GADD45B - growth arrest and dna-damage-inducible	beta	GADD45G - growth arrest and dna-damage-inducible	gamma	TNFRSF12A - tumor necrosis factor receptor superfamily	member 12a	TNFRSF1B - tumor necrosis factor receptor superfamily	member 1b	HSPE1 - heat shock 10kda protein 1 (chaperonin 10)	S100A8 - s100 calcium binding protein a8	S100A9 - s100 calcium binding protein a9]
GO:0035425 autocrine signaling 1.15E-6 3.72E-4 131.06 16514 7 54 3 [HILPDA - hypoxia inducible lipid droplet-associated	S100A8 - s100 calcium binding protein a8	S100A9 - s100 calcium binding protein a9]
GO:0050778 positive regulation of immune response 1.18E-6 3.74E-4 5.53 16514 664 54 12 [HSPA1A - heat shock 70kda protein 1a	AZGP1 - alpha-2-glycoprotein 1	zinc-binding	ZC3H12A - zinc finger ccch-type containing 12a	HSPA1B - heat shock 70kda protein 1b	SLC11A1 - solute carrier family 11 (proton-coupled divalent metal ion transporter)	member 1	PTPN6 - protein tyrosine phosphatase	non-receptor type 6	IGKC - immunoglobulin kappa constant	NFKBIA - nuclear factor of kappa light polypeptide gene enhancer in b-cells inhibitor	alpha	S100A8 - s100 calcium binding protein a8	SLC39A10 - solute carrier family 39 (zinc transporter)	member 10	FPR1 - formyl peptide receptor 1	S100A9 - s100 calcium binding protein a9]
GO:0060255 regulation of macromolecule metabolic process 1.24E-6 3.86E-4 1.94 16514 5671 54 36 [HSPA1A - heat shock 70kda protein 1a	HSPA1B - heat shock 70kda protein 1b	DDIT4 - dna-damage-inducible transcript 4	IGKC - immunoglobulin kappa constant	GADD45B - growth arrest and dna-damage-inducible	beta	JUNB - jun b proto-oncogene	SPP1 - secreted phosphoprotein 1	EGR1 - early growth response 1	SLC11A1 - solute carrier family 11 (proton-coupled divalent metal ion transporter)	member 1	SNAI1 - snail family zinc finger 1	BAG3 - bcl2-associated athanogene 3	CEBPB - ccaat/enhancer binding protein (c/ebp)	beta	SLC39A10 - solute carrier family 39 (zinc transporter)	member 10	ZC3H12A - zinc finger ccch-type containing 12a	S100A11 - s100 calcium binding protein a11	ROM1 - retinal outer segment membrane protein 1	MXD1 - max dimerization protein 1	NGFR - nerve growth factor receptor	SERPINH1 - serpin peptidase inhibitor	clade h (heat shock protein 47)	member 1	(collagen binding protein 1)	GADD45G - growth arrest and dna-damage-inducible	gamma	NFKB2 - nuclear factor of kappa light polypeptide gene enhancer in b-cells 2 (p49/p100)	NFKBIA - nuclear factor of kappa light polypeptide gene enhancer in b-cells inhibitor	alpha	S100A8 - s100 calcium binding protein a8	HSPE1 - heat shock 10kda protein 1 (chaperonin 10)	NEAT1 - nuclear paraspeckle assembly transcript 1 (non-protein coding)	DNAJB1 - dnaj (hsp40) homolog	subfamily b	member 1	MAFF - v-maf avian musculoaponeurotic fibrosarcoma oncogene homolog f	PER1 - period circadian clock 1	S100A9 - s100 calcium binding protein a9	SERPINA1 - serpin peptidase inhibitor	clade a (alpha-1 antiproteinase	antitrypsin)	member 1	HSPB1 - heat shock 27kda protein 1	PTPN6 - protein tyrosine phosphatase	non-receptor type 6	RGS2 - regulator of g-protein signaling 2	24kda	CKS2 - cdc28 protein kinase regulatory subunit 2
GO:0001775 cell activation 1.37E-6 4.18E-4 4.54 16514 944 54 14 [HSPA1A - heat shock 70kda protein 1a	HSPA1B - heat shock 70kda protein 1b	S100A11 - s100 calcium binding protein a11	NFKB2 - nuclear factor of kappa light polypeptide gene enhancer in b-cells 2 (p49/p100)	S100A8 - s100 calcium binding protein a8	SERPINA1 - serpin peptidase inhibitor	clade a (alpha-1 antiproteinase	antitrypsin)	member 1	S100A9 - s100 calcium binding protein a9	EGR1 - early growth response 1	SLC11A1 - solute carrier family 11 (proton-coupled divalent metal ion transporter)	member 1	PTPN6 - protein tyrosine phosphatase	non-receptor type 6	SLC2A5 - solute carrier family 2 (facilitated glucose/fructose transporter)	member 5	TNFRSF1B - tumor necrosis factor receptor superfamily	member 1b	HSPA6 - heat shock 70kda protein 6 (hsp70b')	FPR1 - formyl peptide receptor 1]
GO:0051240 positive regulation of multicellular organismal process 1.63E-6 4.87E-4 3.44 16514 1598 54 18 [HSPA1A - heat shock 70kda protein 1a	ZC3H12A - zinc finger ccch-type containing 12a	HSPA1B - heat shock 70kda protein 1b	ANGPTL4 - angiopoietin-like 4	NGFR - nerve growth factor receptor	NFKB2 - nuclear factor of kappa light polypeptide gene enhancer in b-cells 2 (p49/p100)	HILPDA - hypoxia inducible lipid droplet-associated	GADD45G - growth arrest and dna-damage-inducible	gamma	SPP1 - secreted phosphoprotein 1	S100A9 - s100 calcium binding protein a9	EGR1 - early growth response 1	HSPB1 - heat shock 27kda protein 1	SLC11A1 - solute carrier family 11 (proton-coupled divalent metal ion transporter)	member 1	SNAI1 - snail family zinc finger 1	RGS2 - regulator of g-protein signaling 2	24kda	TNFRSF1B - tumor necrosis factor receptor superfamily	member 1b	CEBPB - ccaat/enhancer binding protein (c/ebp)	beta	ANGPT2 - angiopoietin 2]
GO:0045321 leukocyte activation 2.18E-6 6.4E-4 4.74 16514 839 54 13 [HSPA1A - heat shock 70kda protein 1a	HSPA1B - heat shock 70kda protein 1b	S100A11 - s100 calcium binding protein a11	S100A8 - s100 calcium binding protein a8	SERPINA1 - serpin peptidase inhibitor	clade a (alpha-1 antiproteinase	antitrypsin)	member 1	S100A9 - s100 calcium binding protein a9	EGR1 - early growth response 1	SLC11A1 - solute carrier family 11 (proton-coupled divalent metal ion transporter)	member 1	PTPN6 - protein tyrosine phosphatase	non-receptor type 6	SLC2A5 - solute carrier family 2 (facilitated glucose/fructose transporter)	member 5	TNFRSF1B - tumor necrosis factor receptor superfamily	member 1b	HSPA6 - heat shock 70kda protein 6 (hsp70b')	FPR1 - formyl peptide receptor 1]
GO:0009628 response to abiotic stimulus 2.21E-6 6.36E-4 4.36 16514 983 54 14 [HSPA1A - heat shock 70kda protein 1a	HSPA1B - heat shock 70kda protein 1b	DDIT4 - dna-damage-inducible transcript 4	ROM1 - retinal outer segment membrane protein 1	ANGPTL4 - angiopoietin-like 4	NGFR - nerve growth factor receptor	HILPDA - hypoxia inducible lipid droplet-associated	NFKBIA - nuclear factor of kappa light polypeptide gene enhancer in b-cells inhibitor	alpha	PER1 - period circadian clock 1	EGR1 - early growth response 1	BAG3 - bcl2-associated athanogene 3	HSPA6 - heat shock 70kda protein 6 (hsp70b')	ANGPT2 - angiopoietin 2	SIPA1 - signal-induced proliferation-associated 1]
GO:2001233 regulation of apoptotic signaling pathway 2.47E-6 6.96E-4 7.56 16514 364 54 9 [HSPB1 - heat shock 27kda protein 1	HSPA1A - heat shock 70kda protein 1a	HSPA1B - heat shock 70kda protein 1b	SNAI1 - snail family zinc finger 1	NGFR - nerve growth factor receptor	PLEKHF1 - pleckstrin homology domain containing	family f (with fyve domain) member 1	TNFRSF12A - tumor necrosis factor receptor superfamily	member 12a	S100A8 - s100 calcium binding protein a8	S100A9 - s100 calcium binding protein a9]
GO:0032940 secretion by cell 2.8E-6 7.76E-4 4.63 16514 858 54 13 [HSPA1A - heat shock 70kda protein 1a	HSPA1B - heat shock 70kda protein 1b	S100A11 - s100 calcium binding protein a11	STX11 - syntaxin 11	S100A8 - s100 calcium binding protein a8	SERPINA1 - serpin peptidase inhibitor	clade a (alpha-1 antiproteinase	antitrypsin)	member 1	S100A9 - s100 calcium binding protein a9	SLC11A1 - solute carrier family 11 (proton-coupled divalent metal ion transporter)	member 1	PTPN6 - protein tyrosine phosphatase	non-receptor type 6	SLC2A5 - solute carrier family 2 (facilitated glucose/fructose transporter)	member 5	TNFRSF1B - tumor necrosis factor receptor superfamily	member 1b	HSPA6 - heat shock 70kda protein 6 (hsp70b')	FPR1 - formyl peptide receptor 1]
GO:0031325 positive regulation of cellular metabolic process 3.11E-6 8.46E-4 2.48 16514 3077 54 25 [HSPA1A - heat shock 70kda protein 1a	HSPA1B - heat shock 70kda protein 1b	GADD45B - growth arrest and dna-damage-inducible	beta	JUNB - jun b proto-oncogene	SPP1 - secreted phosphoprotein 1	EGR1 - early growth response 1	SLC11A1 - solute carrier family 11 (proton-coupled divalent metal ion transporter)	member 1	SNAI1 - snail family zinc finger 1	PLEKHF1 - pleckstrin homology domain containing	family f (with fyve domain) member 1	BAG3 - bcl2-associated athanogene 3	CEBPB - ccaat/enhancer binding protein (c/ebp)	beta	SLC39A10 - solute carrier family 39 (zinc transporter)	member 10	ZC3H12A - zinc finger ccch-type containing 12a	NGFR - nerve growth factor receptor	NFKB2 - nuclear factor of kappa light polypeptide gene enhancer in b-cells 2 (p49/p100)	GADD45G - growth arrest and dna-damage-inducible	gamma	NFKBIA - nuclear factor of kappa light polypeptide gene enhancer in b-cells inhibitor	alpha	HSPE1 - heat shock 10kda protein 1 (chaperonin 10)	S100A8 - s100 calcium binding protein a8	MAFF - v-maf avian musculoaponeurotic fibrosarcoma oncogene homolog f	PER1 - period circadian clock 1	S100A9 - s100 calcium binding protein a9	CKS2 - cdc28 protein kinase regulatory subunit 2	TNFRSF1B - tumor necrosis factor receptor superfamily	member 1b	FPR1 - formyl peptide receptor 1]
GO:0050727 regulation of inflammatory response 3.66E-6 9.79E-4 7.21 16514 382 54 9 [ZC3H12A - zinc finger ccch-type containing 12a	IGKC - immunoglobulin kappa constant	NFKBIA - nuclear factor of kappa light polypeptide gene enhancer in b-cells inhibitor	alpha	TNFRSF1B - tumor necrosis factor receptor superfamily	member 1b	S100A8 - s100 calcium binding protein a8	CEBPB - ccaat/enhancer binding protein (c/ebp)	beta	NEAT1 - nuclear paraspeckle assembly transcript 1 (non-protein coding)	PER1 - period circadian clock 1	S100A9 - s100 calcium binding protein a9]
GO:0090084 negative regulation of inclusion body assembly 3.9E-6 1.03E-3 91.74 16514 10 54 3 [HSPA1A - heat shock 70kda protein 1a	HSPA1B - heat shock 70kda protein 1b	DNAJB1 - dnaj (hsp40) homolog	subfamily b	member 1]
GO:0009893 positive regulation of metabolic process 4.19E-6 1.08E-3 2.37 16514 3353 54 26 [HSPA1A - heat shock 70kda protein 1a	HSPA1B - heat shock 70kda protein 1b	GADD45B - growth arrest and dna-damage-inducible	beta	JUNB - jun b proto-oncogene	SPP1 - secreted phosphoprotein 1	EGR1 - early growth response 1	SLC11A1 - solute carrier family 11 (proton-coupled divalent metal ion transporter)	member 1	SNAI1 - snail family zinc finger 1	PLEKHF1 - pleckstrin homology domain containing	family f (with fyve domain) member 1	BAG3 - bcl2-associated athanogene 3	CEBPB - ccaat/enhancer binding protein (c/ebp)	beta	SLC39A10 - solute carrier family 39 (zinc transporter)	member 10	ZC3H12A - zinc finger ccch-type containing 12a	NGFR - nerve growth factor receptor	NFKB2 - nuclear factor of kappa light polypeptide gene enhancer in b-cells 2 (p49/p100)	GADD45G - growth arrest and dna-damage-inducible	gamma	NFKBIA - nuclear factor of kappa light polypeptide gene enhancer in b-cells inhibitor	alpha	HSPE1 - heat shock 10kda protein 1 (chaperonin 10)	S100A8 - s100 calcium binding protein a8	MAFF - v-maf avian musculoaponeurotic fibrosarcoma oncogene homolog f	PER1 - period circadian clock 1	NEAT1 - nuclear paraspeckle assembly transcript 1 (non-protein coding)	S100A9 - s100 calcium binding protein a9	CKS2 - cdc28 protein kinase regulatory subunit 2	TNFRSF1B - tumor necrosis factor receptor superfamily	member 1b	FPR1 - formyl peptide receptor 1]
GO:0051171 regulation of nitrogen compound metabolic process 4.23E-6 1.08E-3 1.94 16514 5372 54 34 [HSPA1A - heat shock 70kda protein 1a	HSPA1B - heat shock 70kda protein 1b	DDIT4 - dna-damage-inducible transcript 4	IGKC - immunoglobulin kappa constant	GADD45B - growth arrest and dna-damage-inducible	beta	JUNB - jun b proto-oncogene	SPP1 - secreted phosphoprotein 1	EGR1 - early growth response 1	SLC11A1 - solute carrier family 11 (proton-coupled divalent metal ion transporter)	member 1	SNAI1 - snail family zinc finger 1	BAG3 - bcl2-associated athanogene 3	CEBPB - ccaat/enhancer binding protein (c/ebp)	beta	SLC39A10 - solute carrier family 39 (zinc transporter)	member 10	ZC3H12A - zinc finger ccch-type containing 12a	S100A11 - s100 calcium binding protein a11	MXD1 - max dimerization protein 1	NGFR - nerve growth factor receptor	SERPINH1 - serpin peptidase inhibitor	clade h (heat shock protein 47)	member 1	(collagen binding protein 1)	GADD45G - growth arrest and dna-damage-inducible	gamma	NFKB2 - nuclear factor of kappa light polypeptide gene enhancer in b-cells 2 (p49/p100)	NFKBIA - nuclear factor of kappa light polypeptide gene enhancer in b-cells inhibitor	alpha	S100A8 - s100 calcium binding protein a8	HSPE1 - heat shock 10kda protein 1 (chaperonin 10)	DNAJB1 - dnaj (hsp40) homolog	subfamily b	member 1	MAFF - v-maf avian musculoaponeurotic fibrosarcoma oncogene homolog f	PER1 - period circadian clock 1	S100A9 - s100 calcium binding protein a9	SERPINA1 - serpin peptidase inhibitor	clade a (alpha-1 antiproteinase	antitrypsin)	member 1	HSPB1 - heat shock 27kda protein 1	PTPN6 - protein tyrosine phosphatase	non-receptor type 6	RGS2 - regulator of g-protein signaling 2	24kda	CKS2 - cdc28 protein kinase regulatory subunit 2	TNFRSF1B - tumor necrosis factor receptor superfamily	member 1b
GO:0050790 regulation of catalytic activity 4.44E-6 1.11E-3 2.81 16514 2287 54 21 [HSPA1A - heat shock 70kda protein 1a	ANGPTL4 - angiopoietin-like 4	NGFR - nerve growth factor receptor	SERPINH1 - serpin peptidase inhibitor	clade h (heat shock protein 47)	member 1	(collagen binding protein 1)	GADD45B - growth arrest and dna-damage-inducible	beta	GADD45G - growth arrest and dna-damage-inducible	gamma	HSPE1 - heat shock 10kda protein 1 (chaperonin 10)	S100A8 - s100 calcium binding protein a8	DNAJB1 - dnaj (hsp40) homolog	subfamily b	member 1	SERPINA1 - serpin peptidase inhibitor	clade a (alpha-1 antiproteinase	antitrypsin)	member 1	S100A9 - s100 calcium binding protein a9	HSPB1 - heat shock 27kda protein 1	EGR1 - early growth response 1	SLC11A1 - solute carrier family 11 (proton-coupled divalent metal ion transporter)	member 1	PTPN6 - protein tyrosine phosphatase	non-receptor type 6	RGS2 - regulator of g-protein signaling 2	24kda	BAG3 - bcl2-associated athanogene 3	CKS2 - cdc28 protein kinase regulatory subunit 2	SLC39A10 - solute carrier family 39 (zinc transporter)	member 10	SIPA1 - signal-induced proliferation-associated 1	FPR1 - formyl peptide receptor 1]
GO:0048584 positive regulation of response to stimulus 5.31E-6 1.31E-3 2.89 16514 2114 54 20 [HSPA1A - heat shock 70kda protein 1a	ZC3H12A - zinc finger ccch-type containing 12a	HSPA1B - heat shock 70kda protein 1b	NGFR - nerve growth factor receptor	IGKC - immunoglobulin kappa constant	GADD45B - growth arrest and dna-damage-inducible	beta	TNFRSF12A - tumor necrosis factor receptor superfamily	member 12a	GADD45G - growth arrest and dna-damage-inducible	gamma	NFKBIA - nuclear factor of kappa light polypeptide gene enhancer in b-cells inhibitor	alpha	S100A8 - s100 calcium binding protein a8	NEAT1 - nuclear paraspeckle assembly transcript 1 (non-protein coding)	S100A9 - s100 calcium binding protein a9	HSPB1 - heat shock 27kda protein 1	AZGP1 - alpha-2-glycoprotein 1	zinc-binding	SLC11A1 - solute carrier family 11 (proton-coupled divalent metal ion transporter)	member 1	PTPN6 - protein tyrosine phosphatase	non-receptor type 6	PLEKHF1 - pleckstrin homology domain containing	family f (with fyve domain) member 1	CEBPB - ccaat/enhancer binding protein (c/ebp)	beta	SLC39A10 - solute carrier family 39 (zinc transporter)	member 10	FPR1 - formyl peptide receptor 1]
GO:0031347 regulation of defense response 5.31E-6 1.29E-3 4.78 16514 768 54 12 [HSPA1A - heat shock 70kda protein 1a	ZC3H12A - zinc finger ccch-type containing 12a	HSPA1B - heat shock 70kda protein 1b	PTPN6 - protein tyrosine phosphatase	non-receptor type 6	IGKC - immunoglobulin kappa constant	NFKBIA - nuclear factor of kappa light polypeptide gene enhancer in b-cells inhibitor	alpha	TNFRSF1B - tumor necrosis factor receptor superfamily	member 1b	CEBPB - ccaat/enhancer binding protein (c/ebp)	beta	S100A8 - s100 calcium binding protein a8	NEAT1 - nuclear paraspeckle assembly transcript 1 (non-protein coding)	PER1 - period circadian clock 1	S100A9 - s100 calcium binding protein a9]
GO:0006954 inflammatory response 5.88E-6 1.4E-3 6.80 16514 405 54 9 [ZC3H12A - zinc finger ccch-type containing 12a	SLC11A1 - solute carrier family 11 (proton-coupled divalent metal ion transporter)	member 1	TNFRSF1B - tumor necrosis factor receptor superfamily	member 1b	CEBPB - ccaat/enhancer binding protein (c/ebp)	beta	S100A8 - s100 calcium binding protein a8	FPR1 - formyl peptide receptor 1	SPP1 - secreted phosphoprotein 1	SERPINA1 - serpin peptidase inhibitor	clade a (alpha-1 antiproteinase	antitrypsin)	member 1	S100A9 - s100 calcium binding protein a9]
GO:1902531 regulation of intracellular signal transduction 6.22E-6 1.46E-3 3.14 16514 1755 54 18 [TRIP10 - thyroid hormone receptor interactor 10	HSPA1A - heat shock 70kda protein 1a	ZC3H12A - zinc finger ccch-type containing 12a	HSPA1B - heat shock 70kda protein 1b	DDIT4 - dna-damage-inducible transcript 4	GADD45B - growth arrest and dna-damage-inducible	beta	GADD45G - growth arrest and dna-damage-inducible	gamma	NFKBIA - nuclear factor of kappa light polypeptide gene enhancer in b-cells inhibitor	alpha	S100A8 - s100 calcium binding protein a8	PER1 - period circadian clock 1	S100A9 - s100 calcium binding protein a9	HSPB1 - heat shock 27kda protein 1	PTPN6 - protein tyrosine phosphatase	non-receptor type 6	SNAI1 - snail family zinc finger 1	RGS2 - regulator of g-protein signaling 2	24kda	PLEKHF1 - pleckstrin homology domain containing	family f (with fyve domain) member 1	SIPA1 - signal-induced proliferation-associated 1	FPR1 - formyl peptide receptor 1]
GO:0032101 regulation of response to external stimulus 7.08E-6 1.64E-3 4.65 16514 790 54 12 [HSPB1 - heat shock 27kda protein 1	ZC3H12A - zinc finger ccch-type containing 12a	IGKC - immunoglobulin kappa constant	NFKBIA - nuclear factor of kappa light polypeptide gene enhancer in b-cells inhibitor	alpha	TNFRSF1B - tumor necrosis factor receptor superfamily	member 1b	S100A8 - s100 calcium binding protein a8	CEBPB - ccaat/enhancer binding protein (c/ebp)	beta	NEAT1 - nuclear paraspeckle assembly transcript 1 (non-protein coding)	PER1 - period circadian clock 1	SPP1 - secreted phosphoprotein 1	ANGPT2 - angiopoietin 2	S100A9 - s100 calcium binding protein a9]
GO:0097201 negative regulation of transcription from RNA polymerase II promoter in response to stress 7.12E-6 1.62E-3 76.45 16514 12 54 3 [HSPA1A - heat shock 70kda protein 1a	BAG3 - bcl2-associated athanogene 3	DNAJB1 - dnaj (hsp40) homolog	subfamily b	member 1]
GO:0050776 regulation of immune response 7.24E-6 1.62E-3 4.25 16514 936 54 13 [HSPA1A - heat shock 70kda protein 1a	HSPA1B - heat shock 70kda protein 1b	ZC3H12A - zinc finger ccch-type containing 12a	IGKC - immunoglobulin kappa constant	NFKBIA - nuclear factor of kappa light polypeptide gene enhancer in b-cells inhibitor	alpha	S100A8 - s100 calcium binding protein a8	S100A9 - s100 calcium binding protein a9	AZGP1 - alpha-2-glycoprotein 1	zinc-binding	SLC11A1 - solute carrier family 11 (proton-coupled divalent metal ion transporter)	member 1	PTPN6 - protein tyrosine phosphatase	non-receptor type 6	TNFRSF1B - tumor necrosis factor receptor superfamily	member 1b	SLC39A10 - solute carrier family 39 (zinc transporter)	member 10	FPR1 - formyl peptide receptor 1]
GO:1900744 regulation of p38MAPK cascade 7.71E-6 1.71E-3 31.37 16514 39 54 4 [ZC3H12A - zinc finger ccch-type containing 12a	GADD45B - growth arrest and dna-damage-inducible	beta	GADD45G - growth arrest and dna-damage-inducible	gamma	PER1 - period circadian clock 1]
GO:2001242 regulation of intrinsic apoptotic signaling pathway 7.84E-6 1.71E-3 12.57 16514 146 54 6 [HSPB1 - heat shock 27kda protein 1	HSPA1A - heat shock 70kda protein 1a	SNAI1 - snail family zinc finger 1	PLEKHF1 - pleckstrin homology domain containing	family f (with fyve domain) member 1	S100A8 - s100 calcium binding protein a8	S100A9 - s100 calcium binding protein a9]
GO:0046903 secretion 8.8E-6 1.89E-3 4.17 16514 953 54 13 [HSPA1A - heat shock 70kda protein 1a	HSPA1B - heat shock 70kda protein 1b	S100A11 - s100 calcium binding protein a11	STX11 - syntaxin 11	S100A8 - s100 calcium binding protein a8	SERPINA1 - serpin peptidase inhibitor	clade a (alpha-1 antiproteinase	antitrypsin)	member 1	S100A9 - s100 calcium binding protein a9	SLC11A1 - solute carrier family 11 (proton-coupled divalent metal ion transporter)	member 1	PTPN6 - protein tyrosine phosphatase	non-receptor type 6	SLC2A5 - solute carrier family 2 (facilitated glucose/fructose transporter)	member 5	TNFRSF1B - tumor necrosis factor receptor superfamily	member 1b	HSPA6 - heat shock 70kda protein 6 (hsp70b')	FPR1 - formyl peptide receptor 1]
GO:0009266 response to temperature stimulus 9.88E-6 2.09E-3 12.07 16514 152 54 6 [HSPA1A - heat shock 70kda protein 1a	HSPA1B - heat shock 70kda protein 1b	NGFR - nerve growth factor receptor	BAG3 - bcl2-associated athanogene 3	NFKBIA - nuclear factor of kappa light polypeptide gene enhancer in b-cells inhibitor	alpha	HSPA6 - heat shock 70kda protein 6 (hsp70b')]
GO:0044093 positive regulation of molecular function 1.01E-5 2.11E-3 3.19 16514 1632 54 17 [HSPA1A - heat shock 70kda protein 1a	HSPA1B - heat shock 70kda protein 1b	NGFR - nerve growth factor receptor	GADD45B - growth arrest and dna-damage-inducible	beta	NFKB2 - nuclear factor of kappa light polypeptide gene enhancer in b-cells 2 (p49/p100)	GADD45G - growth arrest and dna-damage-inducible	gamma	S100A8 - s100 calcium binding protein a8	HSPE1 - heat shock 10kda protein 1 (chaperonin 10)	DNAJB1 - dnaj (hsp40) homolog	subfamily b	member 1	S100A9 - s100 calcium binding protein a9	EGR1 - early growth response 1	SLC11A1 - solute carrier family 11 (proton-coupled divalent metal ion transporter)	member 1	RGS2 - regulator of g-protein signaling 2	24kda	CKS2 - cdc28 protein kinase regulatory subunit 2	SLC39A10 - solute carrier family 39 (zinc transporter)	member 10	SIPA1 - signal-induced proliferation-associated 1	FPR1 - formyl peptide receptor 1]
GO:0070488 neutrophil aggregation 1.05E-5 2.16E-3 305.81 16514 2 54 2 [S100A8 - s100 calcium binding protein a8	S100A9 - s100 calcium binding protein a9]
GO:0010604 positive regulation of macromolecule metabolic process 1.16E-5 2.36E-3 2.39 16514 3076 54 24 [HSPA1A - heat shock 70kda protein 1a	ZC3H12A - zinc finger ccch-type containing 12a	HSPA1B - heat shock 70kda protein 1b	NGFR - nerve growth factor receptor	GADD45B - growth arrest and dna-damage-inducible	beta	GADD45G - growth arrest and dna-damage-inducible	gamma	NFKB2 - nuclear factor of kappa light polypeptide gene enhancer in b-cells 2 (p49/p100)	NFKBIA - nuclear factor of kappa light polypeptide gene enhancer in b-cells inhibitor	alpha	JUNB - jun b proto-oncogene	S100A8 - s100 calcium binding protein a8	HSPE1 - heat shock 10kda protein 1 (chaperonin 10)	NEAT1 - nuclear paraspeckle assembly transcript 1 (non-protein coding)	PER1 - period circadian clock 1	MAFF - v-maf avian musculoaponeurotic fibrosarcoma oncogene homolog f	SPP1 - secreted phosphoprotein 1	S100A9 - s100 calcium binding protein a9	EGR1 - early growth response 1	SLC11A1 - solute carrier family 11 (proton-coupled divalent metal ion transporter)	member 1	SNAI1 - snail family zinc finger 1	CKS2 - cdc28 protein kinase regulatory subunit 2	TNFRSF1B - tumor necrosis factor receptor superfamily	member 1b	CEBPB - ccaat/enhancer binding protein (c/ebp)	beta	SLC39A10 - solute carrier family 39 (zinc transporter)	member 10	FPR1 - formyl peptide receptor 1]
GO:1905954 positive regulation of lipid localization 1.16E-5 2.33E-3 16.80 16514 91 54 5 [PLIN2 - perilipin 2	ZC3H12A - zinc finger ccch-type containing 12a	HILPDA - hypoxia inducible lipid droplet-associated	NFKBIA - nuclear factor of kappa light polypeptide gene enhancer in b-cells inhibitor	alpha	SPP1 - secreted phosphoprotein 1]
GO:0080135 regulation of cellular response to stress 1.19E-5 2.36E-3 4.86 16514 692 54 11 [HSPB1 - heat shock 27kda protein 1	HSPA1A - heat shock 70kda protein 1a	ZC3H12A - zinc finger ccch-type containing 12a	HSPA1B - heat shock 70kda protein 1b	SNAI1 - snail family zinc finger 1	BAG3 - bcl2-associated athanogene 3	GADD45B - growth arrest and dna-damage-inducible	beta	GADD45G - growth arrest and dna-damage-inducible	gamma	DNAJB1 - dnaj (hsp40) homolog	subfamily b	member 1	PER1 - period circadian clock 1	SPP1 - secreted phosphoprotein 1]
GO:0032270 positive regulation of cellular protein metabolic process 1.21E-5 2.36E-3 3.32 16514 1475 54 16 [HSPA1A - heat shock 70kda protein 1a	HSPA1B - heat shock 70kda protein 1b	ZC3H12A - zinc finger ccch-type containing 12a	NGFR - nerve growth factor receptor	GADD45B - growth arrest and dna-damage-inducible	beta	GADD45G - growth arrest and dna-damage-inducible	gamma	NFKBIA - nuclear factor of kappa light polypeptide gene enhancer in b-cells inhibitor	alpha	HSPE1 - heat shock 10kda protein 1 (chaperonin 10)	S100A8 - s100 calcium binding protein a8	S100A9 - s100 calcium binding protein a9	EGR1 - early growth response 1	SLC11A1 - solute carrier family 11 (proton-coupled divalent metal ion transporter)	member 1	CKS2 - cdc28 protein kinase regulatory subunit 2	TNFRSF1B - tumor necrosis factor receptor superfamily	member 1b	SLC39A10 - solute carrier family 39 (zinc transporter)	member 10	FPR1 - formyl peptide receptor 1]
GO:0009966 regulation of signal transduction 1.23E-5 2.38E-3 2.46 16514 2865 54 23 [TRIP10 - thyroid hormone receptor interactor 10	HSPA1A - heat shock 70kda protein 1a	ZC3H12A - zinc finger ccch-type containing 12a	HSPA1B - heat shock 70kda protein 1b	DDIT4 - dna-damage-inducible transcript 4	NGFR - nerve growth factor receptor	GADD45B - growth arrest and dna-damage-inducible	beta	TNFRSF12A - tumor necrosis factor receptor superfamily	member 12a	GADD45G - growth arrest and dna-damage-inducible	gamma	NFKBIA - nuclear factor of kappa light polypeptide gene enhancer in b-cells inhibitor	alpha	S100A8 - s100 calcium binding protein a8	PER1 - period circadian clock 1	S100A9 - s100 calcium binding protein a9	HSPB1 - heat shock 27kda protein 1	EGR1 - early growth response 1	PTPN6 - protein tyrosine phosphatase	non-receptor type 6	SNAI1 - snail family zinc finger 1	RGS2 - regulator of g-protein signaling 2	24kda	PLEKHF1 - pleckstrin homology domain containing	family f (with fyve domain) member 1	RHBDF2 - rhomboid 5 homolog 2 (drosophila)	SLC39A10 - solute carrier family 39 (zinc transporter)	member 10	SIPA1 - signal-induced proliferation-associated 1	FPR1 - formyl peptide receptor 1]
GO:0006952 defense response 1.24E-5 2.37E-3 4.04 16514 984 54 13 [ZC3H12A - zinc finger ccch-type containing 12a	DDIT4 - dna-damage-inducible transcript 4	IGKC - immunoglobulin kappa constant	S100A8 - s100 calcium binding protein a8	IFITM2 - interferon induced transmembrane protein 2	SPP1 - secreted phosphoprotein 1	SERPINA1 - serpin peptidase inhibitor	clade a (alpha-1 antiproteinase	antitrypsin)	member 1	S100A9 - s100 calcium binding protein a9	SLC11A1 - solute carrier family 11 (proton-coupled divalent metal ion transporter)	member 1	PTPN6 - protein tyrosine phosphatase	non-receptor type 6	TNFRSF1B - tumor necrosis factor receptor superfamily	member 1b	CEBPB - ccaat/enhancer binding protein (c/ebp)	beta	FPR1 - formyl peptide receptor 1]
GO:0043085 positive regulation of catalytic activity 1.29E-5 2.42E-3 3.50 16514 1310 54 15 [HSPA1A - heat shock 70kda protein 1a	NGFR - nerve growth factor receptor	GADD45B - growth arrest and dna-damage-inducible	beta	GADD45G - growth arrest and dna-damage-inducible	gamma	HSPE1 - heat shock 10kda protein 1 (chaperonin 10)	S100A8 - s100 calcium binding protein a8	DNAJB1 - dnaj (hsp40) homolog	subfamily b	member 1	S100A9 - s100 calcium binding protein a9	EGR1 - early growth response 1	SLC11A1 - solute carrier family 11 (proton-coupled divalent metal ion transporter)	member 1	RGS2 - regulator of g-protein signaling 2	24kda	CKS2 - cdc28 protein kinase regulatory subunit 2	SLC39A10 - solute carrier family 39 (zinc transporter)	member 10	FPR1 - formyl peptide receptor 1	SIPA1 - signal-induced proliferation-associated 1]
GO:0030162 regulation of proteolysis 1.31E-5 2.44E-3 4.81 16514 699 54 11 [HSPA1A - heat shock 70kda protein 1a	ZC3H12A - zinc finger ccch-type containing 12a	HSPA1B - heat shock 70kda protein 1b	NGFR - nerve growth factor receptor	IGKC - immunoglobulin kappa constant	SERPINH1 - serpin peptidase inhibitor	clade h (heat shock protein 47)	member 1	(collagen binding protein 1)	TNFRSF1B - tumor necrosis factor receptor superfamily	member 1b	HSPE1 - heat shock 10kda protein 1 (chaperonin 10)	S100A8 - s100 calcium binding protein a8	SERPINA1 - serpin peptidase inhibitor	clade a (alpha-1 antiproteinase	antitrypsin)	member 1	S100A9 - s100 calcium binding protein a9]
GO:0051716 cellular response to stimulus 1.35E-5 2.47E-3 2.53 16514 2663 54 22 [HSPA1A - heat shock 70kda protein 1a	ZC3H12A - zinc finger ccch-type containing 12a	HSPA1B - heat shock 70kda protein 1b	DDIT4 - dna-damage-inducible transcript 4	NGFR - nerve growth factor receptor	HILPDA - hypoxia inducible lipid droplet-associated	NFKBIA - nuclear factor of kappa light polypeptide gene enhancer in b-cells inhibitor	alpha	JUNB - jun b proto-oncogene	RAB20 - rab20	member ras oncogene family	DNAJB1 - dnaj (hsp40) homolog	subfamily b	member 1	SPP1 - secreted phosphoprotein 1	HSPB1 - heat shock 27kda protein 1	EGR1 - early growth response 1	PTPN6 - protein tyrosine phosphatase	non-receptor type 6	BAG3 - bcl2-associated athanogene 3	SLC2A5 - solute carrier family 2 (facilitated glucose/fructose transporter)	member 5	TNFRSF1B - tumor necrosis factor receptor superfamily	member 1b	HSPA7 - heat shock 70kda protein 7 (hsp70b)	CEBPB - ccaat/enhancer binding protein (c/ebp)	beta	HSPA6 - heat shock 70kda protein 6 (hsp70b')	ANGPT2 - angiopoietin 2	SIPA1 - signal-induced proliferation-associated 1]
GO:0090083 regulation of inclusion body assembly 1.46E-5 2.66E-3 61.16 16514 15 54 3 [HSPA1A - heat shock 70kda protein 1a	HSPA1B - heat shock 70kda protein 1b	DNAJB1 - dnaj (hsp40) homolog	subfamily b	member 1]
GO:0048523 negative regulation of cellular process 1.61E-5 2.89E-3 2.05 16514 4334 54 29 [HSPA1A - heat shock 70kda protein 1a	HSPA1B - heat shock 70kda protein 1b	DDIT4 - dna-damage-inducible transcript 4	SPP1 - secreted phosphoprotein 1	EGR1 - early growth response 1	AZGP1 - alpha-2-glycoprotein 1	zinc-binding	SLC11A1 - solute carrier family 11 (proton-coupled divalent metal ion transporter)	member 1	SNAI1 - snail family zinc finger 1	BAG3 - bcl2-associated athanogene 3	RHBDF2 - rhomboid 5 homolog 2 (drosophila)	CEBPB - ccaat/enhancer binding protein (c/ebp)	beta	SLC39A10 - solute carrier family 39 (zinc transporter)	member 10	SIPA1 - signal-induced proliferation-associated 1	ZC3H12A - zinc finger ccch-type containing 12a	S100A11 - s100 calcium binding protein a11	ANGPTL4 - angiopoietin-like 4	NGFR - nerve growth factor receptor	MXD1 - max dimerization protein 1	SERPINH1 - serpin peptidase inhibitor	clade h (heat shock protein 47)	member 1	(collagen binding protein 1)	NFKBIA - nuclear factor of kappa light polypeptide gene enhancer in b-cells inhibitor	alpha	DNAJB1 - dnaj (hsp40) homolog	subfamily b	member 1	PER1 - period circadian clock 1	NEAT1 - nuclear paraspeckle assembly transcript 1 (non-protein coding)	SERPINA1 - serpin peptidase inhibitor	clade a (alpha-1 antiproteinase	antitrypsin)	member 1	HSPB1 - heat shock 27kda protein 1	PTPN6 - protein tyrosine phosphatase	non-receptor type 6	RGS2 - regulator of g-protein signaling 2	24kda	TNFRSF1B - tumor necrosis factor receptor superfamily	member 1b	ANGPT2 - angiopoietin 2]
GO:0065007 biological regulation 1.63E-5 2.9E-3 1.39 16514 10787 54 49 [HSPA1A - heat shock 70kda protein 1a	HSPA1B - heat shock 70kda protein 1b	TNFRSF12A - tumor necrosis factor receptor superfamily	member 12a	SPP1 - secreted phosphoprotein 1	SLC11A1 - solute carrier family 11 (proton-coupled divalent metal ion transporter)	member 1	RHBDF2 - rhomboid 5 homolog 2 (drosophila)	ZC3H12A - zinc finger ccch-type containing 12a	ANGPTL4 - angiopoietin-like 4	NGFR - nerve growth factor receptor	NFKB2 - nuclear factor of kappa light polypeptide gene enhancer in b-cells 2 (p49/p100)	GADD45G - growth arrest and dna-damage-inducible	gamma	NFKBIA - nuclear factor of kappa light polypeptide gene enhancer in b-cells inhibitor	alpha	PER1 - period circadian clock 1	NEAT1 - nuclear paraspeckle assembly transcript 1 (non-protein coding)	MAFF - v-maf avian musculoaponeurotic fibrosarcoma oncogene homolog f	RAB20 - rab20	member ras oncogene family	RGS2 - regulator of g-protein signaling 2	24kda	SLC2A5 - solute carrier family 2 (facilitated glucose/fructose transporter)	member 5	TNFRSF1B - tumor necrosis factor receptor superfamily	member 1b	DDIT4 - dna-damage-inducible transcript 4	IGKC - immunoglobulin kappa constant	GADD45B - growth arrest and dna-damage-inducible	beta	HILPDA - hypoxia inducible lipid droplet-associated	JUNB - jun b proto-oncogene	AZGP1 - alpha-2-glycoprotein 1	zinc-binding	EGR1 - early growth response 1	SNAI1 - snail family zinc finger 1	BAG3 - bcl2-associated athanogene 3	PLEKHF1 - pleckstrin homology domain containing	family f (with fyve domain) member 1	CEBPB - ccaat/enhancer binding protein (c/ebp)	beta	SLC39A10 - solute carrier family 39 (zinc transporter)	member 10	SIPA1 - signal-induced proliferation-associated 1	TRIP10 - thyroid hormone receptor interactor 10	PLIN2 - perilipin 2	S100A11 - s100 calcium binding protein a11	ROM1 - retinal outer segment membrane protein 1	MXD1 - max dimerization protein 1
GO:0045862 positive regulation of proteolysis 1.64E-5 2.87E-3 7.01 16514 349 54 8 [HSPA1A - heat shock 70kda protein 1a	ZC3H12A - zinc finger ccch-type containing 12a	HSPA1B - heat shock 70kda protein 1b	NGFR - nerve growth factor receptor	TNFRSF1B - tumor necrosis factor receptor superfamily	member 1b	S100A8 - s100 calcium binding protein a8	HSPE1 - heat shock 10kda protein 1 (chaperonin 10)	S100A9 - s100 calcium binding protein a9]
GO:0031323 regulation of cellular metabolic process 1.66E-5 2.88E-3 1.83 16514 5679 54 34 [HSPA1A - heat shock 70kda protein 1a	HSPA1B - heat shock 70kda protein 1b	DDIT4 - dna-damage-inducible transcript 4	GADD45B - growth arrest and dna-damage-inducible	beta	JUNB - jun b proto-oncogene	SPP1 - secreted phosphoprotein 1	EGR1 - early growth response 1	SLC11A1 - solute carrier family 11 (proton-coupled divalent metal ion transporter)	member 1	SNAI1 - snail family zinc finger 1	BAG3 - bcl2-associated athanogene 3	PLEKHF1 - pleckstrin homology domain containing	family f (with fyve domain) member 1	CEBPB - ccaat/enhancer binding protein (c/ebp)	beta	SLC39A10 - solute carrier family 39 (zinc transporter)	member 10	ZC3H12A - zinc finger ccch-type containing 12a	S100A11 - s100 calcium binding protein a11	MXD1 - max dimerization protein 1	NGFR - nerve growth factor receptor	SERPINH1 - serpin peptidase inhibitor	clade h (heat shock protein 47)	member 1	(collagen binding protein 1)	GADD45G - growth arrest and dna-damage-inducible	gamma	NFKB2 - nuclear factor of kappa light polypeptide gene enhancer in b-cells 2 (p49/p100)	NFKBIA - nuclear factor of kappa light polypeptide gene enhancer in b-cells inhibitor	alpha	S100A8 - s100 calcium binding protein a8	HSPE1 - heat shock 10kda protein 1 (chaperonin 10)	DNAJB1 - dnaj (hsp40) homolog	subfamily b	member 1	MAFF - v-maf avian musculoaponeurotic fibrosarcoma oncogene homolog f	PER1 - period circadian clock 1	S100A9 - s100 calcium binding protein a9	SERPINA1 - serpin peptidase inhibitor	clade a (alpha-1 antiproteinase	antitrypsin)	member 1	HSPB1 - heat shock 27kda protein 1	PTPN6 - protein tyrosine phosphatase	non-receptor type 6	RGS2 - regulator of g-protein signaling 2	24kda	CKS2 - cdc28 protein kinase regulatory subunit 2	TNFRSF1B - tumor necrosis factor receptor superfamily
GO:0098542 defense response to other organism 1.71E-5 2.92E-3 6.97 16514 351 54 8 [ZC3H12A - zinc finger ccch-type containing 12a	SLC11A1 - solute carrier family 11 (proton-coupled divalent metal ion transporter)	member 1	DDIT4 - dna-damage-inducible transcript 4	IGKC - immunoglobulin kappa constant	S100A8 - s100 calcium binding protein a8	CEBPB - ccaat/enhancer binding protein (c/ebp)	beta	IFITM2 - interferon induced transmembrane protein 2	S100A9 - s100 calcium binding protein a9]
GO:0051173 positive regulation of nitrogen compound metabolic process 1.85E-5 3.14E-3 2.40 16514 2935 54 23 [HSPA1A - heat shock 70kda protein 1a	ZC3H12A - zinc finger ccch-type containing 12a	HSPA1B - heat shock 70kda protein 1b	NGFR - nerve growth factor receptor	GADD45B - growth arrest and dna-damage-inducible	beta	NFKB2 - nuclear factor of kappa light polypeptide gene enhancer in b-cells 2 (p49/p100)	GADD45G - growth arrest and dna-damage-inducible	gamma	NFKBIA - nuclear factor of kappa light polypeptide gene enhancer in b-cells inhibitor	alpha	JUNB - jun b proto-oncogene	HSPE1 - heat shock 10kda protein 1 (chaperonin 10)	S100A8 - s100 calcium binding protein a8	PER1 - period circadian clock 1	MAFF - v-maf avian musculoaponeurotic fibrosarcoma oncogene homolog f	SPP1 - secreted phosphoprotein 1	S100A9 - s100 calcium binding protein a9	EGR1 - early growth response 1	SLC11A1 - solute carrier family 11 (proton-coupled divalent metal ion transporter)	member 1	SNAI1 - snail family zinc finger 1	CKS2 - cdc28 protein kinase regulatory subunit 2	TNFRSF1B - tumor necrosis factor receptor superfamily	member 1b	CEBPB - ccaat/enhancer binding protein (c/ebp)	beta	SLC39A10 - solute carrier family 39 (zinc transporter)	member 10	FPR1 - formyl peptide receptor 1]
GO:0060548 negative regulation of cell death 1.98E-5 3.32E-3 4.19 16514 875 54 12 [HSPB1 - heat shock 27kda protein 1	HSPA1A - heat shock 70kda protein 1a	ZC3H12A - zinc finger ccch-type containing 12a	HSPA1B - heat shock 70kda protein 1b	ANGPTL4 - angiopoietin-like 4	SNAI1 - snail family zinc finger 1	NGFR - nerve growth factor receptor	BAG3 - bcl2-associated athanogene 3	NFKBIA - nuclear factor of kappa light polypeptide gene enhancer in b-cells inhibitor	alpha	TNFRSF1B - tumor necrosis factor receptor superfamily	member 1b	CEBPB - ccaat/enhancer binding protein (c/ebp)	beta	SLC39A10 - solute carrier family 39 (zinc transporter)	member 10]
GO:0032496 response to lipopolysaccharide 2.08E-5 3.45E-3 8.23 16514 260 54 7 [ZC3H12A - zinc finger ccch-type containing 12a	SLC11A1 - solute carrier family 11 (proton-coupled divalent metal ion transporter)	member 1	NFKB2 - nuclear factor of kappa light polypeptide gene enhancer in b-cells 2 (p49/p100)	TNFRSF1B - tumor necrosis factor receptor superfamily	member 1b	S100A8 - s100 calcium binding protein a8	CEBPB - ccaat/enhancer binding protein (c/ebp)	beta	S100A9 - s100 calcium binding protein a9]
GO:0043207 response to external biotic stimulus 2.09E-5 3.43E-3 4.58 16514 735 54 11 [HSPB1 - heat shock 27kda protein 1	ZC3H12A - zinc finger ccch-type containing 12a	SLC11A1 - solute carrier family 11 (proton-coupled divalent metal ion transporter)	member 1	DDIT4 - dna-damage-inducible transcript 4	IGKC - immunoglobulin kappa constant	NFKB2 - nuclear factor of kappa light polypeptide gene enhancer in b-cells 2 (p49/p100)	TNFRSF1B - tumor necrosis factor receptor superfamily	member 1b	CEBPB - ccaat/enhancer binding protein (c/ebp)	beta	S100A8 - s100 calcium binding protein a8	IFITM2 - interferon induced transmembrane protein 2	S100A9 - s100 calcium binding protein a9]
GO:0043065 positive regulation of apoptotic process 2.1E-5 3.41E-3 5.10 16514 600 54 10 [ZC3H12A - zinc finger ccch-type containing 12a	NGFR - nerve growth factor receptor	PLEKHF1 - pleckstrin homology domain containing	family f (with fyve domain) member 1	GADD45B - growth arrest and dna-damage-inducible	beta	GADD45G - growth arrest and dna-damage-inducible	gamma	TNFRSF12A - tumor necrosis factor receptor superfamily	member 12a	TNFRSF1B - tumor necrosis factor receptor superfamily	member 1b	HSPE1 - heat shock 10kda protein 1 (chaperonin 10)	S100A8 - s100 calcium binding protein a8	S100A9 - s100 calcium binding protein a9]
GO:0034605 cellular response to heat 2.1E-5 3.38E-3 24.47 16514 50 54 4 [HSPA1A - heat shock 70kda protein 1a	HSPA1B - heat shock 70kda protein 1b	BAG3 - bcl2-associated athanogene 3	HSPA6 - heat shock 70kda protein 6 (hsp70b')]
GO:0051247 positive regulation of protein metabolic process 2.23E-5 3.54E-3 3.16 16514 1549 54 16 [HSPA1A - heat shock 70kda protein 1a	ZC3H12A - zinc finger ccch-type containing 12a	HSPA1B - heat shock 70kda protein 1b	NGFR - nerve growth factor receptor	GADD45B - growth arrest and dna-damage-inducible	beta	GADD45G - growth arrest and dna-damage-inducible	gamma	NFKBIA - nuclear factor of kappa light polypeptide gene enhancer in b-cells inhibitor	alpha	S100A8 - s100 calcium binding protein a8	HSPE1 - heat shock 10kda protein 1 (chaperonin 10)	S100A9 - s100 calcium binding protein a9	EGR1 - early growth response 1	SLC11A1 - solute carrier family 11 (proton-coupled divalent metal ion transporter)	member 1	CKS2 - cdc28 protein kinase regulatory subunit 2	TNFRSF1B - tumor necrosis factor receptor superfamily	member 1b	SLC39A10 - solute carrier family 39 (zinc transporter)	member 10	FPR1 - formyl peptide receptor 1]
GO:0010883 regulation of lipid storage 2.28E-5 3.58E-3 23.99 16514 51 54 4 [PLIN2 - perilipin 2	ZC3H12A - zinc finger ccch-type containing 12a	HILPDA - hypoxia inducible lipid droplet-associated	NFKBIA - nuclear factor of kappa light polypeptide gene enhancer in b-cells inhibitor	alpha]
GO:0043068 positive regulation of programmed cell death 2.29E-5 3.56E-3 5.05 16514 606 54 10 [ZC3H12A - zinc finger ccch-type containing 12a	NGFR - nerve growth factor receptor	PLEKHF1 - pleckstrin homology domain containing	family f (with fyve domain) member 1	GADD45B - growth arrest and dna-damage-inducible	beta	GADD45G - growth arrest and dna-damage-inducible	gamma	TNFRSF12A - tumor necrosis factor receptor superfamily	member 12a	TNFRSF1B - tumor necrosis factor receptor superfamily	member 1b	HSPE1 - heat shock 10kda protein 1 (chaperonin 10)	S100A8 - s100 calcium binding protein a8	S100A9 - s100 calcium binding protein a9]
GO:0010646 regulation of cell communication 2.47E-5 3.8E-3 2.29 16514 3212 54 24 [TRIP10 - thyroid hormone receptor interactor 10	HSPA1A - heat shock 70kda protein 1a	ZC3H12A - zinc finger ccch-type containing 12a	HSPA1B - heat shock 70kda protein 1b	DDIT4 - dna-damage-inducible transcript 4	NGFR - nerve growth factor receptor	GADD45B - growth arrest and dna-damage-inducible	beta	GADD45G - growth arrest and dna-damage-inducible	gamma	TNFRSF12A - tumor necrosis factor receptor superfamily	member 12a	NFKBIA - nuclear factor of kappa light polypeptide gene enhancer in b-cells inhibitor	alpha	S100A8 - s100 calcium binding protein a8	PER1 - period circadian clock 1	SPP1 - secreted phosphoprotein 1	S100A9 - s100 calcium binding protein a9	EGR1 - early growth response 1	HSPB1 - heat shock 27kda protein 1	PTPN6 - protein tyrosine phosphatase	non-receptor type 6	SNAI1 - snail family zinc finger 1	RGS2 - regulator of g-protein signaling 2	24kda	PLEKHF1 - pleckstrin homology domain containing	family f (with fyve domain) member 1	RHBDF2 - rhomboid 5 homolog 2 (drosophila)	SLC39A10 - solute carrier family 39 (zinc transporter)	member 10	SIPA1 - signal-induced proliferation-associated 1	FPR1 - formyl peptide receptor 1]
GO:0043618 regulation of transcription from RNA polymerase II promoter in response to stress 2.67E-5 4.07E-3 14.16 16514 108 54 5 [EGR1 - early growth response 1	HSPA1A - heat shock 70kda protein 1a	BAG3 - bcl2-associated athanogene 3	CEBPB - ccaat/enhancer binding protein (c/ebp)	beta	DNAJB1 - dnaj (hsp40) homolog	subfamily b	member 1]
GO:0006915 apoptotic process 2.82E-5 4.26E-3 4.92 16514 621 54 10 [ZC3H12A - zinc finger ccch-type containing 12a	DDIT4 - dna-damage-inducible transcript 4	NGFR - nerve growth factor receptor	PLEKHF1 - pleckstrin homology domain containing	family f (with fyve domain) member 1	GADD45B - growth arrest and dna-damage-inducible	beta	GADD45G - growth arrest and dna-damage-inducible	gamma	TNFRSF12A - tumor necrosis factor receptor superfamily	member 12a	NFKBIA - nuclear factor of kappa light polypeptide gene enhancer in b-cells inhibitor	alpha	S100A8 - s100 calcium binding protein a8	S100A9 - s100 calcium binding protein a9]
GO:0009607 response to biotic stimulus 2.92E-5 4.36E-3 4.41 16514 762 54 11 [HSPB1 - heat shock 27kda protein 1	ZC3H12A - zinc finger ccch-type containing 12a	SLC11A1 - solute carrier family 11 (proton-coupled divalent metal ion transporter)	member 1	DDIT4 - dna-damage-inducible transcript 4	IGKC - immunoglobulin kappa constant	NFKB2 - nuclear factor of kappa light polypeptide gene enhancer in b-cells 2 (p49/p100)	TNFRSF1B - tumor necrosis factor receptor superfamily	member 1b	CEBPB - ccaat/enhancer binding protein (c/ebp)	beta	S100A8 - s100 calcium binding protein a8	IFITM2 - interferon induced transmembrane protein 2	S100A9 - s100 calcium binding protein a9]
GO:0016192 vesicle-mediated transport 2.96E-5 4.39E-3 3.09 16514 1585 54 16 [TRIP10 - thyroid hormone receptor interactor 10	HSPA1A - heat shock 70kda protein 1a	S100A11 - s100 calcium binding protein a11	HSPA1B - heat shock 70kda protein 1b	IGKC - immunoglobulin kappa constant	STX11 - syntaxin 11	S100A8 - s100 calcium binding protein a8	SERPINA1 - serpin peptidase inhibitor	clade a (alpha-1 antiproteinase	antitrypsin)	member 1	S100A9 - s100 calcium binding protein a9	SLC11A1 - solute carrier family 11 (proton-coupled divalent metal ion transporter)	member 1	PTPN6 - protein tyrosine phosphatase	non-receptor type 6	SLC2A5 - solute carrier family 2 (facilitated glucose/fructose transporter)	member 5	TNFRSF1B - tumor necrosis factor receptor superfamily	member 1b	HSPA7 - heat shock 70kda protein 7 (hsp70b)	HSPA6 - heat shock 70kda protein 6 (hsp70b')	FPR1 - formyl peptide receptor 1]
GO:0002237 response to molecule of bacterial origin 2.98E-5 4.38E-3 7.78 16514 275 54 7 [ZC3H12A - zinc finger ccch-type containing 12a	SLC11A1 - solute carrier family 11 (proton-coupled divalent metal ion transporter)	member 1	NFKB2 - nuclear factor of kappa light polypeptide gene enhancer in b-cells 2 (p49/p100)	TNFRSF1B - tumor necrosis factor receptor superfamily	member 1b	S100A8 - s100 calcium binding protein a8	CEBPB - ccaat/enhancer binding protein (c/ebp)	beta	S100A9 - s100 calcium binding protein a9]
GO:0050789 regulation of biological process 3.01E-5 4.37E-3 1.42 16514 10128 54 47 [HSPA1A - heat shock 70kda protein 1a	HSPA1B - heat shock 70kda protein 1b	DDIT4 - dna-damage-inducible transcript 4	IGKC - immunoglobulin kappa constant	GADD45B - growth arrest and dna-damage-inducible	beta	HILPDA - hypoxia inducible lipid droplet-associated	TNFRSF12A - tumor necrosis factor receptor superfamily	member 12a	JUNB - jun b proto-oncogene	SPP1 - secreted phosphoprotein 1	EGR1 - early growth response 1	AZGP1 - alpha-2-glycoprotein 1	zinc-binding	SLC11A1 - solute carrier family 11 (proton-coupled divalent metal ion transporter)	member 1	SNAI1 - snail family zinc finger 1	PLEKHF1 - pleckstrin homology domain containing	family f (with fyve domain) member 1	BAG3 - bcl2-associated athanogene 3	RHBDF2 - rhomboid 5 homolog 2 (drosophila)	CEBPB - ccaat/enhancer binding protein (c/ebp)	beta	SLC39A10 - solute carrier family 39 (zinc transporter)	member 10	SIPA1 - signal-induced proliferation-associated 1	TRIP10 - thyroid hormone receptor interactor 10	ZC3H12A - zinc finger ccch-type containing 12a	S100A11 - s100 calcium binding protein a11	PLIN2 - perilipin 2	ANGPTL4 - angiopoietin-like 4	ROM1 - retinal outer segment membrane protein 1	MXD1 - max dimerization protein 1	NGFR - nerve growth factor receptor	SERPINH1 - serpin peptidase inhibitor	clade h (heat shock protein 47)	member 1	(collagen binding protein 1)	GADD45G - growth arrest and dna-damage-inducible	gamma	NFKB2 - nuclear factor of kappa light polypeptide gene enhancer in b-cells 2 (p49/p100)	NFKBIA - nuclear factor of kappa light polypeptide gene enhancer in b-cells inhibitor	alpha	S100A8 - s100 calcium binding protein a8	HSPE1 - heat shock 10kda protein 1 (chaperonin 10)	MAFF - v-maf avian musculoaponeurotic fibrosarcoma oncogene homolog f	IFITM2 - interferon induced transmembrane protein 2	NEAT1 - nuclear paraspeckle assembly transcript 1 (non-protein coding)	DNAJB1 - dnaj (hsp40) homolog	subfamily b
GO:0023051 regulation of signaling 3.04E-5 4.37E-3 2.26 16514 3251 54 24 [TRIP10 - thyroid hormone receptor interactor 10	HSPA1A - heat shock 70kda protein 1a	ZC3H12A - zinc finger ccch-type containing 12a	HSPA1B - heat shock 70kda protein 1b	DDIT4 - dna-damage-inducible transcript 4	NGFR - nerve growth factor receptor	GADD45B - growth arrest and dna-damage-inducible	beta	GADD45G - growth arrest and dna-damage-inducible	gamma	TNFRSF12A - tumor necrosis factor receptor superfamily	member 12a	NFKBIA - nuclear factor of kappa light polypeptide gene enhancer in b-cells inhibitor	alpha	S100A8 - s100 calcium binding protein a8	PER1 - period circadian clock 1	SPP1 - secreted phosphoprotein 1	S100A9 - s100 calcium binding protein a9	EGR1 - early growth response 1	HSPB1 - heat shock 27kda protein 1	PTPN6 - protein tyrosine phosphatase	non-receptor type 6	SNAI1 - snail family zinc finger 1	RGS2 - regulator of g-protein signaling 2	24kda	PLEKHF1 - pleckstrin homology domain containing	family f (with fyve domain) member 1	RHBDF2 - rhomboid 5 homolog 2 (drosophila)	SLC39A10 - solute carrier family 39 (zinc transporter)	member 10	SIPA1 - signal-induced proliferation-associated 1	FPR1 - formyl peptide receptor 1]
GO:0043620 regulation of DNA-templated transcription in response to stress 3.32E-5 4.74E-3 13.53 16514 113 54 5 [EGR1 - early growth response 1	HSPA1A - heat shock 70kda protein 1a	BAG3 - bcl2-associated athanogene 3	CEBPB - ccaat/enhancer binding protein (c/ebp)	beta	DNAJB1 - dnaj (hsp40) homolog	subfamily b	member 1]
GO:0043066 negative regulation of apoptotic process 3.53E-5 4.99E-3 4.32 16514 778 54 11 [HSPB1 - heat shock 27kda protein 1	HSPA1A - heat shock 70kda protein 1a	ZC3H12A - zinc finger ccch-type containing 12a	HSPA1B - heat shock 70kda protein 1b	ANGPTL4 - angiopoietin-like 4	SNAI1 - snail family zinc finger 1	NGFR - nerve growth factor receptor	BAG3 - bcl2-associated athanogene 3	NFKBIA - nuclear factor of kappa light polypeptide gene enhancer in b-cells inhibitor	alpha	CEBPB - ccaat/enhancer binding protein (c/ebp)	beta	SLC39A10 - solute carrier family 39 (zinc transporter)	member 10]
GO:0051172 negative regulation of nitrogen compound metabolic process 3.54E-5 4.96E-3 2.65 16514 2191 54 19 [HSPA1A - heat shock 70kda protein 1a	ZC3H12A - zinc finger ccch-type containing 12a	S100A11 - s100 calcium binding protein a11	HSPA1B - heat shock 70kda protein 1b	DDIT4 - dna-damage-inducible transcript 4	NGFR - nerve growth factor receptor	MXD1 - max dimerization protein 1	SERPINH1 - serpin peptidase inhibitor	clade h (heat shock protein 47)	member 1	(collagen binding protein 1)	DNAJB1 - dnaj (hsp40) homolog	subfamily b	member 1	PER1 - period circadian clock 1	SERPINA1 - serpin peptidase inhibitor	clade a (alpha-1 antiproteinase	antitrypsin)	member 1	HSPB1 - heat shock 27kda protein 1	EGR1 - early growth response 1	SLC11A1 - solute carrier family 11 (proton-coupled divalent metal ion transporter)	member 1	PTPN6 - protein tyrosine phosphatase	non-receptor type 6	SNAI1 - snail family zinc finger 1	RGS2 - regulator of g-protein signaling 2	24kda	BAG3 - bcl2-associated athanogene 3	CEBPB - ccaat/enhancer binding protein (c/ebp)	beta]
GO:0051094 positive regulation of developmental process 3.77E-5 5.22E-3 3.40 16514 1260 54 14 [HSPA1A - heat shock 70kda protein 1a	HSPA1B - heat shock 70kda protein 1b	ZC3H12A - zinc finger ccch-type containing 12a	ANGPTL4 - angiopoietin-like 4	NGFR - nerve growth factor receptor	JUNB - jun b proto-oncogene	S100A9 - s100 calcium binding protein a9	HSPB1 - heat shock 27kda protein 1	EGR1 - early growth response 1	SNAI1 - snail family zinc finger 1	RGS2 - regulator of g-protein signaling 2	24kda	TNFRSF1B - tumor necrosis factor receptor superfamily	member 1b	CEBPB - ccaat/enhancer binding protein (c/ebp)	beta	ANGPT2 - angiopoietin 2]
GO:0043069 negative regulation of programmed cell death 4.3E-5 5.91E-3 4.23 16514 795 54 11 [HSPB1 - heat shock 27kda protein 1	HSPA1A - heat shock 70kda protein 1a	ZC3H12A - zinc finger ccch-type containing 12a	HSPA1B - heat shock 70kda protein 1b	ANGPTL4 - angiopoietin-like 4	SNAI1 - snail family zinc finger 1	NGFR - nerve growth factor receptor	BAG3 - bcl2-associated athanogene 3	NFKBIA - nuclear factor of kappa light polypeptide gene enhancer in b-cells inhibitor	alpha	CEBPB - ccaat/enhancer binding protein (c/ebp)	beta	SLC39A10 - solute carrier family 39 (zinc transporter)	member 10]
GO:0050794 regulation of cellular process 4.37E-5 5.95E-3 1.45 16514 9468 54 45 [HSPA1A - heat shock 70kda protein 1a	HSPA1B - heat shock 70kda protein 1b	DDIT4 - dna-damage-inducible transcript 4	IGKC - immunoglobulin kappa constant	GADD45B - growth arrest and dna-damage-inducible	beta	HILPDA - hypoxia inducible lipid droplet-associated	TNFRSF12A - tumor necrosis factor receptor superfamily	member 12a	JUNB - jun b proto-oncogene	SPP1 - secreted phosphoprotein 1	EGR1 - early growth response 1	AZGP1 - alpha-2-glycoprotein 1	zinc-binding	SLC11A1 - solute carrier family 11 (proton-coupled divalent metal ion transporter)	member 1	SNAI1 - snail family zinc finger 1	PLEKHF1 - pleckstrin homology domain containing	family f (with fyve domain) member 1	BAG3 - bcl2-associated athanogene 3	RHBDF2 - rhomboid 5 homolog 2 (drosophila)	CEBPB - ccaat/enhancer binding protein (c/ebp)	beta	SLC39A10 - solute carrier family 39 (zinc transporter)	member 10	SIPA1 - signal-induced proliferation-associated 1	TRIP10 - thyroid hormone receptor interactor 10	ZC3H12A - zinc finger ccch-type containing 12a	S100A11 - s100 calcium binding protein a11	ANGPTL4 - angiopoietin-like 4	MXD1 - max dimerization protein 1	NGFR - nerve growth factor receptor	SERPINH1 - serpin peptidase inhibitor	clade h (heat shock protein 47)	member 1	(collagen binding protein 1)	GADD45G - growth arrest and dna-damage-inducible	gamma	NFKB2 - nuclear factor of kappa light polypeptide gene enhancer in b-cells 2 (p49/p100)	NFKBIA - nuclear factor of kappa light polypeptide gene enhancer in b-cells inhibitor	alpha	S100A8 - s100 calcium binding protein a8	HSPE1 - heat shock 10kda protein 1 (chaperonin 10)	MAFF - v-maf avian musculoaponeurotic fibrosarcoma oncogene homolog f	IFITM2 - interferon induced transmembrane protein 2	NEAT1 - nuclear paraspeckle assembly transcript 1 (non-protein coding)	DNAJB1 - dnaj (hsp40) homolog	subfamily b	member 1	PER1 - period circadian clock 1
GO:0001819 positive regulation of cytokine production 4.57E-5 6.17E-3 6.07 16514 403 54 8 [HSPB1 - heat shock 27kda protein 1	EGR1 - early growth response 1	HSPA1A - heat shock 70kda protein 1a	HSPA1B - heat shock 70kda protein 1b	SLC11A1 - solute carrier family 11 (proton-coupled divalent metal ion transporter)	member 1	NFKB2 - nuclear factor of kappa light polypeptide gene enhancer in b-cells 2 (p49/p100)	HILPDA - hypoxia inducible lipid droplet-associated	CEBPB - ccaat/enhancer binding protein (c/ebp)	beta]
GO:0002684 positive regulation of immune system process 4.64E-5 6.2E-3 3.85 16514 954 54 12 [HSPA1A - heat shock 70kda protein 1a	AZGP1 - alpha-2-glycoprotein 1	zinc-binding	ZC3H12A - zinc finger ccch-type containing 12a	SLC11A1 - solute carrier family 11 (proton-coupled divalent metal ion transporter)	member 1	HSPA1B - heat shock 70kda protein 1b	PTPN6 - protein tyrosine phosphatase	non-receptor type 6	IGKC - immunoglobulin kappa constant	NFKBIA - nuclear factor of kappa light polypeptide gene enhancer in b-cells inhibitor	alpha	S100A8 - s100 calcium binding protein a8	SLC39A10 - solute carrier family 39 (zinc transporter)	member 10	FPR1 - formyl peptide receptor 1	S100A9 - s100 calcium binding protein a9]
GO:0051239 regulation of multicellular organismal process 5.14E-5 6.81E-3 2.32 16514 2895 54 22 [HSPA1A - heat shock 70kda protein 1a	ZC3H12A - zinc finger ccch-type containing 12a	HSPA1B - heat shock 70kda protein 1b	ANGPTL4 - angiopoietin-like 4	NGFR - nerve growth factor receptor	NFKB2 - nuclear factor of kappa light polypeptide gene enhancer in b-cells 2 (p49/p100)	HILPDA - hypoxia inducible lipid droplet-associated	GADD45G - growth arrest and dna-damage-inducible	gamma	NFKBIA - nuclear factor of kappa light polypeptide gene enhancer in b-cells inhibitor	alpha	PER1 - period circadian clock 1	MAFF - v-maf avian musculoaponeurotic fibrosarcoma oncogene homolog f	SPP1 - secreted phosphoprotein 1	S100A9 - s100 calcium binding protein a9	HSPB1 - heat shock 27kda protein 1	EGR1 - early growth response 1	SLC11A1 - solute carrier family 11 (proton-coupled divalent metal ion transporter)	member 1	PTPN6 - protein tyrosine phosphatase	non-receptor type 6	SNAI1 - snail family zinc finger 1	RGS2 - regulator of g-protein signaling 2	24kda	TNFRSF1B - tumor necrosis factor receptor superfamily	member 1b	CEBPB - ccaat/enhancer binding protein (c/ebp)	beta	ANGPT2 - angiopoietin 2]
GO:0051707 response to other organism 5.17E-5 6.8E-3 5.16 16514 533 54 9 [HSPB1 - heat shock 27kda protein 1	ZC3H12A - zinc finger ccch-type containing 12a	SLC11A1 - solute carrier family 11 (proton-coupled divalent metal ion transporter)	member 1	DDIT4 - dna-damage-inducible transcript 4	IGKC - immunoglobulin kappa constant	CEBPB - ccaat/enhancer binding protein (c/ebp)	beta	S100A8 - s100 calcium binding protein a8	IFITM2 - interferon induced transmembrane protein 2	S100A9 - s100 calcium binding protein a9]
GO:0048519 negative regulation of biological process 5.3E-5 6.91E-3 1.89 16514 4858 54 30 [HSPA1A - heat shock 70kda protein 1a	HSPA1B - heat shock 70kda protein 1b	DDIT4 - dna-damage-inducible transcript 4	SPP1 - secreted phosphoprotein 1	EGR1 - early growth response 1	AZGP1 - alpha-2-glycoprotein 1	zinc-binding	SLC11A1 - solute carrier family 11 (proton-coupled divalent metal ion transporter)	member 1	SNAI1 - snail family zinc finger 1	BAG3 - bcl2-associated athanogene 3	RHBDF2 - rhomboid 5 homolog 2 (drosophila)	CEBPB - ccaat/enhancer binding protein (c/ebp)	beta	SLC39A10 - solute carrier family 39 (zinc transporter)	member 10	SIPA1 - signal-induced proliferation-associated 1	ZC3H12A - zinc finger ccch-type containing 12a	S100A11 - s100 calcium binding protein a11	ANGPTL4 - angiopoietin-like 4	NGFR - nerve growth factor receptor	MXD1 - max dimerization protein 1	SERPINH1 - serpin peptidase inhibitor	clade h (heat shock protein 47)	member 1	(collagen binding protein 1)	NFKBIA - nuclear factor of kappa light polypeptide gene enhancer in b-cells inhibitor	alpha	NEAT1 - nuclear paraspeckle assembly transcript 1 (non-protein coding)	DNAJB1 - dnaj (hsp40) homolog	subfamily b	member 1	IFITM2 - interferon induced transmembrane protein 2	PER1 - period circadian clock 1	SERPINA1 - serpin peptidase inhibitor	clade a (alpha-1 antiproteinase	antitrypsin)	member 1	HSPB1 - heat shock 27kda protein 1	PTPN6 - protein tyrosine phosphatase	non-receptor type 6	RGS2 - regulator of g-protein signaling 2	24kda	TNFRSF1B - tumor necrosis factor receptor superfamily	member 1b	ANGPT2 - angiopoietin 2]
GO:0010605 negative regulation of macromolecule metabolic process 5.32E-5 6.87E-3 2.48 16514 2465 54 20 [HSPA1A - heat shock 70kda protein 1a	ZC3H12A - zinc finger ccch-type containing 12a	HSPA1B - heat shock 70kda protein 1b	S100A11 - s100 calcium binding protein a11	DDIT4 - dna-damage-inducible transcript 4	NGFR - nerve growth factor receptor	MXD1 - max dimerization protein 1	SERPINH1 - serpin peptidase inhibitor	clade h (heat shock protein 47)	member 1	(collagen binding protein 1)	DNAJB1 - dnaj (hsp40) homolog	subfamily b	member 1	PER1 - period circadian clock 1	NEAT1 - nuclear paraspeckle assembly transcript 1 (non-protein coding)	SERPINA1 - serpin peptidase inhibitor	clade a (alpha-1 antiproteinase	antitrypsin)	member 1	HSPB1 - heat shock 27kda protein 1	EGR1 - early growth response 1	SLC11A1 - solute carrier family 11 (proton-coupled divalent metal ion transporter)	member 1	PTPN6 - protein tyrosine phosphatase	non-receptor type 6	SNAI1 - snail family zinc finger 1	RGS2 - regulator of g-protein signaling 2	24kda	BAG3 - bcl2-associated athanogene 3	CEBPB - ccaat/enhancer binding protein (c/ebp)	beta]
GO:0048869 cellular developmental process 5.64E-5 7.23E-3 2.47 16514 2475 54 20 [ZC3H12A - zinc finger ccch-type containing 12a	DDIT4 - dna-damage-inducible transcript 4	ROM1 - retinal outer segment membrane protein 1	SERPINH1 - serpin peptidase inhibitor	clade h (heat shock protein 47)	member 1	(collagen binding protein 1)	GADD45B - growth arrest and dna-damage-inducible	beta	NFKB2 - nuclear factor of kappa light polypeptide gene enhancer in b-cells 2 (p49/p100)	TNFRSF12A - tumor necrosis factor receptor superfamily	member 12a	GADD45G - growth arrest and dna-damage-inducible	gamma	JUNB - jun b proto-oncogene	HSPE1 - heat shock 10kda protein 1 (chaperonin 10)	S100A8 - s100 calcium binding protein a8	MAFF - v-maf avian musculoaponeurotic fibrosarcoma oncogene homolog f	SPP1 - secreted phosphoprotein 1	S100A9 - s100 calcium binding protein a9	EGR1 - early growth response 1	PTPN6 - protein tyrosine phosphatase	non-receptor type 6	SNAI1 - snail family zinc finger 1	RGS2 - regulator of g-protein signaling 2	24kda	CEBPB - ccaat/enhancer binding protein (c/ebp)	beta	ANGPT2 - angiopoietin 2]
GO:0032119 sequestering of zinc ion 6.27E-5 7.97E-3 152.91 16514 4 54 2 [S100A8 - s100 calcium binding protein a8	S100A9 - s100 calcium binding protein a9]
GO:2000026 regulation of multicellular organismal development 6.71E-5 8.46E-3 2.75 16514 1888 54 17 [HSPA1A - heat shock 70kda protein 1a	ZC3H12A - zinc finger ccch-type containing 12a	HSPA1B - heat shock 70kda protein 1b	ANGPTL4 - angiopoietin-like 4	NGFR - nerve growth factor receptor	NFKBIA - nuclear factor of kappa light polypeptide gene enhancer in b-cells inhibitor	alpha	MAFF - v-maf avian musculoaponeurotic fibrosarcoma oncogene homolog f	SPP1 - secreted phosphoprotein 1	S100A9 - s100 calcium binding protein a9	EGR1 - early growth response 1	HSPB1 - heat shock 27kda protein 1	PTPN6 - protein tyrosine phosphatase	non-receptor type 6	SNAI1 - snail family zinc finger 1	RGS2 - regulator of g-protein signaling 2	24kda	TNFRSF1B - tumor necrosis factor receptor superfamily	member 1b	CEBPB - ccaat/enhancer binding protein (c/ebp)	beta	ANGPT2 - angiopoietin 2]
GO:0032879 regulation of localization 6.95E-5 8.69E-3 2.44 16514 2511 54 20 [HSPA1A - heat shock 70kda protein 1a	ZC3H12A - zinc finger ccch-type containing 12a	PLIN2 - perilipin 2	S100A11 - s100 calcium binding protein a11	NGFR - nerve growth factor receptor	HILPDA - hypoxia inducible lipid droplet-associated	NFKBIA - nuclear factor of kappa light polypeptide gene enhancer in b-cells inhibitor	alpha	S100A8 - s100 calcium binding protein a8	PER1 - period circadian clock 1	SPP1 - secreted phosphoprotein 1	HSPB1 - heat shock 27kda protein 1	SLC11A1 - solute carrier family 11 (proton-coupled divalent metal ion transporter)	member 1	PTPN6 - protein tyrosine phosphatase	non-receptor type 6	SNAI1 - snail family zinc finger 1	RGS2 - regulator of g-protein signaling 2	24kda	BAG3 - bcl2-associated athanogene 3	TNFRSF1B - tumor necrosis factor receptor superfamily	member 1b	CEBPB - ccaat/enhancer binding protein (c/ebp)	beta	RHBDF2 - rhomboid 5 homolog 2 (drosophila)	ANGPT2 - angiopoietin 2]
GO:0010884 positive regulation of lipid storage 7.22E-5 8.96E-3 36.70 16514 25 54 3 [ZC3H12A - zinc finger ccch-type containing 12a	PLIN2 - perilipin 2	HILPDA - hypoxia inducible lipid droplet-associated]
GO:0050729 positive regulation of inflammatory response 7.24E-5 8.91E-3 11.50 16514 133 54 5 [NFKBIA - nuclear factor of kappa light polypeptide gene enhancer in b-cells inhibitor	alpha	S100A8 - s100 calcium binding protein a8	CEBPB - ccaat/enhancer binding protein (c/ebp)	beta	NEAT1 - nuclear paraspeckle assembly transcript 1 (non-protein coding)	S100A9 - s100 calcium binding protein a9]
GO:0048585 negative regulation of response to stimulus 7.52E-5 9.18E-3 3.01 16514 1523 54 15 [HSPA1A - heat shock 70kda protein 1a	HSPA1B - heat shock 70kda protein 1b	ZC3H12A - zinc finger ccch-type containing 12a	DDIT4 - dna-damage-inducible transcript 4	NGFR - nerve growth factor receptor	NFKBIA - nuclear factor of kappa light polypeptide gene enhancer in b-cells inhibitor	alpha	PER1 - period circadian clock 1	SPP1 - secreted phosphoprotein 1	HSPB1 - heat shock 27kda protein 1	EGR1 - early growth response 1	PTPN6 - protein tyrosine phosphatase	non-receptor type 6	SNAI1 - snail family zinc finger 1	RGS2 - regulator of g-protein signaling 2	24kda	TNFRSF1B - tumor necrosis factor receptor superfamily	member 1b	ANGPT2 - angiopoietin 2]
GO:0030154 cell differentiation 7.53E-5 9.12E-3 2.86 16514 1711 54 16 [ZC3H12A - zinc finger ccch-type containing 12a	DDIT4 - dna-damage-inducible transcript 4	ROM1 - retinal outer segment membrane protein 1	GADD45B - growth arrest and dna-damage-inducible	beta	NFKB2 - nuclear factor of kappa light polypeptide gene enhancer in b-cells 2 (p49/p100)	GADD45G - growth arrest and dna-damage-inducible	gamma	TNFRSF12A - tumor necrosis factor receptor superfamily	member 12a	JUNB - jun b proto-oncogene	HSPE1 - heat shock 10kda protein 1 (chaperonin 10)	MAFF - v-maf avian musculoaponeurotic fibrosarcoma oncogene homolog f	SPP1 - secreted phosphoprotein 1	EGR1 - early growth response 1	PTPN6 - protein tyrosine phosphatase	non-receptor type 6	SNAI1 - snail family zinc finger 1	RGS2 - regulator of g-protein signaling 2	24kda	CEBPB - ccaat/enhancer binding protein (c/ebp)	beta]
GO:0002822 regulation of adaptive immune response based on somatic recombination of immune receptors built from immunoglobulin superfamily domains 8.33E-5 1E-2 11.16 16514 137 54 5 [AZGP1 - alpha-2-glycoprotein 1	zinc-binding	ZC3H12A - zinc finger ccch-type containing 12a	SLC11A1 - solute carrier family 11 (proton-coupled divalent metal ion transporter)	member 1	PTPN6 - protein tyrosine phosphatase	non-receptor type 6	TNFRSF1B - tumor necrosis factor receptor superfamily	member 1b]
GO:0031324 negative regulation of cellular metabolic process 8.96E-5 1.07E-2 2.48 16514 2342 54 19 [HSPA1A - heat shock 70kda protein 1a	ZC3H12A - zinc finger ccch-type containing 12a	S100A11 - s100 calcium binding protein a11	HSPA1B - heat shock 70kda protein 1b	DDIT4 - dna-damage-inducible transcript 4	NGFR - nerve growth factor receptor	MXD1 - max dimerization protein 1	SERPINH1 - serpin peptidase inhibitor	clade h (heat shock protein 47)	member 1	(collagen binding protein 1)	DNAJB1 - dnaj (hsp40) homolog	subfamily b	member 1	PER1 - period circadian clock 1	SERPINA1 - serpin peptidase inhibitor	clade a (alpha-1 antiproteinase	antitrypsin)	member 1	HSPB1 - heat shock 27kda protein 1	EGR1 - early growth response 1	SLC11A1 - solute carrier family 11 (proton-coupled divalent metal ion transporter)	member 1	PTPN6 - protein tyrosine phosphatase	non-receptor type 6	SNAI1 - snail family zinc finger 1	RGS2 - regulator of g-protein signaling 2	24kda	BAG3 - bcl2-associated athanogene 3	CEBPB - ccaat/enhancer binding protein (c/ebp)	beta]
GO:1900745 positive regulation of p38MAPK cascade 9.14E-5 1.08E-2 33.98 16514 27 54 3 [ZC3H12A - zinc finger ccch-type containing 12a	GADD45B - growth arrest and dna-damage-inducible	beta	GADD45G - growth arrest and dna-damage-inducible	gamma]
GO:0012501 programmed cell death 9.67E-5 1.14E-2 4.25 16514 719 54 10 [ZC3H12A - zinc finger ccch-type containing 12a	DDIT4 - dna-damage-inducible transcript 4	NGFR - nerve growth factor receptor	PLEKHF1 - pleckstrin homology domain containing	family f (with fyve domain) member 1	GADD45B - growth arrest and dna-damage-inducible	beta	GADD45G - growth arrest and dna-damage-inducible	gamma	TNFRSF12A - tumor necrosis factor receptor superfamily	member 12a	NFKBIA - nuclear factor of kappa light polypeptide gene enhancer in b-cells inhibitor	alpha	S100A8 - s100 calcium binding protein a8	S100A9 - s100 calcium binding protein a9]
GO:0048856 anatomical structure development 9.83E-5 1.14E-2 2.23 16514 3018 54 22 [ZC3H12A - zinc finger ccch-type containing 12a	DDIT4 - dna-damage-inducible transcript 4	ROM1 - retinal outer segment membrane protein 1	NGFR - nerve growth factor receptor	SERPINH1 - serpin peptidase inhibitor	clade h (heat shock protein 47)	member 1	(collagen binding protein 1)	GADD45B - growth arrest and dna-damage-inducible	beta	NFKB2 - nuclear factor of kappa light polypeptide gene enhancer in b-cells 2 (p49/p100)	GADD45G - growth arrest and dna-damage-inducible	gamma	JUNB - jun b proto-oncogene	S100A8 - s100 calcium binding protein a8	DNAJB1 - dnaj (hsp40) homolog	subfamily b	member 1	MAFF - v-maf avian musculoaponeurotic fibrosarcoma oncogene homolog f	SPP1 - secreted phosphoprotein 1	S100A9 - s100 calcium binding protein a9	EGR1 - early growth response 1	PTPN6 - protein tyrosine phosphatase	non-receptor type 6	SNAI1 - snail family zinc finger 1	RGS2 - regulator of g-protein signaling 2	24kda	BAG3 - bcl2-associated athanogene 3	TNFRSF1B - tumor necrosis factor receptor superfamily	member 1b	CEBPB - ccaat/enhancer binding protein (c/ebp)	beta	ANGPT2 - angiopoietin 2]
GO:0010286 heat acclimation 1.04E-4 1.21E-2 122.33 16514 5 54 2 [HSPA1A - heat shock 70kda protein 1a	HSPA1B - heat shock 70kda protein 1b]
GO:0070370 cellular heat acclimation 1.04E-4 1.2E-2 122.33 16514 5 54 2 [HSPA1A - heat shock 70kda protein 1a	HSPA1B - heat shock 70kda protein 1b]
GO:0070434 positive regulation of nucleotide-binding oligomerization domain containing 2 signaling pathway 1.04E-4 1.19E-2 122.33 16514 5 54 2 [HSPA1A - heat shock 70kda protein 1a	HSPA1B - heat shock 70kda protein 1b]
GO:0090063 positive regulation of microtubule nucleation 1.04E-4 1.18E-2 122.33 16514 5 54 2 [HSPA1A - heat shock 70kda protein 1a	HSPA1B - heat shock 70kda protein 1b]
GO:1900034 regulation of cellular response to heat 1.1E-4 1.23E-2 16.10 16514 76 54 4 [HSPA1A - heat shock 70kda protein 1a	HSPA1B - heat shock 70kda protein 1b	BAG3 - bcl2-associated athanogene 3	DNAJB1 - dnaj (hsp40) homolog	subfamily b	member 1]
GO:1905952 regulation of lipid localization 1.16E-4 1.29E-2 10.40 16514 147 54 5 [ZC3H12A - zinc finger ccch-type containing 12a	PLIN2 - perilipin 2	HILPDA - hypoxia inducible lipid droplet-associated	NFKBIA - nuclear factor of kappa light polypeptide gene enhancer in b-cells inhibitor	alpha	SPP1 - secreted phosphoprotein 1]
GO:0002819 regulation of adaptive immune response 1.36E-4 1.5E-2 10.06 16514 152 54 5 [AZGP1 - alpha-2-glycoprotein 1	zinc-binding	ZC3H12A - zinc finger ccch-type containing 12a	SLC11A1 - solute carrier family 11 (proton-coupled divalent metal ion transporter)	member 1	PTPN6 - protein tyrosine phosphatase	non-receptor type 6	TNFRSF1B - tumor necrosis factor receptor superfamily	member 1b]
GO:0008219 cell death 1.42E-4 1.55E-2 4.06 16514 753 54 10 [ZC3H12A - zinc finger ccch-type containing 12a	DDIT4 - dna-damage-inducible transcript 4	NGFR - nerve growth factor receptor	PLEKHF1 - pleckstrin homology domain containing	family f (with fyve domain) member 1	GADD45B - growth arrest and dna-damage-inducible	beta	GADD45G - growth arrest and dna-damage-inducible	gamma	TNFRSF12A - tumor necrosis factor receptor superfamily	member 12a	NFKBIA - nuclear factor of kappa light polypeptide gene enhancer in b-cells inhibitor	alpha	S100A8 - s100 calcium binding protein a8	S100A9 - s100 calcium binding protein a9]
GO:0051092 positive regulation of NF-kappaB transcription factor activity 1.45E-4 1.58E-2 9.93 16514 154 54 5 [HSPA1A - heat shock 70kda protein 1a	HSPA1B - heat shock 70kda protein 1b	NFKB2 - nuclear factor of kappa light polypeptide gene enhancer in b-cells 2 (p49/p100)	S100A8 - s100 calcium binding protein a8	S100A9 - s100 calcium binding protein a9]
GO:0002682 regulation of immune system process 1.46E-4 1.58E-2 3.00 16514 1428 54 14 [HSPA1A - heat shock 70kda protein 1a	HSPA1B - heat shock 70kda protein 1b	ZC3H12A - zinc finger ccch-type containing 12a	IGKC - immunoglobulin kappa constant	NFKBIA - nuclear factor of kappa light polypeptide gene enhancer in b-cells inhibitor	alpha	S100A8 - s100 calcium binding protein a8	S100A9 - s100 calcium binding protein a9	AZGP1 - alpha-2-glycoprotein 1	zinc-binding	SLC11A1 - solute carrier family 11 (proton-coupled divalent metal ion transporter)	member 1	PTPN6 - protein tyrosine phosphatase	non-receptor type 6	TNFRSF1B - tumor necrosis factor receptor superfamily	member 1b	CEBPB - ccaat/enhancer binding protein (c/ebp)	beta	SLC39A10 - solute carrier family 39 (zinc transporter)	member 10	FPR1 - formyl peptide receptor 1]
GO:0031326 regulation of cellular biosynthetic process 1.48E-4 1.59E-2 2.00 16514 3816 54 25 [HSPA1A - heat shock 70kda protein 1a	HSPA1B - heat shock 70kda protein 1b	DDIT4 - dna-damage-inducible transcript 4	JUNB - jun b proto-oncogene	SPP1 - secreted phosphoprotein 1	EGR1 - early growth response 1	SLC11A1 - solute carrier family 11 (proton-coupled divalent metal ion transporter)	member 1	SNAI1 - snail family zinc finger 1	BAG3 - bcl2-associated athanogene 3	CEBPB - ccaat/enhancer binding protein (c/ebp)	beta	S100A11 - s100 calcium binding protein a11	ZC3H12A - zinc finger ccch-type containing 12a	NGFR - nerve growth factor receptor	MXD1 - max dimerization protein 1	NFKB2 - nuclear factor of kappa light polypeptide gene enhancer in b-cells 2 (p49/p100)	NFKBIA - nuclear factor of kappa light polypeptide gene enhancer in b-cells inhibitor	alpha	S100A8 - s100 calcium binding protein a8	DNAJB1 - dnaj (hsp40) homolog	subfamily b	member 1	MAFF - v-maf avian musculoaponeurotic fibrosarcoma oncogene homolog f	PER1 - period circadian clock 1	S100A9 - s100 calcium binding protein a9	HSPB1 - heat shock 27kda protein 1	RGS2 - regulator of g-protein signaling 2	24kda	CKS2 - cdc28 protein kinase regulatory subunit 2	TNFRSF1B - tumor necrosis factor receptor superfamily	member 1b]
GO:0018119 peptidyl-cysteine S-nitrosylation 1.56E-4 1.67E-2 101.94 16514 6 54 2 [S100A8 - s100 calcium binding protein a8	S100A9 - s100 calcium binding protein a9]
GO:0070426 positive regulation of nucleotide-binding oligomerization domain containing signaling pathway 1.56E-4 1.65E-2 101.94 16514 6 54 2 [HSPA1A - heat shock 70kda protein 1a	HSPA1B - heat shock 70kda protein 1b]
GO:0017014 protein nitrosylation 1.56E-4 1.64E-2 101.94 16514 6 54 2 [S100A8 - s100 calcium binding protein a8	S100A9 - s100 calcium binding protein a9]
GO:0006810 transport 1.64E-4 1.72E-2 1.99 16514 3840 54 25 [HSPA1A - heat shock 70kda protein 1a	HSPA1B - heat shock 70kda protein 1b	IGKC - immunoglobulin kappa constant	AZGP1 - alpha-2-glycoprotein 1	zinc-binding	SLC11A1 - solute carrier family 11 (proton-coupled divalent metal ion transporter)	member 1	BAG3 - bcl2-associated athanogene 3	RHBDF2 - rhomboid 5 homolog 2 (drosophila)	SLC39A10 - solute carrier family 39 (zinc transporter)	member 10	TRIP10 - thyroid hormone receptor interactor 10	PLIN2 - perilipin 2	S100A11 - s100 calcium binding protein a11	NGFR - nerve growth factor receptor	STX11 - syntaxin 11	NFKBIA - nuclear factor of kappa light polypeptide gene enhancer in b-cells inhibitor	alpha	S100A8 - s100 calcium binding protein a8	RAB20 - rab20	member ras oncogene family	SERPINA1 - serpin peptidase inhibitor	clade a (alpha-1 antiproteinase	antitrypsin)	member 1	S100A9 - s100 calcium binding protein a9	HSPB1 - heat shock 27kda protein 1	PTPN6 - protein tyrosine phosphatase	non-receptor type 6	SLC2A5 - solute carrier family 2 (facilitated glucose/fructose transporter)	member 5	TNFRSF1B - tumor necrosis factor receptor superfamily	member 1b	HSPA7 - heat shock 70kda protein 7 (hsp70b)	HSPA6 - heat shock 70kda protein 6 (hsp70b')	FPR1 - formyl peptide receptor 1]
GO:0001895 retina homeostasis 1.68E-4 1.75E-2 27.80 16514 33 54 3 [HSPB1 - heat shock 27kda protein 1	AZGP1 - alpha-2-glycoprotein 1	zinc-binding	IGKC - immunoglobulin kappa constant]
GO:0006919 activation of cysteine-type endopeptidase activity involved in apoptotic process 1.7E-4 1.75E-2 14.39 16514 85 54 4 [NGFR - nerve growth factor receptor	HSPE1 - heat shock 10kda protein 1 (chaperonin 10)	S100A8 - s100 calcium binding protein a8	S100A9 - s100 calcium binding protein a9]
GO:0042127 regulation of cell proliferation 1.77E-4 1.81E-2 2.94 16514 1454 54 14 [HSPA1A - heat shock 70kda protein 1a	HSPA1B - heat shock 70kda protein 1b	S100A11 - s100 calcium binding protein a11	NGFR - nerve growth factor receptor	HILPDA - hypoxia inducible lipid droplet-associated	NFKBIA - nuclear factor of kappa light polypeptide gene enhancer in b-cells inhibitor	alpha	JUNB - jun b proto-oncogene	NEAT1 - nuclear paraspeckle assembly transcript 1 (non-protein coding)	AZGP1 - alpha-2-glycoprotein 1	zinc-binding	EGR1 - early growth response 1	PTPN6 - protein tyrosine phosphatase	non-receptor type 6	TNFRSF1B - tumor necrosis factor receptor superfamily	member 1b	CEBPB - ccaat/enhancer binding protein (c/ebp)	beta	SLC39A10 - solute carrier family 39 (zinc transporter)	member 10]
GO:2001235 positive regulation of apoptotic signaling pathway 1.89E-4 1.92E-2 9.38 16514 163 54 5 [NGFR - nerve growth factor receptor	PLEKHF1 - pleckstrin homology domain containing	family f (with fyve domain) member 1	TNFRSF12A - tumor necrosis factor receptor superfamily	member 12a	S100A8 - s100 calcium binding protein a8	S100A9 - s100 calcium binding protein a9]
GO:1902532 negative regulation of intracellular signal transduction 1.93E-4 1.95E-2 4.93 16514 496 54 8 [HSPB1 - heat shock 27kda protein 1	HSPA1A - heat shock 70kda protein 1a	ZC3H12A - zinc finger ccch-type containing 12a	DDIT4 - dna-damage-inducible transcript 4	PTPN6 - protein tyrosine phosphatase	non-receptor type 6	SNAI1 - snail family zinc finger 1	RGS2 - regulator of g-protein signaling 2	24kda	PER1 - period circadian clock 1]
GO:0009892 negative regulation of metabolic process 1.93E-4 1.94E-2 2.27 16514 2699 54 20 [HSPA1A - heat shock 70kda protein 1a	ZC3H12A - zinc finger ccch-type containing 12a	HSPA1B - heat shock 70kda protein 1b	S100A11 - s100 calcium binding protein a11	DDIT4 - dna-damage-inducible transcript 4	NGFR - nerve growth factor receptor	MXD1 - max dimerization protein 1	SERPINH1 - serpin peptidase inhibitor	clade h (heat shock protein 47)	member 1	(collagen binding protein 1)	DNAJB1 - dnaj (hsp40) homolog	subfamily b	member 1	PER1 - period circadian clock 1	NEAT1 - nuclear paraspeckle assembly transcript 1 (non-protein coding)	SERPINA1 - serpin peptidase inhibitor	clade a (alpha-1 antiproteinase	antitrypsin)	member 1	HSPB1 - heat shock 27kda protein 1	EGR1 - early growth response 1	SLC11A1 - solute carrier family 11 (proton-coupled divalent metal ion transporter)	member 1	PTPN6 - protein tyrosine phosphatase	non-receptor type 6	SNAI1 - snail family zinc finger 1	RGS2 - regulator of g-protein signaling 2	24kda	BAG3 - bcl2-associated athanogene 3	CEBPB - ccaat/enhancer binding protein (c/ebp)	beta]
GO:0010556 regulation of macromolecule biosynthetic process 1.99E-4 1.98E-2 2.02 16514 3638 54 24 [HSPA1A - heat shock 70kda protein 1a	ZC3H12A - zinc finger ccch-type containing 12a	S100A11 - s100 calcium binding protein a11	HSPA1B - heat shock 70kda protein 1b	MXD1 - max dimerization protein 1	NGFR - nerve growth factor receptor	NFKB2 - nuclear factor of kappa light polypeptide gene enhancer in b-cells 2 (p49/p100)	NFKBIA - nuclear factor of kappa light polypeptide gene enhancer in b-cells inhibitor	alpha	JUNB - jun b proto-oncogene	S100A8 - s100 calcium binding protein a8	PER1 - period circadian clock 1	MAFF - v-maf avian musculoaponeurotic fibrosarcoma oncogene homolog f	DNAJB1 - dnaj (hsp40) homolog	subfamily b	member 1	SPP1 - secreted phosphoprotein 1	S100A9 - s100 calcium binding protein a9	EGR1 - early growth response 1	HSPB1 - heat shock 27kda protein 1	SLC11A1 - solute carrier family 11 (proton-coupled divalent metal ion transporter)	member 1	SNAI1 - snail family zinc finger 1	RGS2 - regulator of g-protein signaling 2	24kda	BAG3 - bcl2-associated athanogene 3	CKS2 - cdc28 protein kinase regulatory subunit 2	TNFRSF1B - tumor necrosis factor receptor superfamily	member 1b	CEBPB - ccaat/enhancer binding protein (c/ebp)	beta]
GO:0009889 regulation of biosynthetic process 2.03E-4 2.01E-2 1.97 16514 3888 54 25 [HSPA1A - heat shock 70kda protein 1a	HSPA1B - heat shock 70kda protein 1b	DDIT4 - dna-damage-inducible transcript 4	JUNB - jun b proto-oncogene	SPP1 - secreted phosphoprotein 1	EGR1 - early growth response 1	SLC11A1 - solute carrier family 11 (proton-coupled divalent metal ion transporter)	member 1	SNAI1 - snail family zinc finger 1	BAG3 - bcl2-associated athanogene 3	CEBPB - ccaat/enhancer binding protein (c/ebp)	beta	S100A11 - s100 calcium binding protein a11	ZC3H12A - zinc finger ccch-type containing 12a	NGFR - nerve growth factor receptor	MXD1 - max dimerization protein 1	NFKB2 - nuclear factor of kappa light polypeptide gene enhancer in b-cells 2 (p49/p100)	NFKBIA - nuclear factor of kappa light polypeptide gene enhancer in b-cells inhibitor	alpha	S100A8 - s100 calcium binding protein a8	DNAJB1 - dnaj (hsp40) homolog	subfamily b	member 1	MAFF - v-maf avian musculoaponeurotic fibrosarcoma oncogene homolog f	PER1 - period circadian clock 1	S100A9 - s100 calcium binding protein a9	HSPB1 - heat shock 27kda protein 1	RGS2 - regulator of g-protein signaling 2	24kda	CKS2 - cdc28 protein kinase regulatory subunit 2	TNFRSF1B - tumor necrosis factor receptor superfamily	member 1b]
GO:0009408 response to heat 2.03E-4 2E-2 13.74 16514 89 54 4 [HSPA1A - heat shock 70kda protein 1a	HSPA1B - heat shock 70kda protein 1b	BAG3 - bcl2-associated athanogene 3	HSPA6 - heat shock 70kda protein 6 (hsp70b')]
GO:0034097 response to cytokine 2.07E-4 2.02E-2 4.88 16514 501 54 8 [EGR1 - early growth response 1	ZC3H12A - zinc finger ccch-type containing 12a	SLC11A1 - solute carrier family 11 (proton-coupled divalent metal ion transporter)	member 1	PTPN6 - protein tyrosine phosphatase	non-receptor type 6	NFKB2 - nuclear factor of kappa light polypeptide gene enhancer in b-cells 2 (p49/p100)	CEBPB - ccaat/enhancer binding protein (c/ebp)	beta	IFITM2 - interferon induced transmembrane protein 2	RAB20 - rab20	member ras oncogene family]
GO:0032602 chemokine production 2.18E-4 2.12E-2 87.38 16514 7 54 2 [S100A8 - s100 calcium binding protein a8	S100A9 - s100 calcium binding protein a9]
GO:0010968 regulation of microtubule nucleation 2.18E-4 2.11E-2 87.38 16514 7 54 2 [HSPA1A - heat shock 70kda protein 1a	HSPA1B - heat shock 70kda protein 1b]
GO:0001558 regulation of cell growth 2.22E-4 2.13E-2 5.65 16514 379 54 7 [HSPA1A - heat shock 70kda protein 1a	HSPA1B - heat shock 70kda protein 1b	RGS2 - regulator of g-protein signaling 2	24kda	S100A8 - s100 calcium binding protein a8	SIPA1 - signal-induced proliferation-associated 1	SPP1 - secreted phosphoprotein 1	S100A9 - s100 calcium binding protein a9]
GO:0032269 negative regulation of cellular protein metabolic process 2.22E-4 2.12E-2 3.52 16514 956 54 11 [HSPB1 - heat shock 27kda protein 1	HSPA1A - heat shock 70kda protein 1a	ZC3H12A - zinc finger ccch-type containing 12a	HSPA1B - heat shock 70kda protein 1b	DDIT4 - dna-damage-inducible transcript 4	PTPN6 - protein tyrosine phosphatase	non-receptor type 6	NGFR - nerve growth factor receptor	RGS2 - regulator of g-protein signaling 2	24kda	SERPINH1 - serpin peptidase inhibitor	clade h (heat shock protein 47)	member 1	(collagen binding protein 1)	PER1 - period circadian clock 1	SERPINA1 - serpin peptidase inhibitor	clade a (alpha-1 antiproteinase	antitrypsin)	member 1]
GO:0042742 defense response to bacterium 2.36E-4 2.23E-2 8.94 16514 171 54 5 [SLC11A1 - solute carrier family 11 (proton-coupled divalent metal ion transporter)	member 1	IGKC - immunoglobulin kappa constant	S100A8 - s100 calcium binding protein a8	CEBPB - ccaat/enhancer binding protein (c/ebp)	beta	S100A9 - s100 calcium binding protein a9]
GO:0001649 osteoblast differentiation 2.4E-4 2.26E-2 13.15 16514 93 54 4 [SNAI1 - snail family zinc finger 1	JUNB - jun b proto-oncogene	HSPE1 - heat shock 10kda protein 1 (chaperonin 10)	SPP1 - secreted phosphoprotein 1]
GO:0030308 negative regulation of cell growth 2.62E-4 2.45E-2 8.74 16514 175 54 5 [HSPA1A - heat shock 70kda protein 1a	HSPA1B - heat shock 70kda protein 1b	RGS2 - regulator of g-protein signaling 2	24kda	SIPA1 - signal-induced proliferation-associated 1	SPP1 - secreted phosphoprotein 1]
GO:0031399 regulation of protein modification process 2.67E-4 2.48E-2 2.69 16514 1705 54 15 [HSPA1A - heat shock 70kda protein 1a	ZC3H12A - zinc finger ccch-type containing 12a	HSPA1B - heat shock 70kda protein 1b	DDIT4 - dna-damage-inducible transcript 4	GADD45B - growth arrest and dna-damage-inducible	beta	GADD45G - growth arrest and dna-damage-inducible	gamma	PER1 - period circadian clock 1	EGR1 - early growth response 1	HSPB1 - heat shock 27kda protein 1	SLC11A1 - solute carrier family 11 (proton-coupled divalent metal ion transporter)	member 1	PTPN6 - protein tyrosine phosphatase	non-receptor type 6	RGS2 - regulator of g-protein signaling 2	24kda	CKS2 - cdc28 protein kinase regulatory subunit 2	SLC39A10 - solute carrier family 39 (zinc transporter)	member 10	FPR1 - formyl peptide receptor 1]
GO:0010468 regulation of gene expression 2.67E-4 2.47E-2 1.89 16514 4206 54 26 [HSPA1A - heat shock 70kda protein 1a	HSPA1B - heat shock 70kda protein 1b	IGKC - immunoglobulin kappa constant	JUNB - jun b proto-oncogene	SPP1 - secreted phosphoprotein 1	EGR1 - early growth response 1	SLC11A1 - solute carrier family 11 (proton-coupled divalent metal ion transporter)	member 1	SNAI1 - snail family zinc finger 1	BAG3 - bcl2-associated athanogene 3	CEBPB - ccaat/enhancer binding protein (c/ebp)	beta	ZC3H12A - zinc finger ccch-type containing 12a	ROM1 - retinal outer segment membrane protein 1	NGFR - nerve growth factor receptor	MXD1 - max dimerization protein 1	NFKB2 - nuclear factor of kappa light polypeptide gene enhancer in b-cells 2 (p49/p100)	NFKBIA - nuclear factor of kappa light polypeptide gene enhancer in b-cells inhibitor	alpha	S100A8 - s100 calcium binding protein a8	DNAJB1 - dnaj (hsp40) homolog	subfamily b	member 1	MAFF - v-maf avian musculoaponeurotic fibrosarcoma oncogene homolog f	PER1 - period circadian clock 1	NEAT1 - nuclear paraspeckle assembly transcript 1 (non-protein coding)	S100A9 - s100 calcium binding protein a9	HSPB1 - heat shock 27kda protein 1	RGS2 - regulator of g-protein signaling 2	24kda	CKS2 - cdc28 protein kinase regulatory subunit 2	TNFRSF1B - tumor necrosis factor receptor superfamily	member 1b]
GO:0051179 localization 2.78E-4 2.55E-2 1.85 16514 4473 54 27 [HSPA1A - heat shock 70kda protein 1a	HSPA1B - heat shock 70kda protein 1b	IGKC - immunoglobulin kappa constant	AZGP1 - alpha-2-glycoprotein 1	zinc-binding	SLC11A1 - solute carrier family 11 (proton-coupled divalent metal ion transporter)	member 1	BAG3 - bcl2-associated athanogene 3	PLEKHF1 - pleckstrin homology domain containing	family f (with fyve domain) member 1	RHBDF2 - rhomboid 5 homolog 2 (drosophila)	SLC39A10 - solute carrier family 39 (zinc transporter)	member 10	TRIP10 - thyroid hormone receptor interactor 10	PLIN2 - perilipin 2	S100A11 - s100 calcium binding protein a11	ROM1 - retinal outer segment membrane protein 1	NGFR - nerve growth factor receptor	STX11 - syntaxin 11	NFKBIA - nuclear factor of kappa light polypeptide gene enhancer in b-cells inhibitor	alpha	S100A8 - s100 calcium binding protein a8	RAB20 - rab20	member ras oncogene family	SERPINA1 - serpin peptidase inhibitor	clade a (alpha-1 antiproteinase	antitrypsin)	member 1	S100A9 - s100 calcium binding protein a9	HSPB1 - heat shock 27kda protein 1	PTPN6 - protein tyrosine phosphatase	non-receptor type 6	SLC2A5 - solute carrier family 2 (facilitated glucose/fructose transporter)	member 5	TNFRSF1B - tumor necrosis factor receptor superfamily	member 1b	HSPA7 - heat shock 70kda protein 7 (hsp70b)	HSPA6 - heat shock 70kda protein 6 (hsp70b')	FPR1 - formyl peptide receptor 1]
GO:1904018 positive regulation of vasculature development 2.84E-4 2.59E-2 8.59 16514 178 54 5 [HSPB1 - heat shock 27kda protein 1	EGR1 - early growth response 1	ZC3H12A - zinc finger ccch-type containing 12a	ANGPTL4 - angiopoietin-like 4	ANGPT2 - angiopoietin 2]
GO:0070432 regulation of nucleotide-binding oligomerization domain containing 2 signaling pathway 2.9E-4 2.63E-2 76.45 16514 8 54 2 [HSPA1A - heat shock 70kda protein 1a	HSPA1B - heat shock 70kda protein 1b]
GO:0010608 posttranscriptional regulation of gene expression 2.95E-4 2.66E-2 4.63 16514 528 54 8 [HSPB1 - heat shock 27kda protein 1	HSPA1A - heat shock 70kda protein 1a	ZC3H12A - zinc finger ccch-type containing 12a	SLC11A1 - solute carrier family 11 (proton-coupled divalent metal ion transporter)	member 1	RGS2 - regulator of g-protein signaling 2	24kda	TNFRSF1B - tumor necrosis factor receptor superfamily	member 1b	NEAT1 - nuclear paraspeckle assembly transcript 1 (non-protein coding)	PER1 - period circadian clock 1]
GO:0051234 establishment of localization 2.95E-4 2.65E-2 1.92 16514 3977 54 25 [HSPA1A - heat shock 70kda protein 1a	HSPA1B - heat shock 70kda protein 1b	IGKC - immunoglobulin kappa constant	AZGP1 - alpha-2-glycoprotein 1	zinc-binding	SLC11A1 - solute carrier family 11 (proton-coupled divalent metal ion transporter)	member 1	BAG3 - bcl2-associated athanogene 3	RHBDF2 - rhomboid 5 homolog 2 (drosophila)	SLC39A10 - solute carrier family 39 (zinc transporter)	member 10	TRIP10 - thyroid hormone receptor interactor 10	PLIN2 - perilipin 2	S100A11 - s100 calcium binding protein a11	NGFR - nerve growth factor receptor	STX11 - syntaxin 11	NFKBIA - nuclear factor of kappa light polypeptide gene enhancer in b-cells inhibitor	alpha	S100A8 - s100 calcium binding protein a8	RAB20 - rab20	member ras oncogene family	SERPINA1 - serpin peptidase inhibitor	clade a (alpha-1 antiproteinase	antitrypsin)	member 1	S100A9 - s100 calcium binding protein a9	HSPB1 - heat shock 27kda protein 1	PTPN6 - protein tyrosine phosphatase	non-receptor type 6	SLC2A5 - solute carrier family 2 (facilitated glucose/fructose transporter)	member 5	TNFRSF1B - tumor necrosis factor receptor superfamily	member 1b	HSPA7 - heat shock 70kda protein 7 (hsp70b)	HSPA6 - heat shock 70kda protein 6 (hsp70b')	FPR1 - formyl peptide receptor 1]
GO:0019219 regulation of nucleobase-containing compound metabolic process 3.08E-4 2.74E-2 1.96 16514 3738 54 24 [HSPA1A - heat shock 70kda protein 1a	ZC3H12A - zinc finger ccch-type containing 12a	S100A11 - s100 calcium binding protein a11	HSPA1B - heat shock 70kda protein 1b	DDIT4 - dna-damage-inducible transcript 4	MXD1 - max dimerization protein 1	NGFR - nerve growth factor receptor	NFKB2 - nuclear factor of kappa light polypeptide gene enhancer in b-cells 2 (p49/p100)	NFKBIA - nuclear factor of kappa light polypeptide gene enhancer in b-cells inhibitor	alpha	JUNB - jun b proto-oncogene	S100A8 - s100 calcium binding protein a8	PER1 - period circadian clock 1	MAFF - v-maf avian musculoaponeurotic fibrosarcoma oncogene homolog f	DNAJB1 - dnaj (hsp40) homolog	subfamily b	member 1	SPP1 - secreted phosphoprotein 1	S100A9 - s100 calcium binding protein a9	EGR1 - early growth response 1	HSPB1 - heat shock 27kda protein 1	SLC11A1 - solute carrier family 11 (proton-coupled divalent metal ion transporter)	member 1	SNAI1 - snail family zinc finger 1	BAG3 - bcl2-associated athanogene 3	CKS2 - cdc28 protein kinase regulatory subunit 2	TNFRSF1B - tumor necrosis factor receptor superfamily	member 1b	CEBPB - ccaat/enhancer binding protein (c/ebp)	beta]
GO:0033554 cellular response to stress 3.14E-4 2.79E-2 2.79 16514 1536 54 14 [HSPA1A - heat shock 70kda protein 1a	HSPA1B - heat shock 70kda protein 1b	ZC3H12A - zinc finger ccch-type containing 12a	DDIT4 - dna-damage-inducible transcript 4	HILPDA - hypoxia inducible lipid droplet-associated	NFKBIA - nuclear factor of kappa light polypeptide gene enhancer in b-cells inhibitor	alpha	DNAJB1 - dnaj (hsp40) homolog	subfamily b	member 1	EGR1 - early growth response 1	BAG3 - bcl2-associated athanogene 3	TNFRSF1B - tumor necrosis factor receptor superfamily	member 1b	HSPA7 - heat shock 70kda protein 7 (hsp70b)	CEBPB - ccaat/enhancer binding protein (c/ebp)	beta	HSPA6 - heat shock 70kda protein 6 (hsp70b')	SIPA1 - signal-induced proliferation-associated 1]
GO:0043487 regulation of RNA stability 3.14E-4 2.77E-2 8.40 16514 182 54 5 [HSPB1 - heat shock 27kda protein 1	HSPA1A - heat shock 70kda protein 1a	ZC3H12A - zinc finger ccch-type containing 12a	SLC11A1 - solute carrier family 11 (proton-coupled divalent metal ion transporter)	member 1	TNFRSF1B - tumor necrosis factor receptor superfamily	member 1b]
GO:0051090 regulation of DNA-binding transcription factor activity 3.27E-4 2.87E-2 5.30 16514 404 54 7 [HSPA1A - heat shock 70kda protein 1a	ZC3H12A - zinc finger ccch-type containing 12a	HSPA1B - heat shock 70kda protein 1b	NFKB2 - nuclear factor of kappa light polypeptide gene enhancer in b-cells 2 (p49/p100)	NFKBIA - nuclear factor of kappa light polypeptide gene enhancer in b-cells inhibitor	alpha	S100A8 - s100 calcium binding protein a8	S100A9 - s100 calcium binding protein a9]
GO:0014070 response to organic cyclic compound 3.33E-4 2.9E-2 4.04 16514 682 54 9 [EGR1 - early growth response 1	ZC3H12A - zinc finger ccch-type containing 12a	PLIN2 - perilipin 2	DDIT4 - dna-damage-inducible transcript 4	NFKBIA - nuclear factor of kappa light polypeptide gene enhancer in b-cells inhibitor	alpha	CEBPB - ccaat/enhancer binding protein (c/ebp)	beta	PER1 - period circadian clock 1	ANGPT2 - angiopoietin 2	SPP1 - secreted phosphoprotein 1]
GO:0050793 regulation of developmental process 3.34E-4 2.89E-2 2.33 16514 2364 54 18 [HSPA1A - heat shock 70kda protein 1a	ZC3H12A - zinc finger ccch-type containing 12a	HSPA1B - heat shock 70kda protein 1b	ANGPTL4 - angiopoietin-like 4	NGFR - nerve growth factor receptor	NFKBIA - nuclear factor of kappa light polypeptide gene enhancer in b-cells inhibitor	alpha	JUNB - jun b proto-oncogene	MAFF - v-maf avian musculoaponeurotic fibrosarcoma oncogene homolog f	SPP1 - secreted phosphoprotein 1	S100A9 - s100 calcium binding protein a9	EGR1 - early growth response 1	HSPB1 - heat shock 27kda protein 1	PTPN6 - protein tyrosine phosphatase	non-receptor type 6	SNAI1 - snail family zinc finger 1	RGS2 - regulator of g-protein signaling 2	24kda	TNFRSF1B - tumor necrosis factor receptor superfamily	member 1b	CEBPB - ccaat/enhancer binding protein (c/ebp)	beta	ANGPT2 - angiopoietin 2]
GO:0033993 response to lipid 3.37E-4 2.9E-2 4.03 16514 683 54 9 [ZC3H12A - zinc finger ccch-type containing 12a	SLC11A1 - solute carrier family 11 (proton-coupled divalent metal ion transporter)	member 1	DDIT4 - dna-damage-inducible transcript 4	NFKB2 - nuclear factor of kappa light polypeptide gene enhancer in b-cells 2 (p49/p100)	TNFRSF1B - tumor necrosis factor receptor superfamily	member 1b	CEBPB - ccaat/enhancer binding protein (c/ebp)	beta	S100A8 - s100 calcium binding protein a8	SPP1 - secreted phosphoprotein 1	S100A9 - s100 calcium binding protein a9]
GO:0051336 regulation of hydrolase activity 3.44E-4 2.94E-2 3.11 16514 1179 54 12 [HSPA1A - heat shock 70kda protein 1a	ANGPTL4 - angiopoietin-like 4	NGFR - nerve growth factor receptor	RGS2 - regulator of g-protein signaling 2	24kda	SERPINH1 - serpin peptidase inhibitor	clade h (heat shock protein 47)	member 1	(collagen binding protein 1)	S100A8 - s100 calcium binding protein a8	HSPE1 - heat shock 10kda protein 1 (chaperonin 10)	SLC39A10 - solute carrier family 39 (zinc transporter)	member 10	DNAJB1 - dnaj (hsp40) homolog	subfamily b	member 1	SIPA1 - signal-induced proliferation-associated 1	S100A9 - s100 calcium binding protein a9	SERPINA1 - serpin peptidase inhibitor	clade a (alpha-1 antiproteinase	antitrypsin)	member 1]
GO:0009968 negative regulation of signal transduction 3.46E-4 2.95E-2 3.11 16514 1180 54 12 [EGR1 - early growth response 1	HSPB1 - heat shock 27kda protein 1	HSPA1A - heat shock 70kda protein 1a	ZC3H12A - zinc finger ccch-type containing 12a	HSPA1B - heat shock 70kda protein 1b	DDIT4 - dna-damage-inducible transcript 4	PTPN6 - protein tyrosine phosphatase	non-receptor type 6	SNAI1 - snail family zinc finger 1	NGFR - nerve growth factor receptor	RGS2 - regulator of g-protein signaling 2	24kda	NFKBIA - nuclear factor of kappa light polypeptide gene enhancer in b-cells inhibitor	alpha	PER1 - period circadian clock 1]
GO:0002757 immune response-activating signal transduction 3.52E-4 2.99E-2 5.23 16514 409 54 7 [ZC3H12A - zinc finger ccch-type containing 12a	PTPN6 - protein tyrosine phosphatase	non-receptor type 6	IGKC - immunoglobulin kappa constant	NFKBIA - nuclear factor of kappa light polypeptide gene enhancer in b-cells inhibitor	alpha	S100A8 - s100 calcium binding protein a8	FPR1 - formyl peptide receptor 1	S100A9 - s100 calcium binding protein a9]
GO:0051248 negative regulation of protein metabolic process 3.6E-4 3.04E-2 3.33 16514 1011 54 11 [HSPB1 - heat shock 27kda protein 1	HSPA1A - heat shock 70kda protein 1a	ZC3H12A - zinc finger ccch-type containing 12a	HSPA1B - heat shock 70kda protein 1b	DDIT4 - dna-damage-inducible transcript 4	PTPN6 - protein tyrosine phosphatase	non-receptor type 6	NGFR - nerve growth factor receptor	RGS2 - regulator of g-protein signaling 2	24kda	SERPINH1 - serpin peptidase inhibitor	clade h (heat shock protein 47)	member 1	(collagen binding protein 1)	PER1 - period circadian clock 1	SERPINA1 - serpin peptidase inhibitor	clade a (alpha-1 antiproteinase	antitrypsin)	member 1]
GO:0051704 multi-organism process 3.83E-4 3.21E-2 2.89 16514 1376 54 13 [HSPA1A - heat shock 70kda protein 1a	HSPA1B - heat shock 70kda protein 1b	ZC3H12A - zinc finger ccch-type containing 12a	DDIT4 - dna-damage-inducible transcript 4	IGKC - immunoglobulin kappa constant	NFKBIA - nuclear factor of kappa light polypeptide gene enhancer in b-cells inhibitor	alpha	S100A8 - s100 calcium binding protein a8	IFITM2 - interferon induced transmembrane protein 2	MAFF - v-maf avian musculoaponeurotic fibrosarcoma oncogene homolog f	S100A9 - s100 calcium binding protein a9	HSPB1 - heat shock 27kda protein 1	SLC11A1 - solute carrier family 11 (proton-coupled divalent metal ion transporter)	member 1	CEBPB - ccaat/enhancer binding protein (c/ebp)	beta]
GO:0032103 positive regulation of response to external stimulus 4.02E-4 3.35E-2 6.18 16514 297 54 6 [HSPB1 - heat shock 27kda protein 1	NFKBIA - nuclear factor of kappa light polypeptide gene enhancer in b-cells inhibitor	alpha	S100A8 - s100 calcium binding protein a8	CEBPB - ccaat/enhancer binding protein (c/ebp)	beta	NEAT1 - nuclear paraspeckle assembly transcript 1 (non-protein coding)	S100A9 - s100 calcium binding protein a9]
GO:0007165 signal transduction 4.11E-4 3.41E-2 1.88 16514 4058 54 25 [DDIT4 - dna-damage-inducible transcript 4	IGKC - immunoglobulin kappa constant	TNFRSF12A - tumor necrosis factor receptor superfamily	member 12a	JUNB - jun b proto-oncogene	SPP1 - secreted phosphoprotein 1	EGR1 - early growth response 1	SNAI1 - snail family zinc finger 1	BAG3 - bcl2-associated athanogene 3	CEBPB - ccaat/enhancer binding protein (c/ebp)	beta	SIPA1 - signal-induced proliferation-associated 1	TRIP10 - thyroid hormone receptor interactor 10	S100A11 - s100 calcium binding protein a11	ZC3H12A - zinc finger ccch-type containing 12a	NGFR - nerve growth factor receptor	NFKB2 - nuclear factor of kappa light polypeptide gene enhancer in b-cells 2 (p49/p100)	NFKBIA - nuclear factor of kappa light polypeptide gene enhancer in b-cells inhibitor	alpha	S100A8 - s100 calcium binding protein a8	IFITM2 - interferon induced transmembrane protein 2	S100A9 - s100 calcium binding protein a9	HSPB1 - heat shock 27kda protein 1	PTPN6 - protein tyrosine phosphatase	non-receptor type 6	RGS2 - regulator of g-protein signaling 2	24kda	TNFRSF1B - tumor necrosis factor receptor superfamily	member 1b	FPR1 - formyl peptide receptor 1	ANGPT2 - angiopoietin 2]
GO:0051254 positive regulation of RNA metabolic process 4.15E-4 3.42E-2 2.71 16514 1578 54 14 [HSPA1A - heat shock 70kda protein 1a	ZC3H12A - zinc finger ccch-type containing 12a	NGFR - nerve growth factor receptor	NFKB2 - nuclear factor of kappa light polypeptide gene enhancer in b-cells 2 (p49/p100)	NFKBIA - nuclear factor of kappa light polypeptide gene enhancer in b-cells inhibitor	alpha	JUNB - jun b proto-oncogene	PER1 - period circadian clock 1	MAFF - v-maf avian musculoaponeurotic fibrosarcoma oncogene homolog f	SPP1 - secreted phosphoprotein 1	EGR1 - early growth response 1	SLC11A1 - solute carrier family 11 (proton-coupled divalent metal ion transporter)	member 1	SNAI1 - snail family zinc finger 1	TNFRSF1B - tumor necrosis factor receptor superfamily	member 1b	CEBPB - ccaat/enhancer binding protein (c/ebp)	beta]
GO:0002544 chronic inflammatory response 4.64E-4 3.81E-2 61.16 16514 10 54 2 [S100A8 - s100 calcium binding protein a8	S100A9 - s100 calcium binding protein a9]
GO:0051238 sequestering of metal ion 4.64E-4 3.79E-2 61.16 16514 10 54 2 [S100A8 - s100 calcium binding protein a8	S100A9 - s100 calcium binding protein a9]
GO:0009987 cellular process 4.86E-4 3.95E-2 1.23 16514 12658 54 51 [HSPA1A - heat shock 70kda protein 1a	HSPA1B - heat shock 70kda protein 1b	TNFRSF12A - tumor necrosis factor receptor superfamily	member 12a	SPP1 - secreted phosphoprotein 1	SLC11A1 - solute carrier family 11 (proton-coupled divalent metal ion transporter)	member 1	IP6K3 - inositol hexakisphosphate kinase 3	ZC3H12A - zinc finger ccch-type containing 12a	ANGPTL4 - angiopoietin-like 4	NGFR - nerve growth factor receptor	STX11 - syntaxin 11	NFKB2 - nuclear factor of kappa light polypeptide gene enhancer in b-cells 2 (p49/p100)	GADD45G - growth arrest and dna-damage-inducible	gamma	NFKBIA - nuclear factor of kappa light polypeptide gene enhancer in b-cells inhibitor	alpha	NEAT1 - nuclear paraspeckle assembly transcript 1 (non-protein coding)	PER1 - period circadian clock 1	MAFF - v-maf avian musculoaponeurotic fibrosarcoma oncogene homolog f	RAB20 - rab20	member ras oncogene family	RGS2 - regulator of g-protein signaling 2	24kda	SLC2A5 - solute carrier family 2 (facilitated glucose/fructose transporter)	member 5	TNFRSF1B - tumor necrosis factor receptor superfamily	member 1b	DDIT4 - dna-damage-inducible transcript 4	IGKC - immunoglobulin kappa constant	GADD45B - growth arrest and dna-damage-inducible	beta	HILPDA - hypoxia inducible lipid droplet-associated	JUNB - jun b proto-oncogene	AZGP1 - alpha-2-glycoprotein 1	zinc-binding	EGR1 - early growth response 1	SNAI1 - snail family zinc finger 1	BAG3 - bcl2-associated athanogene 3	PLEKHF1 - pleckstrin homology domain containing	family f (with fyve domain) member 1	CEBPB - ccaat/enhancer binding protein (c/ebp)	beta	SLC39A10 - solute carrier family 39 (zinc transporter)	member 10	SIPA1 - signal-induced proliferation-associated 1	TRIP10 - thyroid hormone receptor interactor 10	S100A11 - s100 calcium binding protein a11	ROM1 - retinal outer segment membrane protein 1	SERPINH1 - serpin peptidase inhibitor
GO:0031400 negative regulation of protein modification process 4.92E-4 3.97E-2 4.29 16514 570 54 8 [HSPB1 - heat shock 27kda protein 1	HSPA1A - heat shock 70kda protein 1a	ZC3H12A - zinc finger ccch-type containing 12a	HSPA1B - heat shock 70kda protein 1b	DDIT4 - dna-damage-inducible transcript 4	PTPN6 - protein tyrosine phosphatase	non-receptor type 6	RGS2 - regulator of g-protein signaling 2	24kda	PER1 - period circadian clock 1]
GO:2000112 regulation of cellular macromolecule biosynthetic process 4.99E-4 4.01E-2 1.95 16514 3607 54 23 [HSPA1A - heat shock 70kda protein 1a	ZC3H12A - zinc finger ccch-type containing 12a	S100A11 - s100 calcium binding protein a11	HSPA1B - heat shock 70kda protein 1b	MXD1 - max dimerization protein 1	NGFR - nerve growth factor receptor	NFKB2 - nuclear factor of kappa light polypeptide gene enhancer in b-cells 2 (p49/p100)	NFKBIA - nuclear factor of kappa light polypeptide gene enhancer in b-cells inhibitor	alpha	JUNB - jun b proto-oncogene	S100A8 - s100 calcium binding protein a8	PER1 - period circadian clock 1	MAFF - v-maf avian musculoaponeurotic fibrosarcoma oncogene homolog f	DNAJB1 - dnaj (hsp40) homolog	subfamily b	member 1	SPP1 - secreted phosphoprotein 1	S100A9 - s100 calcium binding protein a9	EGR1 - early growth response 1	HSPB1 - heat shock 27kda protein 1	SLC11A1 - solute carrier family 11 (proton-coupled divalent metal ion transporter)	member 1	SNAI1 - snail family zinc finger 1	RGS2 - regulator of g-protein signaling 2	24kda	BAG3 - bcl2-associated athanogene 3	CKS2 - cdc28 protein kinase regulatory subunit 2	CEBPB - ccaat/enhancer binding protein (c/ebp)	beta]
GO:1901342 regulation of vasculature development 5.05E-4 4.03E-2 5.92 16514 310 54 6 [HSPB1 - heat shock 27kda protein 1	EGR1 - early growth response 1	ZC3H12A - zinc finger ccch-type containing 12a	ANGPTL4 - angiopoietin-like 4	NGFR - nerve growth factor receptor	ANGPT2 - angiopoietin 2]
GO:0051345 positive regulation of hydrolase activity 5.2E-4 4.13E-2 3.80 16514 725 54 9 [HSPA1A - heat shock 70kda protein 1a	NGFR - nerve growth factor receptor	RGS2 - regulator of g-protein signaling 2	24kda	HSPE1 - heat shock 10kda protein 1 (chaperonin 10)	S100A8 - s100 calcium binding protein a8	SLC39A10 - solute carrier family 39 (zinc transporter)	member 10	DNAJB1 - dnaj (hsp40) homolog	subfamily b	member 1	SIPA1 - signal-induced proliferation-associated 1	S100A9 - s100 calcium binding protein a9]
GO:0031349 positive regulation of defense response 5.31E-4 4.2E-2 4.89 16514 438 54 7 [HSPA1A - heat shock 70kda protein 1a	HSPA1B - heat shock 70kda protein 1b	NFKBIA - nuclear factor of kappa light polypeptide gene enhancer in b-cells inhibitor	alpha	CEBPB - ccaat/enhancer binding protein (c/ebp)	beta	S100A8 - s100 calcium binding protein a8	NEAT1 - nuclear paraspeckle assembly transcript 1 (non-protein coding)	S100A9 - s100 calcium binding protein a9]
GO:0007166 cell surface receptor signaling pathway 5.66E-4 4.45E-2 2.40 16514 2035 54 16 [ZC3H12A - zinc finger ccch-type containing 12a	DDIT4 - dna-damage-inducible transcript 4	NGFR - nerve growth factor receptor	IGKC - immunoglobulin kappa constant	TNFRSF12A - tumor necrosis factor receptor superfamily	member 12a	NFKBIA - nuclear factor of kappa light polypeptide gene enhancer in b-cells inhibitor	alpha	JUNB - jun b proto-oncogene	IFITM2 - interferon induced transmembrane protein 2	EGR1 - early growth response 1	HSPB1 - heat shock 27kda protein 1	PTPN6 - protein tyrosine phosphatase	non-receptor type 6	SNAI1 - snail family zinc finger 1	BAG3 - bcl2-associated athanogene 3	TNFRSF1B - tumor necrosis factor receptor superfamily	member 1b	ANGPT2 - angiopoietin 2	FPR1 - formyl peptide receptor 1]
GO:0070486 leukocyte aggregation 5.66E-4 4.43E-2 55.60 16514 11 54 2 [S100A8 - s100 calcium binding protein a8	S100A9 - s100 calcium binding protein a9]
GO:1903265 positive regulation of tumor necrosis factor-mediated signaling pathway 5.66E-4 4.41E-2 55.60 16514 11 54 2 [HSPA1A - heat shock 70kda protein 1a	HSPA1B - heat shock 70kda protein 1b]
GO:0002764 immune response-regulating signaling pathway 5.76E-4 4.46E-2 4.82 16514 444 54 7 [ZC3H12A - zinc finger ccch-type containing 12a	PTPN6 - protein tyrosine phosphatase	non-receptor type 6	IGKC - immunoglobulin kappa constant	NFKBIA - nuclear factor of kappa light polypeptide gene enhancer in b-cells inhibitor	alpha	S100A8 - s100 calcium binding protein a8	FPR1 - formyl peptide receptor 1	S100A9 - s100 calcium binding protein a9]
GO:0045859 regulation of protein kinase activity 5.8E-4 4.47E-2 3.74 16514 736 54 9 [HSPB1 - heat shock 27kda protein 1	EGR1 - early growth response 1	SLC11A1 - solute carrier family 11 (proton-coupled divalent metal ion transporter)	member 1	PTPN6 - protein tyrosine phosphatase	non-receptor type 6	RGS2 - regulator of g-protein signaling 2	24kda	CKS2 - cdc28 protein kinase regulatory subunit 2	GADD45B - growth arrest and dna-damage-inducible	beta	GADD45G - growth arrest and dna-damage-inducible	gamma	FPR1 - formyl peptide receptor 1]
GO:0002526 acute inflammatory response 5.81E-4 4.45E-2 18.35 16514 50 54 3 [S100A8 - s100 calcium binding protein a8	CEBPB - ccaat/enhancer binding protein (c/ebp)	beta	SERPINA1 - serpin peptidase inhibitor	clade a (alpha-1 antiproteinase	antitrypsin)	member 1]
GO:0010647 positive regulation of cell communication 6.32E-4 4.82E-2 2.60 16514 1645 54 14 [HSPA1A - heat shock 70kda protein 1a	HSPA1B - heat shock 70kda protein 1b	ZC3H12A - zinc finger ccch-type containing 12a	NGFR - nerve growth factor receptor	GADD45B - growth arrest and dna-damage-inducible	beta	GADD45G - growth arrest and dna-damage-inducible	gamma	TNFRSF12A - tumor necrosis factor receptor superfamily	member 12a	S100A8 - s100 calcium binding protein a8	SPP1 - secreted phosphoprotein 1	S100A9 - s100 calcium binding protein a9	PTPN6 - protein tyrosine phosphatase	non-receptor type 6	PLEKHF1 - pleckstrin homology domain containing	family f (with fyve domain) member 1	SLC39A10 - solute carrier family 39 (zinc transporter)	member 10	FPR1 - formyl peptide receptor 1]
GO:0010648 negative regulation of cell communication 6.54E-4 4.96E-2 2.90 16514 1266 54 12 [EGR1 - early growth response 1	HSPB1 - heat shock 27kda protein 1	HSPA1A - heat shock 70kda protein 1a	ZC3H12A - zinc finger ccch-type containing 12a	HSPA1B - heat shock 70kda protein 1b	DDIT4 - dna-damage-inducible transcript 4	PTPN6 - protein tyrosine phosphatase	non-receptor type 6	SNAI1 - snail family zinc finger 1	NGFR - nerve growth factor receptor	RGS2 - regulator of g-protein signaling 2	24kda	NFKBIA - nuclear factor of kappa light polypeptide gene enhancer in b-cells inhibitor	alpha	PER1 - period circadian clock 1]
GO:2001141 regulation of RNA biosynthetic process 6.56E-4 4.95E-2 2.01 16514 3188 54 21 [HSPA1A - heat shock 70kda protein 1a	ZC3H12A - zinc finger ccch-type containing 12a	HSPA1B - heat shock 70kda protein 1b	MXD1 - max dimerization protein 1	NGFR - nerve growth factor receptor	NFKB2 - nuclear factor of kappa light polypeptide gene enhancer in b-cells 2 (p49/p100)	NFKBIA - nuclear factor of kappa light polypeptide gene enhancer in b-cells inhibitor	alpha	JUNB - jun b proto-oncogene	S100A8 - s100 calcium binding protein a8	MAFF - v-maf avian musculoaponeurotic fibrosarcoma oncogene homolog f	DNAJB1 - dnaj (hsp40) homolog	subfamily b	member 1	PER1 - period circadian clock 1	SPP1 - secreted phosphoprotein 1	S100A9 - s100 calcium binding protein a9	EGR1 - early growth response 1	SLC11A1 - solute carrier family 11 (proton-coupled divalent metal ion transporter)	member 1	SNAI1 - snail family zinc finger 1	BAG3 - bcl2-associated athanogene 3	CKS2 - cdc28 protein kinase regulatory subunit 2	TNFRSF1B - tumor necrosis factor receptor superfamily	member 1b	CEBPB - ccaat/enhancer binding protein (c/ebp)	beta]
GO:0023057 negative regulation of signaling 6.63E-4 4.98E-2 2.89 16514 1268 54 12 [EGR1 - early growth response 1	HSPB1 - heat shock 27kda protein 1	HSPA1A - heat shock 70kda protein 1a	ZC3H12A - zinc finger ccch-type containing 12a	HSPA1B - heat shock 70kda protein 1b	DDIT4 - dna-damage-inducible transcript 4	PTPN6 - protein tyrosine phosphatase	non-receptor type 6	SNAI1 - snail family zinc finger 1	NGFR - nerve growth factor receptor	RGS2 - regulator of g-protein signaling 2	24kda	NFKBIA - nuclear factor of kappa light polypeptide gene enhancer in b-cells inhibitor	alpha	PER1 - period circadian clock 1]
GO:0023056 positive regulation of signaling 6.64E-4 4.96E-2 2.59 16514 1653 54 14 [HSPA1A - heat shock 70kda protein 1a	HSPA1B - heat shock 70kda protein 1b	ZC3H12A - zinc finger ccch-type containing 12a	NGFR - nerve growth factor receptor	GADD45B - growth arrest and dna-damage-inducible	beta	GADD45G - growth arrest and dna-damage-inducible	gamma	TNFRSF12A - tumor necrosis factor receptor superfamily	member 12a	S100A8 - s100 calcium binding protein a8	SPP1 - secreted phosphoprotein 1	S100A9 - s100 calcium binding protein a9	PTPN6 - protein tyrosine phosphatase	non-receptor type 6	PLEKHF1 - pleckstrin homology domain containing	family f (with fyve domain) member 1	SLC39A10 - solute carrier family 39 (zinc transporter)	member 10	FPR1 - formyl peptide receptor 1]
GO:0032502 developmental process 6.68E-4 4.97E-2 1.79 16514 4441 54 26 [DDIT4 - dna-damage-inducible transcript 4	GADD45B - growth arrest and dna-damage-inducible	beta	TNFRSF12A - tumor necrosis factor receptor superfamily	member 12a	JUNB - jun b proto-oncogene	SPP1 - secreted phosphoprotein 1	EGR1 - early growth response 1	SNAI1 - snail family zinc finger 1	BAG3 - bcl2-associated athanogene 3	CEBPB - ccaat/enhancer binding protein (c/ebp)	beta	ZC3H12A - zinc finger ccch-type containing 12a	ANGPTL4 - angiopoietin-like 4	ROM1 - retinal outer segment membrane protein 1	NGFR - nerve growth factor receptor	SERPINH1 - serpin peptidase inhibitor	clade h (heat shock protein 47)	member 1	(collagen binding protein 1)	GADD45G - growth arrest and dna-damage-inducible	gamma	NFKB2 - nuclear factor of kappa light polypeptide gene enhancer in b-cells 2 (p49/p100)	HSPE1 - heat shock 10kda protein 1 (chaperonin 10)	S100A8 - s100 calcium binding protein a8	DNAJB1 - dnaj (hsp40) homolog	subfamily b	member 1	MAFF - v-maf avian musculoaponeurotic fibrosarcoma oncogene homolog f	S100A9 - s100 calcium binding protein a9	PTPN6 - protein tyrosine phosphatase	non-receptor type 6	RGS2 - regulator of g-protein signaling 2	24kda	SAT1 - spermidine/spermine n1-acetyltransferase 1	TNFRSF1B - tumor necrosis factor receptor superfamily	member 1b	ANGPT2 - angiopoietin 2]
GO:0051252 regulation of RNA metabolic process 6.74E-4 4.99E-2 1.96 16514 3435 54 22 [HSPA1A - heat shock 70kda protein 1a	ZC3H12A - zinc finger ccch-type containing 12a	HSPA1B - heat shock 70kda protein 1b	MXD1 - max dimerization protein 1	NGFR - nerve growth factor receptor	NFKB2 - nuclear factor of kappa light polypeptide gene enhancer in b-cells 2 (p49/p100)	NFKBIA - nuclear factor of kappa light polypeptide gene enhancer in b-cells inhibitor	alpha	JUNB - jun b proto-oncogene	S100A8 - s100 calcium binding protein a8	PER1 - period circadian clock 1	MAFF - v-maf avian musculoaponeurotic fibrosarcoma oncogene homolog f	DNAJB1 - dnaj (hsp40) homolog	subfamily b	member 1	SPP1 - secreted phosphoprotein 1	S100A9 - s100 calcium binding protein a9	EGR1 - early growth response 1	HSPB1 - heat shock 27kda protein 1	SLC11A1 - solute carrier family 11 (proton-coupled divalent metal ion transporter)	member 1	SNAI1 - snail family zinc finger 1	BAG3 - bcl2-associated athanogene 3	CKS2 - cdc28 protein kinase regulatory subunit 2	TNFRSF1B - tumor necrosis factor receptor superfamily	member 1b	CEBPB - ccaat/enhancer binding protein (c/ebp)	beta]
GO:0000185 activation of MAPKKK activity 6.78E-4 5E-2 50.97 16514 12 54 2 [GADD45B - growth arrest and dna-damage-inducible	beta	GADD45G - growth arrest and dna-damage-inducible	gamma]
GO:0045597 positive regulation of cell differentiation 6.82E-4 5E-2 3.33 16514 917 54 10 [HSPA1A - heat shock 70kda protein 1a	ZC3H12A - zinc finger ccch-type containing 12a	HSPA1B - heat shock 70kda protein 1b	SNAI1 - snail family zinc finger 1	NGFR - nerve growth factor receptor	RGS2 - regulator of g-protein signaling 2	24kda	TNFRSF1B - tumor necrosis factor receptor superfamily	member 1b	JUNB - jun b proto-oncogene	CEBPB - ccaat/enhancer binding protein (c/ebp)	beta	S100A9 - s100 calcium binding protein a9]
GO:1901701 cellular response to oxygen-containing compound 7.23E-4 5.28E-2 3.63 16514 759 54 9 [EGR1 - early growth response 1	ZC3H12A - zinc finger ccch-type containing 12a	DDIT4 - dna-damage-inducible transcript 4	NGFR - nerve growth factor receptor	SLC2A5 - solute carrier family 2 (facilitated glucose/fructose transporter)	member 5	TNFRSF1B - tumor necrosis factor receptor superfamily	member 1b	CEBPB - ccaat/enhancer binding protein (c/ebp)	beta	SIPA1 - signal-induced proliferation-associated 1	SPP1 - secreted phosphoprotein 1]
GO:0019221 cytokine-mediated signaling pathway 7.6E-4 5.52E-2 4.02 16514 609 54 8 [EGR1 - early growth response 1	PTPN6 - protein tyrosine phosphatase	non-receptor type 6	TNFRSF12A - tumor necrosis factor receptor superfamily	member 12a	NFKBIA - nuclear factor of kappa light polypeptide gene enhancer in b-cells inhibitor	alpha	TNFRSF1B - tumor necrosis factor receptor superfamily	member 1b	JUNB - jun b proto-oncogene	IFITM2 - interferon induced transmembrane protein 2	FPR1 - formyl peptide receptor 1]
GO:0045595 regulation of cell differentiation 7.94E-4 5.74E-2 2.54 16514 1683 54 14 [HSPA1A - heat shock 70kda protein 1a	HSPA1B - heat shock 70kda protein 1b	ZC3H12A - zinc finger ccch-type containing 12a	NGFR - nerve growth factor receptor	NFKBIA - nuclear factor of kappa light polypeptide gene enhancer in b-cells inhibitor	alpha	JUNB - jun b proto-oncogene	MAFF - v-maf avian musculoaponeurotic fibrosarcoma oncogene homolog f	SPP1 - secreted phosphoprotein 1	S100A9 - s100 calcium binding protein a9	PTPN6 - protein tyrosine phosphatase	non-receptor type 6	SNAI1 - snail family zinc finger 1	RGS2 - regulator of g-protein signaling 2	24kda	TNFRSF1B - tumor necrosis factor receptor superfamily	member 1b	CEBPB - ccaat/enhancer binding protein (c/ebp)	beta]
GO:0070424 regulation of nucleotide-binding oligomerization domain containing signaling pathway 8E-4 5.76E-2 47.05 16514 13 54 2 [HSPA1A - heat shock 70kda protein 1a	HSPA1B - heat shock 70kda protein 1b]
GO:2001244 positive regulation of intrinsic apoptotic signaling pathway 8.11E-4 5.8E-2 16.38 16514 56 54 3 [PLEKHF1 - pleckstrin homology domain containing	family f (with fyve domain) member 1	S100A8 - s100 calcium binding protein a8	S100A9 - s100 calcium binding protein a9]
GO:0002253 activation of immune response 8.16E-4 5.82E-2 4.55 16514 471 54 7 [ZC3H12A - zinc finger ccch-type containing 12a	PTPN6 - protein tyrosine phosphatase	non-receptor type 6	IGKC - immunoglobulin kappa constant	NFKBIA - nuclear factor of kappa light polypeptide gene enhancer in b-cells inhibitor	alpha	S100A8 - s100 calcium binding protein a8	FPR1 - formyl peptide receptor 1	S100A9 - s100 calcium binding protein a9]
GO:0043280 positive regulation of cysteine-type endopeptidase activity involved in apoptotic process 8.55E-4 6.07E-2 9.41 16514 130 54 4 [NGFR - nerve growth factor receptor	HSPE1 - heat shock 10kda protein 1 (chaperonin 10)	S100A8 - s100 calcium binding protein a8	S100A9 - s100 calcium binding protein a9]
GO:0009967 positive regulation of signal transduction 8.89E-4 6.28E-2 2.65 16514 1503 54 13 [HSPA1A - heat shock 70kda protein 1a	HSPA1B - heat shock 70kda protein 1b	ZC3H12A - zinc finger ccch-type containing 12a	NGFR - nerve growth factor receptor	GADD45B - growth arrest and dna-damage-inducible	beta	GADD45G - growth arrest and dna-damage-inducible	gamma	TNFRSF12A - tumor necrosis factor receptor superfamily	member 12a	S100A8 - s100 calcium binding protein a8	S100A9 - s100 calcium binding protein a9	PTPN6 - protein tyrosine phosphatase	non-receptor type 6	PLEKHF1 - pleckstrin homology domain containing	family f (with fyve domain) member 1	SLC39A10 - solute carrier family 39 (zinc transporter)	member 10	FPR1 - formyl peptide receptor 1]
GO:0010628 positive regulation of gene expression 9.04E-4 6.35E-2 2.40 16514 1911 54 15 [HSPA1A - heat shock 70kda protein 1a	HSPA1B - heat shock 70kda protein 1b	ZC3H12A - zinc finger ccch-type containing 12a	NGFR - nerve growth factor receptor	NFKB2 - nuclear factor of kappa light polypeptide gene enhancer in b-cells 2 (p49/p100)	NFKBIA - nuclear factor of kappa light polypeptide gene enhancer in b-cells inhibitor	alpha	JUNB - jun b proto-oncogene	PER1 - period circadian clock 1	MAFF - v-maf avian musculoaponeurotic fibrosarcoma oncogene homolog f	NEAT1 - nuclear paraspeckle assembly transcript 1 (non-protein coding)	SPP1 - secreted phosphoprotein 1	EGR1 - early growth response 1	SLC11A1 - solute carrier family 11 (proton-coupled divalent metal ion transporter)	member 1	SNAI1 - snail family zinc finger 1	CEBPB - ccaat/enhancer binding protein (c/ebp)	beta]
GO:0071900 regulation of protein serine/threonine kinase activity 9.11E-4 6.38E-2 4.46 16514 480 54 7 [HSPB1 - heat shock 27kda protein 1	PTPN6 - protein tyrosine phosphatase	non-receptor type 6	RGS2 - regulator of g-protein signaling 2	24kda	CKS2 - cdc28 protein kinase regulatory subunit 2	GADD45B - growth arrest and dna-damage-inducible	beta	GADD45G - growth arrest and dna-damage-inducible	gamma	FPR1 - formyl peptide receptor 1]
GO:0045926 negative regulation of growth 9.28E-4 6.47E-2 6.62 16514 231 54 5 [HSPA1A - heat shock 70kda protein 1a	HSPA1B - heat shock 70kda protein 1b	RGS2 - regulator of g-protein signaling 2	24kda	SIPA1 - signal-induced proliferation-associated 1	SPP1 - secreted phosphoprotein 1]
GO:0048646 anatomical structure formation involved in morphogenesis 9.37E-4 6.5E-2 3.89 16514 629 54 8 [ZC3H12A - zinc finger ccch-type containing 12a	PTPN6 - protein tyrosine phosphatase	non-receptor type 6	ANGPTL4 - angiopoietin-like 4	SNAI1 - snail family zinc finger 1	SAT1 - spermidine/spermine n1-acetyltransferase 1	NFKB2 - nuclear factor of kappa light polypeptide gene enhancer in b-cells 2 (p49/p100)	TNFRSF12A - tumor necrosis factor receptor superfamily	member 12a	ANGPT2 - angiopoietin 2]
GO:0001932 regulation of protein phosphorylation 9.72E-4 6.71E-2 2.77 16514 1324 54 12 [EGR1 - early growth response 1	HSPB1 - heat shock 27kda protein 1	ZC3H12A - zinc finger ccch-type containing 12a	SLC11A1 - solute carrier family 11 (proton-coupled divalent metal ion transporter)	member 1	DDIT4 - dna-damage-inducible transcript 4	PTPN6 - protein tyrosine phosphatase	non-receptor type 6	RGS2 - regulator of g-protein signaling 2	24kda	CKS2 - cdc28 protein kinase regulatory subunit 2	GADD45B - growth arrest and dna-damage-inducible	beta	GADD45G - growth arrest and dna-damage-inducible	gamma	PER1 - period circadian clock 1	FPR1 - formyl peptide receptor 1]
[truncated: 23 more columns]

## Sheet: 2
GO Term	Description	P-value	FDR q-value	Enrichment	N	B	n	b	Genes
GO:0002376	immune system process	4.75E-18	7.24E-14	2022-03-01	16514	1965	162	62	[HSPA1A - heat shock 70kda protein 1a, HSPA1B - heat shock 70kda protein 1b, SBNO2 - strawberry notch homolog 2 (drosophila), SLC16A3 - solute carrier family 16 (monocarboxylate transporter), member 3, IFI30 - interferon, gamma-inducible protein 30, SLC11A1 - solute carrier family 11 (proton-coupled divalent metal ion transporter), member 1, PNP - purine nucleoside phosphorylase, TCIRG1 - t-cell,…
GO:0042221	response to chemical	7.68E-17	5.86E-13	1984-02-01	16514	2406	162	67	[HSPA1A - heat shock 70kda protein 1a, HSPA1B - heat shock 70kda protein 1b, NPAS4 - neuronal pas domain protein 4, SBNO2 - strawberry notch homolog 2 (drosophila), AES - amino-terminal enhancer of split, DDIT3 - dna-damage-inducible transcript 3, SPP1 - secreted phosphoprotein 1, PGAM2 - phosphoglycerate mutase 2 (muscle), SLC11A1 - solute carrier family 11 (proton-coupled divalent metal ion tra…
GO:0050896	response to stimulus	1.16E-16	5.89E-13	2021-12-02	16514	4572	162	95	[HSPA1A - heat shock 70kda protein 1a, HSPA1B - heat shock 70kda protein 1b, NPAS4 - neuronal pas domain protein 4, SBNO2 - strawberry notch homolog 2 (drosophila), AES - amino-terminal enhancer of split, DDIT3 - dna-damage-inducible transcript 3, SPP1 - secreted phosphoprotein 1, PGAM2 - phosphoglycerate mutase 2 (muscle), SLC11A1 - solute carrier family 11 (proton-coupled divalent metal ion tra…
GO:0010033	response to organic substance	9.11E-16	3.47E-12	2021-06-03	16514	1932	162	58	[HSPA1A - heat shock 70kda protein 1a, HSPA1B - heat shock 70kda protein 1b, NPAS4 - neuronal pas domain protein 4, SBNO2 - strawberry notch homolog 2 (drosophila), AES - amino-terminal enhancer of split, DDIT3 - dna-damage-inducible transcript 3, SPP1 - secreted phosphoprotein 1, SLC11A1 - solute carrier family 11 (proton-coupled divalent metal ion transporter), member 1, LDLR - low density lipo…
GO:0048583	regulation of response to stimulus	3.6E-14	1.1E-10	2016-02-01	16514	3861	162	82	[HSPA1A - heat shock 70kda protein 1a, HSPA1B - heat shock 70kda protein 1b, SBNO2 - strawberry notch homolog 2 (drosophila), AES - amino-terminal enhancer of split, TNFRSF12A - tumor necrosis factor receptor superfamily, member 12a, DDIT3 - dna-damage-inducible transcript 3, ABRA - actin-binding rho activating protein, SPP1 - secreted phosphoprotein 1, SLC11A1 - solute carrier family 11 (proton-…
GO:0006954	inflammatory response	1.92E-13	4.88E-10	2029-06-01	16514	405	162	25	[C5AR2 - complement component 5a receptor 2, NFKBID - nuclear factor of kappa light polypeptide gene enhancer in b-cells inhibitor, delta, SPP1 - secreted phosphoprotein 1, SLC11A1 - solute carrier family 11 (proton-coupled divalent metal ion transporter), member 1, TNIP2 - tnfaip3 interacting protein 2, TCIRG1 - t-cell, immune regulator 1, atpase, h+ transporting, lysosomal v0 subunit a3, CEBPB …
GO:0006950	response to stress	3.46E-13	7.55E-10	1943-02-01	16514	2771	162	66	[HSPA1A - heat shock 70kda protein 1a, HSPA1B - heat shock 70kda protein 1b, DDIT3 - dna-damage-inducible transcript 3, SPP1 - secreted phosphoprotein 1, SLC11A1 - solute carrier family 11 (proton-coupled divalent metal ion transporter), member 1, LDLR - low density lipoprotein receptor, SFN - stratifin, ATF3 - activating transcription factor 3, TCIRG1 - t-cell, immune regulator 1, atpase, h+ tra…
GO:0048518	positive regulation of biological process	7.71E-13	1.47E-9	1981-01-01	16514	5570	162	99	[HSPA1A - heat shock 70kda protein 1a, HSPA1B - heat shock 70kda protein 1b, NPAS4 - neuronal pas domain protein 4, TNFRSF12A - tumor necrosis factor receptor superfamily, member 12a, DDIT3 - dna-damage-inducible transcript 3, ABRA - actin-binding rho activating protein, SPP1 - secreted phosphoprotein 1, LDLR - low density lipoprotein receptor, ARC - activity-regulated cytoskeleton-associated pro…
GO:0048522	positive regulation of cellular process	2.15E-12	3.64E-9	1988-01-01	16514	4922	162	91	[HSPA1A - heat shock 70kda protein 1a, HSPA1B - heat shock 70kda protein 1b, NPAS4 - neuronal pas domain protein 4, SBNO2 - strawberry notch homolog 2 (drosophila), AES - amino-terminal enhancer of split, TNFRSF12A - tumor necrosis factor receptor superfamily, member 12a, DDIT3 - dna-damage-inducible transcript 3, ABRA - actin-binding rho activating protein, SPP1 - secreted phosphoprotein 1, SLC1…
GO:0002275	myeloid cell activation involved in immune response	2.58E-12	3.94E-9	1934-05-01	16514	496	162	26	[HSPA1A - heat shock 70kda protein 1a, HSPA1B - heat shock 70kda protein 1b, SBNO2 - strawberry notch homolog 2 (drosophila), LILRB3 - leukocyte immunoglobulin-like receptor, subfamily b (with tm and itim domains), member 3, GPR84 - g protein-coupled receptor 84, SLC11A1 - solute carrier family 11 (proton-coupled divalent metal ion transporter), member 1, PNP - purine nucleoside phosphorylase, TC…
GO:0006952	defense response	4.27E-12	5.92E-9	1973-03-01	16514	984	162	36	[CD300C - cd300c molecule, C5AR2 - complement component 5a receptor 2, DDIT4 - dna-damage-inducible transcript 4, IGKC - immunoglobulin kappa constant, LILRB3 - leukocyte immunoglobulin-like receptor, subfamily b (with tm and itim domains), member 3, NFKBID - nuclear factor of kappa light polypeptide gene enhancer in b-cells inhibitor, delta, ISG20 - interferon stimulated exonuclease gene 20kda, …
GO:0042981	regulation of apoptotic process	4.28E-12	5.44E-9	2019-03-01	16514	1376	162	43	[HSPA1A - heat shock 70kda protein 1a, EFNA1 - ephrin-a1, HSPA1B - heat shock 70kda protein 1b, GADD45B - growth arrest and dna-damage-inducible, beta, AES - amino-terminal enhancer of split, JUN - jun proto-oncogene, TNFRSF12A - tumor necrosis factor receptor superfamily, member 12a, DDIT3 - dna-damage-inducible transcript 3, IER3 - immediate early response 3, UBC - ubiquitin c, DYRK3 - dual-spe…
GO:0043067	regulation of programmed cell death	6.27E-12	7.36E-9	2015-03-01	16514	1392	162	43	[HSPA1A - heat shock 70kda protein 1a, EFNA1 - ephrin-a1, HSPA1B - heat shock 70kda protein 1b, GADD45B - growth arrest and dna-damage-inducible, beta, AES - amino-terminal enhancer of split, JUN - jun proto-oncogene, TNFRSF12A - tumor necrosis factor receptor superfamily, member 12a, DDIT3 - dna-damage-inducible transcript 3, IER3 - immediate early response 3, UBC - ubiquitin c, DYRK3 - dual-spe…
GO:0036230	granulocyte activation	6.84E-12	7.45E-9	1935-05-01	16514	476	162	25	[HSPA1A - heat shock 70kda protein 1a, HSPA1B - heat shock 70kda protein 1b, LILRB3 - leukocyte immunoglobulin-like receptor, subfamily b (with tm and itim domains), member 3, GPR84 - g protein-coupled receptor 84, SLC11A1 - solute carrier family 11 (proton-coupled divalent metal ion transporter), member 1, PNP - purine nucleoside phosphorylase, TCIRG1 - t-cell, immune regulator 1, atpase, h+ tra…
GO:0043299	leukocyte degranulation	7.49E-12	7.62E-9	1933-05-01	16514	478	162	25	[HSPA1A - heat shock 70kda protein 1a, HSPA1B - heat shock 70kda protein 1b, LILRB3 - leukocyte immunoglobulin-like receptor, subfamily b (with tm and itim domains), member 3, GPR84 - g protein-coupled receptor 84, SLC11A1 - solute carrier family 11 (proton-coupled divalent metal ion transporter), member 1, PNP - purine nucleoside phosphorylase, TCIRG1 - t-cell, immune regulator 1, atpase, h+ tra…
GO:0006887	exocytosis	1.06E-11	1.01E-8	1931-04-01	16514	710	162	30	[HSPA1A - heat shock 70kda protein 1a, HSPA1B - heat shock 70kda protein 1b, LILRB3 - leukocyte immunoglobulin-like receptor, subfamily b (with tm and itim domains), member 3, GPR84 - g protein-coupled receptor 84, SLC11A1 - solute carrier family 11 (proton-coupled divalent metal ion transporter), member 1, FERMT3 - fermitin family member 3, PNP - purine nucleoside phosphorylase, TCIRG1 - t-cell,…
GO:0002366	leukocyte activation involved in immune response	1.41E-11	1.27E-8	1975-04-01	16514	579	162	27	[HSPA1A - heat shock 70kda protein 1a, HSPA1B - heat shock 70kda protein 1b, SBNO2 - strawberry notch homolog 2 (drosophila), LILRB3 - leukocyte immunoglobulin-like receptor, subfamily b (with tm and itim domains), member 3, GPR84 - g protein-coupled receptor 84, SLC11A1 - solute carrier family 11 (proton-coupled divalent metal ion transporter), member 1, PNP - purine nucleoside phosphorylase, AD…
GO:0002263	cell activation involved in immune response	1.59E-11	1.35E-8	1973-04-01	16514	582	162	27	[HSPA1A - heat shock 70kda protein 1a, HSPA1B - heat shock 70kda protein 1b, SBNO2 - strawberry notch homolog 2 (drosophila), LILRB3 - leukocyte immunoglobulin-like receptor, subfamily b (with tm and itim domains), member 3, GPR84 - g protein-coupled receptor 84, SLC11A1 - solute carrier family 11 (proton-coupled divalent metal ion transporter), member 1, PNP - purine nucleoside phosphorylase, AD…
GO:0043312	neutrophil degranulation	2.07E-11	1.66E-8	1933-05-01	16514	459	162	24	[STXBP2 - syntaxin binding protein 2, HSPA1A - heat shock 70kda protein 1a, HSPA1B - heat shock 70kda protein 1b, S100A11 - s100 calcium binding protein a11, LILRB3 - leukocyte immunoglobulin-like receptor, subfamily b (with tm and itim domains), member 3, GLA - galactosidase, alpha, GPR84 - g protein-coupled receptor 84, S100A8 - s100 calcium binding protein a8, S100A9 - s100 calcium binding pro…
GO:0045055	regulated exocytosis	2.19E-11	1.67E-8	1949-04-01	16514	636	162	28	[HSPA1A - heat shock 70kda protein 1a, HSPA1B - heat shock 70kda protein 1b, LILRB3 - leukocyte immunoglobulin-like receptor, subfamily b (with tm and itim domains), member 3, GPR84 - g protein-coupled receptor 84, SLC11A1 - solute carrier family 11 (proton-coupled divalent metal ion transporter), member 1, FERMT3 - fermitin family member 3, PNP - purine nucleoside phosphorylase, TCIRG1 - t-cell,…
GO:0002283	neutrophil activation involved in immune response	2.48E-11	1.8E-8	2028-05-01	16514	463	162	24	[STXBP2 - syntaxin binding protein 2, HSPA1A - heat shock 70kda protein 1a, HSPA1B - heat shock 70kda protein 1b, S100A11 - s100 calcium binding protein a11, LILRB3 - leukocyte immunoglobulin-like receptor, subfamily b (with tm and itim domains), member 3, GLA - galactosidase, alpha, GPR84 - g protein-coupled receptor 84, S100A8 - s100 calcium binding protein a8, S100A9 - s100 calcium binding pro…
GO:0010941	regulation of cell death	2.49E-11	1.72E-8	1996-02-01	16514	1513	162	44	[HSPA1A - heat shock 70kda protein 1a, EFNA1 - ephrin-a1, HSPA1B - heat shock 70kda protein 1b, DDIT4 - dna-damage-inducible transcript 4, GADD45B - growth arrest and dna-damage-inducible, beta, AES - amino-terminal enhancer of split, JUN - jun proto-oncogene, TNFRSF12A - tumor necrosis factor receptor superfamily, member 12a, DDIT3 - dna-damage-inducible transcript 3, IER3 - immediate early resp…
GO:0002252	immune effector process	2.55E-11	1.69E-8	1979-03-01	16514	887	162	33	[HSPA1A - heat shock 70kda protein 1a, HSPA1B - heat shock 70kda protein 1b, DDIT4 - dna-damage-inducible transcript 4, SBNO2 - strawberry notch homolog 2 (drosophila), IGKC - immunoglobulin kappa constant, LILRB3 - leukocyte immunoglobulin-like receptor, subfamily b (with tm and itim domains), member 3, GPR84 - g protein-coupled receptor 84, ISG20 - interferon stimulated exonuclease gene 20kda, …
GO:0001775	cell activation	2.91E-11	1.85E-8	1967-03-01	16514	944	162	34	[HSPA1A - heat shock 70kda protein 1a, HSPA1B - heat shock 70kda protein 1b, SBNO2 - strawberry notch homolog 2 (drosophila), LILRB3 - leukocyte immunoglobulin-like receptor, subfamily b (with tm and itim domains), member 3, GPR84 - g protein-coupled receptor 84, EGR1 - early growth response 1, SLC11A1 - solute carrier family 11 (proton-coupled divalent metal ion transporter), member 1, PNP - pur…
GO:0002274	myeloid leukocyte activation	2.94E-11	1.8E-8	1979-04-01	16514	553	162	26	[HSPA1A - heat shock 70kda protein 1a, HSPA1B - heat shock 70kda protein 1b, SBNO2 - strawberry notch homolog 2 (drosophila), LILRB3 - leukocyte immunoglobulin-like receptor, subfamily b (with tm and itim domains), member 3, GPR84 - g protein-coupled receptor 84, SLC11A1 - solute carrier family 11 (proton-coupled divalent metal ion transporter), member 1, PNP - purine nucleoside phosphorylase, TC…
GO:0042119	neutrophil activation	3.69E-11	2.17E-8	2018-05-01	16514	472	162	24	[STXBP2 - syntaxin binding protein 2, HSPA1A - heat shock 70kda protein 1a, HSPA1B - heat shock 70kda protein 1b, S100A11 - s100 calcium binding protein a11, LILRB3 - leukocyte immunoglobulin-like receptor, subfamily b (with tm and itim domains), member 3, GLA - galactosidase, alpha, GPR84 - g protein-coupled receptor 84, S100A8 - s100 calcium binding protein a8, S100A9 - s100 calcium binding pro…
GO:0080134	regulation of response to stress	1.35E-10	7.64E-8	1992-02-01	16514	1468	162	42	[HSPA1A - heat shock 70kda protein 1a, HSPA1B - heat shock 70kda protein 1b, C5AR2 - complement component 5a receptor 2, SBNO2 - strawberry notch homolog 2 (drosophila), IGKC - immunoglobulin kappa constant, GADD45B - growth arrest and dna-damage-inducible, beta, TNFRSF12A - tumor necrosis factor receptor superfamily, member 12a, DDIT3 - dna-damage-inducible transcript 3, IER3 - immediate early r…
GO:0070887	cellular response to chemical stimulus	1.76E-10	9.58E-8	1984-02-01	16514	1543	162	43	[HSPA1A - heat shock 70kda protein 1a, HSPA1B - heat shock 70kda protein 1b, DDIT4 - dna-damage-inducible transcript 4, NPAS4 - neuronal pas domain protein 4, SBNO2 - strawberry notch homolog 2 (drosophila), HILPDA - hypoxia inducible lipid droplet-associated, JUN - jun proto-oncogene, JUND - jun d proto-oncogene, JUNB - jun b proto-oncogene, SPP1 - secreted phosphoprotein 1, EGR1 - early growth …
GO:0032940	secretion by cell	2.35E-10	1.23E-7	1968-03-01	16514	858	162	31	[HSPA1A - heat shock 70kda protein 1a, HSPA1B - heat shock 70kda protein 1b, LILRB3 - leukocyte immunoglobulin-like receptor, subfamily b (with tm and itim domains), member 3, GPR84 - g protein-coupled receptor 84, SLC11A1 - solute carrier family 11 (proton-coupled divalent metal ion transporter), member 1, PNP - purine nucleoside phosphorylase, FERMT3 - fermitin family member 3, TCIRG1 - t-cell,…
GO:0046903	secretion	7.22E-10	3.67E-7	1942-03-01	16514	953	162	32	[HSPA1A - heat shock 70kda protein 1a, HSPA1B - heat shock 70kda protein 1b, LILRB3 - leukocyte immunoglobulin-like receptor, subfamily b (with tm and itim domains), member 3, GPR84 - g protein-coupled receptor 84, SLC11A1 - solute carrier family 11 (proton-coupled divalent metal ion transporter), member 1, PNP - purine nucleoside phosphorylase, FERMT3 - fermitin family member 3, ADA - adenosine …
GO:0002684	positive regulation of immune system process	7.41E-10	3.65E-7	1942-03-01	16514	954	162	32	[HSPA1A - heat shock 70kda protein 1a, HSPA1B - heat shock 70kda protein 1b, C5AR2 - complement component 5a receptor 2, IGKC - immunoglobulin kappa constant, NFKBID - nuclear factor of kappa light polypeptide gene enhancer in b-cells inhibitor, delta, JUN - jun proto-oncogene, UBC - ubiquitin c, AZGP1 - alpha-2-glycoprotein 1, zinc-binding, SLC11A1 - solute carrier family 11 (proton-coupled diva…
GO:0006986	response to unfolded protein	8.21E-10	3.92E-7	15.45	16514	66	162	10	[HSPB1 - heat shock 27kda protein 1, HSPA1A - heat shock 70kda protein 1a, HSPA1B - heat shock 70kda protein 1b, SERPINH1 - serpin peptidase inhibitor, clade h (heat shock protein 47), member 1, (collagen binding protein 1), BAG3 - bcl2-associated athanogene 3, DDIT3 - dna-damage-inducible transcript 3, HSPA7 - heat shock 70kda protein 7 (hsp70b), HSPE1 - heat shock 10kda protein 1 (chaperonin 10…
GO:0007166	cell surface receptor signaling pathway	1.02E-9	4.72E-7	1945-02-01	16514	2035	162	49	[AES - amino-terminal enhancer of split, TNFRSF12A - tumor necrosis factor receptor superfamily, member 12a, DDIT3 - dna-damage-inducible transcript 3, PGAM2 - phosphoglycerate mutase 2 (muscle), IFI30 - interferon, gamma-inducible protein 30, HOMER1 - homer homolog 1 (drosophila), TCIRG1 - t-cell, immune regulator 1, atpase, h+ transporting, lysosomal v0 subunit a3, ICOSLG - inducible t-cell co-…
GO:0009605	response to external stimulus	1.09E-9	4.89E-7	1993-02-01	16514	1320	162	38	[DDIT4 - dna-damage-inducible transcript 4, SBNO2 - strawberry notch homolog 2 (drosophila), IGKC - immunoglobulin kappa constant, AES - amino-terminal enhancer of split, ISG20 - interferon stimulated exonuclease gene 20kda, JUN - jun proto-oncogene, DDIT3 - dna-damage-inducible transcript 3, JUND - jun d proto-oncogene, SPP1 - secreted phosphoprotein 1, SLC11A1 - solute carrier family 11 (proton…
GO:0050727	regulation of inflammatory response	1.09E-9	4.77E-7	1934-05-01	16514	382	162	20	[ZC3H12A - zinc finger ccch-type containing 12a, C5AR2 - complement component 5a receptor 2, SBNO2 - strawberry notch homolog 2 (drosophila), IGKC - immunoglobulin kappa constant, FEM1A - fem-1 homolog a (c. elegans), NFKBIA - nuclear factor of kappa light polypeptide gene enhancer in b-cells inhibitor, alpha, S100A8 - s100 calcium binding protein a8, PER1 - period circadian clock 1, NEAT1 - nucl…
GO:0007165	signal transduction	1.29E-9	5.48E-7	1988-01-01	16514	4058	162	75	[AES - amino-terminal enhancer of split, TNFRSF12A - tumor necrosis factor receptor superfamily, member 12a, DDIT3 - dna-damage-inducible transcript 3, IFI30 - interferon, gamma-inducible protein 30, PGAM2 - phosphoglycerate mutase 2 (muscle), SPP1 - secreted phosphoprotein 1, SFN - stratifin, HOMER1 - homer homolog 1 (drosophila), ATF3 - activating transcription factor 3, TCIRG1 - t-cell, immune…
GO:0048585	negative regulation of response to stimulus	1.49E-9	6.15E-7	1974-02-01	16514	1523	162	41	[HSPA1A - heat shock 70kda protein 1a, EFNA1 - ephrin-a1, HSPA1B - heat shock 70kda protein 1b, C5AR2 - complement component 5a receptor 2, DDIT4 - dna-damage-inducible transcript 4, AES - amino-terminal enhancer of split, DDIT3 - dna-damage-inducible transcript 3, UBC - ubiquitin c, DYRK3 - dual-specificity tyrosine-(y)-phosphorylation regulated kinase 3, SPP1 - secreted phosphoprotein 1, EGR1 -…
GO:0050794	regulation of cellular process	1.54E-9	6.19E-7	1939-01-01	16514	9468	162	129	[HSPA1A - heat shock 70kda protein 1a, HSPA1B - heat shock 70kda protein 1b, NPAS4 - neuronal pas domain protein 4, TNFRSF12A - tumor necrosis factor receptor superfamily, member 12a, DDIT3 - dna-damage-inducible transcript 3, ABRA - actin-binding rho activating protein, SPP1 - secreted phosphoprotein 1, LDLR - low density lipoprotein receptor, ARC - activity-regulated cytoskeleton-associated pro…
GO:0048519	negative regulation of biological process	1.58E-9	6.17E-7	1976-01-01	16514	4858	162	84	[HSPA1A - heat shock 70kda protein 1a, HSPA1B - heat shock 70kda protein 1b, SBNO2 - strawberry notch homolog 2 (drosophila), AES - amino-terminal enhancer of split, DDIT3 - dna-damage-inducible transcript 3, SPP1 - secreted phosphoprotein 1, IFI30 - interferon, gamma-inducible protein 30, SLC11A1 - solute carrier family 11 (proton-coupled divalent metal ion transporter), member 1, SFN - stratifi…
GO:0048523	negative regulation of cellular process	1.63E-9	6.21E-7	1983-01-01	16514	4334	162	78	[HSPA1A - heat shock 70kda protein 1a, HSPA1B - heat shock 70kda protein 1b, SBNO2 - strawberry notch homolog 2 (drosophila), AES - amino-terminal enhancer of split, DDIT3 - dna-damage-inducible transcript 3, SPP1 - secreted phosphoprotein 1, IFI30 - interferon, gamma-inducible protein 30, SLC11A1 - solute carrier family 11 (proton-coupled divalent metal ion transporter), member 1, SFN - stratifi…
GO:0051239	regulation of multicellular organismal process	2.36E-9	8.78E-7	2021-11-02	16514	2895	162	60	[HSPA1A - heat shock 70kda protein 1a, HSPA1B - heat shock 70kda protein 1b, DDIT3 - dna-damage-inducible transcript 3, SPP1 - secreted phosphoprotein 1, SLC11A1 - solute carrier family 11 (proton-coupled divalent metal ion transporter), member 1, SFN - stratifin, LDLR - low density lipoprotein receptor, PNP - purine nucleoside phosphorylase, HOMER1 - homer homolog 1 (drosophila), ARC - activity-…
GO:0050789	regulation of biological process	2.53E-9	9.17E-7	1935-01-01	16514	10128	162	134	[HSPA1A - heat shock 70kda protein 1a, HSPA1B - heat shock 70kda protein 1b, NPAS4 - neuronal pas domain protein 4, TNFRSF12A - tumor necrosis factor receptor superfamily, member 12a, DDIT3 - dna-damage-inducible transcript 3, ABRA - actin-binding rho activating protein, SPP1 - secreted phosphoprotein 1, LDLR - low density lipoprotein receptor, ARC - activity-regulated cytoskeleton-associated pro…
GO:0045321	leukocyte activation	2.7E-9	9.56E-7	1952-03-01	16514	839	162	29	[HSPA1A - heat shock 70kda protein 1a, HSPA1B - heat shock 70kda protein 1b, SBNO2 - strawberry notch homolog 2 (drosophila), LILRB3 - leukocyte immunoglobulin-like receptor, subfamily b (with tm and itim domains), member 3, GPR84 - g protein-coupled receptor 84, EGR1 - early growth response 1, SLC11A1 - solute carrier family 11 (proton-coupled divalent metal ion transporter), member 1, PNP - pur…
GO:0002682	regulation of immune system process	2.8E-9	9.69E-7	1978-02-01	16514	1428	162	39	[HSPA1A - heat shock 70kda protein 1a, HSPA1B - heat shock 70kda protein 1b, CD300C - cd300c molecule, C5AR2 - complement component 5a receptor 2, IGKC - immunoglobulin kappa constant, LILRB3 - leukocyte immunoglobulin-like receptor, subfamily b (with tm and itim domains), member 3, NFKBID - nuclear factor of kappa light polypeptide gene enhancer in b-cells inhibitor, delta, JUN - jun proto-oncog…
GO:0035966	response to topologically incorrect protein	2.99E-9	1.01E-6	13.59	16514	75	162	10	[HSPB1 - heat shock 27kda protein 1, HSPA1A - heat shock 70kda protein 1a, HSPA1B - heat shock 70kda protein 1b, SERPINH1 - serpin peptidase inhibitor, clade h (heat shock protein 47), member 1, (collagen binding protein 1), BAG3 - bcl2-associated athanogene 3, DDIT3 - dna-damage-inducible transcript 3, HSPA7 - heat shock 70kda protein 7 (hsp70b), HSPE1 - heat shock 10kda protein 1 (chaperonin 10…
GO:0031325	positive regulation of cellular metabolic process	3.38E-9	1.12E-6	2021-05-02	16514	3077	162	62	[HSPA1A - heat shock 70kda protein 1a, HSPA1B - heat shock 70kda protein 1b, NPAS4 - neuronal pas domain protein 4, SBNO2 - strawberry notch homolog 2 (drosophila), DDIT3 - dna-damage-inducible transcript 3, ABRA - actin-binding rho activating protein, SPP1 - secreted phosphoprotein 1, SLC11A1 - solute carrier family 11 (proton-coupled divalent metal ion transporter), member 1, LDLR - low density…
GO:0051173	positive regulation of nitrogen compound metabolic process	4.05E-9	1.31E-6	2021-08-02	16514	2935	162	60	[HSPA1A - heat shock 70kda protein 1a, HSPA1B - heat shock 70kda protein 1b, NPAS4 - neuronal pas domain protein 4, SBNO2 - strawberry notch homolog 2 (drosophila), DDIT3 - dna-damage-inducible transcript 3, ABRA - actin-binding rho activating protein, SPP1 - secreted phosphoprotein 1, SLC11A1 - solute carrier family 11 (proton-coupled divalent metal ion transporter), member 1, LDLR - low density…
GO:0065009	regulation of molecular function	6.14E-9	1.95E-6	2021-08-02	16514	2889	162	59	[HSPA1A - heat shock 70kda protein 1a, HSPA1B - heat shock 70kda protein 1b, AES - amino-terminal enhancer of split, DDIT3 - dna-damage-inducible transcript 3, ABRA - actin-binding rho activating protein, SLC11A1 - solute carrier family 11 (proton-coupled divalent metal ion transporter), member 1, SFN - stratifin, HOMER1 - homer homolog 1 (drosophila), ARC - activity-regulated cytoskeleton-associ…
GO:0031347	regulation of defense response	7.21E-9	2.24E-6	1958-03-01	16514	768	162	27	[HSPA1A - heat shock 70kda protein 1a, HSPA1B - heat shock 70kda protein 1b, C5AR2 - complement component 5a receptor 2, SBNO2 - strawberry notch homolog 2 (drosophila), IGKC - immunoglobulin kappa constant, UBC - ubiquitin c, LDLR - low density lipoprotein receptor, TNIP2 - tnfaip3 interacting protein 2, ADA - adenosine deaminase, CEBPB - ccaat/enhancer binding protein (c/ebp), beta, ZC3H12A - z…
GO:1901700	response to oxygen-containing compound	7.81E-9	2.38E-6	1990-02-01	16514	1230	162	35	[DDIT4 - dna-damage-inducible transcript 4, NPAS4 - neuronal pas domain protein 4, SBNO2 - strawberry notch homolog 2 (drosophila), JUN - jun proto-oncogene, JUND - jun d proto-oncogene, SPP1 - secreted phosphoprotein 1, EGR1 - early growth response 1, SLC11A1 - solute carrier family 11 (proton-coupled divalent metal ion transporter), member 1, NR4A2 - nuclear receptor subfamily 4, group a, membe…
GO:0050776	regulation of immune response	7.88E-9	2.36E-6	2027-03-01	16514	936	162	30	[HSPA1A - heat shock 70kda protein 1a, HSPA1B - heat shock 70kda protein 1b, CD300C - cd300c molecule, C5AR2 - complement component 5a receptor 2, IGKC - immunoglobulin kappa constant, NFKBID - nuclear factor of kappa light polypeptide gene enhancer in b-cells inhibitor, delta, JUN - jun proto-oncogene, UBC - ubiquitin c, AZGP1 - alpha-2-glycoprotein 1, zinc-binding, SLC11A1 - solute carrier fami…
GO:0071310	cellular response to organic substance	8.31E-9	2.44E-6	1989-02-01	16514	1233	162	35	[HSPA1A - heat shock 70kda protein 1a, HSPA1B - heat shock 70kda protein 1b, DDIT4 - dna-damage-inducible transcript 4, NPAS4 - neuronal pas domain protein 4, SBNO2 - strawberry notch homolog 2 (drosophila), SPP1 - secreted phosphoprotein 1, EGR1 - early growth response 1, EIF4A3 - eukaryotic translation initiation factor 4a3, NFIL3 - nuclear factor, interleukin 3 regulated, NR4A2 - nuclear recep…
GO:0010604	positive regulation of macromolecule metabolic process	9.19E-9	2.64E-6	2021-02-02	16514	3076	162	61	[HSPA1A - heat shock 70kda protein 1a, HSPA1B - heat shock 70kda protein 1b, NPAS4 - neuronal pas domain protein 4, SBNO2 - strawberry notch homolog 2 (drosophila), DDIT3 - dna-damage-inducible transcript 3, ABRA - actin-binding rho activating protein, SPP1 - secreted phosphoprotein 1, SLC11A1 - solute carrier family 11 (proton-coupled divalent metal ion transporter), member 1, LDLR - low density…
GO:0048584	positive regulation of response to stimulus	1.12E-8	3.15E-6	1931-02-01	16514	2114	162	48	[HSPA1A - heat shock 70kda protein 1a, HSPA1B - heat shock 70kda protein 1b, EFNA1 - ephrin-a1, C5AR2 - complement component 5a receptor 2, IGKC - immunoglobulin kappa constant, GADD45B - growth arrest and dna-damage-inducible, beta, NFKBID - nuclear factor of kappa light polypeptide gene enhancer in b-cells inhibitor, delta, TNFRSF12A - tumor necrosis factor receptor superfamily, member 12a, DDI…
GO:0023051	regulation of signaling	1.13E-8	3.12E-6	1998-01-01	16514	3251	162	63	[HSPA1A - heat shock 70kda protein 1a, HSPA1B - heat shock 70kda protein 1b, NPAS4 - neuronal pas domain protein 4, AES - amino-terminal enhancer of split, TNFRSF12A - tumor necrosis factor receptor superfamily, member 12a, DDIT3 - dna-damage-inducible transcript 3, ABRA - actin-binding rho activating protein, SPP1 - secreted phosphoprotein 1, SFN - stratifin, HOMER1 - homer homolog 1 (drosophila…
GO:0051172	negative regulation of nitrogen compound metabolic process	1.21E-8	3.3E-6	2028-02-01	16514	2191	162	49	[HSPA1A - heat shock 70kda protein 1a, HSPA1B - heat shock 70kda protein 1b, SBNO2 - strawberry notch homolog 2 (drosophila), AES - amino-terminal enhancer of split, DDIT3 - dna-damage-inducible transcript 3, SLC11A1 - solute carrier family 11 (proton-coupled divalent metal ion transporter), member 1, SFN - stratifin, LDLR - low density lipoprotein receptor, ATF3 - activating transcription factor…
GO:0016192	vesicle-mediated transport	1.57E-8	4.21E-6	1957-02-01	16514	1585	162	40	[HSPA1A - heat shock 70kda protein 1a, HSPA1B - heat shock 70kda protein 1b, IGKC - immunoglobulin kappa constant, ADAMTS9 - adam metallopeptidase with thrombospondin type 1 motif, 9, LILRB3 - leukocyte immunoglobulin-like receptor, subfamily b (with tm and itim domains), member 3, GPR84 - g protein-coupled receptor 84, UBC - ubiquitin c, SLC11A1 - solute carrier family 11 (proton-coupled divalen…
GO:0051716	cellular response to stimulus	1.79E-8	4.71E-6	2021-11-02	16514	2663	162	55	[HSPA1A - heat shock 70kda protein 1a, HSPA1B - heat shock 70kda protein 1b, NPAS4 - neuronal pas domain protein 4, SBNO2 - strawberry notch homolog 2 (drosophila), AES - amino-terminal enhancer of split, DDIT3 - dna-damage-inducible transcript 3, SPP1 - secreted phosphoprotein 1, SFN - stratifin, LDLR - low density lipoprotein receptor, ATF3 - activating transcription factor 3, TCIRG1 - t-cell, …
GO:0010646	regulation of cell communication	1.86E-8	4.8E-6	1997-01-01	16514	3212	162	62	[HSPA1A - heat shock 70kda protein 1a, HSPA1B - heat shock 70kda protein 1b, NPAS4 - neuronal pas domain protein 4, AES - amino-terminal enhancer of split, TNFRSF12A - tumor necrosis factor receptor superfamily, member 12a, DDIT3 - dna-damage-inducible transcript 3, ABRA - actin-binding rho activating protein, SPP1 - secreted phosphoprotein 1, SFN - stratifin, HOMER1 - homer homolog 1 (drosophila…
GO:0050778	positive regulation of immune response	3.25E-8	8.26E-6	1968-03-01	16514	664	162	24	[HSPA1A - heat shock 70kda protein 1a, ZC3H12A - zinc finger ccch-type containing 12a, ICOSLG - inducible t-cell co-stimulator ligand, HSPA1B - heat shock 70kda protein 1b, C5AR2 - complement component 5a receptor 2, IGKC - immunoglobulin kappa constant, THEMIS2 - thymocyte selection associated family member 2, TGFB1 - transforming growth factor, beta 1, NFKBID - nuclear factor of kappa light pol…
GO:0009966	regulation of signal transduction	3.35E-8	8.37E-6	2021-03-02	16514	2865	162	57	[HSPA1A - heat shock 70kda protein 1a, HSPA1B - heat shock 70kda protein 1b, AES - amino-terminal enhancer of split, TNFRSF12A - tumor necrosis factor receptor superfamily, member 12a, DDIT3 - dna-damage-inducible transcript 3, ABRA - actin-binding rho activating protein, SFN - stratifin, HOMER1 - homer homolog 1 (drosophila), ARC - activity-regulated cytoskeleton-associated protein, ATF3 - activ…
GO:0009893	positive regulation of metabolic process	3.82E-8	9.39E-6	1992-01-01	16514	3353	162	63	[HSPA1A - heat shock 70kda protein 1a, HSPA1B - heat shock 70kda protein 1b, NPAS4 - neuronal pas domain protein 4, SBNO2 - strawberry notch homolog 2 (drosophila), DDIT3 - dna-damage-inducible transcript 3, ABRA - actin-binding rho activating protein, SPP1 - secreted phosphoprotein 1, SLC11A1 - solute carrier family 11 (proton-coupled divalent metal ion transporter), member 1, LDLR - low density…
GO:0043066	negative regulation of apoptotic process	3.96E-8	9.58E-6	1941-03-01	16514	778	162	26	[HSPA1A - heat shock 70kda protein 1a, HSPA1B - heat shock 70kda protein 1b, EFNA1 - ephrin-a1, IER3 - immediate early response 3, DYRK3 - dual-specificity tyrosine-(y)-phosphorylation regulated kinase 3, UBC - ubiquitin c, SFN - stratifin, SNAI1 - snail family zinc finger 1, NR4A2 - nuclear receptor subfamily 4, group a, member 2, BAG3 - bcl2-associated athanogene 3, TNIP2 - tnfaip3 interacting …
GO:0032496	response to lipopolysaccharide	4.19E-8	9.98E-6	1988-05-01	16514	260	162	15	[ZC3H12A - zinc finger ccch-type containing 12a, SBNO2 - strawberry notch homolog 2 (drosophila), JUN - jun proto-oncogene, MAPKAPK2 - mitogen-activated protein kinase-activated protein kinase 2, NFKB2 - nuclear factor of kappa light polypeptide gene enhancer in b-cells 2 (p49/p100), JUND - jun d proto-oncogene, S100A8 - s100 calcium binding protein a8, IL1B - interleukin 1, beta, S100A9 - s100 c…
GO:0032101	regulation of response to external stimulus	5.37E-8	1.26E-5	1935-03-01	16514	790	162	26	[C5AR2 - complement component 5a receptor 2, SBNO2 - strawberry notch homolog 2 (drosophila), IGKC - immunoglobulin kappa constant, SPP1 - secreted phosphoprotein 1, LDLR - low density lipoprotein receptor, ADA - adenosine deaminase, CEBPB - ccaat/enhancer binding protein (c/ebp), beta, ZC3H12A - zinc finger ccch-type containing 12a, TGFB1 - transforming growth factor, beta 1, FEM1A - fem-1 homol…
GO:0043069	negative regulation of programmed cell death	6.09E-8	1.41E-5	1933-03-01	16514	795	162	26	[HSPA1A - heat shock 70kda protein 1a, HSPA1B - heat shock 70kda protein 1b, EFNA1 - ephrin-a1, IER3 - immediate early response 3, DYRK3 - dual-specificity tyrosine-(y)-phosphorylation regulated kinase 3, UBC - ubiquitin c, SFN - stratifin, SNAI1 - snail family zinc finger 1, NR4A2 - nuclear receptor subfamily 4, group a, member 2, BAG3 - bcl2-associated athanogene 3, TNIP2 - tnfaip3 interacting …
GO:1902531	regulation of intracellular signal transduction	8.65E-8	1.97E-5	1938-02-01	16514	1755	162	41	[HSPA1A - heat shock 70kda protein 1a, HSPA1B - heat shock 70kda protein 1b, EFNA1 - ephrin-a1, C5AR2 - complement component 5a receptor 2, DDIT4 - dna-damage-inducible transcript 4, GADD45B - growth arrest and dna-damage-inducible, beta, DDIT3 - dna-damage-inducible transcript 3, IER3 - immediate early response 3, ABRA - actin-binding rho activating protein, DYRK3 - dual-specificity tyrosine-(y)…
GO:0065007	biological regulation	8.75E-8	1.96E-5	2029-01-01	16514	10787	162	136	[HSPA1A - heat shock 70kda protein 1a, HSPA1B - heat shock 70kda protein 1b, NPAS4 - neuronal pas domain protein 4, TNFRSF12A - tumor necrosis factor receptor superfamily, member 12a, DDIT3 - dna-damage-inducible transcript 3, ABRA - actin-binding rho activating protein, SPP1 - secreted phosphoprotein 1, LDLR - low density lipoprotein receptor, ARC - activity-regulated cytoskeleton-associated pro…
GO:0002237	response to molecule of bacterial origin	8.76E-8	1.94E-5	1956-05-01	16514	275	162	15	[ZC3H12A - zinc finger ccch-type containing 12a, SBNO2 - strawberry notch homolog 2 (drosophila), JUN - jun proto-oncogene, MAPKAPK2 - mitogen-activated protein kinase-activated protein kinase 2, NFKB2 - nuclear factor of kappa light polypeptide gene enhancer in b-cells 2 (p49/p100), JUND - jun d proto-oncogene, S100A8 - s100 calcium binding protein a8, IL1B - interleukin 1, beta, S100A9 - s100 c…
GO:0034097	response to cytokine	1.04E-7	2.26E-5	2021-07-04	16514	501	162	20	[ZC3H12A - zinc finger ccch-type containing 12a, SBNO2 - strawberry notch homolog 2 (drosophila), AES - amino-terminal enhancer of split, NFKB2 - nuclear factor of kappa light polypeptide gene enhancer in b-cells 2 (p49/p100), JUN - jun proto-oncogene, MAPKAPK2 - mitogen-activated protein kinase-activated protein kinase 2, CCL4 - chemokine (c-c motif) ligand 4, IFITM2 - interferon induced transme…
GO:0051246	regulation of protein metabolic process	1.05E-7	2.26E-5	2021-06-02	16514	2570	162	52	[HSPA1A - heat shock 70kda protein 1a, HSPA1B - heat shock 70kda protein 1b, SLC11A1 - solute carrier family 11 (proton-coupled divalent metal ion transporter), member 1, SFN - stratifin, LDLR - low density lipoprotein receptor, ATF3 - activating transcription factor 3, ZC3H12A - zinc finger ccch-type containing 12a, NGFR - nerve growth factor receptor, EIF4EBP1 - eukaryotic translation initiatio…
GO:0050900	leukocyte migration	1.06E-7	2.24E-5	1948-05-01	16514	279	162	15	[IGKC - immunoglobulin kappa constant, TGFB1 - transforming growth factor, beta 1, CCL4 - chemokine (c-c motif) ligand 4, S100A8 - s100 calcium binding protein a8, SLC16A3 - solute carrier family 16 (monocarboxylate transporter), member 3, MYO1G - myosin ig, CCL3 - chemokine (c-c motif) ligand 3, S100A9 - s100 calcium binding protein a9, PTPN6 - protein tyrosine phosphatase, non-receptor type 6, …
GO:0060548	negative regulation of cell death	1.07E-7	2.24E-5	2015-03-01	16514	875	162	27	[HSPA1A - heat shock 70kda protein 1a, HSPA1B - heat shock 70kda protein 1b, EFNA1 - ephrin-a1, IER3 - immediate early response 3, DYRK3 - dual-specificity tyrosine-(y)-phosphorylation regulated kinase 3, UBC - ubiquitin c, SFN - stratifin, SNAI1 - snail family zinc finger 1, NR4A2 - nuclear receptor subfamily 4, group a, member 2, BAG3 - bcl2-associated athanogene 3, TNIP2 - tnfaip3 interacting …
GO:2001233	regulation of apoptotic signaling pathway	1.11E-7	2.28E-5	1976-04-01	16514	364	162	17	[HSPA1A - heat shock 70kda protein 1a, HSPA1B - heat shock 70kda protein 1b, NGFR - nerve growth factor receptor, TNFRSF12A - tumor necrosis factor receptor superfamily, member 12a, DDIT3 - dna-damage-inducible transcript 3, S100A8 - s100 calcium binding protein a8, IL1B - interleukin 1, beta, S100A9 - s100 calcium binding protein a9, HSPB1 - heat shock 27kda protein 1, SFN - stratifin, PLAUR - p…
GO:0009968	negative regulation of signal transduction	1.19E-7	2.41E-5	1976-02-01	16514	1180	162	32	[HSPA1A - heat shock 70kda protein 1a, HSPA1B - heat shock 70kda protein 1b, EFNA1 - ephrin-a1, DDIT4 - dna-damage-inducible transcript 4, AES - amino-terminal enhancer of split, DDIT3 - dna-damage-inducible transcript 3, UBC - ubiquitin c, DYRK3 - dual-specificity tyrosine-(y)-phosphorylation regulated kinase 3, EGR1 - early growth response 1, EIF4A3 - eukaryotic translation initiation factor 4a…
GO:0043620	regulation of DNA-templated transcription in response to stress	1.63E-7	3.27E-5	2021-02-09	16514	113	162	10	[EGR1 - early growth response 1, HSPA1A - heat shock 70kda protein 1a, BAG3 - bcl2-associated athanogene 3, JUN - jun proto-oncogene, DDIT3 - dna-damage-inducible transcript 3, RPS6KA1 - ribosomal protein s6 kinase, 90kda, polypeptide 1, ATF3 - activating transcription factor 3, CEBPB - ccaat/enhancer binding protein (c/ebp), beta, UBC - ubiquitin c, DNAJB1 - dnaj (hsp40) homolog, subfamily b, me…
GO:0051094	positive regulation of developmental process	1.63E-7	3.23E-5	1967-02-01	16514	1260	162	33	[HSPA1A - heat shock 70kda protein 1a, HSPA1B - heat shock 70kda protein 1b, NFKBID - nuclear factor of kappa light polypeptide gene enhancer in b-cells inhibitor, delta, JUN - jun proto-oncogene, JUND - jun d proto-oncogene, JUNB - jun b proto-oncogene, EGR1 - early growth response 1, SFN - stratifin, SNAI1 - snail family zinc finger 1, PNP - purine nucleoside phosphorylase, ADA - adenosine deam…
GO:0010648	negative regulation of cell communication	1.82E-7	3.56E-5	1966-02-01	16514	1266	162	33	[HSPA1A - heat shock 70kda protein 1a, HSPA1B - heat shock 70kda protein 1b, EFNA1 - ephrin-a1, DDIT4 - dna-damage-inducible transcript 4, AES - amino-terminal enhancer of split, DDIT3 - dna-damage-inducible transcript 3, UBC - ubiquitin c, DYRK3 - dual-specificity tyrosine-(y)-phosphorylation regulated kinase 3, EGR1 - early growth response 1, EIF4A3 - eukaryotic translation initiation factor 4a…
GO:0023057	negative regulation of signaling	1.89E-7	3.65E-5	1965-02-01	16514	1268	162	33	[HSPA1A - heat shock 70kda protein 1a, HSPA1B - heat shock 70kda protein 1b, EFNA1 - ephrin-a1, DDIT4 - dna-damage-inducible transcript 4, AES - amino-terminal enhancer of split, DDIT3 - dna-damage-inducible transcript 3, UBC - ubiquitin c, DYRK3 - dual-specificity tyrosine-(y)-phosphorylation regulated kinase 3, EGR1 - early growth response 1, EIF4A3 - eukaryotic translation initiation factor 4a…
GO:0010605	negative regulation of macromolecule metabolic process	1.92E-7	3.67E-5	2021-07-02	16514	2465	162	50	[HSPA1A - heat shock 70kda protein 1a, HSPA1B - heat shock 70kda protein 1b, SBNO2 - strawberry notch homolog 2 (drosophila), AES - amino-terminal enhancer of split, DDIT3 - dna-damage-inducible transcript 3, SLC11A1 - solute carrier family 11 (proton-coupled divalent metal ion transporter), member 1, SFN - stratifin, LDLR - low density lipoprotein receptor, ATF3 - activating transcription factor…
GO:0050865	regulation of cell activation	2.14E-7	4.02E-5	1989-03-01	16514	524	162	20	[STXBP2 - syntaxin binding protein 2, ZC3H12A - zinc finger ccch-type containing 12a, ICOSLG - inducible t-cell co-stimulator ligand, IGKC - immunoglobulin kappa constant, TGFB1 - transforming growth factor, beta 1, NFKBID - nuclear factor of kappa light polypeptide gene enhancer in b-cells inhibitor, delta, IL1B - interleukin 1, beta, CCL3 - chemokine (c-c motif) ligand 3, PTPN6 - protein tyrosi…
GO:2000026	regulation of multicellular organismal development	2.24E-7	4.17E-5	2027-02-01	16514	1888	162	42	[HSPA1A - heat shock 70kda protein 1a, HSPA1B - heat shock 70kda protein 1b, EFNA1 - ephrin-a1, ADAMTS9 - adam metallopeptidase with thrombospondin type 1 motif, 9, LILRB3 - leukocyte immunoglobulin-like receptor, subfamily b (with tm and itim domains), member 3, NFKBID - nuclear factor of kappa light polypeptide gene enhancer in b-cells inhibitor, delta, JUN - jun proto-oncogene, DDIT3 - dna-dam…
GO:0032268	regulation of cellular protein metabolic process	2.64E-7	4.85E-5	2021-07-02	16514	2414	162	49	[HSPA1A - heat shock 70kda protein 1a, HSPA1B - heat shock 70kda protein 1b, SLC11A1 - solute carrier family 11 (proton-coupled divalent metal ion transporter), member 1, SFN - stratifin, LDLR - low density lipoprotein receptor, ATF3 - activating transcription factor 3, ZC3H12A - zinc finger ccch-type containing 12a, NGFR - nerve growth factor receptor, EIF4EBP1 - eukaryotic translation initiatio…
GO:0031324	negative regulation of cellular metabolic process	2.76E-7	5e-05	2021-09-02	16514	2342	162	48	[HSPA1A - heat shock 70kda protein 1a, ERF - ets2 repressor factor, HSPA1B - heat shock 70kda protein 1b, EFNA1 - ephrin-a1, DDIT4 - dna-damage-inducible transcript 4, SBNO2 - strawberry notch homolog 2 (drosophila), AES - amino-terminal enhancer of split, JUN - jun proto-oncogene, DDIT3 - dna-damage-inducible transcript 3, UBC - ubiquitin c, EGR1 - early growth response 1, EIF4A3 - eukaryotic tr…
GO:0060255	regulation of macromolecule metabolic process	2.99E-7	5.37E-5	1956-01-01	16514	5671	162	87	[HSPA1A - heat shock 70kda protein 1a, HSPA1B - heat shock 70kda protein 1b, NPAS4 - neuronal pas domain protein 4, SBNO2 - strawberry notch homolog 2 (drosophila), AES - amino-terminal enhancer of split, DDIT3 - dna-damage-inducible transcript 3, ABRA - actin-binding rho activating protein, SPP1 - secreted phosphoprotein 1, SLC11A1 - solute carrier family 11 (proton-coupled divalent metal ion tr…
GO:0002694	regulation of leukocyte activation	3.25E-7	5.77E-5	1997-03-01	16514	488	162	19	[STXBP2 - syntaxin binding protein 2, ZC3H12A - zinc finger ccch-type containing 12a, ICOSLG - inducible t-cell co-stimulator ligand, IGKC - immunoglobulin kappa constant, TGFB1 - transforming growth factor, beta 1, NFKBID - nuclear factor of kappa light polypeptide gene enhancer in b-cells inhibitor, delta, IL1B - interleukin 1, beta, CCL3 - chemokine (c-c motif) ligand 3, PTPN6 - protein tyrosi…
GO:0032879	regulation of localization	3.43E-7	6.01E-5	2021-03-02	16514	2511	162	50	[HSPA1A - heat shock 70kda protein 1a, DDIT3 - dna-damage-inducible transcript 3, SPP1 - secreted phosphoprotein 1, SLC11A1 - solute carrier family 11 (proton-coupled divalent metal ion transporter), member 1, SFN - stratifin, HOMER1 - homer homolog 1 (drosophila), ARC - activity-regulated cytoskeleton-associated protein, TCIRG1 - t-cell, immune regulator 1, atpase, h+ transporting, lysosomal v0 …
GO:0050790	regulation of catalytic activity	3.57E-7	6.19E-5	2021-09-02	16514	2287	162	47	[HSPA1A - heat shock 70kda protein 1a, EFNA1 - ephrin-a1, GADD45B - growth arrest and dna-damage-inducible, beta, JUN - jun proto-oncogene, UBC - ubiquitin c, EGR1 - early growth response 1, SLC11A1 - solute carrier family 11 (proton-coupled divalent metal ion transporter), member 1, SFN - stratifin, NR4A2 - nuclear receptor subfamily 4, group a, member 2, BAG3 - bcl2-associated athanogene 3, RPS…
GO:0050793	regulation of developmental process	3.65E-7	6.26E-5	2021-07-02	16514	2364	162	48	[HSPA1A - heat shock 70kda protein 1a, HSPA1B - heat shock 70kda protein 1b, EFNA1 - ephrin-a1, ADAMTS9 - adam metallopeptidase with thrombospondin type 1 motif, 9, LILRB3 - leukocyte immunoglobulin-like receptor, subfamily b (with tm and itim domains), member 3, NFKBID - nuclear factor of kappa light polypeptide gene enhancer in b-cells inhibitor, delta, JUN - jun proto-oncogene, DDIT3 - dna-dam…
GO:0019222	regulation of metabolic process	4.58E-7	7.75E-5	1951-01-01	16514	6199	162	92	[HSPA1A - heat shock 70kda protein 1a, HSPA1B - heat shock 70kda protein 1b, NPAS4 - neuronal pas domain protein 4, SBNO2 - strawberry notch homolog 2 (drosophila), AES - amino-terminal enhancer of split, DDIT3 - dna-damage-inducible transcript 3, ABRA - actin-binding rho activating protein, SPP1 - secreted phosphoprotein 1, SLC11A1 - solute carrier family 11 (proton-coupled divalent metal ion tr…
GO:0051240	positive regulation of multicellular organismal process	5.49E-7	9.21E-5	1936-02-01	16514	1598	162	37	[HSPA1A - heat shock 70kda protein 1a, HSPA1B - heat shock 70kda protein 1b, NFKBID - nuclear factor of kappa light polypeptide gene enhancer in b-cells inhibitor, delta, HILPDA - hypoxia inducible lipid droplet-associated, JUN - jun proto-oncogene, DDIT3 - dna-damage-inducible transcript 3, JUND - jun d proto-oncogene, SPP1 - secreted phosphoprotein 1, EGR1 - early growth response 1, SLC11A1 - s…
GO:0065008	regulation of biological quality	5.58E-7	9.25E-5	1981-01-01	16514	3432	162	61	[HSPA1A - heat shock 70kda protein 1a, HSPA1B - heat shock 70kda protein 1b, NPAS4 - neuronal pas domain protein 4, DDIT3 - dna-damage-inducible transcript 3, IFI30 - interferon, gamma-inducible protein 30, SPP1 - secreted phosphoprotein 1, SLC11A1 - solute carrier family 11 (proton-coupled divalent metal ion transporter), member 1, SFN - stratifin, LDLR - low density lipoprotein receptor, HOMER1…
GO:0051171	regulation of nitrogen compound metabolic process	5.77E-7	9.47E-5	1957-01-01	16514	5372	162	83	[HSPA1A - heat shock 70kda protein 1a, HSPA1B - heat shock 70kda protein 1b, NPAS4 - neuronal pas domain protein 4, SBNO2 - strawberry notch homolog 2 (drosophila), AES - amino-terminal enhancer of split, DDIT3 - dna-damage-inducible transcript 3, ABRA - actin-binding rho activating protein, SPP1 - secreted phosphoprotein 1, SLC11A1 - solute carrier family 11 (proton-coupled divalent metal ion tr…
GO:0051085	chaperone cofactor-dependent protein refolding	5.96E-7	9.67E-5	2021-11-19	16514	32	162	6	[HSPA1A - heat shock 70kda protein 1a, HSPA1B - heat shock 70kda protein 1b, HSPA7 - heat shock 70kda protein 7 (hsp70b), HSPE1 - heat shock 10kda protein 1 (chaperonin 10), HSPA6 - heat shock 70kda protein 6 (hsp70b'), DNAJB1 - dnaj (hsp40) homolog, subfamily b, member 1]
GO:0010628	positive regulation of gene expression	8.55E-7	1.37E-4	2019-02-01	16514	1911	162	41	[HSPA1A - heat shock 70kda protein 1a, HSPA1B - heat shock 70kda protein 1b, NPAS4 - neuronal pas domain protein 4, SBNO2 - strawberry notch homolog 2 (drosophila), JUN - jun proto-oncogene, DDIT3 - dna-damage-inducible transcript 3, JUND - jun d proto-oncogene, JUNB - jun b proto-oncogene, ABRA - actin-binding rho activating protein, UBC - ubiquitin c, SPP1 - secreted phosphoprotein 1, EGR1 - ea…
GO:0033993	response to lipid	9.13E-7	1.45E-4	2028-03-01	16514	683	162	22	[ZC3H12A - zinc finger ccch-type containing 12a, DDIT4 - dna-damage-inducible transcript 4, NPAS4 - neuronal pas domain protein 4, SBNO2 - strawberry notch homolog 2 (drosophila), TGFB1 - transforming growth factor, beta 1, NFKB2 - nuclear factor of kappa light polypeptide gene enhancer in b-cells 2 (p49/p100), JUN - jun proto-oncogene, MAPKAPK2 - mitogen-activated protein kinase-activated protei…
GO:0044093	positive regulation of molecular function	9.18E-7	1.44E-4	1931-02-01	16514	1632	162	37	[HSPA1A - heat shock 70kda protein 1a, HSPA1B - heat shock 70kda protein 1b, EFNA1 - ephrin-a1, GADD45B - growth arrest and dna-damage-inducible, beta, JUN - jun proto-oncogene, DDIT3 - dna-damage-inducible transcript 3, ABRA - actin-binding rho activating protein, UBC - ubiquitin c, EGR1 - early growth response 1, SLC11A1 - solute carrier family 11 (proton-coupled divalent metal ion transporter)…
GO:0045597	positive regulation of cell differentiation	9.6E-7	1.49E-4	1989-02-01	16514	917	162	26	[HSPA1A - heat shock 70kda protein 1a, HSPA1B - heat shock 70kda protein 1b, NFKBID - nuclear factor of kappa light polypeptide gene enhancer in b-cells inhibitor, delta, JUN - jun proto-oncogene, JUND - jun d proto-oncogene, JUNB - jun b proto-oncogene, SFN - stratifin, SNAI1 - snail family zinc finger 1, PNP - purine nucleoside phosphorylase, ADA - adenosine deaminase, TNFSF9 - tumor necrosis f…
GO:0045944	positive regulation of transcription by RNA polymerase II	1.05E-6	1.61E-4	1967-02-01	16514	1107	162	29	[NPAS4 - neuronal pas domain protein 4, SBNO2 - strawberry notch homolog 2 (drosophila), JUN - jun proto-oncogene, DDIT3 - dna-damage-inducible transcript 3, JUND - jun d proto-oncogene, ABRA - actin-binding rho activating protein, JUNB - jun b proto-oncogene, UBC - ubiquitin c, EGR1 - early growth response 1, SLC11A1 - solute carrier family 11 (proton-coupled divalent metal ion transporter), mem…
GO:0043618	regulation of transcription from RNA polymerase II promoter in response to stress	1.15E-6	1.75E-4	1949-08-01	16514	108	162	9	[EGR1 - early growth response 1, HSPA1A - heat shock 70kda protein 1a, BAG3 - bcl2-associated athanogene 3, JUN - jun proto-oncogene, DDIT3 - dna-damage-inducible transcript 3, ATF3 - activating transcription factor 3, CEBPB - ccaat/enhancer binding protein (c/ebp), beta, UBC - ubiquitin c, DNAJB1 - dnaj (hsp40) homolog, subfamily b, member 1]
GO:0080090	regulation of primary metabolic process	1.15E-6	1.74E-4	1954-01-01	16514	5547	162	84	[HSPA1A - heat shock 70kda protein 1a, HSPA1B - heat shock 70kda protein 1b, NPAS4 - neuronal pas domain protein 4, SBNO2 - strawberry notch homolog 2 (drosophila), AES - amino-terminal enhancer of split, DDIT3 - dna-damage-inducible transcript 3, ABRA - actin-binding rho activating protein, SPP1 - secreted phosphoprotein 1, SLC11A1 - solute carrier family 11 (proton-coupled divalent metal ion tr…
GO:0061077	chaperone-mediated protein folding	1.19E-6	1.78E-4	1974-12-01	16514	56	162	7	[HSPB1 - heat shock 27kda protein 1, HSPA1A - heat shock 70kda protein 1a, HSPA1B - heat shock 70kda protein 1b, HSPA7 - heat shock 70kda protein 7 (hsp70b), HSPE1 - heat shock 10kda protein 1 (chaperonin 10), HSPA6 - heat shock 70kda protein 6 (hsp70b'), DNAJB1 - dnaj (hsp40) homolog, subfamily b, member 1]
GO:0051084	'de novo' posttranslational protein folding	1.24E-6	1.84E-4	16.99	16514	36	162	6	[HSPA1A - heat shock 70kda protein 1a, HSPA1B - heat shock 70kda protein 1b, HSPA7 - heat shock 70kda protein 7 (hsp70b), HSPE1 - heat shock 10kda protein 1 (chaperonin 10), HSPA6 - heat shock 70kda protein 6 (hsp70b'), DNAJB1 - dnaj (hsp40) homolog, subfamily b, member 1]
GO:0009892	negative regulation of metabolic process	1.26E-6	1.85E-4	1993-01-01	16514	2699	162	51	[HSPA1A - heat shock 70kda protein 1a, HSPA1B - heat shock 70kda protein 1b, SBNO2 - strawberry notch homolog 2 (drosophila), AES - amino-terminal enhancer of split, DDIT3 - dna-damage-inducible transcript 3, SLC11A1 - solute carrier family 11 (proton-coupled divalent metal ion transporter), member 1, SFN - stratifin, LDLR - low density lipoprotein receptor, ATF3 - activating transcription factor…
GO:0001817	regulation of cytokine production	1.7E-6	2.46E-4	2028-03-01	16514	653	162	21	[HSPA1A - heat shock 70kda protein 1a, ZC3H12A - zinc finger ccch-type containing 12a, HSPA1B - heat shock 70kda protein 1b, ICOSLG - inducible t-cell co-stimulator ligand, C5AR2 - complement component 5a receptor 2, TGFB1 - transforming growth factor, beta 1, NFKB2 - nuclear factor of kappa light polypeptide gene enhancer in b-cells 2 (p49/p100), MAPKAPK2 - mitogen-activated protein kinase-activ…
GO:0002764	immune response-regulating signaling pathway	1.77E-6	2.55E-4	1990-03-01	16514	444	162	17	[ICOSLG - inducible t-cell co-stimulator ligand, ZC3H12A - zinc finger ccch-type containing 12a, C5AR2 - complement component 5a receptor 2, IGKC - immunoglobulin kappa constant, THEMIS2 - thymocyte selection associated family member 2, NFKBID - nuclear factor of kappa light polypeptide gene enhancer in b-cells inhibitor, delta, JUN - jun proto-oncogene, MAPKAPK2 - mitogen-activated protein kinas…
GO:0051248	negative regulation of protein metabolic process	1.82E-6	2.59E-4	1972-02-01	16514	1011	162	27	[HSPA1A - heat shock 70kda protein 1a, HSPA1B - heat shock 70kda protein 1b, EFNA1 - ephrin-a1, DDIT4 - dna-damage-inducible transcript 4, EIF4A3 - eukaryotic translation initiation factor 4a3, SFN - stratifin, LDLR - low density lipoprotein receptor, RPS6KA1 - ribosomal protein s6 kinase, 90kda, polypeptide 1, ATF3 - activating transcription factor 3, ZC3H12A - zinc finger ccch-type containing 1…
GO:0010942	positive regulation of cell death	1.91E-6	2.7E-4	2025-03-01	16514	658	162	21	[ZC3H12A - zinc finger ccch-type containing 12a, RNF122 - ring finger protein 122, DDIT4 - dna-damage-inducible transcript 4, NGFR - nerve growth factor receptor, GADD45B - growth arrest and dna-damage-inducible, beta, AES - amino-terminal enhancer of split, TNFRSF12A - tumor necrosis factor receptor superfamily, member 12a, GADD45G - growth arrest and dna-damage-inducible, gamma, JUN - jun proto…
GO:0045595	regulation of cell differentiation	1.92E-6	2.69E-4	2024-02-01	16514	1683	162	37	[HSPA1A - heat shock 70kda protein 1a, HSPA1B - heat shock 70kda protein 1b, EFNA1 - ephrin-a1, LILRB3 - leukocyte immunoglobulin-like receptor, subfamily b (with tm and itim domains), member 3, NFKBID - nuclear factor of kappa light polypeptide gene enhancer in b-cells inhibitor, delta, JUN - jun proto-oncogene, DDIT3 - dna-damage-inducible transcript 3, JUND - jun d proto-oncogene, JUNB - jun b…
GO:0032270	positive regulation of cellular protein metabolic process	1.96E-6	2.71E-4	1935-02-01	16514	1475	162	34	[HSPA1A - heat shock 70kda protein 1a, HSPA1B - heat shock 70kda protein 1b, EFNA1 - ephrin-a1, C5AR2 - complement component 5a receptor 2, GADD45B - growth arrest and dna-damage-inducible, beta, UBC - ubiquitin c, EGR1 - early growth response 1, EIF4A3 - eukaryotic translation initiation factor 4a3, SLC11A1 - solute carrier family 11 (proton-coupled divalent metal ion transporter), member 1, LDL…
GO:0051247	positive regulation of protein metabolic process	2.11E-6	2.89E-4	1930-02-01	16514	1549	162	35	[HSPA1A - heat shock 70kda protein 1a, EFNA1 - ephrin-a1, HSPA1B - heat shock 70kda protein 1b, C5AR2 - complement component 5a receptor 2, GADD45B - growth arrest and dna-damage-inducible, beta, UBC - ubiquitin c, EGR1 - early growth response 1, EIF4A3 - eukaryotic translation initiation factor 4a3, SLC11A1 - solute carrier family 11 (proton-coupled divalent metal ion transporter), member 1, LDL…
GO:0043408	regulation of MAPK cascade	2.32E-6	3.15E-4	2021-03-01	16514	666	162	21	[ZC3H12A - zinc finger ccch-type containing 12a, EFNA1 - ephrin-a1, C5AR2 - complement component 5a receptor 2, TGFB1 - transforming growth factor, beta 1, GADD45B - growth arrest and dna-damage-inducible, beta, GADD45G - growth arrest and dna-damage-inducible, gamma, MAPKAPK2 - mitogen-activated protein kinase-activated protein kinase 2, CCL4 - chemokine (c-c motif) ligand 4, IL1B - interleukin …
GO:0006458	'de novo' protein folding	2.37E-6	3.19E-4	15.29	16514	40	162	6	[HSPA1A - heat shock 70kda protein 1a, HSPA1B - heat shock 70kda protein 1b, HSPA7 - heat shock 70kda protein 7 (hsp70b), HSPE1 - heat shock 10kda protein 1 (chaperonin 10), HSPA6 - heat shock 70kda protein 6 (hsp70b'), DNAJB1 - dnaj (hsp40) homolog, subfamily b, member 1]
GO:0002757	immune response-activating signal transduction	2.76E-6	3.69E-4	1999-03-01	16514	409	162	16	[ICOSLG - inducible t-cell co-stimulator ligand, ZC3H12A - zinc finger ccch-type containing 12a, C5AR2 - complement component 5a receptor 2, IGKC - immunoglobulin kappa constant, THEMIS2 - thymocyte selection associated family member 2, NFKBID - nuclear factor of kappa light polypeptide gene enhancer in b-cells inhibitor, delta, MAPKAPK2 - mitogen-activated protein kinase-activated protein kinase…
GO:0009967	positive regulation of signal transduction	2.97E-6	3.94E-4	1931-02-01	16514	1503	162	34	[HSPA1A - heat shock 70kda protein 1a, HSPA1B - heat shock 70kda protein 1b, EFNA1 - ephrin-a1, C5AR2 - complement component 5a receptor 2, GADD45B - growth arrest and dna-damage-inducible, beta, TNFRSF12A - tumor necrosis factor receptor superfamily, member 12a, DDIT3 - dna-damage-inducible transcript 3, ABRA - actin-binding rho activating protein, UBC - ubiquitin c, SFN - stratifin, PLEKHF1 - p…
GO:0040011	locomotion	3.1E-6	4.07E-4	1971-02-01	16514	977	162	26	[EFNA1 - ephrin-a1, DDIT4 - dna-damage-inducible transcript 4, C5AR2 - complement component 5a receptor 2, IGKC - immunoglobulin kappa constant, SLC16A3 - solute carrier family 16 (monocarboxylate transporter), member 3, SNAI1 - snail family zinc finger 1, CXCL16 - chemokine (c-x-c motif) ligand 16, NR4A2 - nuclear receptor subfamily 4, group a, member 2, ARC - activity-regulated cytoskeleton-ass…
GO:0051254	positive regulation of RNA metabolic process	3.21E-6	4.18E-4	2026-02-01	16514	1578	162	35	[HSPA1A - heat shock 70kda protein 1a, NPAS4 - neuronal pas domain protein 4, SBNO2 - strawberry notch homolog 2 (drosophila), JUN - jun proto-oncogene, DDIT3 - dna-damage-inducible transcript 3, JUND - jun d proto-oncogene, JUNB - jun b proto-oncogene, ABRA - actin-binding rho activating protein, UBC - ubiquitin c, SPP1 - secreted phosphoprotein 1, EGR1 - early growth response 1, SLC11A1 - solut…
GO:0006955	immune response	3.21E-6	4.15E-4	1986-02-01	16514	856	162	24	[ICOSLG - inducible t-cell co-stimulator ligand, IGKC - immunoglobulin kappa constant, IL4I1 - interleukin 4 induced 1, LILRB3 - leukocyte immunoglobulin-like receptor, subfamily b (with tm and itim domains), member 3, NFKB2 - nuclear factor of kappa light polypeptide gene enhancer in b-cells 2 (p49/p100), CCL4 - chemokine (c-c motif) ligand 4, IL1RN - interleukin 1 receptor antagonist, TREML1 - …
GO:0031323	regulation of cellular metabolic process	3.37E-6	4.32E-4	1951-01-01	16514	5679	162	84	[HSPA1A - heat shock 70kda protein 1a, HSPA1B - heat shock 70kda protein 1b, NPAS4 - neuronal pas domain protein 4, SBNO2 - strawberry notch homolog 2 (drosophila), AES - amino-terminal enhancer of split, DDIT3 - dna-damage-inducible transcript 3, ABRA - actin-binding rho activating protein, SPP1 - secreted phosphoprotein 1, SLC11A1 - solute carrier family 11 (proton-coupled divalent metal ion tr…
GO:0043085	positive regulation of catalytic activity	3.57E-6	4.53E-4	1941-02-01	16514	1310	162	31	[HSPA1A - heat shock 70kda protein 1a, EFNA1 - ephrin-a1, GADD45B - growth arrest and dna-damage-inducible, beta, JUN - jun proto-oncogene, UBC - ubiquitin c, EGR1 - early growth response 1, SLC11A1 - solute carrier family 11 (proton-coupled divalent metal ion transporter), member 1, NR4A2 - nuclear receptor subfamily 4, group a, member 2, SLC39A10 - solute carrier family 39 (zinc transporter), m…
GO:0042127	regulation of cell proliferation	4.01E-6	5.05E-4	1931-02-01	16514	1454	162	33	[HSPA1A - heat shock 70kda protein 1a, HSPA1B - heat shock 70kda protein 1b, C5AR2 - complement component 5a receptor 2, JUN - jun proto-oncogene, HILPDA - hypoxia inducible lipid droplet-associated, JUND - jun d proto-oncogene, JUNB - jun b proto-oncogene, IFI30 - interferon, gamma-inducible protein 30, AZGP1 - alpha-2-glycoprotein 1, zinc-binding, EGR1 - early growth response 1, SFN - stratifin…
GO:0097201	negative regulation of transcription from RNA polymerase II promoter in response to stress	4.15E-6	5.19E-4	33.98	16514	12	162	4	[HSPA1A - heat shock 70kda protein 1a, BAG3 - bcl2-associated athanogene 3, JUN - jun proto-oncogene, DNAJB1 - dnaj (hsp40) homolog, subfamily b, member 1]
GO:1902533	positive regulation of intracellular signal transduction	4.98E-6	6.18E-4	1964-02-01	16514	1003	162	26	[HSPA1A - heat shock 70kda protein 1a, HSPA1B - heat shock 70kda protein 1b, EFNA1 - ephrin-a1, C5AR2 - complement component 5a receptor 2, GADD45B - growth arrest and dna-damage-inducible, beta, DDIT3 - dna-damage-inducible transcript 3, ABRA - actin-binding rho activating protein, UBC - ubiquitin c, PLEKHF1 - pleckstrin homology domain containing, family f (with fyve domain) member 1, TNIP2 - t…
GO:0009607	response to biotic stimulus	5.43E-6	6.68E-4	1994-02-01	16514	762	162	22	[ZC3H12A - zinc finger ccch-type containing 12a, DDIT4 - dna-damage-inducible transcript 4, SBNO2 - strawberry notch homolog 2 (drosophila), IGKC - immunoglobulin kappa constant, NFKB2 - nuclear factor of kappa light polypeptide gene enhancer in b-cells 2 (p49/p100), ISG20 - interferon stimulated exonuclease gene 20kda, JUN - jun proto-oncogene, MAPKAPK2 - mitogen-activated protein kinase-activat…
GO:0034620	cellular response to unfolded protein	5.79E-6	7.07E-4	18.88	16514	27	162	5	[HSPA1A - heat shock 70kda protein 1a, HSPA1B - heat shock 70kda protein 1b, BAG3 - bcl2-associated athanogene 3, HSPA7 - heat shock 70kda protein 7 (hsp70b), HSPA6 - heat shock 70kda protein 6 (hsp70b')]
GO:0006935	chemotaxis	5.8E-6	7.02E-4	1957-04-01	16514	290	162	13	[C5AR2 - complement component 5a receptor 2, CCL4 - chemokine (c-c motif) ligand 4, S100A8 - s100 calcium binding protein a8, CCL3 - chemokine (c-c motif) ligand 3, S100A9 - s100 calcium binding protein a9, PLAUR - plasminogen activator, urokinase receptor, CXCL16 - chemokine (c-x-c motif) ligand 16, C5AR1 - complement component 5a receptor 1, NR4A1 - nuclear receptor subfamily 4, group a, member…
GO:0042330	taxis	6.25E-6	7.5E-4	1954-04-01	16514	292	162	13	[C5AR2 - complement component 5a receptor 2, CCL4 - chemokine (c-c motif) ligand 4, S100A8 - s100 calcium binding protein a8, CCL3 - chemokine (c-c motif) ligand 3, S100A9 - s100 calcium binding protein a9, PLAUR - plasminogen activator, urokinase receptor, CXCL16 - chemokine (c-x-c motif) ligand 16, C5AR1 - complement component 5a receptor 1, NR4A1 - nuclear receptor subfamily 4, group a, member…
GO:0045893	positive regulation of transcription, DNA-templated	6.65E-6	7.92E-4	2026-02-01	16514	1489	162	33	[NPAS4 - neuronal pas domain protein 4, SBNO2 - strawberry notch homolog 2 (drosophila), JUN - jun proto-oncogene, DDIT3 - dna-damage-inducible transcript 3, JUND - jun d proto-oncogene, ABRA - actin-binding rho activating protein, JUNB - jun b proto-oncogene, UBC - ubiquitin c, SPP1 - secreted phosphoprotein 1, EGR1 - early growth response 1, SLC11A1 - solute carrier family 11 (proton-coupled di…
GO:1903508	positive regulation of nucleic acid-templated transcription	6.65E-6	7.86E-4	2026-02-01	16514	1489	162	33	[NPAS4 - neuronal pas domain protein 4, SBNO2 - strawberry notch homolog 2 (drosophila), JUN - jun proto-oncogene, DDIT3 - dna-damage-inducible transcript 3, JUND - jun d proto-oncogene, ABRA - actin-binding rho activating protein, JUNB - jun b proto-oncogene, UBC - ubiquitin c, SPP1 - secreted phosphoprotein 1, EGR1 - early growth response 1, SLC11A1 - solute carrier family 11 (proton-coupled di…
GO:0032269	negative regulation of cellular protein metabolic process	6.67E-6	7.83E-4	1967-02-01	16514	956	162	25	[HSPA1A - heat shock 70kda protein 1a, HSPA1B - heat shock 70kda protein 1b, EFNA1 - ephrin-a1, DDIT4 - dna-damage-inducible transcript 4, EIF4A3 - eukaryotic translation initiation factor 4a3, SFN - stratifin, RPS6KA1 - ribosomal protein s6 kinase, 90kda, polypeptide 1, ATF3 - activating transcription factor 3, ZC3H12A - zinc finger ccch-type containing 12a, NGFR - nerve growth factor receptor, …
GO:1902680	positive regulation of RNA biosynthetic process	6.74E-6	7.85E-4	2026-02-01	16514	1490	162	33	[NPAS4 - neuronal pas domain protein 4, SBNO2 - strawberry notch homolog 2 (drosophila), JUN - jun proto-oncogene, DDIT3 - dna-damage-inducible transcript 3, JUND - jun d proto-oncogene, ABRA - actin-binding rho activating protein, JUNB - jun b proto-oncogene, UBC - ubiquitin c, SPP1 - secreted phosphoprotein 1, EGR1 - early growth response 1, SLC11A1 - solute carrier family 11 (proton-coupled di…
GO:0043065	positive regulation of apoptotic process	6.87E-6	7.94E-4	2023-03-01	16514	600	162	19	[ZC3H12A - zinc finger ccch-type containing 12a, RNF122 - ring finger protein 122, NGFR - nerve growth factor receptor, GADD45B - growth arrest and dna-damage-inducible, beta, AES - amino-terminal enhancer of split, TNFRSF12A - tumor necrosis factor receptor superfamily, member 12a, GADD45G - growth arrest and dna-damage-inducible, gamma, JUN - jun proto-oncogene, DDIT3 - dna-damage-inducible tra…
GO:1902532	negative regulation of intracellular signal transduction	7.77E-6	8.91E-4	1949-03-01	16514	496	162	17	[HSPA1A - heat shock 70kda protein 1a, ZC3H12A - zinc finger ccch-type containing 12a, EFNA1 - ephrin-a1, DDIT4 - dna-damage-inducible transcript 4, DDIT3 - dna-damage-inducible transcript 3, DYRK3 - dual-specificity tyrosine-(y)-phosphorylation regulated kinase 3, PER1 - period circadian clock 1, IL1B - interleukin 1, beta, HSPB1 - heat shock 27kda protein 1, PTPN6 - protein tyrosine phosphatase…
GO:0043068	positive regulation of programmed cell death	7.91E-6	9.01E-4	2020-03-01	16514	606	162	19	[ZC3H12A - zinc finger ccch-type containing 12a, RNF122 - ring finger protein 122, NGFR - nerve growth factor receptor, GADD45B - growth arrest and dna-damage-inducible, beta, AES - amino-terminal enhancer of split, TNFRSF12A - tumor necrosis factor receptor superfamily, member 12a, GADD45G - growth arrest and dna-damage-inducible, gamma, JUN - jun proto-oncogene, DDIT3 - dna-damage-inducible tra…
GO:0010647	positive regulation of cell communication	8.08E-6	9.13E-4	2017-02-01	16514	1645	162	35	[HSPA1A - heat shock 70kda protein 1a, EFNA1 - ephrin-a1, HSPA1B - heat shock 70kda protein 1b, C5AR2 - complement component 5a receptor 2, GADD45B - growth arrest and dna-damage-inducible, beta, TNFRSF12A - tumor necrosis factor receptor superfamily, member 12a, DDIT3 - dna-damage-inducible transcript 3, ABRA - actin-binding rho activating protein, UBC - ubiquitin c, SPP1 - secreted phosphoprote…
GO:0002822	regulation of adaptive immune response based on somatic recombination of immune receptors built from immunoglobulin superfamily domains	8.26E-6	9.27E-4	1970-06-01	16514	137	162	9	[AZGP1 - alpha-2-glycoprotein 1, zinc-binding, ZC3H12A - zinc finger ccch-type containing 12a, SLC11A1 - solute carrier family 11 (proton-coupled divalent metal ion transporter), member 1, PTPN6 - protein tyrosine phosphatase, non-receptor type 6, TGFB1 - transforming growth factor, beta 1, NFKBID - nuclear factor of kappa light polypeptide gene enhancer in b-cells inhibitor, delta, ADA - adenosi…
GO:0019221	cytokine-mediated signaling pathway	8.49E-6	9.45E-4	2018-03-01	16514	609	162	19	[TGFB1 - transforming growth factor, beta 1, TNFRSF12A - tumor necrosis factor receptor superfamily, member 12a, ISG20 - interferon stimulated exonuclease gene 20kda, NFKBIA - nuclear factor of kappa light polypeptide gene enhancer in b-cells inhibitor, alpha, CCL4 - chemokine (c-c motif) ligand 4, IL1RN - interleukin 1 receptor antagonist, JUNB - jun b proto-oncogene, IFITM2 - interferon induced…
GO:0023056	positive regulation of signaling	8.99E-6	9.93E-4	2016-02-01	16514	1653	162	35	[HSPA1A - heat shock 70kda protein 1a, EFNA1 - ephrin-a1, HSPA1B - heat shock 70kda protein 1b, C5AR2 - complement component 5a receptor 2, GADD45B - growth arrest and dna-damage-inducible, beta, TNFRSF12A - tumor necrosis factor receptor superfamily, member 12a, DDIT3 - dna-damage-inducible transcript 3, ABRA - actin-binding rho activating protein, UBC - ubiquitin c, SPP1 - secreted phosphoprote…
GO:1902105	regulation of leukocyte differentiation	1e-05	1.1E-3	1970-04-01	16514	260	162	12	[ZC3H12A - zinc finger ccch-type containing 12a, PTPN6 - protein tyrosine phosphatase, non-receptor type 6, PNP - purine nucleoside phosphorylase, TGFB1 - transforming growth factor, beta 1, LILRB3 - leukocyte immunoglobulin-like receptor, subfamily b (with tm and itim domains), member 3, NFKBID - nuclear factor of kappa light polypeptide gene enhancer in b-cells inhibitor, delta, ADA - adenosine…
GO:0001819	positive regulation of cytokine production	1.04E-5	1.13E-3	1979-03-01	16514	403	162	15	[HSPA1A - heat shock 70kda protein 1a, HSPA1B - heat shock 70kda protein 1b, TGFB1 - transforming growth factor, beta 1, NFKB2 - nuclear factor of kappa light polypeptide gene enhancer in b-cells 2 (p49/p100), MAPKAPK2 - mitogen-activated protein kinase-activated protein kinase 2, HILPDA - hypoxia inducible lipid droplet-associated, DDIT3 - dna-damage-inducible transcript 3, IL1B - interleukin 1,…
GO:0043207	response to external biotic stimulus	1.06E-5	1.15E-3	1991-02-01	16514	735	162	21	[ZC3H12A - zinc finger ccch-type containing 12a, DDIT4 - dna-damage-inducible transcript 4, SBNO2 - strawberry notch homolog 2 (drosophila), IGKC - immunoglobulin kappa constant, NFKB2 - nuclear factor of kappa light polypeptide gene enhancer in b-cells 2 (p49/p100), ISG20 - interferon stimulated exonuclease gene 20kda, JUN - jun proto-oncogene, MAPKAPK2 - mitogen-activated protein kinase-activat…
GO:0009628	response to abiotic stimulus	1.08E-5	1.16E-3	1959-02-01	16514	983	162	25	[HSPA1A - heat shock 70kda protein 1a, HSPA1B - heat shock 70kda protein 1b, DDIT4 - dna-damage-inducible transcript 4, JUN - jun proto-oncogene, HILPDA - hypoxia inducible lipid droplet-associated, JUND - jun d proto-oncogene, EGR1 - early growth response 1, NR4A2 - nuclear receptor subfamily 4, group a, member 2, BAG3 - bcl2-associated athanogene 3, ADA - adenosine deaminase, SIPA1 - signal-ind…
GO:0007155	cell adhesion	1.12E-5	1.19E-3	1973-02-01	16514	859	162	23	[EFNA1 - ephrin-a1, S100A11 - s100 calcium binding protein a11, ROM1 - retinal outer segment membrane protein 1, PCDHA5 - protocadherin alpha 5, ADAMTS9 - adam metallopeptidase with thrombospondin type 1 motif, 9, THEMIS2 - thymocyte selection associated family member 2, TNFRSF12A - tumor necrosis factor receptor superfamily, member 12a, CCL4 - chemokine (c-c motif) ligand 4, S100A8 - s100 calciu…
GO:0006915	apoptotic process	1.12E-5	1.18E-3	2021-12-03	16514	621	162	19	[ZC3H12A - zinc finger ccch-type containing 12a, DDIT4 - dna-damage-inducible transcript 4, NGFR - nerve growth factor receptor, GADD45B - growth arrest and dna-damage-inducible, beta, TNFRSF12A - tumor necrosis factor receptor superfamily, member 12a, GADD45G - growth arrest and dna-damage-inducible, gamma, NFKBIA - nuclear factor of kappa light polypeptide gene enhancer in b-cells inhibitor, al…
GO:0014070	response to organic cyclic compound	1.2E-5	1.26E-3	1999-02-01	16514	682	162	20	[ZC3H12A - zinc finger ccch-type containing 12a, PLIN2 - perilipin 2, DDIT4 - dna-damage-inducible transcript 4, NPAS4 - neuronal pas domain protein 4, TGFB1 - transforming growth factor, beta 1, JUN - jun proto-oncogene, NFKBIA - nuclear factor of kappa light polypeptide gene enhancer in b-cells inhibitor, alpha, JUND - jun d proto-oncogene, IL1RN - interleukin 1 receptor antagonist, PER1 - peri…
GO:0006810	transport	1.21E-5	1.26E-3	1965-01-01	16514	3840	162	62	[HSPA1A - heat shock 70kda protein 1a, HSPA1B - heat shock 70kda protein 1b, DDIT3 - dna-damage-inducible transcript 3, ABRA - actin-binding rho activating protein, SLC16A3 - solute carrier family 16 (monocarboxylate transporter), member 3, SLC11A1 - solute carrier family 11 (proton-coupled divalent metal ion transporter), member 1, LDLR - low density lipoprotein receptor, PNP - purine nucleoside…
GO:0022610	biological adhesion	1.22E-5	1.27E-3	1971-02-01	16514	864	162	23	[EFNA1 - ephrin-a1, S100A11 - s100 calcium binding protein a11, ROM1 - retinal outer segment membrane protein 1, PCDHA5 - protocadherin alpha 5, ADAMTS9 - adam metallopeptidase with thrombospondin type 1 motif, 9, THEMIS2 - thymocyte selection associated family member 2, TNFRSF12A - tumor necrosis factor receptor superfamily, member 12a, CCL4 - chemokine (c-c motif) ligand 4, S100A8 - s100 calciu…
GO:0001932	regulation of protein phosphorylation	1.24E-5	1.28E-3	1931-02-01	16514	1324	162	30	[EFNA1 - ephrin-a1, C5AR2 - complement component 5a receptor 2, DDIT4 - dna-damage-inducible transcript 4, GADD45B - growth arrest and dna-damage-inducible, beta, UBC - ubiquitin c, EGR1 - early growth response 1, SLC11A1 - solute carrier family 11 (proton-coupled divalent metal ion transporter), member 1, SFN - stratifin, ATF3 - activating transcription factor 3, CCL4L2 - chemokine (c-c motif) l…
GO:0051249	regulation of lymphocyte activation	1.31E-5	1.34E-3	1972-03-01	16514	411	162	15	[ICOSLG - inducible t-cell co-stimulator ligand, ZC3H12A - zinc finger ccch-type containing 12a, IGKC - immunoglobulin kappa constant, TGFB1 - transforming growth factor, beta 1, NFKBID - nuclear factor of kappa light polypeptide gene enhancer in b-cells inhibitor, delta, IL1B - interleukin 1, beta, PTPN6 - protein tyrosine phosphatase, non-receptor type 6, PNP - purine nucleoside phosphorylase, …
GO:0043405	regulation of MAP kinase activity	1.31E-5	1.34E-3	2023-04-01	16514	313	162	13	[TGFB1 - transforming growth factor, beta 1, GADD45B - growth arrest and dna-damage-inducible, beta, GADD45G - growth arrest and dna-damage-inducible, gamma, MAPKAPK2 - mitogen-activated protein kinase-activated protein kinase 2, UBC - ubiquitin c, IL1B - interleukin 1, beta, PTPN6 - protein tyrosine phosphatase, non-receptor type 6, RGS2 - regulator of g-protein signaling 2, 24kda, ADRA2B - adre…
GO:0150077	regulation of neuroinflammatory response	1.62E-5	1.64E-3	15.45	16514	33	162	5	[LDLR - low density lipoprotein receptor, CST7 - cystatin f (leukocystatin), TNFRSF1B - tumor necrosis factor receptor superfamily, member 1b, IL1B - interleukin 1, beta, CCL3 - chemokine (c-c motif) ligand 3]
GO:0002253	activation of immune response	1.63E-5	1.63E-3	1946-03-01	16514	471	162	16	[ICOSLG - inducible t-cell co-stimulator ligand, ZC3H12A - zinc finger ccch-type containing 12a, C5AR2 - complement component 5a receptor 2, IGKC - immunoglobulin kappa constant, THEMIS2 - thymocyte selection associated family member 2, NFKBID - nuclear factor of kappa light polypeptide gene enhancer in b-cells inhibitor, delta, MAPKAPK2 - mitogen-activated protein kinase-activated protein kinase…
GO:0010557	positive regulation of macromolecule biosynthetic process	1.67E-5	1.66E-3	2021-10-02	16514	1701	162	35	[NPAS4 - neuronal pas domain protein 4, SBNO2 - strawberry notch homolog 2 (drosophila), JUN - jun proto-oncogene, DDIT3 - dna-damage-inducible transcript 3, JUND - jun d proto-oncogene, JUNB - jun b proto-oncogene, ABRA - actin-binding rho activating protein, UBC - ubiquitin c, SPP1 - secreted phosphoprotein 1, EGR1 - early growth response 1, EIF4A3 - eukaryotic translation initiation factor 4a3…
GO:0030162	regulation of proteolysis	1.72E-5	1.7E-3	1992-02-01	16514	699	162	20	[HSPA1A - heat shock 70kda protein 1a, ZC3H12A - zinc finger ccch-type containing 12a, HSPA1B - heat shock 70kda protein 1b, EFNA1 - ephrin-a1, C5AR2 - complement component 5a receptor 2, NGFR - nerve growth factor receptor, IGKC - immunoglobulin kappa constant, SERPINH1 - serpin peptidase inhibitor, clade h (heat shock protein 47), member 1, (collagen binding protein 1), S100A8 - s100 calcium bi…
GO:0031327	negative regulation of cellular biosynthetic process	1.73E-5	1.7E-3	2023-02-01	16514	1417	162	31	[HSPA1A - heat shock 70kda protein 1a, ERF - ets2 repressor factor, EFNA1 - ephrin-a1, DDIT4 - dna-damage-inducible transcript 4, SBNO2 - strawberry notch homolog 2 (drosophila), AES - amino-terminal enhancer of split, JUN - jun proto-oncogene, DDIT3 - dna-damage-inducible transcript 3, UBC - ubiquitin c, EGR1 - early growth response 1, EIF4A3 - eukaryotic translation initiation factor 4a3, NFIL3…
GO:0031399	regulation of protein modification process	1.76E-5	1.72E-3	2021-09-02	16514	1705	162	35	[HSPA1A - heat shock 70kda protein 1a, HSPA1B - heat shock 70kda protein 1b, EFNA1 - ephrin-a1, C5AR2 - complement component 5a receptor 2, DDIT4 - dna-damage-inducible transcript 4, GADD45B - growth arrest and dna-damage-inducible, beta, UBC - ubiquitin c, EGR1 - early growth response 1, SLC11A1 - solute carrier family 11 (proton-coupled divalent metal ion transporter), member 1, SFN - stratifin…
GO:0051234	establishment of localization	1.84E-5	1.79E-3	1961-01-01	16514	3977	162	63	[HSPA1A - heat shock 70kda protein 1a, HSPA1B - heat shock 70kda protein 1b, DDIT3 - dna-damage-inducible transcript 3, ABRA - actin-binding rho activating protein, SLC16A3 - solute carrier family 16 (monocarboxylate transporter), member 3, SLC11A1 - solute carrier family 11 (proton-coupled divalent metal ion transporter), member 1, LDLR - low density lipoprotein receptor, PNP - purine nucleoside…
GO:0044092	negative regulation of molecular function	1.89E-5	1.82E-3	1951-02-01	16514	1016	162	25	[AES - amino-terminal enhancer of split, JUN - jun proto-oncogene, DDIT3 - dna-damage-inducible transcript 3, EIF4A3 - eukaryotic translation initiation factor 4a3, SFN - stratifin, RPS6KA1 - ribosomal protein s6 kinase, 90kda, polypeptide 1, ZC3H12A - zinc finger ccch-type containing 12a, ANGPTL4 - angiopoietin-like 4, NGFR - nerve growth factor receptor, SERPINH1 - serpin peptidase inhibitor, c…
GO:0035967	cellular response to topologically incorrect protein	1.89E-5	1.81E-3	14.99	16514	34	162	5	[HSPA1A - heat shock 70kda protein 1a, HSPA1B - heat shock 70kda protein 1b, BAG3 - bcl2-associated athanogene 3, HSPA7 - heat shock 70kda protein 7 (hsp70b), HSPA6 - heat shock 70kda protein 6 (hsp70b')]
GO:0051241	negative regulation of multicellular organismal process	1.9E-5	1.81E-3	1945-02-01	16514	1082	162	26	[EFNA1 - ephrin-a1, C5AR2 - complement component 5a receptor 2, ADAMTS9 - adam metallopeptidase with thrombospondin type 1 motif, 9, LILRB3 - leukocyte immunoglobulin-like receptor, subfamily b (with tm and itim domains), member 3, DDIT3 - dna-damage-inducible transcript 3, SPP1 - secreted phosphoprotein 1, SLC11A1 - solute carrier family 11 (proton-coupled divalent metal ion transporter), member…
GO:0002819	regulation of adaptive immune response	1.91E-5	1.81E-3	2021-04-06	16514	152	162	9	[AZGP1 - alpha-2-glycoprotein 1, zinc-binding, ZC3H12A - zinc finger ccch-type containing 12a, SLC11A1 - solute carrier family 11 (proton-coupled divalent metal ion transporter), member 1, PTPN6 - protein tyrosine phosphatase, non-receptor type 6, TGFB1 - transforming growth factor, beta 1, NFKBID - nuclear factor of kappa light polypeptide gene enhancer in b-cells inhibitor, delta, ADA - adenosi…
GO:0030595	leukocyte chemotaxis	1.99E-5	1.87E-3	1997-06-01	16514	117	162	8	[CXCL16 - chemokine (c-x-c motif) ligand 16, C5AR1 - complement component 5a receptor 1, CCL4 - chemokine (c-c motif) ligand 4, CALCA - calcitonin-related polypeptide alpha, S100A8 - s100 calcium binding protein a8, CCL4L2 - chemokine (c-c motif) ligand 4-like 2, S100A9 - s100 calcium binding protein a9, CCL3 - chemokine (c-c motif) ligand 3]
GO:0071900	regulation of protein serine/threonine kinase activity	2.05E-5	1.92E-3	1940-03-01	16514	480	162	16	[TGFB1 - transforming growth factor, beta 1, GADD45B - growth arrest and dna-damage-inducible, beta, GADD45G - growth arrest and dna-damage-inducible, gamma, MAPKAPK2 - mitogen-activated protein kinase-activated protein kinase 2, UBC - ubiquitin c, IL1B - interleukin 1, beta, HSPB1 - heat shock 27kda protein 1, SFN - stratifin, PTPN6 - protein tyrosine phosphatase, non-receptor type 6, RGS2 - reg…
GO:0031326	regulation of cellular biosynthetic process	2.06E-5	1.92E-3	1963-01-01	16514	3816	162	61	[HSPA1A - heat shock 70kda protein 1a, HSPA1B - heat shock 70kda protein 1b, NPAS4 - neuronal pas domain protein 4, SBNO2 - strawberry notch homolog 2 (drosophila), AES - amino-terminal enhancer of split, DDIT3 - dna-damage-inducible transcript 3, ABRA - actin-binding rho activating protein, SPP1 - secreted phosphoprotein 1, SLC11A1 - solute carrier family 11 (proton-coupled divalent metal ion tr…
GO:0050867	positive regulation of cell activation	2.09E-5	1.93E-3	2021-05-04	16514	327	162	13	[ICOSLG - inducible t-cell co-stimulator ligand, IGKC - immunoglobulin kappa constant, TGFB1 - transforming growth factor, beta 1, NFKBID - nuclear factor of kappa light polypeptide gene enhancer in b-cells inhibitor, delta, IL1B - interleukin 1, beta, CCL3 - chemokine (c-c motif) ligand 3, PTPN6 - protein tyrosine phosphatase, non-receptor type 6, PNP - purine nucleoside phosphorylase, ADA - ade…
GO:0031328	positive regulation of cellular biosynthetic process	2.2E-5	2.02E-3	2021-04-02	16514	1797	162	36	[NPAS4 - neuronal pas domain protein 4, SBNO2 - strawberry notch homolog 2 (drosophila), JUN - jun proto-oncogene, DDIT3 - dna-damage-inducible transcript 3, JUND - jun d proto-oncogene, JUNB - jun b proto-oncogene, ABRA - actin-binding rho activating protein, UBC - ubiquitin c, SPP1 - secreted phosphoprotein 1, EGR1 - early growth response 1, EIF4A3 - eukaryotic translation initiation factor 4a3…
GO:1903706	regulation of hemopoiesis	2.35E-5	2.15E-3	1954-03-01	16514	432	162	15	[HSPA1A - heat shock 70kda protein 1a, HSPA1B - heat shock 70kda protein 1b, ZC3H12A - zinc finger ccch-type containing 12a, TGFB1 - transforming growth factor, beta 1, LILRB3 - leukocyte immunoglobulin-like receptor, subfamily b (with tm and itim domains), member 3, NFKBID - nuclear factor of kappa light polypeptide gene enhancer in b-cells inhibitor, delta, JUN - jun proto-oncogene, NFKBIA - nu…
GO:0009890	negative regulation of biosynthetic process	2.37E-5	2.15E-3	2019-02-01	16514	1440	162	31	[HSPA1A - heat shock 70kda protein 1a, ERF - ets2 repressor factor, EFNA1 - ephrin-a1, DDIT4 - dna-damage-inducible transcript 4, SBNO2 - strawberry notch homolog 2 (drosophila), AES - amino-terminal enhancer of split, JUN - jun proto-oncogene, DDIT3 - dna-damage-inducible transcript 3, UBC - ubiquitin c, EGR1 - early growth response 1, EIF4A3 - eukaryotic translation initiation factor 4a3, NFIL3…
GO:0051179	localization	2.8E-5	2.53E-3	1955-01-01	16514	4473	162	68	[HSPA1A - heat shock 70kda protein 1a, HSPA1B - heat shock 70kda protein 1b, DDIT3 - dna-damage-inducible transcript 3, ABRA - actin-binding rho activating protein, SLC16A3 - solute carrier family 16 (monocarboxylate transporter), member 3, SLC11A1 - solute carrier family 11 (proton-coupled divalent metal ion transporter), member 1, LDLR - low density lipoprotein receptor, PNP - purine nucleoside…
GO:0010468	regulation of gene expression	2.83E-5	2.54E-3	1958-01-01	16514	4206	162	65	[HSPA1A - heat shock 70kda protein 1a, HSPA1B - heat shock 70kda protein 1b, NPAS4 - neuronal pas domain protein 4, SBNO2 - strawberry notch homolog 2 (drosophila), AES - amino-terminal enhancer of split, DDIT3 - dna-damage-inducible transcript 3, ABRA - actin-binding rho activating protein, SPP1 - secreted phosphoprotein 1, SLC11A1 - solute carrier family 11 (proton-coupled divalent metal ion tr…
GO:0009891	positive regulation of biosynthetic process	3.07E-5	2.73E-3	2021-01-02	16514	1825	162	36	[NPAS4 - neuronal pas domain protein 4, SBNO2 - strawberry notch homolog 2 (drosophila), JUN - jun proto-oncogene, DDIT3 - dna-damage-inducible transcript 3, JUND - jun d proto-oncogene, JUNB - jun b proto-oncogene, ABRA - actin-binding rho activating protein, UBC - ubiquitin c, SPP1 - secreted phosphoprotein 1, EGR1 - early growth response 1, EIF4A3 - eukaryotic translation initiation factor 4a3…
GO:0042026	protein refolding	3.08E-5	2.73E-3	21.46	16514	19	162	4	[HSPA1A - heat shock 70kda protein 1a, HSPA1B - heat shock 70kda protein 1b, HSPA7 - heat shock 70kda protein 7 (hsp70b), HSPA6 - heat shock 70kda protein 6 (hsp70b')]
GO:0035425	autocrine signaling	3.15E-5	2.78E-3	43.69	16514	7	162	3	[HILPDA - hypoxia inducible lipid droplet-associated, S100A8 - s100 calcium binding protein a8, S100A9 - s100 calcium binding protein a9]
GO:0050670	regulation of lymphocyte proliferation	3.23E-5	2.83E-3	2021-02-05	16514	203	162	10	[ICOSLG - inducible t-cell co-stimulator ligand, PTPN6 - protein tyrosine phosphatase, non-receptor type 6, PNP - purine nucleoside phosphorylase, ADA - adenosine deaminase, CD300A - cd300a molecule, TNFRSF1B - tumor necrosis factor receptor superfamily, member 1b, TNFSF9 - tumor necrosis factor (ligand) superfamily, member 9, CEBPB - ccaat/enhancer binding protein (c/ebp), beta, IL1B - interleuk…
GO:0022407	regulation of cell-cell adhesion	3.27E-5	2.85E-3	1964-03-01	16514	392	162	14	[ICOSLG - inducible t-cell co-stimulator ligand, ZC3H12A - zinc finger ccch-type containing 12a, TGFB1 - transforming growth factor, beta 1, NFKBID - nuclear factor of kappa light polypeptide gene enhancer in b-cells inhibitor, delta, IL1RN - interleukin 1 receptor antagonist, IL1B - interleukin 1, beta, PTPN6 - protein tyrosine phosphatase, non-receptor type 6, PLAUR - plasminogen activator, uro…
GO:2001235	positive regulation of apoptotic signaling pathway	3.32E-5	2.88E-3	1963-05-01	16514	163	162	9	[SFN - stratifin, PLAUR - plasminogen activator, urokinase receptor, NGFR - nerve growth factor receptor, PLEKHF1 - pleckstrin homology domain containing, family f (with fyve domain) member 1, TNFRSF12A - tumor necrosis factor receptor superfamily, member 12a, DDIT3 - dna-damage-inducible transcript 3, ATF3 - activating transcription factor 3, S100A8 - s100 calcium binding protein a8, S100A9 - s1…
GO:0032944	regulation of mononuclear cell proliferation	3.37E-5	2.9E-3	5.00	16514	204	162	10	[ICOSLG - inducible t-cell co-stimulator ligand, PTPN6 - protein tyrosine phosphatase, non-receptor type 6, PNP - purine nucleoside phosphorylase, ADA - adenosine deaminase, CD300A - cd300a molecule, TNFRSF1B - tumor necrosis factor receptor superfamily, member 1b, TNFSF9 - tumor necrosis factor (ligand) superfamily, member 9, CEBPB - ccaat/enhancer binding protein (c/ebp), beta, IL1B - interleuk…
GO:0030593	neutrophil chemotaxis	3.48E-5	2.98E-3	1971-09-01	16514	63	162	6	[C5AR1 - complement component 5a receptor 1, CCL4 - chemokine (c-c motif) ligand 4, S100A8 - s100 calcium binding protein a8, CCL4L2 - chemokine (c-c motif) ligand 4-like 2, S100A9 - s100 calcium binding protein a9, CCL3 - chemokine (c-c motif) ligand 3]
GO:0045859	regulation of protein kinase activity	3.57E-5	3.05E-3	1977-02-01	16514	736	162	20	[EFNA1 - ephrin-a1, TGFB1 - transforming growth factor, beta 1, GADD45B - growth arrest and dna-damage-inducible, beta, GADD45G - growth arrest and dna-damage-inducible, gamma, MAPKAPK2 - mitogen-activated protein kinase-activated protein kinase 2, IL1B - interleukin 1, beta, UBC - ubiquitin c, EGR1 - early growth response 1, HSPB1 - heat shock 27kda protein 1, SLC11A1 - solute carrier family 11 …
GO:0016477	cell migration	3.66E-5	3.1E-3	1968-02-01	16514	799	162	21	[EFNA1 - ephrin-a1, DDIT4 - dna-damage-inducible transcript 4, IGKC - immunoglobulin kappa constant, TGFB1 - transforming growth factor, beta 1, CCL4 - chemokine (c-c motif) ligand 4, S100A8 - s100 calcium binding protein a8, SLC16A3 - solute carrier family 16 (monocarboxylate transporter), member 3, S100A9 - s100 calcium binding protein a9, MYO1G - myosin ig, CCL3 - chemokine (c-c motif) ligand …
GO:0045935	positive regulation of nucleobase-containing compound metabolic process	3.73E-5	3.14E-3	2021-02-02	16514	1767	162	35	[HSPA1A - heat shock 70kda protein 1a, NPAS4 - neuronal pas domain protein 4, SBNO2 - strawberry notch homolog 2 (drosophila), JUN - jun proto-oncogene, DDIT3 - dna-damage-inducible transcript 3, JUND - jun d proto-oncogene, JUNB - jun b proto-oncogene, ABRA - actin-binding rho activating protein, UBC - ubiquitin c, SPP1 - secreted phosphoprotein 1, EGR1 - early growth response 1, SLC11A1 - solut…
GO:0032103	positive regulation of response to external stimulus	3.74E-5	3.13E-3	2021-12-04	16514	297	162	12	[HSPB1 - heat shock 27kda protein 1, TGFB1 - transforming growth factor, beta 1, SERPINE1 - serpin peptidase inhibitor, clade e (nexin, plasminogen activator inhibitor type 1), member 1, C5AR1 - complement component 5a receptor 1, NFKBIA - nuclear factor of kappa light polypeptide gene enhancer in b-cells inhibitor, alpha, CCL4 - chemokine (c-c motif) ligand 4, S100A8 - s100 calcium binding prote…
GO:0009889	regulation of biosynthetic process	3.74E-5	3.12E-3	1960-01-01	16514	3888	162	61	[HSPA1A - heat shock 70kda protein 1a, HSPA1B - heat shock 70kda protein 1b, NPAS4 - neuronal pas domain protein 4, SBNO2 - strawberry notch homolog 2 (drosophila), AES - amino-terminal enhancer of split, DDIT3 - dna-damage-inducible transcript 3, ABRA - actin-binding rho activating protein, SPP1 - secreted phosphoprotein 1, SLC11A1 - solute carrier family 11 (proton-coupled divalent metal ion tr…
GO:1900744	regulation of p38MAPK cascade	3.76E-5	3.11E-3	2021-07-13	16514	39	162	5	[ZC3H12A - zinc finger ccch-type containing 12a, GADD45B - growth arrest and dna-damage-inducible, beta, GADD45G - growth arrest and dna-damage-inducible, gamma, IL1B - interleukin 1, beta, PER1 - period circadian clock 1]
GO:0010556	regulation of macromolecule biosynthetic process	4.09E-5	3.37E-3	1963-01-01	16514	3638	162	58	[HSPA1A - heat shock 70kda protein 1a, HSPA1B - heat shock 70kda protein 1b, NPAS4 - neuronal pas domain protein 4, SBNO2 - strawberry notch homolog 2 (drosophila), AES - amino-terminal enhancer of split, DDIT3 - dna-damage-inducible transcript 3, ABRA - actin-binding rho activating protein, SPP1 - secreted phosphoprotein 1, SLC11A1 - solute carrier family 11 (proton-coupled divalent metal ion tr…
GO:0070555	response to interleukin-1	4.11E-5	3.37E-3	1951-07-01	16514	95	162	7	[ZC3H12A - zinc finger ccch-type containing 12a, AES - amino-terminal enhancer of split, CCL4 - chemokine (c-c motif) ligand 4, CEBPB - ccaat/enhancer binding protein (c/ebp), beta, CCL4L2 - chemokine (c-c motif) ligand 4-like 2, IL1B - interleukin 1, beta, CCL3 - chemokine (c-c motif) ligand 3]
GO:2000113	negative regulation of cellular macromolecule biosynthetic process	4.25E-5	3.47E-3	2020-02-01	16514	1342	162	29	[HSPA1A - heat shock 70kda protein 1a, ERF - ets2 repressor factor, EFNA1 - ephrin-a1, SBNO2 - strawberry notch homolog 2 (drosophila), AES - amino-terminal enhancer of split, JUN - jun proto-oncogene, DDIT3 - dna-damage-inducible transcript 3, UBC - ubiquitin c, EGR1 - early growth response 1, EIF4A3 - eukaryotic translation initiation factor 4a3, NFIL3 - nuclear factor, interleukin 3 regulated,…
GO:0030334	regulation of cell migration	4.62E-5	3.75E-3	1964-02-01	16514	812	162	21	[ZC3H12A - zinc finger ccch-type containing 12a, EFNA1 - ephrin-a1, S100A11 - s100 calcium binding protein a11, C5AR2 - complement component 5a receptor 2, ADAMTS9 - adam metallopeptidase with thrombospondin type 1 motif, 9, TGFB1 - transforming growth factor, beta 1, CCL4 - chemokine (c-c motif) ligand 4, IL1B - interleukin 1, beta, CCL3 - chemokine (c-c motif) ligand 3, HSPB1 - heat shock 27kda…
GO:0048646	anatomical structure formation involved in morphogenesis	4.65E-5	3.75E-3	1992-02-01	16514	629	162	18	[ZC3H12A - zinc finger ccch-type containing 12a, EFNA1 - ephrin-a1, ANGPTL4 - angiopoietin-like 4, SBNO2 - strawberry notch homolog 2 (drosophila), TGFB1 - transforming growth factor, beta 1, NFKB2 - nuclear factor of kappa light polypeptide gene enhancer in b-cells 2 (p49/p100), TNFRSF12A - tumor necrosis factor receptor superfamily, member 12a, JUN - jun proto-oncogene, EGR2 - early growth resp…
GO:0010558	negative regulation of macromolecule biosynthetic process	4.86E-5	3.9E-3	2019-02-01	16514	1352	162	29	[HSPA1A - heat shock 70kda protein 1a, ERF - ets2 repressor factor, EFNA1 - ephrin-a1, SBNO2 - strawberry notch homolog 2 (drosophila), AES - amino-terminal enhancer of split, JUN - jun proto-oncogene, DDIT3 - dna-damage-inducible transcript 3, UBC - ubiquitin c, EGR1 - early growth response 1, EIF4A3 - eukaryotic translation initiation factor 4a3, NFIL3 - nuclear factor, interleukin 3 regulated,…
GO:0008219	cell death	4.92E-5	3.93E-3	1971-02-01	16514	753	162	20	[ZC3H12A - zinc finger ccch-type containing 12a, DDIT4 - dna-damage-inducible transcript 4, NGFR - nerve growth factor receptor, GADD45B - growth arrest and dna-damage-inducible, beta, TNFRSF12A - tumor necrosis factor receptor superfamily, member 12a, GADD45G - growth arrest and dna-damage-inducible, gamma, NFKBIA - nuclear factor of kappa light polypeptide gene enhancer in b-cells inhibitor, al…
GO:0071621	granulocyte chemotaxis	4.94E-5	3.93E-3	2013-09-01	16514	67	162	6	[C5AR1 - complement component 5a receptor 1, CCL4 - chemokine (c-c motif) ligand 4, S100A8 - s100 calcium binding protein a8, CCL4L2 - chemokine (c-c motif) ligand 4-like 2, S100A9 - s100 calcium binding protein a9, CCL3 - chemokine (c-c motif) ligand 3]
GO:0050729	positive regulation of inflammatory response	5e-05	3.96E-3	2013-06-01	16514	133	162	8	[SERPINE1 - serpin peptidase inhibitor, clade e (nexin, plasminogen activator inhibitor type 1), member 1, NFKBIA - nuclear factor of kappa light polypeptide gene enhancer in b-cells inhibitor, alpha, S100A8 - s100 calcium binding protein a8, CEBPB - ccaat/enhancer binding protein (c/ebp), beta, NEAT1 - nuclear paraspeckle assembly transcript 1 (non-protein coding), IL1B - interleukin 1, beta, S1…
GO:0060326	cell chemotaxis	5.06E-5	3.98E-3	1933-05-01	16514	172	162	9	[CXCL16 - chemokine (c-x-c motif) ligand 16, C5AR1 - complement component 5a receptor 1, CCL4 - chemokine (c-c motif) ligand 4, NR4A1 - nuclear receptor subfamily 4, group a, member 1, CALCA - calcitonin-related polypeptide alpha, S100A8 - s100 calcium binding protein a8, CCL4L2 - chemokine (c-c motif) ligand 4-like 2, S100A9 - s100 calcium binding protein a9, CCL3 - chemokine (c-c motif) ligand …
GO:0032102	negative regulation of response to external stimulus	5.15E-5	4.03E-3	1998-03-01	16514	307	162	12	[ZC3H12A - zinc finger ccch-type containing 12a, C5AR2 - complement component 5a receptor 2, LDLR - low density lipoprotein receptor, PLAUR - plasminogen activator, urokinase receptor, TNFAIP6 - tumor necrosis factor, alpha-induced protein 6, FEM1A - fem-1 homolog a (c. elegans), ADA - adenosine deaminase, CST7 - cystatin f (leukocystatin), SERPINE1 - serpin peptidase inhibitor, clade e (nexin, p…
GO:0034341	response to interferon-gamma	6.1E-5	4.75E-3	2021-07-07	16514	101	162	7	[SLC11A1 - solute carrier family 11 (proton-coupled divalent metal ion transporter), member 1, CXCL16 - chemokine (c-x-c motif) ligand 16, CCL4 - chemokine (c-c motif) ligand 4, IFITM2 - interferon induced transmembrane protein 2, CCL4L2 - chemokine (c-c motif) ligand 4-like 2, RAB20 - rab20, member ras oncogene family, CCL3 - chemokine (c-c motif) ligand 3]
GO:0070663	regulation of leukocyte proliferation	6.13E-5	4.75E-3	1965-04-01	16514	219	162	10	[ICOSLG - inducible t-cell co-stimulator ligand, PTPN6 - protein tyrosine phosphatase, non-receptor type 6, PNP - purine nucleoside phosphorylase, ADA - adenosine deaminase, CD300A - cd300a molecule, TNFRSF1B - tumor necrosis factor receptor superfamily, member 1b, TNFSF9 - tumor necrosis factor (ligand) superfamily, member 9, CEBPB - ccaat/enhancer binding protein (c/ebp), beta, IL1B - interleuk…
GO:0002696	positive regulation of leukocyte activation	6.4E-5	4.93E-3	1990-03-01	16514	314	162	12	[ICOSLG - inducible t-cell co-stimulator ligand, PTPN6 - protein tyrosine phosphatase, non-receptor type 6, IGKC - immunoglobulin kappa constant, PNP - purine nucleoside phosphorylase, TGFB1 - transforming growth factor, beta 1, TNIP2 - tnfaip3 interacting protein 2, NFKBID - nuclear factor of kappa light polypeptide gene enhancer in b-cells inhibitor, delta, ADA - adenosine deaminase, TNFSF9 - t…
GO:0007154	cell communication	6.82E-5	5.23E-3	1964-02-01	16514	771	162	20	[TRIP10 - thyroid hormone receptor interactor 10, ZC3H12A - zinc finger ccch-type containing 12a, EFNA1 - ephrin-a1, AES - amino-terminal enhancer of split, HILPDA - hypoxia inducible lipid droplet-associated, JUN - jun proto-oncogene, CCL4 - chemokine (c-c motif) ligand 4, S100A8 - s100 calcium binding protein a8, IL1B - interleukin 1, beta, CCL3 - chemokine (c-c motif) ligand 3, S100A9 - s100 c…
GO:0019220	regulation of phosphate metabolic process	7.1E-5	5.42E-3	2021-01-02	16514	1673	162	33	[EFNA1 - ephrin-a1, C5AR2 - complement component 5a receptor 2, DDIT4 - dna-damage-inducible transcript 4, GADD45B - growth arrest and dna-damage-inducible, beta, UBC - ubiquitin c, EGR1 - early growth response 1, SLC11A1 - solute carrier family 11 (proton-coupled divalent metal ion transporter), member 1, LDLR - low density lipoprotein receptor, SFN - stratifin, ATF3 - activating transcription f…
GO:0051174	regulation of phosphorus metabolic process	7.1E-5	5.39E-3	2021-01-02	16514	1673	162	33	[EFNA1 - ephrin-a1, C5AR2 - complement component 5a receptor 2, DDIT4 - dna-damage-inducible transcript 4, GADD45B - growth arrest and dna-damage-inducible, beta, UBC - ubiquitin c, EGR1 - early growth response 1, SLC11A1 - solute carrier family 11 (proton-coupled divalent metal ion transporter), member 1, LDLR - low density lipoprotein receptor, SFN - stratifin, ATF3 - activating transcription f…
GO:0051049	regulation of transport	7.11E-5	5.37E-3	2021-04-02	16514	1599	162	32	[HSPA1A - heat shock 70kda protein 1a, SPP1 - secreted phosphoprotein 1, SLC11A1 - solute carrier family 11 (proton-coupled divalent metal ion transporter), member 1, SFN - stratifin, HOMER1 - homer homolog 1 (drosophila), BAG3 - bcl2-associated athanogene 3, ADA - adenosine deaminase, ARC - activity-regulated cytoskeleton-associated protein, CEBPB - ccaat/enhancer binding protein (c/ebp), beta, …
GO:0097529	myeloid leukocyte migration	7.35E-5	5.52E-3	1986-06-01	16514	104	162	7	[C5AR1 - complement component 5a receptor 1, CCL4 - chemokine (c-c motif) ligand 4, CALCA - calcitonin-related polypeptide alpha, S100A8 - s100 calcium binding protein a8, CCL4L2 - chemokine (c-c motif) ligand 4-like 2, S100A9 - s100 calcium binding protein a9, CCL3 - chemokine (c-c motif) ligand 3]
GO:1990266	neutrophil migration	7.44E-5	5.56E-3	1949-08-01	16514	72	162	6	[C5AR1 - complement component 5a receptor 1, CCL4 - chemokine (c-c motif) ligand 4, S100A8 - s100 calcium binding protein a8, CCL4L2 - chemokine (c-c motif) ligand 4-like 2, S100A9 - s100 calcium binding protein a9, CCL3 - chemokine (c-c motif) ligand 3]
GO:0051336	regulation of hydrolase activity	8.06E-5	0.006	2025-02-01	16514	1179	162	26	[HSPA1A - heat shock 70kda protein 1a, EFNA1 - ephrin-a1, JUN - jun proto-oncogene, SFN - stratifin, RPS6KA1 - ribosomal protein s6 kinase, 90kda, polypeptide 1, CCL4L2 - chemokine (c-c motif) ligand 4-like 2, SLC39A10 - solute carrier family 39 (zinc transporter), member 10, SIPA1 - signal-induced proliferation-associated 1, ANGPTL4 - angiopoietin-like 4, NGFR - nerve growth factor receptor, SER…
GO:0051251	positive regulation of lymphocyte activation	8.13E-5	6.02E-3	2021-11-04	16514	273	162	11	[ICOSLG - inducible t-cell co-stimulator ligand, PTPN6 - protein tyrosine phosphatase, non-receptor type 6, IGKC - immunoglobulin kappa constant, PNP - purine nucleoside phosphorylase, TGFB1 - transforming growth factor, beta 1, TNIP2 - tnfaip3 interacting protein 2, NFKBID - nuclear factor of kappa light polypeptide gene enhancer in b-cells inhibitor, delta, ADA - adenosine deaminase, TNFSF9 - t…
GO:0012501	programmed cell death	8.23E-5	6.06E-3	1969-02-01	16514	719	162	19	[ZC3H12A - zinc finger ccch-type containing 12a, DDIT4 - dna-damage-inducible transcript 4, NGFR - nerve growth factor receptor, GADD45B - growth arrest and dna-damage-inducible, beta, TNFRSF12A - tumor necrosis factor receptor superfamily, member 12a, GADD45G - growth arrest and dna-damage-inducible, gamma, NFKBIA - nuclear factor of kappa light polypeptide gene enhancer in b-cells inhibitor, al…
GO:0033628	regulation of cell adhesion mediated by integrin	8.46E-5	6.2E-3	2021-08-11	16514	46	162	5	[EFNA1 - ephrin-a1, PTPN6 - protein tyrosine phosphatase, non-receptor type 6, FERMT3 - fermitin family member 3, ADA - adenosine deaminase, SERPINE1 - serpin peptidase inhibitor, clade e (nexin, plasminogen activator inhibitor type 1), member 1]
GO:0010562	positive regulation of phosphorus metabolic process	8.54E-5	6.23E-3	1934-02-01	16514	1046	162	24	[ZC3H12A - zinc finger ccch-type containing 12a, EFNA1 - ephrin-a1, C5AR2 - complement component 5a receptor 2, TGFB1 - transforming growth factor, beta 1, GADD45B - growth arrest and dna-damage-inducible, beta, GADD45G - growth arrest and dna-damage-inducible, gamma, MAPKAPK2 - mitogen-activated protein kinase-activated protein kinase 2, CCL4 - chemokine (c-c motif) ligand 4, PPP1R15A - protein …
GO:0045937	positive regulation of phosphate metabolic process	8.54E-5	6.2E-3	1934-02-01	16514	1046	162	24	[ZC3H12A - zinc finger ccch-type containing 12a, EFNA1 - ephrin-a1, C5AR2 - complement component 5a receptor 2, TGFB1 - transforming growth factor, beta 1, GADD45B - growth arrest and dna-damage-inducible, beta, GADD45G - growth arrest and dna-damage-inducible, gamma, MAPKAPK2 - mitogen-activated protein kinase-activated protein kinase 2, CCL4 - chemokine (c-c motif) ligand 4, PPP1R15A - protein …
GO:0032502	developmental process	8.56E-5	6.19E-3	1951-01-01	16514	4441	162	66	[NPAS4 - neuronal pas domain protein 4, SBNO2 - strawberry notch homolog 2 (drosophila), PCDHA5 - protocadherin alpha 5, AES - amino-terminal enhancer of split, TNFRSF12A - tumor necrosis factor receptor superfamily, member 12a, DDIT3 - dna-damage-inducible transcript 3, SPP1 - secreted phosphoprotein 1, SFN - stratifin, HOMER1 - homer homolog 1 (drosophila), ARC - activity-regulated cytoskeleton…
GO:0032677	regulation of interleukin-8 production	8.68E-5	6.24E-3	2027-08-01	16514	74	162	6	[HSPA1A - heat shock 70kda protein 1a, HSPA1B - heat shock 70kda protein 1b, C5AR2 - complement component 5a receptor 2, SERPINE1 - serpin peptidase inhibitor, clade e (nexin, plasminogen activator inhibitor type 1), member 1, DDIT3 - dna-damage-inducible transcript 3, IL1B - interleukin 1, beta]
GO:1903708	positive regulation of hemopoiesis	8.88E-5	6.36E-3	1996-04-01	16514	185	162	9	[HSPA1A - heat shock 70kda protein 1a, HSPA1B - heat shock 70kda protein 1b, PNP - purine nucleoside phosphorylase, TGFB1 - transforming growth factor, beta 1, NFKBID - nuclear factor of kappa light polypeptide gene enhancer in b-cells inhibitor, delta, ADA - adenosine deaminase, JUN - jun proto-oncogene, TNFSF9 - tumor necrosis factor (ligand) superfamily, member 9, IL1B - interleukin 1, beta]
GO:0030155	regulation of cell adhesion	9.12E-5	6.5E-3	1977-02-01	16514	663	162	18	[ZC3H12A - zinc finger ccch-type containing 12a, EFNA1 - ephrin-a1, ICOSLG - inducible t-cell co-stimulator ligand, TGFB1 - transforming growth factor, beta 1, NFKBID - nuclear factor of kappa light polypeptide gene enhancer in b-cells inhibitor, delta, IL1RN - interleukin 1 receptor antagonist, IL1B - interleukin 1, beta, PTPN6 - protein tyrosine phosphatase, non-receptor type 6, PLAUR - plasmin…
GO:0070488	neutrophil aggregation	9.56E-5	6.79E-3	101.94	16514	2	162	2	[S100A8 - s100 calcium binding protein a8, S100A9 - s100 calcium binding protein a9]
GO:1901329	regulation of odontoblast differentiation	9.56E-5	6.75E-3	101.94	16514	2	162	2	[SERPINE1 - serpin peptidase inhibitor, clade e (nexin, plasminogen activator inhibitor type 1), member 1, CEBPB - ccaat/enhancer binding protein (c/ebp), beta]
GO:0038178	complement component C5a signaling pathway	9.56E-5	6.72E-3	101.94	16514	2	162	2	[C5AR2 - complement component 5a receptor 2, C5AR1 - complement component 5a receptor 1]
GO:2001242	regulation of intrinsic apoptotic signaling pathway	9.67E-5	6.76E-3	1959-05-01	16514	146	162	8	[HSPB1 - heat shock 27kda protein 1, HSPA1A - heat shock 70kda protein 1a, SNAI1 - snail family zinc finger 1, PLAUR - plasminogen activator, urokinase receptor, PLEKHF1 - pleckstrin homology domain containing, family f (with fyve domain) member 1, DDIT3 - dna-damage-inducible transcript 3, S100A8 - s100 calcium binding protein a8, S100A9 - s100 calcium binding protein a9]
GO:1900034	regulation of cellular response to heat	1.01E-4	7.02E-3	2021-05-08	16514	76	162	6	[HSPA1A - heat shock 70kda protein 1a, HSPA1B - heat shock 70kda protein 1b, BAG3 - bcl2-associated athanogene 3, MAPKAPK2 - mitogen-activated protein kinase-activated protein kinase 2, IER5 - immediate early response 5, DNAJB1 - dnaj (hsp40) homolog, subfamily b, member 1]
GO:0043410	positive regulation of MAPK cascade	1.05E-4	7.29E-3	2021-10-03	16514	493	162	15	[EFNA1 - ephrin-a1, ZC3H12A - zinc finger ccch-type containing 12a, C5AR2 - complement component 5a receptor 2, TGFB1 - transforming growth factor, beta 1, GADD45B - growth arrest and dna-damage-inducible, beta, GADD45G - growth arrest and dna-damage-inducible, gamma, MAPKAPK2 - mitogen-activated protein kinase-activated protein kinase 2, CCL4 - chemokine (c-c motif) ligand 4, UBC - ubiquitin c, …
GO:0002430	complement receptor mediated signaling pathway	1.06E-4	7.3E-3	30.58	16514	10	162	3	[C5AR2 - complement component 5a receptor 2, C5AR1 - complement component 5a receptor 1, FPR1 - formyl peptide receptor 1]
GO:0090084	negative regulation of inclusion body assembly	1.06E-4	7.26E-3	30.58	16514	10	162	3	[HSPA1A - heat shock 70kda protein 1a, HSPA1B - heat shock 70kda protein 1b, DNAJB1 - dnaj (hsp40) homolog, subfamily b, member 1]
GO:0042325	regulation of phosphorylation	1.08E-4	7.39E-3	2021-06-02	16514	1487	162	30	[EFNA1 - ephrin-a1, C5AR2 - complement component 5a receptor 2, DDIT4 - dna-damage-inducible transcript 4, GADD45B - growth arrest and dna-damage-inducible, beta, UBC - ubiquitin c, EGR1 - early growth response 1, SLC11A1 - solute carrier family 11 (proton-coupled divalent metal ion transporter), member 1, SFN - stratifin, ATF3 - activating transcription factor 3, CCL4L2 - chemokine (c-c motif) l…
GO:0097530	granulocyte migration	1.16E-4	7.93E-3	1984-07-01	16514	78	162	6	[C5AR1 - complement component 5a receptor 1, CCL4 - chemokine (c-c motif) ligand 4, S100A8 - s100 calcium binding protein a8, CCL4L2 - chemokine (c-c motif) ligand 4-like 2, S100A9 - s100 calcium binding protein a9, CCL3 - chemokine (c-c motif) ligand 3]
GO:2000145	regulation of cell motility	1.21E-4	8.2E-3	1946-02-01	16514	869	162	21	[ZC3H12A - zinc finger ccch-type containing 12a, EFNA1 - ephrin-a1, S100A11 - s100 calcium binding protein a11, C5AR2 - complement component 5a receptor 2, ADAMTS9 - adam metallopeptidase with thrombospondin type 1 motif, 9, TGFB1 - transforming growth factor, beta 1, CCL4 - chemokine (c-c motif) ligand 4, IL1B - interleukin 1, beta, CCL3 - chemokine (c-c motif) ligand 3, HSPB1 - heat shock 27kda…
GO:0034605	cellular response to heat	1.27E-4	8.55E-3	2019-10-01	16514	50	162	5	[HSPA1A - heat shock 70kda protein 1a, HSPA1B - heat shock 70kda protein 1b, BAG3 - bcl2-associated athanogene 3, IER5 - immediate early response 5, HSPA6 - heat shock 70kda protein 6 (hsp70b')]
GO:0009266	response to temperature stimulus	1.28E-4	8.6E-3	1937-05-01	16514	152	162	8	[HSPA1A - heat shock 70kda protein 1a, HSPA1B - heat shock 70kda protein 1b, NGFR - nerve growth factor receptor, BAG3 - bcl2-associated athanogene 3, NFKBIA - nuclear factor of kappa light polypeptide gene enhancer in b-cells inhibitor, alpha, IER5 - immediate early response 5, CALCA - calcitonin-related polypeptide alpha, HSPA6 - heat shock 70kda protein 6 (hsp70b')]
GO:0009987	cellular process	1.28E-4	8.58E-3	2015-01-01	16514	12658	162	143	[HSPA1A - heat shock 70kda protein 1a, HSPA1B - heat shock 70kda protein 1b, NPAS4 - neuronal pas domain protein 4, TNFRSF12A - tumor necrosis factor receptor superfamily, member 12a, DDIT3 - dna-damage-inducible transcript 3, SPP1 - secreted phosphoprotein 1, LDLR - low density lipoprotein receptor, ARC - activity-regulated cytoskeleton-associated protein, TCIRG1 - t-cell, immune regulator 1, at…
GO:1900745	positive regulation of p38MAPK cascade	1.31E-4	8.75E-3	2021-10-15	16514	27	162	4	[ZC3H12A - zinc finger ccch-type containing 12a, GADD45B - growth arrest and dna-damage-inducible, beta, GADD45G - growth arrest and dna-damage-inducible, gamma, IL1B - interleukin 1, beta]
GO:0001933	negative regulation of protein phosphorylation	1.33E-4	8.79E-3	1938-03-01	16514	392	162	13	[EFNA1 - ephrin-a1, ZC3H12A - zinc finger ccch-type containing 12a, DDIT4 - dna-damage-inducible transcript 4, TGFB1 - transforming growth factor, beta 1, PER1 - period circadian clock 1, IL1B - interleukin 1, beta, HSPB1 - heat shock 27kda protein 1, SFN - stratifin, PTPN6 - protein tyrosine phosphatase, non-receptor type 6, RGS2 - regulator of g-protein signaling 2, 24kda, CD300A - cd300a molec…
GO:0045934	negative regulation of nucleobase-containing compound metabolic process	1.39E-4	9.17E-3	2021-10-02	16514	1362	162	28	[HSPA1A - heat shock 70kda protein 1a, ERF - ets2 repressor factor, EFNA1 - ephrin-a1, DDIT4 - dna-damage-inducible transcript 4, SBNO2 - strawberry notch homolog 2 (drosophila), AES - amino-terminal enhancer of split, JUN - jun proto-oncogene, DDIT3 - dna-damage-inducible transcript 3, UBC - ubiquitin c, EGR1 - early growth response 1, SLC11A1 - solute carrier family 11 (proton-coupled divalent …
GO:0007159	leukocyte cell-cell adhesion	1.39E-4	9.16E-3	1999-09-01	16514	51	162	5	[OLR1 - oxidized low density lipoprotein (lectin-like) receptor 1, FERMT3 - fermitin family member 3, S100A8 - s100 calcium binding protein a8, IL1B - interleukin 1, beta, S100A9 - s100 calcium binding protein a9]
GO:2001141	regulation of RNA biosynthetic process	1.4E-4	9.2E-3	1963-01-01	16514	3188	162	51	[HSPA1A - heat shock 70kda protein 1a, HSPA1B - heat shock 70kda protein 1b, NPAS4 - neuronal pas domain protein 4, SBNO2 - strawberry notch homolog 2 (drosophila), AES - amino-terminal enhancer of split, DDIT3 - dna-damage-inducible transcript 3, ABRA - actin-binding rho activating protein, SPP1 - secreted phosphoprotein 1, SLC11A1 - solute carrier family 11 (proton-coupled divalent metal ion tr…
GO:1990440	positive regulation of transcription from RNA polymerase II promoter in response to endoplasmic reticulum stress	1.44E-4	9.41E-3	27.80	16514	11	162	3	[DDIT3 - dna-damage-inducible transcript 3, ATF3 - activating transcription factor 3, CEBPB - ccaat/enhancer binding protein (c/ebp), beta]
GO:0070486	leukocyte aggregation	1.44E-4	9.37E-3	27.80	16514	11	162	3	[S100A8 - s100 calcium binding protein a8, IL1B - interleukin 1, beta, S100A9 - s100 calcium binding protein a9]
GO:0006928	movement of cell or subcellular component	1.5E-4	9.66E-3	2021-12-02	16514	1296	162	27	[EFNA1 - ephrin-a1, DDIT4 - dna-damage-inducible transcript 4, IGKC - immunoglobulin kappa constant, SLC16A3 - solute carrier family 16 (monocarboxylate transporter), member 3, SNAI1 - snail family zinc finger 1, CXCL16 - chemokine (c-x-c motif) ligand 16, NR4A2 - nuclear receptor subfamily 4, group a, member 2, BAG3 - bcl2-associated athanogene 3, ARC - activity-regulated cytoskeleton-associated…
GO:0080135	regulation of cellular response to stress	1.56E-4	0.01	1965-02-01	16514	692	162	18	[HSPA1A - heat shock 70kda protein 1a, ZC3H12A - zinc finger ccch-type containing 12a, HSPA1B - heat shock 70kda protein 1b, GADD45B - growth arrest and dna-damage-inducible, beta, GADD45G - growth arrest and dna-damage-inducible, gamma, MAPKAPK2 - mitogen-activated protein kinase-activated protein kinase 2, DDIT3 - dna-damage-inducible transcript 3, IER3 - immediate early response 3, PPP1R15A - …
GO:0031400	negative regulation of protein modification process	1.56E-4	0.01	1986-02-01	16514	570	162	16	[HSPA1A - heat shock 70kda protein 1a, ZC3H12A - zinc finger ccch-type containing 12a, HSPA1B - heat shock 70kda protein 1b, EFNA1 - ephrin-a1, DDIT4 - dna-damage-inducible transcript 4, TGFB1 - transforming growth factor, beta 1, PPP1R15A - protein phosphatase 1, regulatory subunit 15a, PER1 - period circadian clock 1, IL1B - interleukin 1, beta, HSPB1 - heat shock 27kda protein 1, SFN - stratif…
GO:0048870	cell motility	1.66E-4	1.06E-2	1941-02-01	16514	889	162	21	[EFNA1 - ephrin-a1, DDIT4 - dna-damage-inducible transcript 4, IGKC - immunoglobulin kappa constant, TGFB1 - transforming growth factor, beta 1, CCL4 - chemokine (c-c motif) ligand 4, S100A8 - s100 calcium binding protein a8, SLC16A3 - solute carrier family 16 (monocarboxylate transporter), member 3, S100A9 - s100 calcium binding protein a9, MYO1G - myosin ig, CCL3 - chemokine (c-c motif) ligand …
GO:0051253	negative regulation of RNA metabolic process	1.68E-4	1.07E-2	2015-02-01	16514	1234	162	26	[HSPA1A - heat shock 70kda protein 1a, ERF - ets2 repressor factor, EFNA1 - ephrin-a1, SBNO2 - strawberry notch homolog 2 (drosophila), AES - amino-terminal enhancer of split, JUN - jun proto-oncogene, DDIT3 - dna-damage-inducible transcript 3, UBC - ubiquitin c, EGR1 - early growth response 1, SLC11A1 - solute carrier family 11 (proton-coupled divalent metal ion transporter), member 1, NFIL3 - n…
GO:0050863	regulation of T cell activation	1.76E-4	1.11E-2	1976-03-01	16514	298	162	11	[ZC3H12A - zinc finger ccch-type containing 12a, ICOSLG - inducible t-cell co-stimulator ligand, PTPN6 - protein tyrosine phosphatase, non-receptor type 6, PNP - purine nucleoside phosphorylase, NFKBID - nuclear factor of kappa light polypeptide gene enhancer in b-cells inhibitor, delta, ADA - adenosine deaminase, CD300A - cd300a molecule, TNFRSF1B - tumor necrosis factor receptor superfamily, me…
GO:0043030	regulation of macrophage activation	1.83E-4	1.15E-2	1944-09-01	16514	54	162	5	[ZC3H12A - zinc finger ccch-type containing 12a, LDLR - low density lipoprotein receptor, TNIP2 - tnfaip3 interacting protein 2, CST7 - cystatin f (leukocystatin), CCL3 - chemokine (c-c motif) ligand 3]
GO:0032757	positive regulation of interleukin-8 production	1.83E-4	1.15E-2	1944-09-01	16514	54	162	5	[HSPA1A - heat shock 70kda protein 1a, HSPA1B - heat shock 70kda protein 1b, SERPINE1 - serpin peptidase inhibitor, clade e (nexin, plasminogen activator inhibitor type 1), member 1, DDIT3 - dna-damage-inducible transcript 3, IL1B - interleukin 1, beta]
GO:0001525	angiogenesis	1.89E-4	1.18E-2	2021-06-04	16514	251	162	10	[ZC3H12A - zinc finger ccch-type containing 12a, EFNA1 - ephrin-a1, ANGPTL4 - angiopoietin-like 4, SAT1 - spermidine/spermine n1-acetyltransferase 1, MMP19 - matrix metallopeptidase 19, SERPINE1 - serpin peptidase inhibitor, clade e (nexin, plasminogen activator inhibitor type 1), member 1, JUN - jun proto-oncogene, TNFRSF12A - tumor necrosis factor receptor superfamily, member 12a, ANGPT2 - angi…
GO:0043922	negative regulation by host of viral transcription	1.91E-4	1.19E-2	25.48	16514	12	162	3	[JUN - jun proto-oncogene, CCL4 - chemokine (c-c motif) ligand 4, CCL3 - chemokine (c-c motif) ligand 3]
GO:0030728	ovulation	1.91E-4	1.18E-2	25.48	16514	12	162	3	[RGS2 - regulator of g-protein signaling 2, 24kda, TNFAIP6 - tumor necrosis factor, alpha-induced protein 6, MMP19 - matrix metallopeptidase 19]
GO:0048245	eosinophil chemotaxis	1.91E-4	1.18E-2	25.48	16514	12	162	3	[CCL4 - chemokine (c-c motif) ligand 4, CCL4L2 - chemokine (c-c motif) ligand 4-like 2, CCL3 - chemokine (c-c motif) ligand 3]
GO:0048869	cellular developmental process	1.93E-4	1.19E-2	1973-01-01	16514	2475	162	42	[ERF - ets2 repressor factor, EFNA1 - ephrin-a1, DDIT4 - dna-damage-inducible transcript 4, NPAS4 - neuronal pas domain protein 4, SBNO2 - strawberry notch homolog 2 (drosophila), GADD45B - growth arrest and dna-damage-inducible, beta, TNFRSF12A - tumor necrosis factor receptor superfamily, member 12a, JUND - jun d proto-oncogene, JUNB - jun b proto-oncogene, DYRK3 - dual-specificity tyrosine-(y)…
GO:0010629	negative regulation of gene expression	1.93E-4	1.18E-2	1993-01-01	16514	1687	162	32	[ERF - ets2 repressor factor, HSPA1A - heat shock 70kda protein 1a, EFNA1 - ephrin-a1, HSPA1B - heat shock 70kda protein 1b, SBNO2 - strawberry notch homolog 2 (drosophila), AES - amino-terminal enhancer of split, JUN - jun proto-oncogene, DDIT3 - dna-damage-inducible transcript 3, UBC - ubiquitin c, EGR1 - early growth response 1, EIF4A3 - eukaryotic translation initiation factor 4a3, NFIL3 - nu…
GO:0048511	rhythmic process	1.95E-4	1.19E-2	2021-05-04	16514	252	162	10	[EGR1 - early growth response 1, NFIL3 - nuclear factor, interleukin 3 regulated, NGFR - nerve growth factor receptor, MMP19 - matrix metallopeptidase 19, NFKB2 - nuclear factor of kappa light polypeptide gene enhancer in b-cells 2 (p49/p100), SERPINE1 - serpin peptidase inhibitor, clade e (nexin, plasminogen activator inhibitor type 1), member 1, JUN - jun proto-oncogene, EGR2 - early growth res…
GO:2001234	negative regulation of apoptotic signaling pathway	0.0002	1.22E-2	1945-04-01	16514	206	162	9	[HSPB1 - heat shock 27kda protein 1, HSPA1A - heat shock 70kda protein 1a, HSPA1B - heat shock 70kda protein 1b, NR4A2 - nuclear receptor subfamily 4, group a, member 2, SNAI1 - snail family zinc finger 1, PLAUR - plasminogen activator, urokinase receptor, TMBIM1 - transmembrane bax inhibitor motif containing 1, SERPINE1 - serpin peptidase inhibitor, clade e (nexin, plasminogen activator inhibito…
GO:0043409	negative regulation of MAPK cascade	2.07E-4	1.25E-2	5.00	16514	163	162	8	[EFNA1 - ephrin-a1, PTPN6 - protein tyrosine phosphatase, non-receptor type 6, RGS2 - regulator of g-protein signaling 2, 24kda, CD300A - cd300a molecule, DUSP2 - dual specificity phosphatase 2, ATF3 - activating transcription factor 3, PER1 - period circadian clock 1, IL1B - interleukin 1, beta]
GO:0043086	negative regulation of catalytic activity	2.17E-4	1.31E-2	1958-02-01	16514	711	162	18	[ANGPTL4 - angiopoietin-like 4, NGFR - nerve growth factor receptor, SERPINH1 - serpin peptidase inhibitor, clade h (heat shock protein 47), member 1, (collagen binding protein 1), GLA - galactosidase, alpha, PPP1R15A - protein phosphatase 1, regulatory subunit 15a, IL1B - interleukin 1, beta, SERPINA1 - serpin peptidase inhibitor, clade a (alpha-1 antiproteinase, antitrypsin), member 1, HSPB1 - …
GO:0044057	regulation of system process	2.18E-4	1.31E-2	1990-02-01	16514	527	162	15	[ZC3H12A - zinc finger ccch-type containing 12a, FXYD3 - fxyd domain containing ion transport regulator 3, EGR2 - early growth response 2, IL1B - interleukin 1, beta, CCL3 - chemokine (c-c motif) ligand 3, EIF4A3 - eukaryotic translation initiation factor 4a3, RGS2 - regulator of g-protein signaling 2, 24kda, HOMER1 - homer homolog 1 (drosophila), ADA - adenosine deaminase, ADRA2B - adrenoceptor …
GO:0043549	regulation of kinase activity	2.19E-4	1.31E-2	1942-02-01	16514	841	162	20	[EFNA1 - ephrin-a1, TGFB1 - transforming growth factor, beta 1, GADD45B - growth arrest and dna-damage-inducible, beta, GADD45G - growth arrest and dna-damage-inducible, gamma, MAPKAPK2 - mitogen-activated protein kinase-activated protein kinase 2, UBC - ubiquitin c, IL1B - interleukin 1, beta, EGR1 - early growth response 1, HSPB1 - heat shock 27kda protein 1, SLC11A1 - solute carrier family 11 …
GO:0050864	regulation of B cell activation	2.21E-4	1.32E-2	1975-05-01	16514	124	162	7	[PTPN6 - protein tyrosine phosphatase, non-receptor type 6, IGKC - immunoglobulin kappa constant, TGFB1 - transforming growth factor, beta 1, TNIP2 - tnfaip3 interacting protein 2, ADA - adenosine deaminase, CD300A - cd300a molecule, SLC39A10 - solute carrier family 39 (zinc transporter), member 10]
GO:0001934	positive regulation of protein phosphorylation	2.24E-4	1.33E-2	1936-02-01	16514	909	162	21	[ZC3H12A - zinc finger ccch-type containing 12a, EFNA1 - ephrin-a1, C5AR2 - complement component 5a receptor 2, TGFB1 - transforming growth factor, beta 1, GADD45B - growth arrest and dna-damage-inducible, beta, GADD45G - growth arrest and dna-damage-inducible, gamma, MAPKAPK2 - mitogen-activated protein kinase-activated protein kinase 2, CCL4 - chemokine (c-c motif) ligand 4, UBC - ubiquitin c, …
GO:0071216	cellular response to biotic stimulus	2.25E-4	1.33E-2	1994-04-01	16514	165	162	8	[ZC3H12A - zinc finger ccch-type containing 12a, SBNO2 - strawberry notch homolog 2 (drosophila), TNIP2 - tnfaip3 interacting protein 2, SERPINE1 - serpin peptidase inhibitor, clade e (nexin, plasminogen activator inhibitor type 1), member 1, DDIT3 - dna-damage-inducible transcript 3, TNFRSF1B - tumor necrosis factor receptor superfamily, member 1b, CEBPB - ccaat/enhancer binding protein (c/ebp),…
GO:0002824	positive regulation of adaptive immune response based on somatic recombination of immune receptors built from immunoglobulin superfamily domains	2.27E-4	1.34E-2	1995-06-01	16514	88	162	6	[AZGP1 - alpha-2-glycoprotein 1, zinc-binding, SLC11A1 - solute carrier family 11 (proton-coupled divalent metal ion transporter), member 1, TGFB1 - transforming growth factor, beta 1, ADA - adenosine deaminase, NFKBID - nuclear factor of kappa light polypeptide gene enhancer in b-cells inhibitor, delta, IL1B - interleukin 1, beta]
GO:0002548	monocyte chemotaxis	2.28E-4	1.34E-2	13.15	16514	31	162	4	[CCL4 - chemokine (c-c motif) ligand 4, CALCA - calcitonin-related polypeptide alpha, CCL4L2 - chemokine (c-c motif) ligand 4-like 2, CCL3 - chemokine (c-c motif) ligand 3]
GO:0052548	regulation of endopeptidase activity	2.3E-4	1.35E-2	1940-03-01	16514	360	162	12	[EFNA1 - ephrin-a1, SFN - stratifin, PLAUR - plasminogen activator, urokinase receptor, NGFR - nerve growth factor receptor, SERPINH1 - serpin peptidase inhibitor, clade h (heat shock protein 47), member 1, (collagen binding protein 1), CST7 - cystatin f (leukocystatin), SERPINE1 - serpin peptidase inhibitor, clade e (nexin, plasminogen activator inhibitor type 1), member 1, RPS6KA1 - ribosomal p…
GO:0031401	positive regulation of protein modification process	2.41E-4	1.4E-2	2018-02-01	16514	1120	162	24	[ZC3H12A - zinc finger ccch-type containing 12a, EFNA1 - ephrin-a1, C5AR2 - complement component 5a receptor 2, TGFB1 - transforming growth factor, beta 1, GADD45B - growth arrest and dna-damage-inducible, beta, GADD45G - growth arrest and dna-damage-inducible, gamma, MAPKAPK2 - mitogen-activated protein kinase-activated protein kinase 2, CCL4 - chemokine (c-c motif) ligand 4, PPP1R15A - protein …
GO:0009408	response to heat	2.41E-4	1.4E-2	1987-06-01	16514	89	162	6	[HSPA1A - heat shock 70kda protein 1a, HSPA1B - heat shock 70kda protein 1b, BAG3 - bcl2-associated athanogene 3, IER5 - immediate early response 5, CALCA - calcitonin-related polypeptide alpha, HSPA6 - heat shock 70kda protein 6 (hsp70b')]
GO:0150079	negative regulation of neuroinflammatory response	2.47E-4	1.42E-2	23.52	16514	13	162	3	[LDLR - low density lipoprotein receptor, CST7 - cystatin f (leukocystatin), TNFRSF1B - tumor necrosis factor receptor superfamily, member 1b]
GO:0072677	eosinophil migration	2.47E-4	1.42E-2	23.52	16514	13	162	3	[CCL4 - chemokine (c-c motif) ligand 4, CCL4L2 - chemokine (c-c motif) ligand 4-like 2, CCL3 - chemokine (c-c motif) ligand 3]
GO:1901342	regulation of vasculature development	2.47E-4	1.42E-2	1962-03-01	16514	310	162	11	[HSPB1 - heat shock 27kda protein 1, EGR1 - early growth response 1, ZC3H12A - zinc finger ccch-type containing 12a, EFNA1 - ephrin-a1, ANGPTL4 - angiopoietin-like 4, NGFR - nerve growth factor receptor, ADAMTS9 - adam metallopeptidase with thrombospondin type 1 motif, 9, SERPINE1 - serpin peptidase inhibitor, clade e (nexin, plasminogen activator inhibitor type 1), member 1, C5AR1 - complement c…
GO:2000112	regulation of cellular macromolecule biosynthetic process	2.48E-4	1.42E-2	1955-01-01	16514	3607	162	55	[HSPA1A - heat shock 70kda protein 1a, HSPA1B - heat shock 70kda protein 1b, NPAS4 - neuronal pas domain protein 4, SBNO2 - strawberry notch homolog 2 (drosophila), AES - amino-terminal enhancer of split, DDIT3 - dna-damage-inducible transcript 3, ABRA - actin-binding rho activating protein, SPP1 - secreted phosphoprotein 1, SLC11A1 - solute carrier family 11 (proton-coupled divalent metal ion tr…
GO:0030154	cell differentiation	2.5E-4	1.42E-2	1991-01-01	16514	1711	162	32	[ERF - ets2 repressor factor, EFNA1 - ephrin-a1, DDIT4 - dna-damage-inducible transcript 4, NPAS4 - neuronal pas domain protein 4, SBNO2 - strawberry notch homolog 2 (drosophila), GADD45B - growth arrest and dna-damage-inducible, beta, TNFRSF12A - tumor necrosis factor receptor superfamily, member 12a, JUNB - jun b proto-oncogene, DYRK3 - dual-specificity tyrosine-(y)-phosphorylation regulated ki…
GO:0051252	regulation of RNA metabolic process	2.53E-4	1.43E-2	1957-01-01	16514	3435	162	53	[HSPA1A - heat shock 70kda protein 1a, HSPA1B - heat shock 70kda protein 1b, NPAS4 - neuronal pas domain protein 4, SBNO2 - strawberry notch homolog 2 (drosophila), AES - amino-terminal enhancer of split, DDIT3 - dna-damage-inducible transcript 3, ABRA - actin-binding rho activating protein, SPP1 - secreted phosphoprotein 1, SLC11A1 - solute carrier family 11 (proton-coupled divalent metal ion tr…
GO:0031644	regulation of neurological system process	2.69E-4	1.52E-2	1957-05-01	16514	128	162	7	[EIF4A3 - eukaryotic translation initiation factor 4a3, HOMER1 - homer homolog 1 (drosophila), CST7 - cystatin f (leukocystatin), EGR2 - early growth response 2, TNFRSF1B - tumor necrosis factor receptor superfamily, member 1b, TYMP - thymidine phosphorylase, CCL3 - chemokine (c-c motif) ligand 3]
GO:1905954	positive regulation of lipid localization	2.72E-4	1.53E-2	1972-06-01	16514	91	162	6	[PLIN2 - perilipin 2, ZC3H12A - zinc finger ccch-type containing 12a, HILPDA - hypoxia inducible lipid droplet-associated, NFKBIA - nuclear factor of kappa light polypeptide gene enhancer in b-cells inhibitor, alpha, IL1B - interleukin 1, beta, SPP1 - secreted phosphoprotein 1]
GO:0051345	positive regulation of hydrolase activity	2.75E-4	1.54E-2	1953-02-01	16514	725	162	18	[HSPA1A - heat shock 70kda protein 1a, EFNA1 - ephrin-a1, NGFR - nerve growth factor receptor, JUN - jun proto-oncogene, CCL4 - chemokine (c-c motif) ligand 4, HSPE1 - heat shock 10kda protein 1 (chaperonin 10), PPP1R15A - protein phosphatase 1, regulatory subunit 15a, S100A8 - s100 calcium binding protein a8, DNAJB1 - dnaj (hsp40) homolog, subfamily b, member 1, CCL3 - chemokine (c-c motif) liga…
GO:0002697	regulation of immune effector process	2.81E-4	1.57E-2	1932-03-01	16514	368	162	12	[AZGP1 - alpha-2-glycoprotein 1, zinc-binding, STXBP2 - syntaxin binding protein 2, ZC3H12A - zinc finger ccch-type containing 12a, PTPN6 - protein tyrosine phosphatase, non-receptor type 6, C5AR2 - complement component 5a receptor 2, IGKC - immunoglobulin kappa constant, TGFB1 - transforming growth factor, beta 1, NFKBID - nuclear factor of kappa light polypeptide gene enhancer in b-cells inhibi…
GO:0006357	regulation of transcription by RNA polymerase II	2.94E-4	1.64E-2	1971-01-01	16514	2441	162	41	[ERF - ets2 repressor factor, HSPA1A - heat shock 70kda protein 1a, EFNA1 - ephrin-a1, NPAS4 - neuronal pas domain protein 4, SBNO2 - strawberry notch homolog 2 (drosophila), AES - amino-terminal enhancer of split, JUN - jun proto-oncogene, DDIT3 - dna-damage-inducible transcript 3, JUND - jun d proto-oncogene, JUNB - jun b proto-oncogene, ABRA - actin-binding rho activating protein, UBC - ubiqui…
GO:0071901	negative regulation of protein serine/threonine kinase activity	2.96E-4	1.64E-2	1949-05-01	16514	130	162	7	[HSPB1 - heat shock 27kda protein 1, SFN - stratifin, PTPN6 - protein tyrosine phosphatase, non-receptor type 6, RGS2 - regulator of g-protein signaling 2, 24kda, CD300A - cd300a molecule, DUSP2 - dual specificity phosphatase 2, IL1B - interleukin 1, beta]
GO:0072676	lymphocyte migration	3.02E-4	1.67E-2	1949-08-01	16514	60	162	5	[CXCL16 - chemokine (c-x-c motif) ligand 16, CCL4 - chemokine (c-c motif) ligand 4, CCL4L2 - chemokine (c-c motif) ligand 4-like 2, MYO1G - myosin ig, CCL3 - chemokine (c-c motif) ligand 3]
GO:0046824	positive regulation of nucleocytoplasmic transport	3.02E-4	1.66E-2	1949-08-01	16514	60	162	5	[ZC3H12A - zinc finger ccch-type containing 12a, SFN - stratifin, TGFB1 - transforming growth factor, beta 1, BAG3 - bcl2-associated athanogene 3, IL1B - interleukin 1, beta]
GO:0002821	positive regulation of adaptive immune response	3.06E-4	1.68E-2	1958-06-01	16514	93	162	6	[AZGP1 - alpha-2-glycoprotein 1, zinc-binding, SLC11A1 - solute carrier family 11 (proton-coupled divalent metal ion transporter), member 1, TGFB1 - transforming growth factor, beta 1, ADA - adenosine deaminase, NFKBID - nuclear factor of kappa light polypeptide gene enhancer in b-cells inhibitor, delta, IL1B - interleukin 1, beta]
GO:0040012	regulation of locomotion	3.23E-4	1.77E-2	2029-02-01	16514	934	162	21	[ZC3H12A - zinc finger ccch-type containing 12a, EFNA1 - ephrin-a1, S100A11 - s100 calcium binding protein a11, C5AR2 - complement component 5a receptor 2, ADAMTS9 - adam metallopeptidase with thrombospondin type 1 motif, 9, TGFB1 - transforming growth factor, beta 1, CCL4 - chemokine (c-c motif) ligand 4, IL1B - interleukin 1, beta, CCL3 - chemokine (c-c motif) ligand 3, HSPB1 - heat shock 27kda…
GO:0071222	cellular response to lipopolysaccharide	3.24E-4	1.77E-2	1941-05-01	16514	132	162	7	[ZC3H12A - zinc finger ccch-type containing 12a, SBNO2 - strawberry notch homolog 2 (drosophila), TNIP2 - tnfaip3 interacting protein 2, SERPINE1 - serpin peptidase inhibitor, clade e (nexin, plasminogen activator inhibitor type 1), member 1, TNFRSF1B - tumor necrosis factor receptor superfamily, member 1b, CEBPB - ccaat/enhancer binding protein (c/ebp), beta, IL1B - interleukin 1, beta]
GO:0050728	negative regulation of inflammatory response	3.24E-4	1.76E-2	1941-05-01	16514	132	162	7	[ZC3H12A - zinc finger ccch-type containing 12a, LDLR - low density lipoprotein receptor, TNFAIP6 - tumor necrosis factor, alpha-induced protein 6, FEM1A - fem-1 homolog a (c. elegans), ADA - adenosine deaminase, CST7 - cystatin f (leukocystatin), TNFRSF1B - tumor necrosis factor receptor superfamily, member 1b]
GO:0007623	circadian rhythm	3.24E-4	1.75E-2	1941-05-01	16514	132	162	7	[EGR1 - early growth response 1, NFIL3 - nuclear factor, interleukin 3 regulated, NGFR - nerve growth factor receptor, JUN - jun proto-oncogene, SERPINE1 - serpin peptidase inhibitor, clade e (nexin, plasminogen activator inhibitor type 1), member 1, JUND - jun d proto-oncogene, PER1 - period circadian clock 1]
GO:0070498	interleukin-1-mediated signaling pathway	3.25E-4	1.75E-2	1951-06-01	16514	94	162	6	[EGR1 - early growth response 1, TNIP2 - tnfaip3 interacting protein 2, NFKBIA - nuclear factor of kappa light polypeptide gene enhancer in b-cells inhibitor, alpha, IL1RN - interleukin 1 receptor antagonist, UBC - ubiquitin c, IL1B - interleukin 1, beta]
GO:0031663	lipopolysaccharide-mediated signaling pathway	3.29E-4	1.77E-2	1999-11-01	16514	34	162	4	[TGFB1 - transforming growth factor, beta 1, NFKBIA - nuclear factor of kappa light polypeptide gene enhancer in b-cells inhibitor, alpha, IL1B - interleukin 1, beta, CCL3 - chemokine (c-c motif) ligand 3]
GO:0042326	negative regulation of phosphorylation	3.34E-4	1.79E-2	2021-07-03	16514	431	162	13	[EFNA1 - ephrin-a1, ZC3H12A - zinc finger ccch-type containing 12a, DDIT4 - dna-damage-inducible transcript 4, TGFB1 - transforming growth factor, beta 1, PER1 - period circadian clock 1, IL1B - interleukin 1, beta, HSPB1 - heat shock 27kda protein 1, SFN - stratifin, PTPN6 - protein tyrosine phosphatase, non-receptor type 6, RGS2 - regulator of g-protein signaling 2, 24kda, CD300A - cd300a molec…
GO:0051270	regulation of cellular component movement	3.52E-4	1.88E-2	2028-02-01	16514	940	162	21	[ZC3H12A - zinc finger ccch-type containing 12a, EFNA1 - ephrin-a1, S100A11 - s100 calcium binding protein a11, C5AR2 - complement component 5a receptor 2, ADAMTS9 - adam metallopeptidase with thrombospondin type 1 motif, 9, TGFB1 - transforming growth factor, beta 1, CCL4 - chemokine (c-c motif) ligand 4, IL1B - interleukin 1, beta, CCL3 - chemokine (c-c motif) ligand 3, HSPB1 - heat shock 27kda…
GO:0045860	positive regulation of protein kinase activity	3.63E-4	1.93E-2	1989-02-01	16514	493	162	14	[EFNA1 - ephrin-a1, TGFB1 - transforming growth factor, beta 1, GADD45B - growth arrest and dna-damage-inducible, beta, GADD45G - growth arrest and dna-damage-inducible, gamma, MAPKAPK2 - mitogen-activated protein kinase-activated protein kinase 2, UBC - ubiquitin c, IL1B - interleukin 1, beta, EGR1 - early growth response 1, SLC11A1 - solute carrier family 11 (proton-coupled divalent metal ion t…
GO:0048525	negative regulation of viral process	3.64E-4	1.93E-2	1937-06-01	16514	96	162	6	[ZC3H12A - zinc finger ccch-type containing 12a, JUN - jun proto-oncogene, ISG20 - interferon stimulated exonuclease gene 20kda, CCL4 - chemokine (c-c motif) ligand 4, IFITM2 - interferon induced transmembrane protein 2, CCL3 - chemokine (c-c motif) ligand 3]
GO:0001558	regulation of cell growth	3.67E-4	1.94E-2	2023-03-01	16514	379	162	12	[HSPA1A - heat shock 70kda protein 1a, HSPA1B - heat shock 70kda protein 1b, SFN - stratifin, CXCL16 - chemokine (c-x-c motif) ligand 16, RGS2 - regulator of g-protein signaling 2, 24kda, TGFB1 - transforming growth factor, beta 1, OSTN - osteocrin, RPS6KA1 - ribosomal protein s6 kinase, 90kda, polypeptide 1, S100A8 - s100 calcium binding protein a8, SIPA1 - signal-induced proliferation-associate…
GO:0051338	regulation of transferase activity	3.67E-4	1.93E-2	2027-02-01	16514	943	162	21	[EFNA1 - ephrin-a1, TGFB1 - transforming growth factor, beta 1, FEM1A - fem-1 homolog a (c. elegans), GADD45B - growth arrest and dna-damage-inducible, beta, GADD45G - growth arrest and dna-damage-inducible, gamma, MAPKAPK2 - mitogen-activated protein kinase-activated protein kinase 2, UBC - ubiquitin c, IL1B - interleukin 1, beta, EGR1 - early growth response 1, HSPB1 - heat shock 27kda protein …
GO:1904018	positive regulation of vasculature development	3.76E-4	1.97E-2	1958-04-01	16514	178	162	8	[HSPB1 - heat shock 27kda protein 1, EGR1 - early growth response 1, ZC3H12A - zinc finger ccch-type containing 12a, ANGPTL4 - angiopoietin-like 4, C5AR1 - complement component 5a receptor 1, SERPINE1 - serpin peptidase inhibitor, clade e (nexin, plasminogen activator inhibitor type 1), member 1, IL1B - interleukin 1, beta, ANGPT2 - angiopoietin 2]
GO:0002224	toll-like receptor signaling pathway	3.85E-4	2.01E-2	1931-06-01	16514	97	162	6	[TNIP2 - tnfaip3 interacting protein 2, MAPKAPK2 - mitogen-activated protein kinase-activated protein kinase 2, NFKBIA - nuclear factor of kappa light polypeptide gene enhancer in b-cells inhibitor, alpha, S100A8 - s100 calcium binding protein a8, UBC - ubiquitin c, S100A9 - s100 calcium binding protein a9]
GO:0090083	regulation of inclusion body assembly	3.87E-4	2.01E-2	20.39	16514	15	162	3	[HSPA1A - heat shock 70kda protein 1a, HSPA1B - heat shock 70kda protein 1b, DNAJB1 - dnaj (hsp40) homolog, subfamily b, member 1]
GO:0031349	positive regulation of defense response	3.89E-4	2.02E-2	2021-03-03	16514	438	162	13	[HSPA1A - heat shock 70kda protein 1a, HSPA1B - heat shock 70kda protein 1b, MAPKAPK2 - mitogen-activated protein kinase-activated protein kinase 2, NFKBIA - nuclear factor of kappa light polypeptide gene enhancer in b-cells inhibitor, alpha, S100A8 - s100 calcium binding protein a8, UBC - ubiquitin c, IL1B - interleukin 1, beta, NEAT1 - nuclear paraspeckle assembly transcript 1 (non-protein codi…
GO:0008284	positive regulation of cell proliferation	4.01E-4	2.07E-2	1938-02-01	16514	814	162	19	[ICOSLG - inducible t-cell co-stimulator ligand, C5AR2 - complement component 5a receptor 2, NGFR - nerve growth factor receptor, TGFB1 - transforming growth factor, beta 1, JUN - jun proto-oncogene, HILPDA - hypoxia inducible lipid droplet-associated, EGR4 - early growth response 4, NEAT1 - nuclear paraspeckle assembly transcript 1 (non-protein coding), IL1B - interleukin 1, beta, EGR1 - early g…
GO:0045765	regulation of angiogenesis	4.02E-4	2.07E-2	1969-03-01	16514	276	162	10	[HSPB1 - heat shock 27kda protein 1, ZC3H12A - zinc finger ccch-type containing 12a, EFNA1 - ephrin-a1, ANGPTL4 - angiopoietin-like 4, NGFR - nerve growth factor receptor, ADAMTS9 - adam metallopeptidase with thrombospondin type 1 motif, 9, SERPINE1 - serpin peptidase inhibitor, clade e (nexin, plasminogen activator inhibitor type 1), member 1, C5AR1 - complement component 5a receptor 1, IL1B - i…
GO:0071345	cellular response to cytokine stimulus	4.04E-4	2.07E-2	2019-03-01	16514	383	162	12	[EGR1 - early growth response 1, ZC3H12A - zinc finger ccch-type containing 12a, NFIL3 - nuclear factor, interleukin 3 regulated, PTPN6 - protein tyrosine phosphatase, non-receptor type 6, SBNO2 - strawberry notch homolog 2 (drosophila), CCL4 - chemokine (c-c motif) ligand 4, CEBPB - ccaat/enhancer binding protein (c/ebp), beta, CALCA - calcitonin-related polypeptide alpha, TCIRG1 - t-cell, immun…
GO:0071674	mononuclear cell migration	4.12E-4	2.11E-2	1933-11-01	16514	36	162	4	[CCL4 - chemokine (c-c motif) ligand 4, CALCA - calcitonin-related polypeptide alpha, CCL4L2 - chemokine (c-c motif) ligand 4-like 2, CCL3 - chemokine (c-c motif) ligand 3]
GO:0048247	lymphocyte chemotaxis	4.12E-4	2.1E-2	1933-11-01	16514	36	162	4	[CXCL16 - chemokine (c-x-c motif) ligand 16, CCL4 - chemokine (c-c motif) ligand 4, CCL4L2 - chemokine (c-c motif) ligand 4-like 2, CCL3 - chemokine (c-c motif) ligand 3]
GO:0052547	regulation of peptidase activity	4.33E-4	2.2E-2	2017-03-01	16514	386	162	12	[EFNA1 - ephrin-a1, SFN - stratifin, PLAUR - plasminogen activator, urokinase receptor, NGFR - nerve growth factor receptor, SERPINH1 - serpin peptidase inhibitor, clade h (heat shock protein 47), member 1, (collagen binding protein 1), CST7 - cystatin f (leukocystatin), SERPINE1 - serpin peptidase inhibitor, clade e (nexin, plasminogen activator inhibitor type 1), member 1, RPS6KA1 - ribosomal p…
GO:0071347	cellular response to interleukin-1	4.39E-4	2.22E-2	1984-07-01	16514	65	162	5	[ZC3H12A - zinc finger ccch-type containing 12a, CCL4 - chemokine (c-c motif) ligand 4, CEBPB - ccaat/enhancer binding protein (c/ebp), beta, CCL4L2 - chemokine (c-c motif) ligand 4-like 2, CCL3 - chemokine (c-c motif) ligand 3]
GO:0097193	intrinsic apoptotic signaling pathway	4.63E-4	2.34E-2	2021-10-05	16514	140	162	7	[DDIT4 - dna-damage-inducible transcript 4, SFN - stratifin, BCL2A1 - bcl2-related protein a1, DDIT3 - dna-damage-inducible transcript 3, TNFRSF1B - tumor necrosis factor receptor superfamily, member 1b, PPP1R15A - protein phosphatase 1, regulatory subunit 15a, CEBPB - ccaat/enhancer binding protein (c/ebp), beta]
GO:0043031	negative regulation of macrophage activation	4.72E-4	2.38E-2	2021-11-19	16514	16	162	3	[ZC3H12A - zinc finger ccch-type containing 12a, LDLR - low density lipoprotein receptor, CST7 - cystatin f (leukocystatin)]
GO:0071219	cellular response to molecule of bacterial origin	4.83E-4	2.42E-2	2021-06-05	16514	141	162	7	[ZC3H12A - zinc finger ccch-type containing 12a, SBNO2 - strawberry notch homolog 2 (drosophila), TNIP2 - tnfaip3 interacting protein 2, SERPINE1 - serpin peptidase inhibitor, clade e (nexin, plasminogen activator inhibitor type 1), member 1, TNFRSF1B - tumor necrosis factor receptor superfamily, member 1b, CEBPB - ccaat/enhancer binding protein (c/ebp), beta, IL1B - interleukin 1, beta]
GO:0051051	negative regulation of transport	4.97E-4	2.48E-2	2021-12-03	16514	392	162	12	[HSPA1A - heat shock 70kda protein 1a, RGS2 - regulator of g-protein signaling 2, 24kda, LYPLA1 - lysophospholipase i, BAG3 - bcl2-associated athanogene 3, OSTN - osteocrin, ADA - adenosine deaminase, CD300A - cd300a molecule, ADRA2B - adrenoceptor alpha 2b, RRAD - ras-related associated with diabetes, TNFRSF1B - tumor necrosis factor receptor superfamily, member 1b, RHBDF2 - rhomboid 5 homolog 2…
GO:0030278	regulation of ossification	5.03E-4	2.51E-2	1938-04-01	16514	186	162	8	[TGFB1 - transforming growth factor, beta 1, OSTN - osteocrin, EGR2 - early growth response 2, JUND - jun d proto-oncogene, CALCA - calcitonin-related polypeptide alpha, CEBPB - ccaat/enhancer binding protein (c/ebp), beta, TCIRG1 - t-cell, immune regulator 1, atpase, h+ transporting, lysosomal v0 subunit a3, CCL3 - chemokine (c-c motif) ligand 3]
GO:0007200	phospholipase C-activating G protein-coupled receptor signaling pathway	5.05E-4	2.51E-2	1961-07-01	16514	67	162	5	[C5AR2 - complement component 5a receptor 2, HOMER1 - homer homolog 1 (drosophila), C5AR1 - complement component 5a receptor 1, FPR1 - formyl peptide receptor 1, F2RL3 - coagulation factor ii (thrombin) receptor-like 3]
GO:1902107	positive regulation of leukocyte differentiation	5.48E-4	2.72E-2	1996-04-01	16514	144	162	7	[PNP - purine nucleoside phosphorylase, TGFB1 - transforming growth factor, beta 1, NFKBID - nuclear factor of kappa light polypeptide gene enhancer in b-cells inhibitor, delta, ADA - adenosine deaminase, JUN - jun proto-oncogene, TNFSF9 - tumor necrosis factor (ligand) superfamily, member 9, IL1B - interleukin 1, beta]
GO:1902895	positive regulation of pri-miRNA transcription by RNA polymerase II	5.62E-4	2.77E-2	1946-10-01	16514	39	162	4	[EGR1 - early growth response 1, NGFR - nerve growth factor receptor, TGFB1 - transforming growth factor, beta 1, JUN - jun proto-oncogene]
GO:0032119	sequestering of zinc ion	5.66E-4	2.79E-2	50.97	16514	4	162	2	[S100A8 - s100 calcium binding protein a8, S100A9 - s100 calcium binding protein a9]
GO:0046102	inosine metabolic process	5.66E-4	2.78E-2	50.97	16514	4	162	2	[PNP - purine nucleoside phosphorylase, ADA - adenosine deaminase]
GO:0002768	immune response-regulating cell surface receptor signaling pathway	5.67E-4	2.77E-2	2028-03-01	16514	342	162	11	[ZC3H12A - zinc finger ccch-type containing 12a, ICOSLG - inducible t-cell co-stimulator ligand, PTPN6 - protein tyrosine phosphatase, non-receptor type 6, C5AR2 - complement component 5a receptor 2, IGKC - immunoglobulin kappa constant, THEMIS2 - thymocyte selection associated family member 2, NFKBID - nuclear factor of kappa light polypeptide gene enhancer in b-cells inhibitor, delta, JUN - jun…
GO:0031643	positive regulation of myelination	5.7E-4	2.78E-2	17.99	16514	17	162	3	[CST7 - cystatin f (leukocystatin), EGR2 - early growth response 2, TNFRSF1B - tumor necrosis factor receptor superfamily, member 1b]
GO:2001236	regulation of extrinsic apoptotic signaling pathway	5.71E-4	2.78E-2	1992-04-01	16514	145	162	7	[HSPA1A - heat shock 70kda protein 1a, HSPA1B - heat shock 70kda protein 1b, TMBIM1 - transmembrane bax inhibitor motif containing 1, SERPINE1 - serpin peptidase inhibitor, clade e (nexin, plasminogen activator inhibitor type 1), member 1, TNFRSF12A - tumor necrosis factor receptor superfamily, member 12a, ATF3 - activating transcription factor 3, IL1B - interleukin 1, beta]
GO:0000122	negative regulation of transcription by RNA polymerase II	5.72E-4	2.77E-2	1931-02-01	16514	838	162	19	[ERF - ets2 repressor factor, HSPA1A - heat shock 70kda protein 1a, EFNA1 - ephrin-a1, MXD1 - max dimerization protein 1, AES - amino-terminal enhancer of split, JUN - jun proto-oncogene, DDIT3 - dna-damage-inducible transcript 3, UBC - ubiquitin c, PER1 - period circadian clock 1, DNAJB1 - dnaj (hsp40) homolog, subfamily b, member 1, EGR1 - early growth response 1, FOSB - fbj murine osteosarcoma…
GO:0070613	regulation of protein processing	5.87E-4	2.83E-2	1983-05-01	16514	105	162	6	[C5AR2 - complement component 5a receptor 2, IGKC - immunoglobulin kappa constant, C5AR1 - complement component 5a receptor 1, SERPINE1 - serpin peptidase inhibitor, clade e (nexin, plasminogen activator inhibitor type 1), member 1, CST7 - cystatin f (leukocystatin), IL1B - interleukin 1, beta]
GO:0042327	positive regulation of phosphorylation	6.25E-4	3.01E-2	2018-02-01	16514	982	162	21	[ZC3H12A - zinc finger ccch-type containing 12a, EFNA1 - ephrin-a1, C5AR2 - complement component 5a receptor 2, TGFB1 - transforming growth factor, beta 1, GADD45B - growth arrest and dna-damage-inducible, beta, GADD45G - growth arrest and dna-damage-inducible, gamma, MAPKAPK2 - mitogen-activated protein kinase-activated protein kinase 2, CCL4 - chemokine (c-c motif) ligand 4, UBC - ubiquitin c, …
GO:0019219	regulation of nucleobase-containing compound metabolic process	6.29E-4	3.02E-2	1950-01-01	16514	3738	162	55	[HSPA1A - heat shock 70kda protein 1a, HSPA1B - heat shock 70kda protein 1b, NPAS4 - neuronal pas domain protein 4, SBNO2 - strawberry notch homolog 2 (drosophila), AES - amino-terminal enhancer of split, DDIT3 - dna-damage-inducible transcript 3, ABRA - actin-binding rho activating protein, SPP1 - secreted phosphoprotein 1, SLC11A1 - solute carrier family 11 (proton-coupled divalent metal ion tr…
GO:0010951	negative regulation of endopeptidase activity	6.42E-4	3.07E-2	2023-04-01	16514	193	162	8	[SFN - stratifin, PLAUR - plasminogen activator, urokinase receptor, NGFR - nerve growth factor receptor, SERPINH1 - serpin peptidase inhibitor, clade h (heat shock protein 47), member 1, (collagen binding protein 1), SERPINE1 - serpin peptidase inhibitor, clade e (nexin, plasminogen activator inhibitor type 1), member 1, CST7 - cystatin f (leukocystatin), RPS6KA1 - ribosomal protein s6 kinase, 9…
GO:0051090	regulation of DNA-binding transcription factor activity	6.48E-4	3.09E-2	2021-03-03	16514	404	162	12	[HSPA1A - heat shock 70kda protein 1a, ZC3H12A - zinc finger ccch-type containing 12a, HSPA1B - heat shock 70kda protein 1b, NFKB2 - nuclear factor of kappa light polypeptide gene enhancer in b-cells 2 (p49/p100), JUN - jun proto-oncogene, NFKBIA - nuclear factor of kappa light polypeptide gene enhancer in b-cells inhibitor, alpha, DDIT3 - dna-damage-inducible transcript 3, ABRA - actin-binding r…
GO:1903317	regulation of protein maturation	6.49E-4	3.08E-2	1972-05-01	16514	107	162	6	[C5AR2 - complement component 5a receptor 2, IGKC - immunoglobulin kappa constant, C5AR1 - complement component 5a receptor 1, CST7 - cystatin f (leukocystatin), SERPINE1 - serpin peptidase inhibitor, clade e (nexin, plasminogen activator inhibitor type 1), member 1, IL1B - interleukin 1, beta]
GO:0043406	positive regulation of MAP kinase activity	6.5E-4	3.08E-2	1979-03-01	16514	242	162	9	[TGFB1 - transforming growth factor, beta 1, GADD45B - growth arrest and dna-damage-inducible, beta, MAPKAPK2 - mitogen-activated protein kinase-activated protein kinase 2, ADRA2B - adrenoceptor alpha 2b, C5AR1 - complement component 5a receptor 1, GADD45G - growth arrest and dna-damage-inducible, gamma, IL1B - interleukin 1, beta, UBC - ubiquitin c, FPR1 - formyl peptide receptor 1]
GO:0010035	response to inorganic substance	6.55E-4	3.09E-2	1986-02-01	16514	463	162	13	[ZC3H12A - zinc finger ccch-type containing 12a, JUN - jun proto-oncogene, JUND - jun d proto-oncogene, JUNB - jun b proto-oncogene, S100A8 - s100 calcium binding protein a8, PGAM2 - phosphoglycerate mutase 2 (muscle), EIF4A3 - eukaryotic translation initiation factor 4a3, FOSB - fbj murine osteosarcoma viral oncogene homolog b, ZACN - zinc activated ligand-gated ion channel, HOMER1 - homer homol…
GO:0043407	negative regulation of MAP kinase activity	6.6E-4	3.11E-2	2018-07-01	16514	71	162	5	[PTPN6 - protein tyrosine phosphatase, non-receptor type 6, RGS2 - regulator of g-protein signaling 2, 24kda, CD300A - cd300a molecule, DUSP2 - dual specificity phosphatase 2, IL1B - interleukin 1, beta]
GO:0014015	positive regulation of gliogenesis	6.6E-4	3.1E-2	2018-07-01	16514	71	162	5	[TGFB1 - transforming growth factor, beta 1, EGR2 - early growth response 2, TNFRSF1B - tumor necrosis factor receptor superfamily, member 1b, IL1B - interleukin 1, beta, CCL3 - chemokine (c-c motif) ligand 3]
GO:0002920	regulation of humoral immune response	6.6E-4	3.09E-2	2018-07-01	16514	71	162	5	[PTPN6 - protein tyrosine phosphatase, non-receptor type 6, C5AR2 - complement component 5a receptor 2, IGKC - immunoglobulin kappa constant, C5AR1 - complement component 5a receptor 1, IL1B - interleukin 1, beta]
GO:1903037	regulation of leukocyte cell-cell adhesion	6.75E-4	3.15E-2	1946-03-01	16514	295	162	10	[ZC3H12A - zinc finger ccch-type containing 12a, ICOSLG - inducible t-cell co-stimulator ligand, PTPN6 - protein tyrosine phosphatase, non-receptor type 6, PNP - purine nucleoside phosphorylase, NFKBID - nuclear factor of kappa light polypeptide gene enhancer in b-cells inhibitor, delta, ADA - adenosine deaminase, CD300A - cd300a molecule, TNFSF9 - tumor necrosis factor (ligand) superfamily, memb…
GO:1903978	regulation of microglial cell activation	6.79E-4	3.16E-2	16.99	16514	18	162	3	[LDLR - low density lipoprotein receptor, CST7 - cystatin f (leukocystatin), CCL3 - chemokine (c-c motif) ligand 3]
GO:0031641	regulation of myelination	6.81E-4	3.16E-2	1995-09-01	16514	41	162	4	[CST7 - cystatin f (leukocystatin), EGR2 - early growth response 2, TNFRSF1B - tumor necrosis factor receptor superfamily, member 1b, TYMP - thymidine phosphorylase]
GO:0098542	defense response to other organism	7.02E-4	3.25E-2	2019-03-01	16514	351	162	11	[ZC3H12A - zinc finger ccch-type containing 12a, SLC11A1 - solute carrier family 11 (proton-coupled divalent metal ion transporter), member 1, DDIT4 - dna-damage-inducible transcript 4, IGKC - immunoglobulin kappa constant, ISG20 - interferon stimulated exonuclease gene 20kda, SERPINE1 - serpin peptidase inhibitor, clade e (nexin, plasminogen activator inhibitor type 1), member 1, C5AR1 - complem…
GO:0097190	apoptotic signaling pathway	7.1E-4	3.27E-2	1974-03-01	16514	245	162	9	[DDIT4 - dna-damage-inducible transcript 4, SFN - stratifin, BCL2A1 - bcl2-related protein a1, TGFB1 - transforming growth factor, beta 1, BAG3 - bcl2-associated athanogene 3, DDIT3 - dna-damage-inducible transcript 3, TNFRSF1B - tumor necrosis factor receptor superfamily, member 1b, CEBPB - ccaat/enhancer binding protein (c/ebp), beta, PPP1R15A - protein phosphatase 1, regulatory subunit 15a]
GO:0010608	posttranscriptional regulation of gene expression	7.14E-4	3.28E-2	1970-02-01	16514	528	162	14	[HSPA1A - heat shock 70kda protein 1a, ZC3H12A - zinc finger ccch-type containing 12a, EIF4EBP1 - eukaryotic translation initiation factor 4e binding protein 1, MAPKAPK2 - mitogen-activated protein kinase-activated protein kinase 2, PPP1R15A - protein phosphatase 1, regulatory subunit 15a, PER1 - period circadian clock 1, UBC - ubiquitin c, NEAT1 - nuclear paraspeckle assembly transcript 1 (non-p…
GO:0042129	regulation of T cell proliferation	7.27E-4	3.33E-2	1973-04-01	16514	151	162	7	[ICOSLG - inducible t-cell co-stimulator ligand, PTPN6 - protein tyrosine phosphatase, non-receptor type 6, PNP - purine nucleoside phosphorylase, TNFSF9 - tumor necrosis factor (ligand) superfamily, member 9, TNFRSF1B - tumor necrosis factor receptor superfamily, member 1b, CEBPB - ccaat/enhancer binding protein (c/ebp), beta, IL1B - interleukin 1, beta]
GO:0045892	negative regulation of transcription, DNA-templated	7.86E-4	3.59E-2	2021-05-02	16514	1143	162	23	[ERF - ets2 repressor factor, HSPA1A - heat shock 70kda protein 1a, EFNA1 - ephrin-a1, MXD1 - max dimerization protein 1, SBNO2 - strawberry notch homolog 2 (drosophila), TGFB1 - transforming growth factor, beta 1, AES - amino-terminal enhancer of split, JUN - jun proto-oncogene, DDIT3 - dna-damage-inducible transcript 3, UBC - ubiquitin c, PER1 - period circadian clock 1, DNAJB1 - dnaj (hsp40) h…
GO:0032516	positive regulation of phosphoprotein phosphatase activity	0.0008	3.64E-2	2021-10-16	16514	19	162	3	[CD300A - cd300a molecule, PPP1R15A - protein phosphatase 1, regulatory subunit 15a, SLC39A10 - solute carrier family 39 (zinc transporter), member 10]
GO:1903507	negative regulation of nucleic acid-templated transcription	8.05E-4	3.66E-2	2021-05-02	16514	1145	162	23	[ERF - ets2 repressor factor, HSPA1A - heat shock 70kda protein 1a, EFNA1 - ephrin-a1, MXD1 - max dimerization protein 1, SBNO2 - strawberry notch homolog 2 (drosophila), TGFB1 - transforming growth factor, beta 1, AES - amino-terminal enhancer of split, JUN - jun proto-oncogene, DDIT3 - dna-damage-inducible transcript 3, UBC - ubiquitin c, PER1 - period circadian clock 1, DNAJB1 - dnaj (hsp40) h…
GO:0051092	positive regulation of NF-kappaB transcription factor activity	8.17E-4	3.7E-2	1963-04-01	16514	154	162	7	[HSPA1A - heat shock 70kda protein 1a, HSPA1B - heat shock 70kda protein 1b, NFKB2 - nuclear factor of kappa light polypeptide gene enhancer in b-cells 2 (p49/p100), S100A8 - s100 calcium binding protein a8, UBC - ubiquitin c, IL1B - interleukin 1, beta, S100A9 - s100 calcium binding protein a9]
GO:0035307	positive regulation of protein dephosphorylation	8.17E-4	3.69E-2	1948-09-01	16514	43	162	4	[TGFB1 - transforming growth factor, beta 1, CD300A - cd300a molecule, PPP1R15A - protein phosphatase 1, regulatory subunit 15a, SLC39A10 - solute carrier family 39 (zinc transporter), member 10]
GO:0035914	skeletal muscle cell differentiation	8.17E-4	3.68E-2	1948-09-01	16514	43	162	4	[EGR1 - early growth response 1, EGR2 - early growth response 2, ATF3 - activating transcription factor 3, MAFF - v-maf avian musculoaponeurotic fibrosarcoma oncogene homolog f]
GO:1902679	negative regulation of RNA biosynthetic process	8.25E-4	3.7E-2	2021-04-02	16514	1147	162	23	[ERF - ets2 repressor factor, HSPA1A - heat shock 70kda protein 1a, EFNA1 - ephrin-a1, MXD1 - max dimerization protein 1, SBNO2 - strawberry notch homolog 2 (drosophila), TGFB1 - transforming growth factor, beta 1, AES - amino-terminal enhancer of split, JUN - jun proto-oncogene, DDIT3 - dna-damage-inducible transcript 3, UBC - ubiquitin c, PER1 - period circadian clock 1, DNAJB1 - dnaj (hsp40) h…
GO:0014013	regulation of gliogenesis	8.25E-4	3.69E-2	1946-05-01	16514	112	162	6	[LDLR - low density lipoprotein receptor, TGFB1 - transforming growth factor, beta 1, EGR2 - early growth response 2, TNFRSF1B - tumor necrosis factor receptor superfamily, member 1b, IL1B - interleukin 1, beta, CCL3 - chemokine (c-c motif) ligand 3]
GO:2000117	negative regulation of cysteine-type endopeptidase activity	8.48E-4	3.78E-2	1980-06-01	16514	75	162	5	[SFN - stratifin, PLAUR - plasminogen activator, urokinase receptor, NGFR - nerve growth factor receptor, CST7 - cystatin f (leukocystatin), RPS6KA1 - ribosomal protein s6 kinase, 90kda, polypeptide 1]
GO:0010466	negative regulation of peptidase activity	8.64E-4	3.84E-2	2021-04-04	16514	202	162	8	[SFN - stratifin, PLAUR - plasminogen activator, urokinase receptor, NGFR - nerve growth factor receptor, SERPINH1 - serpin peptidase inhibitor, clade h (heat shock protein 47), member 1, (collagen binding protein 1), SERPINE1 - serpin peptidase inhibitor, clade e (nexin, plasminogen activator inhibitor type 1), member 1, CST7 - cystatin f (leukocystatin), RPS6KA1 - ribosomal protein s6 kinase, 9…
GO:0043901	negative regulation of multi-organism process	8.81E-4	3.91E-2	1957-04-01	16514	156	162	7	[ZC3H12A - zinc finger ccch-type containing 12a, ADA - adenosine deaminase, JUN - jun proto-oncogene, ISG20 - interferon stimulated exonuclease gene 20kda, CCL4 - chemokine (c-c motif) ligand 4, IFITM2 - interferon induced transmembrane protein 2, CCL3 - chemokine (c-c motif) ligand 3]
GO:0002683	negative regulation of immune system process	8.9E-4	3.94E-2	1992-02-01	16514	419	162	12	[ZC3H12A - zinc finger ccch-type containing 12a, PTPN6 - protein tyrosine phosphatase, non-receptor type 6, C5AR2 - complement component 5a receptor 2, LDLR - low density lipoprotein receptor, TGFB1 - transforming growth factor, beta 1, LILRB3 - leukocyte immunoglobulin-like receptor, subfamily b (with tm and itim domains), member 3, ADA - adenosine deaminase, CST7 - cystatin f (leukocystatin), C…
GO:1901658	glycosyl compound catabolic process	8.92E-4	3.93E-2	2027-09-01	16514	44	162	4	[PNP - purine nucleoside phosphorylase, GLA - galactosidase, alpha, ADA - adenosine deaminase, TYMP - thymidine phosphorylase]
GO:0032147	activation of protein kinase activity	8.93E-4	3.93E-2	1933-03-01	16514	306	162	10	[SLC11A1 - solute carrier family 11 (proton-coupled divalent metal ion transporter), member 1, GADD45B - growth arrest and dna-damage-inducible, beta, MAPKAPK2 - mitogen-activated protein kinase-activated protein kinase 2, C5AR1 - complement component 5a receptor 1, ADRA2B - adrenoceptor alpha 2b, GADD45G - growth arrest and dna-damage-inducible, gamma, CALCA - calcitonin-related polypeptide alph…
GO:0045936	negative regulation of phosphate metabolic process	9.04E-4	3.96E-2	1964-02-01	16514	541	162	14	[EFNA1 - ephrin-a1, ZC3H12A - zinc finger ccch-type containing 12a, DDIT4 - dna-damage-inducible transcript 4, TGFB1 - transforming growth factor, beta 1, PPP1R15A - protein phosphatase 1, regulatory subunit 15a, PER1 - period circadian clock 1, IL1B - interleukin 1, beta, HSPB1 - heat shock 27kda protein 1, SFN - stratifin, PTPN6 - protein tyrosine phosphatase, non-receptor type 6, RGS2 - regula…
GO:0051091	positive regulation of DNA-binding transcription factor activity	9.17E-4	4.01E-2	1961-03-01	16514	254	162	9	[HSPA1A - heat shock 70kda protein 1a, HSPA1B - heat shock 70kda protein 1b, NFKB2 - nuclear factor of kappa light polypeptide gene enhancer in b-cells 2 (p49/p100), DDIT3 - dna-damage-inducible transcript 3, ABRA - actin-binding rho activating protein, S100A8 - s100 calcium binding protein a8, IL1B - interleukin 1, beta, UBC - ubiquitin c, S100A9 - s100 calcium binding protein a9]
GO:0010563	negative regulation of phosphorus metabolic process	9.2E-4	4.01E-2	1963-02-01	16514	542	162	14	[EFNA1 - ephrin-a1, ZC3H12A - zinc finger ccch-type containing 12a, DDIT4 - dna-damage-inducible transcript 4, TGFB1 - transforming growth factor, beta 1, PPP1R15A - protein phosphatase 1, regulatory subunit 15a, PER1 - period circadian clock 1, IL1B - interleukin 1, beta, HSPB1 - heat shock 27kda protein 1, SFN - stratifin, PTPN6 - protein tyrosine phosphatase, non-receptor type 6, RGS2 - regula…
GO:0006457	protein folding	9.21E-4	0.04	4.00	16514	204	162	8	[HSPB1 - heat shock 27kda protein 1, HSPA1A - heat shock 70kda protein 1a, HSPA1B - heat shock 70kda protein 1b, BAG3 - bcl2-associated athanogene 3, HSPA7 - heat shock 70kda protein 7 (hsp70b), HSPE1 - heat shock 10kda protein 1 (chaperonin 10), HSPA6 - heat shock 70kda protein 6 (hsp70b'), DNAJB1 - dnaj (hsp40) homolog, subfamily b, member 1]
GO:0006355	regulation of transcription, DNA-templated	9.23E-4	0.04	1954-01-01	16514	3178	162	48	[ERF - ets2 repressor factor, HSPA1A - heat shock 70kda protein 1a, EFNA1 - ephrin-a1, HSPA1B - heat shock 70kda protein 1b, NPAS4 - neuronal pas domain protein 4, SBNO2 - strawberry notch homolog 2 (drosophila), AES - amino-terminal enhancer of split, JUN - jun proto-oncogene, DDIT3 - dna-damage-inducible transcript 3, JUND - jun d proto-oncogene, ABRA - actin-binding rho activating protein, JUN…
GO:1903506	regulation of nucleic acid-templated transcription	9.29E-4	4.02E-2	1954-01-01	16514	3179	162	48	[ERF - ets2 repressor factor, HSPA1A - heat shock 70kda protein 1a, EFNA1 - ephrin-a1, HSPA1B - heat shock 70kda protein 1b, NPAS4 - neuronal pas domain protein 4, SBNO2 - strawberry notch homolog 2 (drosophila), AES - amino-terminal enhancer of split, JUN - jun proto-oncogene, DDIT3 - dna-damage-inducible transcript 3, JUND - jun d proto-oncogene, ABRA - actin-binding rho activating protein, JUN…
GO:1903077	negative regulation of protein localization to plasma membrane	9.34E-4	4.03E-2	15.29	16514	20	162	3	[TMBIM1 - transmembrane bax inhibitor motif containing 1, LYPLA1 - lysophospholipase i, TGFB1 - transforming growth factor, beta 1]
GO:0060965	negative regulation of gene silencing by miRNA	9.34E-4	4.02E-2	15.29	16514	20	162	3	[ZC3H12A - zinc finger ccch-type containing 12a, TGFB1 - transforming growth factor, beta 1, NEAT1 - nuclear paraspeckle assembly transcript 1 (non-protein coding)]
GO:0046827	positive regulation of protein export from nucleus	9.34E-4	0.04	15.29	16514	20	162	3	[SFN - stratifin, BAG3 - bcl2-associated athanogene 3, IL1B - interleukin 1, beta]
GO:2000503	positive regulation of natural killer cell chemotaxis	9.38E-4	4.01E-2	40.78	16514	5	162	2	[CCL4 - chemokine (c-c motif) ligand 4, CCL3 - chemokine (c-c motif) ligand 3]
GO:0010286	heat acclimation	9.38E-4	0.04	40.78	16514	5	162	2	[HSPA1A - heat shock 70kda protein 1a, HSPA1B - heat shock 70kda protein 1b]
GO:0043435	response to corticotropin-releasing hormone	9.38E-4	3.99E-2	40.78	16514	5	162	2	[NR4A2 - nuclear receptor subfamily 4, group a, member 2, NR4A1 - nuclear receptor subfamily 4, group a, member 1]
GO:0071376	cellular response to corticotropin-releasing hormone stimulus	9.38E-4	3.97E-2	40.78	16514	5	162	2	[NR4A2 - nuclear receptor subfamily 4, group a, member 2, NR4A1 - nuclear receptor subfamily 4, group a, member 1]
GO:0070370	cellular heat acclimation	9.38E-4	3.96E-2	40.78	16514	5	162	2	[HSPA1A - heat shock 70kda protein 1a, HSPA1B - heat shock 70kda protein 1b]
GO:0070434	positive regulation of nucleotide-binding oligomerization domain containing 2 signaling pathway	9.38E-4	3.95E-2	40.78	16514	5	162	2	[HSPA1A - heat shock 70kda protein 1a, HSPA1B - heat shock 70kda protein 1b]
GO:0090063	positive regulation of microtubule nucleation	9.38E-4	3.94E-2	40.78	16514	5	162	2	[HSPA1A - heat shock 70kda protein 1a, HSPA1B - heat shock 70kda protein 1b]
GO:0002429	immune response-activating cell surface receptor signaling pathway	9.38E-4	3.93E-2	1931-03-01	16514	308	162	10	[ZC3H12A - zinc finger ccch-type containing 12a, ICOSLG - inducible t-cell co-stimulator ligand, PTPN6 - protein tyrosine phosphatase, non-receptor type 6, C5AR2 - complement component 5a receptor 2, IGKC - immunoglobulin kappa constant, THEMIS2 - thymocyte selection associated family member 2, NFKBID - nuclear factor of kappa light polypeptide gene enhancer in b-cells inhibitor, delta, C5AR1 - c…
GO:0045766	positive regulation of angiogenesis	9.49E-4	3.97E-2	1952-04-01	16514	158	162	7	[HSPB1 - heat shock 27kda protein 1, ZC3H12A - zinc finger ccch-type containing 12a, ANGPTL4 - angiopoietin-like 4, C5AR1 - complement component 5a receptor 1, SERPINE1 - serpin peptidase inhibitor, clade e (nexin, plasminogen activator inhibitor type 1), member 1, IL1B - interleukin 1, beta, ANGPT2 - angiopoietin 2]
GO:0033554	cellular response to stress	9.65E-4	4.02E-2	1986-01-01	16514	1536	162	28	[HSPA1A - heat shock 70kda protein 1a, HSPA1B - heat shock 70kda protein 1b, DDIT4 - dna-damage-inducible transcript 4, JUN - jun proto-oncogene, HILPDA - hypoxia inducible lipid droplet-associated, DDIT3 - dna-damage-inducible transcript 3, UBC - ubiquitin c, EGR1 - early growth response 1, SFN - stratifin, NR4A2 - nuclear receptor subfamily 4, group a, member 2, BAG3 - bcl2-associated athanogen…
GO:0001666	response to hypoxia	9.69E-4	4.03E-2	1958-03-01	16514	256	162	9	[EGR1 - early growth response 1, DDIT4 - dna-damage-inducible transcript 4, NR4A2 - nuclear receptor subfamily 4, group a, member 2, ANGPTL4 - angiopoietin-like 4, EIF4EBP1 - eukaryotic translation initiation factor 4e binding protein 1, ADA - adenosine deaminase, HILPDA - hypoxia inducible lipid droplet-associated, LMNA - lamin a/c, ANGPT2 - angiopoietin 2]
GO:0007162	negative regulation of cell adhesion	9.69E-4	4.02E-2	1958-03-01	16514	256	162	9	[ZC3H12A - zinc finger ccch-type containing 12a, PTPN6 - protein tyrosine phosphatase, non-receptor type 6, TGFB1 - transforming growth factor, beta 1, CD300A - cd300a molecule, SERPINE1 - serpin peptidase inhibitor, clade e (nexin, plasminogen activator inhibitor type 1), member 1, IL1RN - interleukin 1 receptor antagonist, CEBPB - ccaat/enhancer binding protein (c/ebp), beta, SIPA1 - signal-ind…
GO:0003179	heart valve morphogenesis	9.72E-4	4.02E-2	2021-06-09	16514	45	162	4	[EFNA1 - ephrin-a1, SNAI1 - snail family zinc finger 1, ADAMTS9 - adam metallopeptidase with thrombospondin type 1 motif, 9, TGFB1 - transforming growth factor, beta 1]
GO:0050920	regulation of chemotaxis	9.81E-4	4.04E-2	1996-03-01	16514	206	162	8	[HSPB1 - heat shock 27kda protein 1, C5AR2 - complement component 5a receptor 2, TGFB1 - transforming growth factor, beta 1, SERPINE1 - serpin peptidase inhibitor, clade e (nexin, plasminogen activator inhibitor type 1), member 1, C5AR1 - complement component 5a receptor 1, CCL4 - chemokine (c-c motif) ligand 4, ANGPT2 - angiopoietin 2, CCL3 - chemokine (c-c motif) ligand 3]

## Sheet: 3
GO Term	Description	P-value	FDR q-value	Enrichment	N	B	n	b	Genes
GO:0006986	response to unfolded protein	4.05E-12	6.16E-8	72.45	16395	66	24	7	[HSPB1 - heat shock 27kda protein 1, HSPA1A - heat shock 70kda protein 1a, HSPA1B - heat shock 70kda protein 1b, SERPINH1 - serpin peptidase inhibitor, clade h (heat shock protein 47), member 1, (collagen binding protein 1), BAG3 - bcl2-associated athanogene 3, HSPA6 - heat shock 70kda protein 6 (hsp70b'), DNAJB1 - dnaj (hsp40) homolog, subfamily b, member 1]
GO:0035966	response to topologically incorrect protein	1.02E-11	7.79E-8	63.76	16395	75	24	7	[HSPB1 - heat shock 27kda protein 1, HSPA1A - heat shock 70kda protein 1a, HSPA1B - heat shock 70kda protein 1b, SERPINH1 - serpin peptidase inhibitor, clade h (heat shock protein 47), member 1, (collagen binding protein 1), BAG3 - bcl2-associated athanogene 3, HSPA6 - heat shock 70kda protein 6 (hsp70b'), DNAJB1 - dnaj (hsp40) homolog, subfamily b, member 1]
GO:0097201	negative regulation of transcription from RNA polymerase II promoter in response to stress	1.73E-9	8.8E-6	227.71	16395	12	24	4	[HSPA1A - heat shock 70kda protein 1a, BAG3 - bcl2-associated athanogene 3, JUN - jun proto-oncogene, DNAJB1 - dnaj (hsp40) homolog, subfamily b, member 1]
GO:0034605	cellular response to heat	8.74E-9	3.33E-5	68.31	16395	50	24	5	[HSPA1A - heat shock 70kda protein 1a, HSPA1B - heat shock 70kda protein 1b, BAG3 - bcl2-associated athanogene 3, IER5 - immediate early response 5, HSPA6 - heat shock 70kda protein 6 (hsp70b')]
GO:0061077	chaperone-mediated protein folding	1.57E-8	4.77E-5	60.99	16395	56	24	5	[HSPB1 - heat shock 27kda protein 1, HSPA1A - heat shock 70kda protein 1a, HSPA1B - heat shock 70kda protein 1b, HSPA6 - heat shock 70kda protein 6 (hsp70b'), DNAJB1 - dnaj (hsp40) homolog, subfamily b, member 1]
GO:0080135	regulation of cellular response to stress	1.85E-8	4.69E-5	1991-09-01	16395	689	24	10	[HSPB1 - heat shock 27kda protein 1, HSPA1A - heat shock 70kda protein 1a, ZC3H12A - zinc finger ccch-type containing 12a, HSPA1B - heat shock 70kda protein 1b, BAG3 - bcl2-associated athanogene 3, GADD45B - growth arrest and dna-damage-inducible, beta, GADD45G - growth arrest and dna-damage-inducible, gamma, IER5 - immediate early response 5, PPP1R15A - protein phosphatase 1, regulatory subunit …
GO:0010033	response to organic substance	5.64E-8	1.23E-4	1997-04-01	16395	1925	24	14	[HSPA1A - heat shock 70kda protein 1a, PLIN2 - perilipin 2, HSPA1B - heat shock 70kda protein 1b, ZC3H12A - zinc finger ccch-type containing 12a, NPAS4 - neuronal pas domain protein 4, SERPINH1 - serpin peptidase inhibitor, clade h (heat shock protein 47), member 1, (collagen binding protein 1), JUN - jun proto-oncogene, DNAJB1 - dnaj (hsp40) homolog, subfamily b, member 1, HSPB1 - heat shock 27k…
GO:0034620	cellular response to unfolded protein	6.06E-8	1.15E-4	101.20	16395	27	24	4	[HSPA1A - heat shock 70kda protein 1a, HSPA1B - heat shock 70kda protein 1b, BAG3 - bcl2-associated athanogene 3, HSPA6 - heat shock 70kda protein 6 (hsp70b')]
GO:1900034	regulation of cellular response to heat	7.43E-8	1.26E-4	44.94	16395	76	24	5	[HSPA1A - heat shock 70kda protein 1a, HSPA1B - heat shock 70kda protein 1b, BAG3 - bcl2-associated athanogene 3, IER5 - immediate early response 5, DNAJB1 - dnaj (hsp40) homolog, subfamily b, member 1]
GO:0042221	response to chemical	1.02E-7	1.55E-4	2027-04-01	16395	2399	24	15	[HSPA1A - heat shock 70kda protein 1a, ZC3H12A - zinc finger ccch-type containing 12a, PLIN2 - perilipin 2, HSPA1B - heat shock 70kda protein 1b, NPAS4 - neuronal pas domain protein 4, SERPINH1 - serpin peptidase inhibitor, clade h (heat shock protein 47), member 1, (collagen binding protein 1), JUN - jun proto-oncogene, HILPDA - hypoxia inducible lipid droplet-associated, DNAJB1 - dnaj (hsp40) h…
GO:0051085	chaperone cofactor-dependent protein refolding	1.24E-7	1.71E-4	85.39	16395	32	24	4	[HSPA1A - heat shock 70kda protein 1a, HSPA1B - heat shock 70kda protein 1b, HSPA6 - heat shock 70kda protein 6 (hsp70b'), DNAJB1 - dnaj (hsp40) homolog, subfamily b, member 1]
GO:0035967	cellular response to topologically incorrect protein	1.59E-7	2.02E-4	80.37	16395	34	24	4	[HSPA1A - heat shock 70kda protein 1a, HSPA1B - heat shock 70kda protein 1b, BAG3 - bcl2-associated athanogene 3, HSPA6 - heat shock 70kda protein 6 (hsp70b')]
GO:0009408	response to heat	1.65E-7	1.93E-4	38.38	16395	89	24	5	[HSPA1A - heat shock 70kda protein 1a, HSPA1B - heat shock 70kda protein 1b, BAG3 - bcl2-associated athanogene 3, IER5 - immediate early response 5, HSPA6 - heat shock 70kda protein 6 (hsp70b')]
GO:0051084	'de novo' posttranslational protein folding	2.02E-7	2.19E-4	75.90	16395	36	24	4	[HSPA1A - heat shock 70kda protein 1a, HSPA1B - heat shock 70kda protein 1b, HSPA6 - heat shock 70kda protein 6 (hsp70b'), DNAJB1 - dnaj (hsp40) homolog, subfamily b, member 1]
GO:0006458	'de novo' protein folding	3.12E-7	3.16E-4	68.31	16395	40	24	4	[HSPA1A - heat shock 70kda protein 1a, HSPA1B - heat shock 70kda protein 1b, HSPA6 - heat shock 70kda protein 6 (hsp70b'), DNAJB1 - dnaj (hsp40) homolog, subfamily b, member 1]
GO:0090084	negative regulation of inclusion body assembly	3.29E-7	3.12E-4	204.94	16395	10	24	3	[HSPA1A - heat shock 70kda protein 1a, HSPA1B - heat shock 70kda protein 1b, DNAJB1 - dnaj (hsp40) homolog, subfamily b, member 1]
GO:0006457	protein folding	3.85E-7	3.45E-4	2021-09-20	16395	204	24	6	[HSPB1 - heat shock 27kda protein 1, HSPA1A - heat shock 70kda protein 1a, HSPA1B - heat shock 70kda protein 1b, BAG3 - bcl2-associated athanogene 3, HSPA6 - heat shock 70kda protein 6 (hsp70b'), DNAJB1 - dnaj (hsp40) homolog, subfamily b, member 1]
GO:0051716	cellular response to stimulus	4.06E-7	3.43E-4	1986-03-01	16395	2657	24	15	[HSPA1A - heat shock 70kda protein 1a, ZC3H12A - zinc finger ccch-type containing 12a, HSPA1B - heat shock 70kda protein 1b, NPAS4 - neuronal pas domain protein 4, JUN - jun proto-oncogene, HILPDA - hypoxia inducible lipid droplet-associated, PPP1R15A - protein phosphatase 1, regulatory subunit 15a, DNAJB1 - dnaj (hsp40) homolog, subfamily b, member 1, HSPB1 - heat shock 27kda protein 1, NFIL3 - …
GO:0043618	regulation of transcription from RNA polymerase II promoter in response to stress	4.35E-7	3.48E-4	31.63	16395	108	24	5	[HSPA1A - heat shock 70kda protein 1a, BAG3 - bcl2-associated athanogene 3, JUN - jun proto-oncogene, ATF3 - activating transcription factor 3, DNAJB1 - dnaj (hsp40) homolog, subfamily b, member 1]
GO:0043620	regulation of DNA-templated transcription in response to stress	5.45E-7	4.15E-4	30.23	16395	113	24	5	[HSPA1A - heat shock 70kda protein 1a, BAG3 - bcl2-associated athanogene 3, JUN - jun proto-oncogene, ATF3 - activating transcription factor 3, DNAJB1 - dnaj (hsp40) homolog, subfamily b, member 1]
GO:0006950	response to stress	6.66E-7	4.83E-4	1972-03-01	16395	2757	24	15	[HSPA1A - heat shock 70kda protein 1a, ZC3H12A - zinc finger ccch-type containing 12a, HSPA1B - heat shock 70kda protein 1b, SERPINH1 - serpin peptidase inhibitor, clade h (heat shock protein 47), member 1, (collagen binding protein 1), HILPDA - hypoxia inducible lipid droplet-associated, JUN - jun proto-oncogene, PPP1R15A - protein phosphatase 1, regulatory subunit 15a, DNAJB1 - dnaj (hsp40) hom…
GO:0090083	regulation of inclusion body assembly	1.24E-6	8.58E-4	136.62	16395	15	24	3	[HSPA1A - heat shock 70kda protein 1a, HSPA1B - heat shock 70kda protein 1b, DNAJB1 - dnaj (hsp40) homolog, subfamily b, member 1]
GO:0050896	response to stimulus	1.99E-6	1.32E-3	1971-02-01	16395	4544	24	18	[HSPA1A - heat shock 70kda protein 1a, ZC3H12A - zinc finger ccch-type containing 12a, PLIN2 - perilipin 2, HSPA1B - heat shock 70kda protein 1b, NPAS4 - neuronal pas domain protein 4, SERPINH1 - serpin peptidase inhibitor, clade h (heat shock protein 47), member 1, (collagen binding protein 1), HILPDA - hypoxia inducible lipid droplet-associated, JUN - jun proto-oncogene, PPP1R15A - protein phos…
GO:0080134	regulation of response to stress	2.21E-6	1.4E-3	2016-05-01	16395	1457	24	11	[HSPB1 - heat shock 27kda protein 1, HSPA1A - heat shock 70kda protein 1a, ZC3H12A - zinc finger ccch-type containing 12a, HSPA1B - heat shock 70kda protein 1b, BAG3 - bcl2-associated athanogene 3, GADD45B - growth arrest and dna-damage-inducible, beta, C5AR1 - complement component 5a receptor 1, GADD45G - growth arrest and dna-damage-inducible, gamma, IER5 - immediate early response 5, PPP1R15A …
GO:0009266	response to temperature stimulus	2.36E-6	1.44E-3	22.47	16395	152	24	5	[HSPA1A - heat shock 70kda protein 1a, HSPA1B - heat shock 70kda protein 1b, BAG3 - bcl2-associated athanogene 3, IER5 - immediate early response 5, HSPA6 - heat shock 70kda protein 6 (hsp70b')]
GO:0042026	protein refolding	2.63E-6	1.54E-3	107.86	16395	19	24	3	[HSPA1A - heat shock 70kda protein 1a, HSPA1B - heat shock 70kda protein 1b, HSPA6 - heat shock 70kda protein 6 (hsp70b')]
GO:0033554	cellular response to stress	3.65E-6	2.05E-3	1990-04-01	16395	1533	24	11	[HSPA1A - heat shock 70kda protein 1a, ZC3H12A - zinc finger ccch-type containing 12a, HSPA1B - heat shock 70kda protein 1b, BAG3 - bcl2-associated athanogene 3, HILPDA - hypoxia inducible lipid droplet-associated, JUN - jun proto-oncogene, IER5 - immediate early response 5, PPP1R15A - protein phosphatase 1, regulatory subunit 15a, ATF3 - activating transcription factor 3, HSPA6 - heat shock 70kd…
GO:0070887	cellular response to chemical stimulus	3.79E-6	2.06E-3	1988-04-01	16395	1539	24	11	[HSPB1 - heat shock 27kda protein 1, HSPA1A - heat shock 70kda protein 1a, ZC3H12A - zinc finger ccch-type containing 12a, HSPA1B - heat shock 70kda protein 1b, NFIL3 - nuclear factor, interleukin 3 regulated, NPAS4 - neuronal pas domain protein 4, BAG3 - bcl2-associated athanogene 3, HILPDA - hypoxia inducible lipid droplet-associated, JUN - jun proto-oncogene, HSPA6 - heat shock 70kda protein 6…
GO:0010884	positive regulation of lipid storage	6.21E-6	3.26E-3	81.98	16395	25	24	3	[ZC3H12A - zinc finger ccch-type containing 12a, PLIN2 - perilipin 2, HILPDA - hypoxia inducible lipid droplet-associated]
GO:1900745	positive regulation of p38MAPK cascade	7.01E-6	3.56E-3	78.82	16395	26	24	3	[ZC3H12A - zinc finger ccch-type containing 12a, GADD45B - growth arrest and dna-damage-inducible, beta, GADD45G - growth arrest and dna-damage-inducible, gamma]
GO:0065009	regulation of molecular function	8.55E-6	4.2E-3	1932-03-01	16395	2878	24	14	[HSPA1A - heat shock 70kda protein 1a, ZC3H12A - zinc finger ccch-type containing 12a, HSPA1B - heat shock 70kda protein 1b, SERPINH1 - serpin peptidase inhibitor, clade h (heat shock protein 47), member 1, (collagen binding protein 1), GADD45B - growth arrest and dna-damage-inducible, beta, GADD45G - growth arrest and dna-damage-inducible, gamma, JUN - jun proto-oncogene, PPP1R15A - protein phos…
GO:0042981	regulation of apoptotic process	1.04E-5	4.94E-3	5.00	16395	1367	24	10	[HSPB1 - heat shock 27kda protein 1, HSPA1A - heat shock 70kda protein 1a, ZC3H12A - zinc finger ccch-type containing 12a, HSPA1B - heat shock 70kda protein 1b, BAG3 - bcl2-associated athanogene 3, GADD45B - growth arrest and dna-damage-inducible, beta, JUN - jun proto-oncogene, C5AR1 - complement component 5a receptor 1, GADD45G - growth arrest and dna-damage-inducible, gamma, ATF3 - activating …
GO:0043067	regulation of programmed cell death	1.15E-5	5.31E-3	1994-04-01	16395	1383	24	10	[HSPB1 - heat shock 27kda protein 1, HSPA1A - heat shock 70kda protein 1a, ZC3H12A - zinc finger ccch-type containing 12a, HSPA1B - heat shock 70kda protein 1b, BAG3 - bcl2-associated athanogene 3, GADD45B - growth arrest and dna-damage-inducible, beta, JUN - jun proto-oncogene, C5AR1 - complement component 5a receptor 1, GADD45G - growth arrest and dna-damage-inducible, gamma, ATF3 - activating …
GO:0031325	positive regulation of cellular metabolic process	1.79E-5	8.03E-3	2021-12-03	16395	3061	24	14	[HSPA1A - heat shock 70kda protein 1a, HSPA1B - heat shock 70kda protein 1b, ZC3H12A - zinc finger ccch-type containing 12a, NPAS4 - neuronal pas domain protein 4, GADD45B - growth arrest and dna-damage-inducible, beta, GADD45G - growth arrest and dna-damage-inducible, gamma, JUN - jun proto-oncogene, PPP1R15A - protein phosphatase 1, regulatory subunit 15a, MAFF - v-maf avian musculoaponeurotic …
GO:0010286	heat acclimation	2.05E-5	8.91E-3	273.25	16395	5	24	2	[HSPA1A - heat shock 70kda protein 1a, HSPA1B - heat shock 70kda protein 1b]
GO:0070370	cellular heat acclimation	2.05E-5	8.66E-3	273.25	16395	5	24	2	[HSPA1A - heat shock 70kda protein 1a, HSPA1B - heat shock 70kda protein 1b]
GO:0070434	positive regulation of nucleotide-binding oligomerization domain containing 2 signaling pathway	2.05E-5	8.42E-3	273.25	16395	5	24	2	[HSPA1A - heat shock 70kda protein 1a, HSPA1B - heat shock 70kda protein 1b]
GO:0090063	positive regulation of microtubule nucleation	2.05E-5	8.2E-3	273.25	16395	5	24	2	[HSPA1A - heat shock 70kda protein 1a, HSPA1B - heat shock 70kda protein 1b]
GO:1900744	regulation of p38MAPK cascade	2.25E-5	8.77E-3	53.93	16395	38	24	3	[ZC3H12A - zinc finger ccch-type containing 12a, GADD45B - growth arrest and dna-damage-inducible, beta, GADD45G - growth arrest and dna-damage-inducible, gamma]
GO:0010941	regulation of cell death	2.41E-5	9.18E-3	1954-04-01	16395	1504	24	10	[HSPB1 - heat shock 27kda protein 1, HSPA1A - heat shock 70kda protein 1a, ZC3H12A - zinc finger ccch-type containing 12a, HSPA1B - heat shock 70kda protein 1b, BAG3 - bcl2-associated athanogene 3, GADD45B - growth arrest and dna-damage-inducible, beta, JUN - jun proto-oncogene, C5AR1 - complement component 5a receptor 1, GADD45G - growth arrest and dna-damage-inducible, gamma, ATF3 - activating …
GO:0070426	positive regulation of nucleotide-binding oligomerization domain containing signaling pathway	3.07E-5	1.14E-2	227.71	16395	6	24	2	[HSPA1A - heat shock 70kda protein 1a, HSPA1B - heat shock 70kda protein 1b]
GO:0071310	cellular response to organic substance	3.38E-5	1.22E-2	5.00	16395	1229	24	9	[HSPB1 - heat shock 27kda protein 1, HSPA1A - heat shock 70kda protein 1a, ZC3H12A - zinc finger ccch-type containing 12a, HSPA1B - heat shock 70kda protein 1b, NFIL3 - nuclear factor, interleukin 3 regulated, NPAS4 - neuronal pas domain protein 4, BAG3 - bcl2-associated athanogene 3, HSPA6 - heat shock 70kda protein 6 (hsp70b'), ANGPT2 - angiopoietin 2]
GO:0080090	regulation of primary metabolic process	4.03E-5	1.42E-2	2023-02-01	16395	5510	24	18	[HSPA1A - heat shock 70kda protein 1a, ZC3H12A - zinc finger ccch-type containing 12a, PLIN2 - perilipin 2, HSPA1B - heat shock 70kda protein 1b, NPAS4 - neuronal pas domain protein 4, SERPINH1 - serpin peptidase inhibitor, clade h (heat shock protein 47), member 1, (collagen binding protein 1), GADD45B - growth arrest and dna-damage-inducible, beta, GADD45G - growth arrest and dna-damage-inducib…
GO:0010968	regulation of microtubule nucleation	4.29E-5	1.49E-2	195.18	16395	7	24	2	[HSPA1A - heat shock 70kda protein 1a, HSPA1B - heat shock 70kda protein 1b]
GO:0048518	positive regulation of biological process	4.37E-5	1.48E-2	2022-02-01	16395	5540	24	18	[HSPA1A - heat shock 70kda protein 1a, ZC3H12A - zinc finger ccch-type containing 12a, PLIN2 - perilipin 2, HSPA1B - heat shock 70kda protein 1b, NPAS4 - neuronal pas domain protein 4, GADD45B - growth arrest and dna-damage-inducible, beta, HILPDA - hypoxia inducible lipid droplet-associated, GADD45G - growth arrest and dna-damage-inducible, gamma, JUN - jun proto-oncogene, PPP1R15A - protein pho…
GO:0009893	positive regulation of metabolic process	4.91E-5	1.63E-2	1987-02-01	16395	3333	24	14	[HSPA1A - heat shock 70kda protein 1a, ZC3H12A - zinc finger ccch-type containing 12a, HSPA1B - heat shock 70kda protein 1b, NPAS4 - neuronal pas domain protein 4, GADD45B - growth arrest and dna-damage-inducible, beta, GADD45G - growth arrest and dna-damage-inducible, gamma, JUN - jun proto-oncogene, PPP1R15A - protein phosphatase 1, regulatory subunit 15a, MAFF - v-maf avian musculoaponeurotic …
GO:0048583	regulation of response to stimulus	4.94E-5	1.6E-2	1967-02-01	16395	3842	24	15	[HSPA1A - heat shock 70kda protein 1a, ZC3H12A - zinc finger ccch-type containing 12a, HSPA1B - heat shock 70kda protein 1b, GADD45B - growth arrest and dna-damage-inducible, beta, GADD45G - growth arrest and dna-damage-inducible, gamma, JUN - jun proto-oncogene, PPP1R15A - protein phosphatase 1, regulatory subunit 15a, DNAJB1 - dnaj (hsp40) homolog, subfamily b, member 1, HSPB1 - heat shock 27kd…
GO:0009628	response to abiotic stimulus	5e-05	1.58E-2	1957-05-01	16395	982	24	8	[HSPA1A - heat shock 70kda protein 1a, HSPA1B - heat shock 70kda protein 1b, BAG3 - bcl2-associated athanogene 3, HILPDA - hypoxia inducible lipid droplet-associated, JUN - jun proto-oncogene, IER5 - immediate early response 5, HSPA6 - heat shock 70kda protein 6 (hsp70b'), ANGPT2 - angiopoietin 2]
GO:0010883	regulation of lipid storage	5.48E-5	1.7E-2	40.18	16395	51	24	3	[PLIN2 - perilipin 2, ZC3H12A - zinc finger ccch-type containing 12a, HILPDA - hypoxia inducible lipid droplet-associated]
GO:0070432	regulation of nucleotide-binding oligomerization domain containing 2 signaling pathway	5.72E-5	1.74E-2	170.78	16395	8	24	2	[HSPA1A - heat shock 70kda protein 1a, HSPA1B - heat shock 70kda protein 1b]
GO:0051173	positive regulation of nitrogen compound metabolic process	6.18E-5	1.84E-2	2021-04-03	16395	2920	24	13	[HSPA1A - heat shock 70kda protein 1a, HSPA1B - heat shock 70kda protein 1b, ZC3H12A - zinc finger ccch-type containing 12a, NPAS4 - neuronal pas domain protein 4, GADD45B - growth arrest and dna-damage-inducible, beta, GADD45G - growth arrest and dna-damage-inducible, gamma, JUN - jun proto-oncogene, PPP1R15A - protein phosphatase 1, regulatory subunit 15a, MAFF - v-maf avian musculoaponeurotic …
GO:0045766	positive regulation of angiogenesis	7.22E-5	2.11E-2	17.52	16395	156	24	4	[HSPB1 - heat shock 27kda protein 1, ZC3H12A - zinc finger ccch-type containing 12a, C5AR1 - complement component 5a receptor 1, ANGPT2 - angiopoietin 2]
GO:0010604	positive regulation of macromolecule metabolic process	1.02E-4	2.91E-2	1991-02-01	16395	3057	24	13	[HSPA1A - heat shock 70kda protein 1a, HSPA1B - heat shock 70kda protein 1b, ZC3H12A - zinc finger ccch-type containing 12a, NPAS4 - neuronal pas domain protein 4, GADD45B - growth arrest and dna-damage-inducible, beta, GADD45G - growth arrest and dna-damage-inducible, gamma, JUN - jun proto-oncogene, PPP1R15A - protein phosphatase 1, regulatory subunit 15a, MAFF - v-maf avian musculoaponeurotic …
GO:0051172	negative regulation of nitrogen compound metabolic process	1.04E-4	2.93E-2	1945-03-01	16395	2177	24	11	[HSPB1 - heat shock 27kda protein 1, HSPA1A - heat shock 70kda protein 1a, ZC3H12A - zinc finger ccch-type containing 12a, HSPA1B - heat shock 70kda protein 1b, NFIL3 - nuclear factor, interleukin 3 regulated, BAG3 - bcl2-associated athanogene 3, SERPINH1 - serpin peptidase inhibitor, clade h (heat shock protein 47), member 1, (collagen binding protein 1), JUN - jun proto-oncogene, PPP1R15A - pro…
GO:1903265	positive regulation of tumor necrosis factor-mediated signaling pathway	1.12E-4	3.1E-2	124.20	16395	11	24	2	[HSPA1A - heat shock 70kda protein 1a, HSPA1B - heat shock 70kda protein 1b]
GO:1904018	positive regulation of vasculature development	1.13E-4	3.07E-2	15.61	16395	175	24	4	[HSPB1 - heat shock 27kda protein 1, ZC3H12A - zinc finger ccch-type containing 12a, C5AR1 - complement component 5a receptor 1, ANGPT2 - angiopoietin 2]
GO:0031400	negative regulation of protein modification process	1.32E-4	3.52E-2	2023-07-01	16395	567	24	6	[HSPB1 - heat shock 27kda protein 1, HSPA1A - heat shock 70kda protein 1a, ZC3H12A - zinc finger ccch-type containing 12a, HSPA1B - heat shock 70kda protein 1b, ATF3 - activating transcription factor 3, PPP1R15A - protein phosphatase 1, regulatory subunit 15a]
GO:0000185	activation of MAPKKK activity	1.34E-4	3.52E-2	113.85	16395	12	24	2	[GADD45B - growth arrest and dna-damage-inducible, beta, GADD45G - growth arrest and dna-damage-inducible, gamma]
GO:0051171	regulation of nitrogen compound metabolic process	1.37E-4	3.52E-2	2018-02-01	16395	5335	24	17	[HSPA1A - heat shock 70kda protein 1a, ZC3H12A - zinc finger ccch-type containing 12a, HSPA1B - heat shock 70kda protein 1b, NPAS4 - neuronal pas domain protein 4, SERPINH1 - serpin peptidase inhibitor, clade h (heat shock protein 47), member 1, (collagen binding protein 1), GADD45B - growth arrest and dna-damage-inducible, beta, GADD45G - growth arrest and dna-damage-inducible, gamma, JUN - jun …
GO:0050790	regulation of catalytic activity	1.57E-4	3.99E-2	1930-03-01	16395	2277	24	11	[HSPB1 - heat shock 27kda protein 1, HSPA1A - heat shock 70kda protein 1a, BAG3 - bcl2-associated athanogene 3, SERPINH1 - serpin peptidase inhibitor, clade h (heat shock protein 47), member 1, (collagen binding protein 1), GADD45B - growth arrest and dna-damage-inducible, beta, JUN - jun proto-oncogene, C5AR1 - complement component 5a receptor 1, GADD45G - growth arrest and dna-damage-inducible,…
GO:0070424	regulation of nucleotide-binding oligomerization domain containing signaling pathway	1.59E-4	3.96E-2	105.10	16395	13	24	2	[HSPA1A - heat shock 70kda protein 1a, HSPA1B - heat shock 70kda protein 1b]
GO:0034599	cellular response to oxidative stress	1.78E-4	4.37E-2	13.87	16395	197	24	4	[HSPA1A - heat shock 70kda protein 1a, ZC3H12A - zinc finger ccch-type containing 12a, HSPA1B - heat shock 70kda protein 1b, JUN - jun proto-oncogene]
GO:0010628	positive regulation of gene expression	1.78E-4	4.31E-2	1960-03-01	16395	1898	24	10	[HSPA1A - heat shock 70kda protein 1a, ZC3H12A - zinc finger ccch-type containing 12a, HSPA1B - heat shock 70kda protein 1b, NFIL3 - nuclear factor, interleukin 3 regulated, NPAS4 - neuronal pas domain protein 4, JUN - jun proto-oncogene, IER5 - immediate early response 5, PPP1R15A - protein phosphatase 1, regulatory subunit 15a, ATF3 - activating transcription factor 3, MAFF - v-maf avian muscul…
GO:0031324	negative regulation of cellular metabolic process	1.93E-4	4.6E-2	2023-03-01	16395	2329	24	11	[HSPB1 - heat shock 27kda protein 1, HSPA1A - heat shock 70kda protein 1a, ZC3H12A - zinc finger ccch-type containing 12a, HSPA1B - heat shock 70kda protein 1b, NFIL3 - nuclear factor, interleukin 3 regulated, BAG3 - bcl2-associated athanogene 3, SERPINH1 - serpin peptidase inhibitor, clade h (heat shock protein 47), member 1, (collagen binding protein 1), JUN - jun proto-oncogene, PPP1R15A - pro…
GO:0019222	regulation of metabolic process	2.11E-4	4.94E-2	2.00	16395	6153	24	18	[HSPA1A - heat shock 70kda protein 1a, ZC3H12A - zinc finger ccch-type containing 12a, PLIN2 - perilipin 2, HSPA1B - heat shock 70kda protein 1b, NPAS4 - neuronal pas domain protein 4, SERPINH1 - serpin peptidase inhibitor, clade h (heat shock protein 47), member 1, (collagen binding protein 1), GADD45B - growth arrest and dna-damage-inducible, beta, GADD45G - growth arrest and dna-damage-inducib…
GO:0048522	positive regulation of cellular process	2.12E-4	4.88E-2	2023-02-01	16395	4897	24	16	[HSPA1A - heat shock 70kda protein 1a, ZC3H12A - zinc finger ccch-type containing 12a, HSPA1B - heat shock 70kda protein 1b, NPAS4 - neuronal pas domain protein 4, GADD45B - growth arrest and dna-damage-inducible, beta, GADD45G - growth arrest and dna-damage-inducible, gamma, JUN - jun proto-oncogene, HILPDA - hypoxia inducible lipid droplet-associated, PPP1R15A - protein phosphatase 1, regulator…
GO:0001819	positive regulation of cytokine production	2.42E-4	5.49E-2	1956-08-01	16395	399	24	5	[HSPB1 - heat shock 27kda protein 1, HSPA1A - heat shock 70kda protein 1a, HSPA1B - heat shock 70kda protein 1b, C5AR1 - complement component 5a receptor 1, HILPDA - hypoxia inducible lipid droplet-associated]
GO:0099118	microtubule-based protein transport	2.43E-4	5.45E-2	85.39	16395	16	24	2	[HSPB1 - heat shock 27kda protein 1, BAG3 - bcl2-associated athanogene 3]
GO:0098840	protein transport along microtubule	2.43E-4	5.37E-2	85.39	16395	16	24	2	[HSPB1 - heat shock 27kda protein 1, BAG3 - bcl2-associated athanogene 3]
GO:0051240	positive regulation of multicellular organismal process	2.49E-4	5.41E-2	1987-03-01	16395	1588	24	9	[HSPB1 - heat shock 27kda protein 1, HSPA1A - heat shock 70kda protein 1a, ZC3H12A - zinc finger ccch-type containing 12a, HSPA1B - heat shock 70kda protein 1b, HILPDA - hypoxia inducible lipid droplet-associated, JUN - jun proto-oncogene, C5AR1 - complement component 5a receptor 1, GADD45G - growth arrest and dna-damage-inducible, gamma, ANGPT2 - angiopoietin 2]
GO:0001817	regulation of cytokine production	2.68E-4	5.74E-2	1934-06-01	16395	646	24	6	[HSPB1 - heat shock 27kda protein 1, HSPA1A - heat shock 70kda protein 1a, ZC3H12A - zinc finger ccch-type containing 12a, HSPA1B - heat shock 70kda protein 1b, C5AR1 - complement component 5a receptor 1, HILPDA - hypoxia inducible lipid droplet-associated]
GO:0060255	regulation of macromolecule metabolic process	2.84E-4	0.06	2021-06-02	16395	5625	24	17	[HSPA1A - heat shock 70kda protein 1a, ZC3H12A - zinc finger ccch-type containing 12a, HSPA1B - heat shock 70kda protein 1b, NPAS4 - neuronal pas domain protein 4, SERPINH1 - serpin peptidase inhibitor, clade h (heat shock protein 47), member 1, (collagen binding protein 1), GADD45B - growth arrest and dna-damage-inducible, beta, GADD45G - growth arrest and dna-damage-inducible, gamma, JUN - jun …
GO:0045639	positive regulation of myeloid cell differentiation	2.88E-4	6.01E-2	2021-03-23	16395	89	24	3	[HSPA1A - heat shock 70kda protein 1a, HSPA1B - heat shock 70kda protein 1b, JUN - jun proto-oncogene]
GO:0010605	negative regulation of macromolecule metabolic process	2.97E-4	6.11E-2	2021-08-03	16395	2442	24	11	[HSPB1 - heat shock 27kda protein 1, HSPA1A - heat shock 70kda protein 1a, ZC3H12A - zinc finger ccch-type containing 12a, HSPA1B - heat shock 70kda protein 1b, NFIL3 - nuclear factor, interleukin 3 regulated, BAG3 - bcl2-associated athanogene 3, SERPINH1 - serpin peptidase inhibitor, clade h (heat shock protein 47), member 1, (collagen binding protein 1), JUN - jun proto-oncogene, PPP1R15A - pro…
GO:0031323	regulation of cellular metabolic process	2.97E-4	6.04E-2	2021-06-02	16395	5644	24	17	[HSPA1A - heat shock 70kda protein 1a, ZC3H12A - zinc finger ccch-type containing 12a, HSPA1B - heat shock 70kda protein 1b, NPAS4 - neuronal pas domain protein 4, SERPINH1 - serpin peptidase inhibitor, clade h (heat shock protein 47), member 1, (collagen binding protein 1), GADD45B - growth arrest and dna-damage-inducible, beta, GADD45G - growth arrest and dna-damage-inducible, gamma, JUN - jun …
GO:0032269	negative regulation of cellular protein metabolic process	2.99E-4	5.99E-2	2021-07-05	16395	944	24	7	[HSPB1 - heat shock 27kda protein 1, HSPA1A - heat shock 70kda protein 1a, ZC3H12A - zinc finger ccch-type containing 12a, HSPA1B - heat shock 70kda protein 1b, SERPINH1 - serpin peptidase inhibitor, clade h (heat shock protein 47), member 1, (collagen binding protein 1), PPP1R15A - protein phosphatase 1, regulatory subunit 15a, ATF3 - activating transcription factor 3]
GO:0044093	positive regulation of molecular function	2.99E-4	5.91E-2	1978-03-01	16395	1627	24	9	[HSPA1A - heat shock 70kda protein 1a, HSPA1B - heat shock 70kda protein 1b, GADD45B - growth arrest and dna-damage-inducible, beta, JUN - jun proto-oncogene, C5AR1 - complement component 5a receptor 1, GADD45G - growth arrest and dna-damage-inducible, gamma, PPP1R15A - protein phosphatase 1, regulatory subunit 15a, DNAJB1 - dnaj (hsp40) homolog, subfamily b, member 1, RGS16 - regulator of g-prot…
GO:1905954	positive regulation of lipid localization	3.08E-4	0.06	22.52	16395	91	24	3	[PLIN2 - perilipin 2, ZC3H12A - zinc finger ccch-type containing 12a, HILPDA - hypoxia inducible lipid droplet-associated]
GO:1901673	regulation of mitotic spindle assembly	3.1E-4	5.97E-2	75.90	16395	18	24	2	[HSPA1A - heat shock 70kda protein 1a, HSPA1B - heat shock 70kda protein 1b]
GO:0065008	regulation of biological quality	3.33E-4	6.34E-2	1960-02-01	16395	3420	24	13	[HSPA1A - heat shock 70kda protein 1a, PLIN2 - perilipin 2, HSPA1B - heat shock 70kda protein 1b, ZC3H12A - zinc finger ccch-type containing 12a, NPAS4 - neuronal pas domain protein 4, GADD45G - growth arrest and dna-damage-inducible, gamma, JUN - jun proto-oncogene, HILPDA - hypoxia inducible lipid droplet-associated, PPP1R15A - protein phosphatase 1, regulatory subunit 15a, MAFF - v-maf avian m…
GO:0043085	positive regulation of catalytic activity	3.65E-4	6.85E-2	2019-04-01	16395	1305	24	8	[HSPA1A - heat shock 70kda protein 1a, GADD45B - growth arrest and dna-damage-inducible, beta, JUN - jun proto-oncogene, C5AR1 - complement component 5a receptor 1, GADD45G - growth arrest and dna-damage-inducible, gamma, PPP1R15A - protein phosphatase 1, regulatory subunit 15a, DNAJB1 - dnaj (hsp40) homolog, subfamily b, member 1, RGS16 - regulator of g-protein signaling 16]
GO:0031399	regulation of protein modification process	4.07E-4	7.56E-2	1963-03-01	16395	1695	24	9	[HSPB1 - heat shock 27kda protein 1, HSPA1A - heat shock 70kda protein 1a, ZC3H12A - zinc finger ccch-type containing 12a, HSPA1B - heat shock 70kda protein 1b, GADD45B - growth arrest and dna-damage-inducible, beta, C5AR1 - complement component 5a receptor 1, GADD45G - growth arrest and dna-damage-inducible, gamma, PPP1R15A - protein phosphatase 1, regulatory subunit 15a, ATF3 - activating trans…
GO:0048584	positive regulation of response to stimulus	4.19E-4	7.69E-2	2025-03-01	16395	2104	24	10	[HSPB1 - heat shock 27kda protein 1, HSPA1A - heat shock 70kda protein 1a, ZC3H12A - zinc finger ccch-type containing 12a, HSPA1B - heat shock 70kda protein 1b, GADD45B - growth arrest and dna-damage-inducible, beta, C5AR1 - complement component 5a receptor 1, GADD45G - growth arrest and dna-damage-inducible, gamma, IER5 - immediate early response 5, PPP1R15A - protein phosphatase 1, regulatory s…
GO:0051248	negative regulation of protein metabolic process	4.2E-4	7.61E-2	1979-04-01	16395	998	24	7	[HSPB1 - heat shock 27kda protein 1, HSPA1A - heat shock 70kda protein 1a, ZC3H12A - zinc finger ccch-type containing 12a, HSPA1B - heat shock 70kda protein 1b, SERPINH1 - serpin peptidase inhibitor, clade h (heat shock protein 47), member 1, (collagen binding protein 1), PPP1R15A - protein phosphatase 1, regulatory subunit 15a, ATF3 - activating transcription factor 3]
GO:0051345	positive regulation of hydrolase activity	4.9E-4	8.77E-2	1967-05-01	16395	723	24	6	[HSPA1A - heat shock 70kda protein 1a, C5AR1 - complement component 5a receptor 1, JUN - jun proto-oncogene, PPP1R15A - protein phosphatase 1, regulatory subunit 15a, DNAJB1 - dnaj (hsp40) homolog, subfamily b, member 1, RGS16 - regulator of g-protein signaling 16]
GO:0051704	multi-organism process	5.05E-4	8.93E-2	1999-03-01	16395	1369	24	8	[HSPB1 - heat shock 27kda protein 1, HSPA1A - heat shock 70kda protein 1a, ZC3H12A - zinc finger ccch-type containing 12a, HSPA1B - heat shock 70kda protein 1b, NPAS4 - neuronal pas domain protein 4, JUN - jun proto-oncogene, C5AR1 - complement component 5a receptor 1, MAFF - v-maf avian musculoaponeurotic fibrosarcoma oncogene homolog f]
GO:2000112	regulation of cellular macromolecule biosynthetic process	5.35E-4	9.36E-2	1948-02-01	16395	3580	24	13	[HSPA1A - heat shock 70kda protein 1a, HSPA1B - heat shock 70kda protein 1b, ZC3H12A - zinc finger ccch-type containing 12a, NPAS4 - neuronal pas domain protein 4, JUN - jun proto-oncogene, PPP1R15A - protein phosphatase 1, regulatory subunit 15a, MAFF - v-maf avian musculoaponeurotic fibrosarcoma oncogene homolog f, DNAJB1 - dnaj (hsp40) homolog, subfamily b, member 1, HSPB1 - heat shock 27kda p…
GO:0010556	regulation of macromolecule biosynthetic process	5.84E-4	1.01E-1	1946-02-01	16395	3611	24	13	[HSPA1A - heat shock 70kda protein 1a, HSPA1B - heat shock 70kda protein 1b, ZC3H12A - zinc finger ccch-type containing 12a, NPAS4 - neuronal pas domain protein 4, JUN - jun proto-oncogene, PPP1R15A - protein phosphatase 1, regulatory subunit 15a, MAFF - v-maf avian musculoaponeurotic fibrosarcoma oncogene homolog f, DNAJB1 - dnaj (hsp40) homolog, subfamily b, member 1, HSPB1 - heat shock 27kda p…
GO:0090169	regulation of spindle assembly	6.04E-4	1.03E-1	54.65	16395	25	24	2	[HSPA1A - heat shock 70kda protein 1a, HSPA1B - heat shock 70kda protein 1b]
GO:0045765	regulation of angiogenesis	6.06E-4	1.02E-1	2021-05-10	16395	272	24	4	[HSPB1 - heat shock 27kda protein 1, ZC3H12A - zinc finger ccch-type containing 12a, C5AR1 - complement component 5a receptor 1, ANGPT2 - angiopoietin 2]
GO:0010468	regulation of gene expression	6.21E-4	1.04E-1	1930-02-01	16395	4167	24	14	[HSPA1A - heat shock 70kda protein 1a, ZC3H12A - zinc finger ccch-type containing 12a, HSPA1B - heat shock 70kda protein 1b, NPAS4 - neuronal pas domain protein 4, JUN - jun proto-oncogene, PPP1R15A - protein phosphatase 1, regulatory subunit 15a, MAFF - v-maf avian musculoaponeurotic fibrosarcoma oncogene homolog f, DNAJB1 - dnaj (hsp40) homolog, subfamily b, member 1, HSPB1 - heat shock 27kda p…
GO:0009892	negative regulation of metabolic process	6.7E-4	1.11E-1	1981-02-01	16395	2676	24	11	[HSPB1 - heat shock 27kda protein 1, HSPA1A - heat shock 70kda protein 1a, ZC3H12A - zinc finger ccch-type containing 12a, HSPA1B - heat shock 70kda protein 1b, NFIL3 - nuclear factor, interleukin 3 regulated, BAG3 - bcl2-associated athanogene 3, SERPINH1 - serpin peptidase inhibitor, clade h (heat shock protein 47), member 1, (collagen binding protein 1), JUN - jun proto-oncogene, PPP1R15A - pro…
GO:0043066	negative regulation of apoptotic process	6.94E-4	1.14E-1	1931-05-01	16395	772	24	6	[HSPB1 - heat shock 27kda protein 1, HSPA1A - heat shock 70kda protein 1a, ZC3H12A - zinc finger ccch-type containing 12a, HSPA1B - heat shock 70kda protein 1b, BAG3 - bcl2-associated athanogene 3, C5AR1 - complement component 5a receptor 1]
GO:0031116	positive regulation of microtubule polymerization	7.58E-4	1.23E-1	48.79	16395	28	24	2	[HSPA1A - heat shock 70kda protein 1a, HSPA1B - heat shock 70kda protein 1b]
GO:0043069	negative regulation of programmed cell death	7.78E-4	1.25E-1	2019-05-01	16395	789	24	6	[HSPB1 - heat shock 27kda protein 1, HSPA1A - heat shock 70kda protein 1a, ZC3H12A - zinc finger ccch-type containing 12a, HSPA1B - heat shock 70kda protein 1b, BAG3 - bcl2-associated athanogene 3, C5AR1 - complement component 5a receptor 1]
GO:0048519	negative regulation of biological process	7.94E-4	1.26E-1	2021-12-02	16395	4832	24	15	[HSPA1A - heat shock 70kda protein 1a, ZC3H12A - zinc finger ccch-type containing 12a, HSPA1B - heat shock 70kda protein 1b, SERPINH1 - serpin peptidase inhibitor, clade h (heat shock protein 47), member 1, (collagen binding protein 1), JUN - jun proto-oncogene, PPP1R15A - protein phosphatase 1, regulatory subunit 15a, DNAJB1 - dnaj (hsp40) homolog, subfamily b, member 1, HSPB1 - heat shock 27kda…
GO:0071496	cellular response to external stimulus	8.01E-4	1.26E-1	1933-09-01	16395	293	24	4	[ZC3H12A - zinc finger ccch-type containing 12a, BAG3 - bcl2-associated athanogene 3, JUN - jun proto-oncogene, ATF3 - activating transcription factor 3]
GO:0045648	positive regulation of erythrocyte differentiation	8.14E-4	1.26E-1	47.11	16395	29	24	2	[HSPA1A - heat shock 70kda protein 1a, HSPA1B - heat shock 70kda protein 1b]
GO:2001240	negative regulation of extrinsic apoptotic signaling pathway in absence of ligand	8.71E-4	1.34E-1	45.54	16395	30	24	2	[HSPA1A - heat shock 70kda protein 1a, HSPA1B - heat shock 70kda protein 1b]
GO:1901099	negative regulation of signal transduction in absence of ligand	8.71E-4	1.33E-1	45.54	16395	30	24	2	[HSPA1A - heat shock 70kda protein 1a, HSPA1B - heat shock 70kda protein 1b]
GO:0048523	negative regulation of cellular process	9.09E-4	1.37E-1	2022-02-01	16395	4315	24	14	[HSPA1A - heat shock 70kda protein 1a, ZC3H12A - zinc finger ccch-type containing 12a, HSPA1B - heat shock 70kda protein 1b, SERPINH1 - serpin peptidase inhibitor, clade h (heat shock protein 47), member 1, (collagen binding protein 1), JUN - jun proto-oncogene, PPP1R15A - protein phosphatase 1, regulatory subunit 15a, DNAJB1 - dnaj (hsp40) homolog, subfamily b, member 1, HSPB1 - heat shock 27kda…
GO:1901342	regulation of vasculature development	9.41E-4	1.4E-1	1993-08-01	16395	306	24	4	[HSPB1 - heat shock 27kda protein 1, ZC3H12A - zinc finger ccch-type containing 12a, C5AR1 - complement component 5a receptor 1, ANGPT2 - angiopoietin 2]
GO:0031326	regulation of cellular biosynthetic process	9.53E-4	1.41E-1	1934-02-01	16395	3789	24	13	[HSPA1A - heat shock 70kda protein 1a, HSPA1B - heat shock 70kda protein 1b, ZC3H12A - zinc finger ccch-type containing 12a, NPAS4 - neuronal pas domain protein 4, JUN - jun proto-oncogene, PPP1R15A - protein phosphatase 1, regulatory subunit 15a, MAFF - v-maf avian musculoaponeurotic fibrosarcoma oncogene homolog f, DNAJB1 - dnaj (hsp40) homolog, subfamily b, member 1, HSPB1 - heat shock 27kda p…
GO:0031112	positive regulation of microtubule polymerization or depolymerization	9.92E-4	1.45E-1	42.70	16395	32	24	2	[HSPA1A - heat shock 70kda protein 1a, HSPA1B - heat shock 70kda protein 1b]

## Sheet: 4
GO Term	Description	P-value	FDR q-value	Enrichment	N	B	n	b	Genes
GO:0061077	chaperone-mediated protein folding	6.04E-8	8.55E-4	249.65	12233	49	3	3	[HSPB1 - heat shock 27kda protein 1, HSPA1B - heat shock 70kda protein 1b, DNAJB1 - dnaj (hsp40) homolog, subfamily b, member 1]
GO:0006986	response to unfolded protein	9.09E-8	6.43E-4	218.45	12233	56	3	3	[HSPB1 - heat shock 27kda protein 1, HSPA1B - heat shock 70kda protein 1b, DNAJB1 - dnaj (hsp40) homolog, subfamily b, member 1]
GO:0035966	response to topologically incorrect protein	1.37E-7	6.44E-4	191.14	12233	64	3	3	[HSPB1 - heat shock 27kda protein 1, HSPA1B - heat shock 70kda protein 1b, DNAJB1 - dnaj (hsp40) homolog, subfamily b, member 1]
GO:0090084	negative regulation of inclusion body assembly	1.8E-6	6.38E-3	815.53	12233	10	3	2	[HSPA1B - heat shock 70kda protein 1b, DNAJB1 - dnaj (hsp40) homolog, subfamily b, member 1]
GO:0006457	protein folding	3.03E-6	8.57E-3	68.72	12233	178	3	3	[HSPB1 - heat shock 27kda protein 1, HSPA1B - heat shock 70kda protein 1b, DNAJB1 - dnaj (hsp40) homolog, subfamily b, member 1]
GO:0090083	regulation of inclusion body assembly	4.21E-6	9.92E-3	543.69	12233	15	3	2	[HSPA1B - heat shock 70kda protein 1b, DNAJB1 - dnaj (hsp40) homolog, subfamily b, member 1]
GO:0051085	chaperone cofactor-dependent protein refolding	1.63E-5	3.29E-2	281.22	12233	29	3	2	[HSPA1B - heat shock 70kda protein 1b, DNAJB1 - dnaj (hsp40) homolog, subfamily b, member 1]
GO:0051084	'de novo' posttranslational protein folding	2.11E-5	3.74E-2	247.13	12233	33	3	2	[HSPA1B - heat shock 70kda protein 1b, DNAJB1 - dnaj (hsp40) homolog, subfamily b, member 1]
GO:0006458	'de novo' protein folding	2.52E-5	3.96E-2	226.54	12233	36	3	2	[HSPA1B - heat shock 70kda protein 1b, DNAJB1 - dnaj (hsp40) homolog, subfamily b, member 1]
GO:1900034	regulation of cellular response to heat	1.05E-4	1.49E-1	111.72	12233	73	3	2	[HSPA1B - heat shock 70kda protein 1b, DNAJB1 - dnaj (hsp40) homolog, subfamily b, member 1]
GO:0080135	regulation of cellular response to stress	1.14E-4	1.47E-1	20.59	12233	594	3	3	[HSPB1 - heat shock 27kda protein 1, HSPA1B - heat shock 70kda protein 1b, DNAJB1 - dnaj (hsp40) homolog, subfamily b, member 1]
GO:2001234	negative regulation of apoptotic signaling pathway	4.99E-4	5.89E-1	51.29	12233	159	3	2	[HSPB1 - heat shock 27kda protein 1, HSPA1B - heat shock 70kda protein 1b]
GO:0070434	positive regulation of nucleotide-binding oligomerization domain containing 2 signaling pathway	7.36E-4	8.01E-1	1,359.22	12233	3	3	1	[HSPA1B - heat shock 70kda protein 1b]
GO:0070426	positive regulation of nucleotide-binding oligomerization domain containing signaling pathway	7.36E-4	7.43E-1	1,359.22	12233	3	3	1	[HSPA1B - heat shock 70kda protein 1b]
GO:0080134	regulation of response to stress	7.43E-4	7.01E-1	2021-03-11	12233	1109	3	3	[HSPB1 - heat shock 27kda protein 1, HSPA1B - heat shock 70kda protein 1b, DNAJB1 - dnaj (hsp40) homolog, subfamily b, member 1]
GO:0038033	positive regulation of endothelial cell chemotaxis by VEGF-activated vascular endothelial growth factor receptor signaling pathway	9.81E-4	8.67E-1	1,019.42	12233	4	3	1	[HSPB1 - heat shock 27kda protein 1]

## Sheet: 5
GO Term	Description	P-value	FDR q-value	Enrichment	N	B	n	b	Genes
GO:0006986	response to unfolded protein	2.98E-14	4.56E-10	42.17	16978	66	61	10	[HSPB1 - heat shock 27kda protein 1, DNAJB4 - dnaj (hsp40) homolog, subfamily b, member 4, HSPA1A - heat shock 70kda protein 1a, HSPA1B - heat shock 70kda protein 1b, THBS1 - thrombospondin 1, SERPINH1 - serpin peptidase inhibitor, clade h (heat shock protein 47), member 1, (collagen binding protein 1), BAG3 - bcl2-associated athanogene 3, HSPA6 - heat shock 70kda protein 6 (hsp70b'), DNAJB1 - dn…
GO:0035966	response to topologically incorrect protein	1.14E-13	8.74E-10	37.11	16978	75	61	10	[HSPB1 - heat shock 27kda protein 1, DNAJB4 - dnaj (hsp40) homolog, subfamily b, member 4, HSPA1A - heat shock 70kda protein 1a, HSPA1B - heat shock 70kda protein 1b, THBS1 - thrombospondin 1, SERPINH1 - serpin peptidase inhibitor, clade h (heat shock protein 47), member 1, (collagen binding protein 1), BAG3 - bcl2-associated athanogene 3, HSPA6 - heat shock 70kda protein 6 (hsp70b'), DNAJB1 - dn…
GO:0042221	response to chemical	3.29E-12	1.67E-8	1963-03-01	16978	2456	61	32	[HSPA1A - heat shock 70kda protein 1a, HSPA1B - heat shock 70kda protein 1b, NPAS4 - neuronal pas domain protein 4, FOSL1 - fos-like antigen 1, HILPDA - hypoxia inducible lipid droplet-associated, JUN - jun proto-oncogene, CRYAB - crystallin, alpha b, NFIL3 - nuclear factor, interleukin 3 regulated, DHFRP1 - dihydrofolate reductase pseudogene 1, BAG3 - bcl2-associated athanogene 3, POU4F1 - pou c…
GO:0010033	response to organic substance	3.4E-12	1.3E-8	2021-09-04	16978	1975	61	29	[HSPA1A - heat shock 70kda protein 1a, HSPA1B - heat shock 70kda protein 1b, NPAS4 - neuronal pas domain protein 4, FOSL1 - fos-like antigen 1, JUN - jun proto-oncogene, CRYAB - crystallin, alpha b, NFIL3 - nuclear factor, interleukin 3 regulated, DHFRP1 - dihydrofolate reductase pseudogene 1, BAG3 - bcl2-associated athanogene 3, POU4F1 - pou class 4 homeobox 1, ZC3H12A - zinc finger ccch-type co…
GO:0006950	response to stress	1.75E-10	5.36E-7	2013-03-01	16978	2845	61	32	[HSPA1A - heat shock 70kda protein 1a, HSPA1B - heat shock 70kda protein 1b, FOSL1 - fos-like antigen 1, HILPDA - hypoxia inducible lipid droplet-associated, JUN - jun proto-oncogene, SIK1 - salt-inducible kinase 1, CRYAB - crystallin, alpha b, DHFRP1 - dihydrofolate reductase pseudogene 1, BAG3 - bcl2-associated athanogene 3, PTGS2 - prostaglandin-endoperoxide synthase 2 (prostaglandin g/h synth…
GO:0009266	response to temperature stimulus	1.94E-10	4.93E-7	17.84	16978	156	61	10	[DNAJB4 - dnaj (hsp40) homolog, subfamily b, member 4, HSPA1A - heat shock 70kda protein 1a, HSPA1B - heat shock 70kda protein 1b, FOS - fbj murine osteosarcoma viral oncogene homolog, THBS1 - thrombospondin 1, BAG3 - bcl2-associated athanogene 3, ADM - adrenomedullin, HMOX1 - heme oxygenase (decycling) 1, IER5 - immediate early response 5, HSPA6 - heat shock 70kda protein 6 (hsp70b')]
GO:0051716	cellular response to stimulus	2.47E-10	5.4E-7	2020-03-01	16978	2699	61	31	[HSPA1A - heat shock 70kda protein 1a, HSPA1B - heat shock 70kda protein 1b, NPAS4 - neuronal pas domain protein 4, FOSL1 - fos-like antigen 1, HILPDA - hypoxia inducible lipid droplet-associated, JUN - jun proto-oncogene, SIK1 - salt-inducible kinase 1, CRYAB - crystallin, alpha b, NFIL3 - nuclear factor, interleukin 3 regulated, DHFRP1 - dihydrofolate reductase pseudogene 1, BAG3 - bcl2-associa…
GO:0045766	positive regulation of angiogenesis	2.98E-10	5.7E-7	2021-08-17	16978	163	61	10	[HSPB1 - heat shock 27kda protein 1, ZC3H12A - zinc finger ccch-type containing 12a, THBS1 - thrombospondin 1, CX3CR1 - chemokine (c-x3-c motif) receptor 1, ADM - adrenomedullin, C5AR1 - complement component 5a receptor 1, IL8 - interleukin 8, HMOX1 - heme oxygenase (decycling) 1, PTGS2 - prostaglandin-endoperoxide synthase 2 (prostaglandin g/h synthase and cyclooxygenase), ANGPT2 - angiopoietin …
GO:0065009	regulation of molecular function	3.89E-10	6.62E-7	2021-04-03	16978	2932	61	32	[HSPA1A - heat shock 70kda protein 1a, HSPA1B - heat shock 70kda protein 1b, FOSL1 - fos-like antigen 1, GADD45B - growth arrest and dna-damage-inducible, beta, JUN - jun proto-oncogene, SIK1 - salt-inducible kinase 1, CRYAB - crystallin, alpha b, DHFRP1 - dihydrofolate reductase pseudogene 1, ARRDC3 - arrestin domain containing 3, BAG3 - bcl2-associated athanogene 3, POU4F1 - pou class 4 homeobo…
GO:0034605	cellular response to heat	6.39E-10	9.77E-7	37.47	16978	52	61	7	[HSPA1A - heat shock 70kda protein 1a, HSPA1B - heat shock 70kda protein 1b, THBS1 - thrombospondin 1, BAG3 - bcl2-associated athanogene 3, HMOX1 - heme oxygenase (decycling) 1, IER5 - immediate early response 5, HSPA6 - heat shock 70kda protein 6 (hsp70b')]
GO:1904018	positive regulation of vasculature development	8.79E-10	1.22E-6	15.29	16978	182	61	10	[HSPB1 - heat shock 27kda protein 1, ZC3H12A - zinc finger ccch-type containing 12a, THBS1 - thrombospondin 1, CX3CR1 - chemokine (c-x3-c motif) receptor 1, ADM - adrenomedullin, C5AR1 - complement component 5a receptor 1, IL8 - interleukin 8, HMOX1 - heme oxygenase (decycling) 1, PTGS2 - prostaglandin-endoperoxide synthase 2 (prostaglandin g/h synthase and cyclooxygenase), ANGPT2 - angiopoietin …
GO:0050896	response to stimulus	1.03E-9	1.31E-6	1935-02-01	16978	4745	61	40	[HSPA1A - heat shock 70kda protein 1a, HSPA1B - heat shock 70kda protein 1b, FOSL1 - fos-like antigen 1, NPAS4 - neuronal pas domain protein 4, HILPDA - hypoxia inducible lipid droplet-associated, JUN - jun proto-oncogene, SIK1 - salt-inducible kinase 1, CRYAB - crystallin, alpha b, NFIL3 - nuclear factor, interleukin 3 regulated, DHFRP1 - dihydrofolate reductase pseudogene 1, BAG3 - bcl2-associa…
GO:0009408	response to heat	1.27E-9	1.49E-6	24.20	16978	92	61	8	[DNAJB4 - dnaj (hsp40) homolog, subfamily b, member 4, HSPA1A - heat shock 70kda protein 1a, HSPA1B - heat shock 70kda protein 1b, THBS1 - thrombospondin 1, BAG3 - bcl2-associated athanogene 3, HMOX1 - heme oxygenase (decycling) 1, IER5 - immediate early response 5, HSPA6 - heat shock 70kda protein 6 (hsp70b')]
GO:0061077	chaperone-mediated protein folding	1.41E-9	1.54E-6	33.59	16978	58	61	7	[HSPB1 - heat shock 27kda protein 1, DNAJB4 - dnaj (hsp40) homolog, subfamily b, member 4, HSPA1A - heat shock 70kda protein 1a, HSPA1B - heat shock 70kda protein 1b, HSPA6 - heat shock 70kda protein 6 (hsp70b'), DNAJB1 - dnaj (hsp40) homolog, subfamily b, member 1, HSPH1 - heat shock 105kda/110kda protein 1]
GO:0051085	chaperone cofactor-dependent protein refolding	1.72E-9	1.75E-6	50.61	16978	33	61	6	[DNAJB4 - dnaj (hsp40) homolog, subfamily b, member 4, HSPA1A - heat shock 70kda protein 1a, HSPA1B - heat shock 70kda protein 1b, HSPA6 - heat shock 70kda protein 6 (hsp70b'), DNAJB1 - dnaj (hsp40) homolog, subfamily b, member 1, HSPH1 - heat shock 105kda/110kda protein 1]
GO:0051084	'de novo' posttranslational protein folding	3.56E-9	3.4E-6	45.13	16978	37	61	6	[DNAJB4 - dnaj (hsp40) homolog, subfamily b, member 4, HSPA1A - heat shock 70kda protein 1a, HSPA1B - heat shock 70kda protein 1b, HSPA6 - heat shock 70kda protein 6 (hsp70b'), DNAJB1 - dnaj (hsp40) homolog, subfamily b, member 1, HSPH1 - heat shock 105kda/110kda protein 1]
GO:0009893	positive regulation of metabolic process	3.88E-9	3.49E-6	1970-02-01	16978	3402	61	33	[HSPA1A - heat shock 70kda protein 1a, HSPA1B - heat shock 70kda protein 1b, FOSL1 - fos-like antigen 1, NPAS4 - neuronal pas domain protein 4, GADD45B - growth arrest and dna-damage-inducible, beta, JUN - jun proto-oncogene, NFIL3 - nuclear factor, interleukin 3 regulated, ARRDC3 - arrestin domain containing 3, DHFRP1 - dihydrofolate reductase pseudogene 1, BAG3 - bcl2-associated athanogene 3, P…
GO:0010941	regulation of cell death	6.78E-9	5.76E-6	1998-03-01	16978	1538	61	22	[HSPA1A - heat shock 70kda protein 1a, ZC3H12A - zinc finger ccch-type containing 12a, HSPA1B - heat shock 70kda protein 1b, CCL19 - chemokine (c-c motif) ligand 19, FOSL1 - fos-like antigen 1, SOCS3 - suppressor of cytokine signaling 3, GADD45B - growth arrest and dna-damage-inducible, beta, JUN - jun proto-oncogene, GADD45G - growth arrest and dna-damage-inducible, gamma, SIK1 - salt-inducible …
GO:0006458	'de novo' protein folding	6.82E-9	5.48E-6	40.73	16978	41	61	6	[DNAJB4 - dnaj (hsp40) homolog, subfamily b, member 4, HSPA1A - heat shock 70kda protein 1a, HSPA1B - heat shock 70kda protein 1b, HSPA6 - heat shock 70kda protein 6 (hsp70b'), DNAJB1 - dnaj (hsp40) homolog, subfamily b, member 1, HSPH1 - heat shock 105kda/110kda protein 1]
GO:0009628	response to abiotic stimulus	7.35E-9	5.62E-6	2021-01-05	16978	1000	61	18	[HSPA1A - heat shock 70kda protein 1a, HSPA1B - heat shock 70kda protein 1b, FOSL1 - fos-like antigen 1, HILPDA - hypoxia inducible lipid droplet-associated, JUN - jun proto-oncogene, SIK1 - salt-inducible kinase 1, CRYAB - crystallin, alpha b, DNAJB4 - dnaj (hsp40) homolog, subfamily b, member 4, FOS - fbj murine osteosarcoma viral oncogene homolog, THBS1 - thrombospondin 1, BAG3 - bcl2-associat…
GO:0042981	regulation of apoptotic process	7.36E-9	5.36E-6	2017-04-01	16978	1400	61	21	[HSPA1A - heat shock 70kda protein 1a, ZC3H12A - zinc finger ccch-type containing 12a, HSPA1B - heat shock 70kda protein 1b, CCL19 - chemokine (c-c motif) ligand 19, FOSL1 - fos-like antigen 1, SOCS3 - suppressor of cytokine signaling 3, GADD45B - growth arrest and dna-damage-inducible, beta, GADD45G - growth arrest and dna-damage-inducible, gamma, JUN - jun proto-oncogene, SIK1 - salt-inducible …
GO:0043067	regulation of programmed cell death	9e-09	6.25E-6	2013-04-01	16978	1416	61	21	[HSPA1A - heat shock 70kda protein 1a, ZC3H12A - zinc finger ccch-type containing 12a, HSPA1B - heat shock 70kda protein 1b, CCL19 - chemokine (c-c motif) ligand 19, FOSL1 - fos-like antigen 1, SOCS3 - suppressor of cytokine signaling 3, GADD45B - growth arrest and dna-damage-inducible, beta, GADD45G - growth arrest and dna-damage-inducible, gamma, JUN - jun proto-oncogene, SIK1 - salt-inducible …
GO:1900034	regulation of cellular response to heat	9.76E-9	6.49E-6	25.64	16978	76	61	7	[HSPA1A - heat shock 70kda protein 1a, HSPA1B - heat shock 70kda protein 1b, BAG3 - bcl2-associated athanogene 3, IER5 - immediate early response 5, DNAJB1 - dnaj (hsp40) homolog, subfamily b, member 1, CRYAB - crystallin, alpha b, HSPH1 - heat shock 105kda/110kda protein 1]
GO:0070887	cellular response to chemical stimulus	1.03E-8	6.54E-6	1989-03-01	16978	1573	61	22	[HSPA1A - heat shock 70kda protein 1a, ZC3H12A - zinc finger ccch-type containing 12a, HSPA1B - heat shock 70kda protein 1b, CCL19 - chemokine (c-c motif) ligand 19, NPAS4 - neuronal pas domain protein 4, SOCS3 - suppressor of cytokine signaling 3, HILPDA - hypoxia inducible lipid droplet-associated, JUN - jun proto-oncogene, TIPARP - tcdd-inducible poly(adp-ribose) polymerase, HSPB1 - heat shock…
GO:0033554	cellular response to stress	4.15E-8	2.54E-5	1978-03-01	16978	1545	61	21	[HSPA1A - heat shock 70kda protein 1a, ZC3H12A - zinc finger ccch-type containing 12a, HSPA1B - heat shock 70kda protein 1b, HILPDA - hypoxia inducible lipid droplet-associated, JUN - jun proto-oncogene, PPP1R15A - protein phosphatase 1, regulatory subunit 15a, SIK1 - salt-inducible kinase 1, CRYAB - crystallin, alpha b, DNAJB1 - dnaj (hsp40) homolog, subfamily b, member 1, FOS - fbj murine osteo…
GO:0031325	positive regulation of cellular metabolic process	4.47E-8	2.63E-5	1967-02-01	16978	3123	61	30	[HSPA1A - heat shock 70kda protein 1a, HSPA1B - heat shock 70kda protein 1b, FOSL1 - fos-like antigen 1, NPAS4 - neuronal pas domain protein 4, GADD45B - growth arrest and dna-damage-inducible, beta, JUN - jun proto-oncogene, NFIL3 - nuclear factor, interleukin 3 regulated, ARRDC3 - arrestin domain containing 3, BAG3 - bcl2-associated athanogene 3, POU4F1 - pou class 4 homeobox 1, PTGS2 - prostag…
GO:0051094	positive regulation of developmental process	5.85E-8	3.31E-5	2021-12-04	16978	1282	61	19	[HSPA1A - heat shock 70kda protein 1a, ZC3H12A - zinc finger ccch-type containing 12a, HSPA1B - heat shock 70kda protein 1b, CR1 - complement component (3b/4b) receptor 1 (knops blood group), CCL19 - chemokine (c-c motif) ligand 19, SOCS3 - suppressor of cytokine signaling 3, JUN - jun proto-oncogene, HSPB1 - heat shock 27kda protein 1, FOS - fbj murine osteosarcoma viral oncogene homolog, THBS1 …
GO:0006457	protein folding	6.15E-8	3.36E-5	1982-11-01	16978	212	61	9	[DNAJB4 - dnaj (hsp40) homolog, subfamily b, member 4, HSPB1 - heat shock 27kda protein 1, HSPA1A - heat shock 70kda protein 1a, HSPA1B - heat shock 70kda protein 1b, BAG3 - bcl2-associated athanogene 3, CRYAB - crystallin, alpha b, HSPA6 - heat shock 70kda protein 6 (hsp70b'), DNAJB1 - dnaj (hsp40) homolog, subfamily b, member 1, HSPH1 - heat shock 105kda/110kda protein 1]
GO:0045765	regulation of angiogenesis	6.65E-8	3.5E-5	1973-09-01	16978	286	61	10	[HSPB1 - heat shock 27kda protein 1, ZC3H12A - zinc finger ccch-type containing 12a, THBS1 - thrombospondin 1, CX3CR1 - chemokine (c-x3-c motif) receptor 1, ADM - adrenomedullin, IL8 - interleukin 8, C5AR1 - complement component 5a receptor 1, PTGS2 - prostaglandin-endoperoxide synthase 2 (prostaglandin g/h synthase and cyclooxygenase), HMOX1 - heme oxygenase (decycling) 1, ANGPT2 - angiopoietin …
GO:0097201	negative regulation of transcription from RNA polymerase II promoter in response to stress	7.31E-8	3.72E-5	92.78	16978	12	61	4	[HSPA1A - heat shock 70kda protein 1a, BAG3 - bcl2-associated athanogene 3, JUN - jun proto-oncogene, DNAJB1 - dnaj (hsp40) homolog, subfamily b, member 1]
GO:0080135	regulation of cellular response to stress	1.25E-7	6.17E-5	1960-05-01	16978	696	61	14	[HSPA1A - heat shock 70kda protein 1a, HSPA1B - heat shock 70kda protein 1b, ZC3H12A - zinc finger ccch-type containing 12a, CCL19 - chemokine (c-c motif) ligand 19, GADD45B - growth arrest and dna-damage-inducible, beta, GADD45G - growth arrest and dna-damage-inducible, gamma, PPP1R15A - protein phosphatase 1, regulatory subunit 15a, CRYAB - crystallin, alpha b, DNAJB1 - dnaj (hsp40) homolog, su…
GO:0014070	response to organic cyclic compound	1.32E-7	6.3E-5	1957-05-01	16978	699	61	14	[PLIN2 - perilipin 2, ZC3H12A - zinc finger ccch-type containing 12a, NPAS4 - neuronal pas domain protein 4, FOSL1 - fos-like antigen 1, JUN - jun proto-oncogene, CRYAB - crystallin, alpha b, TIPARP - tcdd-inducible poly(adp-ribose) polymerase, FOS - fbj murine osteosarcoma viral oncogene homolog, DHFRP1 - dihydrofolate reductase pseudogene 1, THBS1 - thrombospondin 1, POU4F1 - pou class 4 homeob…
GO:0044093	positive regulation of molecular function	1.33E-7	6.16E-5	1954-03-01	16978	1653	61	21	[HSPA1A - heat shock 70kda protein 1a, HSPA1B - heat shock 70kda protein 1b, CR1 - complement component (3b/4b) receptor 1 (knops blood group), CCL19 - chemokine (c-c motif) ligand 19, FOSL1 - fos-like antigen 1, GADD45B - growth arrest and dna-damage-inducible, beta, JUN - jun proto-oncogene, GADD45G - growth arrest and dna-damage-inducible, gamma, AREG - amphiregulin, PPP1R15A - protein phospha…
GO:0033993	response to lipid	1.47E-7	6.59E-5	1953-05-01	16978	705	61	14	[ZC3H12A - zinc finger ccch-type containing 12a, CCL19 - chemokine (c-c motif) ligand 19, NPAS4 - neuronal pas domain protein 4, FOSL1 - fos-like antigen 1, JUN - jun proto-oncogene, CRYAB - crystallin, alpha b, FOS - fbj murine osteosarcoma viral oncogene homolog, THBS1 - thrombospondin 1, CX3CR1 - chemokine (c-x3-c motif) receptor 1, POU4F1 - pou class 4 homeobox 1, ADM - adrenomedullin, STC1 -…
GO:0080134	regulation of response to stress	1.53E-7	6.7E-5	1968-03-01	16978	1512	61	20	[HSPA1A - heat shock 70kda protein 1a, ZC3H12A - zinc finger ccch-type containing 12a, HSPA1B - heat shock 70kda protein 1b, CR1 - complement component (3b/4b) receptor 1 (knops blood group), CCL19 - chemokine (c-c motif) ligand 19, SOCS3 - suppressor of cytokine signaling 3, GADD45B - growth arrest and dna-damage-inducible, beta, GADD45G - growth arrest and dna-damage-inducible, gamma, PPP1R15A …
GO:0009605	response to external stimulus	1.83E-7	7.76E-5	1984-03-01	16978	1378	61	19	[ZC3H12A - zinc finger ccch-type containing 12a, CCL19 - chemokine (c-c motif) ligand 19, FOSL1 - fos-like antigen 1, JUN - jun proto-oncogene, SIK1 - salt-inducible kinase 1, HSPB1 - heat shock 27kda protein 1, FOS - fbj murine osteosarcoma viral oncogene homolog, RGS1 - regulator of g-protein signaling 1, THBS1 - thrombospondin 1, BAG3 - bcl2-associated athanogene 3, CX3CR1 - chemokine (c-x3-c …
GO:1901342	regulation of vasculature development	1.89E-7	7.82E-5	1970-08-01	16978	320	61	10	[HSPB1 - heat shock 27kda protein 1, ZC3H12A - zinc finger ccch-type containing 12a, THBS1 - thrombospondin 1, CX3CR1 - chemokine (c-x3-c motif) receptor 1, ADM - adrenomedullin, IL8 - interleukin 8, C5AR1 - complement component 5a receptor 1, PTGS2 - prostaglandin-endoperoxide synthase 2 (prostaglandin g/h synthase and cyclooxygenase), HMOX1 - heme oxygenase (decycling) 1, ANGPT2 - angiopoietin …
GO:0048583	regulation of response to stimulus	1.91E-7	7.67E-5	1932-02-01	16978	3957	61	33	[HSPA1A - heat shock 70kda protein 1a, HSPA1B - heat shock 70kda protein 1b, GADD45B - growth arrest and dna-damage-inducible, beta, JUN - jun proto-oncogene, CRYAB - crystallin, alpha b, ARRDC3 - arrestin domain containing 3, DHFRP1 - dihydrofolate reductase pseudogene 1, BAG3 - bcl2-associated athanogene 3, POU4F1 - pou class 4 homeobox 1, PTGS2 - prostaglandin-endoperoxide synthase 2 (prostagl…
GO:0051090	regulation of DNA-binding transcription factor activity	1.96E-7	7.7E-5	1949-07-01	16978	409	61	11	[HSPA1A - heat shock 70kda protein 1a, ZC3H12A - zinc finger ccch-type containing 12a, HSPA1B - heat shock 70kda protein 1b, FOS - fbj murine osteosarcoma viral oncogene homolog, FOSL1 - fos-like antigen 1, CX3CR1 - chemokine (c-x3-c motif) receptor 1, POU4F1 - pou class 4 homeobox 1, JUN - jun proto-oncogene, HMOX1 - heme oxygenase (decycling) 1, SIK1 - salt-inducible kinase 1, LTF - lactotransf…
GO:0071310	cellular response to organic substance	2.48E-7	9.49E-5	1998-03-01	16978	1259	61	18	[HSPA1A - heat shock 70kda protein 1a, ZC3H12A - zinc finger ccch-type containing 12a, HSPA1B - heat shock 70kda protein 1b, CCL19 - chemokine (c-c motif) ligand 19, NPAS4 - neuronal pas domain protein 4, SOCS3 - suppressor of cytokine signaling 3, HSPB1 - heat shock 27kda protein 1, TIPARP - tcdd-inducible poly(adp-ribose) polymerase, FOS - fbj murine osteosarcoma viral oncogene homolog, NFIL3 -…
GO:0006979	response to oxidative stress	3.14E-7	1.17E-4	2023-08-01	16978	338	61	10	[HSPA1A - heat shock 70kda protein 1a, ZC3H12A - zinc finger ccch-type containing 12a, HSPA1B - heat shock 70kda protein 1b, FOS - fbj murine osteosarcoma viral oncogene homolog, CCL19 - chemokine (c-c motif) ligand 19, FOSL1 - fos-like antigen 1, JUN - jun proto-oncogene, PTGS2 - prostaglandin-endoperoxide synthase 2 (prostaglandin g/h synthase and cyclooxygenase), HMOX1 - heme oxygenase (decycl…
GO:0048519	negative regulation of biological process	3.24E-7	1.18E-4	2021-08-02	16978	4962	61	37	[DYDC2 - dpy30 domain containing 2, HSPA1A - heat shock 70kda protein 1a, HSPA1B - heat shock 70kda protein 1b, FOSL1 - fos-like antigen 1, JUN - jun proto-oncogene, CRYAB - crystallin, alpha b, SIK1 - salt-inducible kinase 1, NFIL3 - nuclear factor, interleukin 3 regulated, ARRDC3 - arrestin domain containing 3, DHFRP1 - dihydrofolate reductase pseudogene 1, BAG3 - bcl2-associated athanogene 3, …
GO:0051240	positive regulation of multicellular organismal process	5.03E-7	1.79E-4	1942-03-01	16978	1627	61	20	[HSPA1A - heat shock 70kda protein 1a, ZC3H12A - zinc finger ccch-type containing 12a, CR1 - complement component (3b/4b) receptor 1 (knops blood group), HSPA1B - heat shock 70kda protein 1b, CCL19 - chemokine (c-c motif) ligand 19, HILPDA - hypoxia inducible lipid droplet-associated, JUN - jun proto-oncogene, GADD45G - growth arrest and dna-damage-inducible, gamma, HSPB1 - heat shock 27kda prote…
GO:0001817	regulation of cytokine production	6.13E-7	2.13E-4	1937-05-01	16978	674	61	13	[HSPA1A - heat shock 70kda protein 1a, CR1 - complement component (3b/4b) receptor 1 (knops blood group), HSPA1B - heat shock 70kda protein 1b, ZC3H12A - zinc finger ccch-type containing 12a, CCL19 - chemokine (c-c motif) ligand 19, HILPDA - hypoxia inducible lipid droplet-associated, HSPB1 - heat shock 27kda protein 1, CX3CR1 - chemokine (c-x3-c motif) receptor 1, THBS1 - thrombospondin 1, C5AR1…
GO:0043066	negative regulation of apoptotic process	6.29E-7	2.14E-4	1990-04-01	16978	795	61	14	[HSPA1A - heat shock 70kda protein 1a, HSPA1B - heat shock 70kda protein 1b, ZC3H12A - zinc finger ccch-type containing 12a, CCL19 - chemokine (c-c motif) ligand 19, SOCS3 - suppressor of cytokine signaling 3, CRYAB - crystallin, alpha b, HSPB1 - heat shock 27kda protein 1, THBS1 - thrombospondin 1, BAG3 - bcl2-associated athanogene 3, CX3CR1 - chemokine (c-x3-c motif) receptor 1, POU4F1 - pou cl…
GO:0010604	positive regulation of macromolecule metabolic process	7.43E-7	2.47E-4	1950-02-01	16978	3119	61	28	[HSPA1A - heat shock 70kda protein 1a, HSPA1B - heat shock 70kda protein 1b, FOSL1 - fos-like antigen 1, NPAS4 - neuronal pas domain protein 4, GADD45B - growth arrest and dna-damage-inducible, beta, JUN - jun proto-oncogene, NFIL3 - nuclear factor, interleukin 3 regulated, ARRDC3 - arrestin domain containing 3, POU4F1 - pou class 4 homeobox 1, ATF3 - activating transcription factor 3, LTF - lact…
GO:0048523	negative regulation of cellular process	7.69E-7	2.5E-4	2014-02-01	16978	4413	61	34	[DYDC2 - dpy30 domain containing 2, HSPA1A - heat shock 70kda protein 1a, HSPA1B - heat shock 70kda protein 1b, FOSL1 - fos-like antigen 1, JUN - jun proto-oncogene, CRYAB - crystallin, alpha b, SIK1 - salt-inducible kinase 1, NFIL3 - nuclear factor, interleukin 3 regulated, ARRDC3 - arrestin domain containing 3, DHFRP1 - dihydrofolate reductase pseudogene 1, BAG3 - bcl2-associated athanogene 3, …
GO:0043069	negative regulation of programmed cell death	8.1E-7	2.58E-4	1980-04-01	16978	812	61	14	[HSPA1A - heat shock 70kda protein 1a, HSPA1B - heat shock 70kda protein 1b, ZC3H12A - zinc finger ccch-type containing 12a, CCL19 - chemokine (c-c motif) ligand 19, SOCS3 - suppressor of cytokine signaling 3, CRYAB - crystallin, alpha b, HSPB1 - heat shock 27kda protein 1, THBS1 - thrombospondin 1, BAG3 - bcl2-associated athanogene 3, CX3CR1 - chemokine (c-x3-c motif) receptor 1, POU4F1 - pou cl…
GO:0080090	regulation of primary metabolic process	9.09E-7	2.84E-4	1992-01-01	16978	5650	61	39	[DYDC2 - dpy30 domain containing 2, HSPA1A - heat shock 70kda protein 1a, HSPA1B - heat shock 70kda protein 1b, FOSL1 - fos-like antigen 1, NPAS4 - neuronal pas domain protein 4, GADD45B - growth arrest and dna-damage-inducible, beta, JUN - jun proto-oncogene, SIK1 - salt-inducible kinase 1, CRYAB - crystallin, alpha b, NFIL3 - nuclear factor, interleukin 3 regulated, ARRDC3 - arrestin domain con…
GO:0008284	positive regulation of cell proliferation	1.08E-6	3.31E-4	1968-04-01	16978	832	61	14	[CR1 - complement component (3b/4b) receptor 1 (knops blood group), CCL19 - chemokine (c-c motif) ligand 19, FOSL1 - fos-like antigen 1, JUN - jun proto-oncogene, HILPDA - hypoxia inducible lipid droplet-associated, AREG - amphiregulin, THBS1 - thrombospondin 1, CX3CR1 - chemokine (c-x3-c motif) receptor 1, ADM - adrenomedullin, C5AR1 - complement component 5a receptor 1, HMOX1 - heme oxygenase (…
GO:0048518	positive regulation of biological process	1.09E-6	3.27E-4	1991-01-01	16978	5686	61	39	[HSPA1A - heat shock 70kda protein 1a, HSPA1B - heat shock 70kda protein 1b, FOSL1 - fos-like antigen 1, NPAS4 - neuronal pas domain protein 4, GADD45B - growth arrest and dna-damage-inducible, beta, HILPDA - hypoxia inducible lipid droplet-associated, JUN - jun proto-oncogene, SIK1 - salt-inducible kinase 1, NFIL3 - nuclear factor, interleukin 3 regulated, ARRDC3 - arrestin domain containing 3, …
[truncated: 217 more rows]

## Sheet: 6
GO Term	Description	P-value	FDR q-value	Enrichment	N	B	n	b	Genes
[truncated: 118 more rows]

## Sheet: 7
GO Term	Description	P-value	FDR q-value	Enrichment	N	B	n	b	Genes
[truncated: 52 more rows]

[truncated: 20 more sheets: 8, 9, 10, 11, 12, 13, 14, 15, 16, 17, 18, 19, 20, 21, 22, 23, 24, 25, 26, 27]
