# Supplementary material for: A Systematic Review of Transcriptional Dysregulation in Huntington’s Disease Studied by RNA Sequencing
Source: Front Genet. 2021 Oct 15;12:751033. doi: 10.3389/fgene.2021.751033 (PMC8554124; doi:10.3389/fgene.2021.751033)
Supplement: Supplementary file 16 [file DataSheet1.XLSX]

## Sheet: Info
Sheet	Content
Exclusion criteria	Exclusion criteria for HD RNA-seq article or dataset screening
PubMed	Screening documentation for PubMed articles
BioProject	Screening documentation for BioProject datasets
ArrayExpress	Screening documentation for ArrayExpress datasets
ENA	Screening documentation for ENA datasets
EGA	Screening documentation for EGA datasets
Repository summary	Consolidation of included datasets from BioProject, ArrayExpress, ENA and EGA
PubMed + Repository	Consolidation of included PubMed articles and repository datasets

## Sheet: Exclusion criteria
1	Non-HD
2	Erratum/Superseries
3	Review
4	Different anaylsis of same data
5	Non-RNA
6	RNA isoform / noncoding RNA
7	HTT knockout/-down
8	Treatment
9	Microarray
10	Non-RNA-seq
11	Non-peer reviewed
12	DEG not available

## Sheet: PubMed
Title	PMID	Exclusion criteria
Widespread microRNA dysregulation in multiple system atrophy - disease-related alteration in miR-96	24304186	Non-HD
Mosquito cellular factors and functions in mediating the infectious entry of chikungunya virus	23409203	Non-HD
Toxicogenomic studies of human neural cells following exposure to organophosphorus chemical warfare nerve agent VX	23440544	Non-HD
MicroRNA expression profiling in blood from fragile X-associated tremor/ataxia syndrome patients	23790110	Non-HD
Neural differentiation of human embryonic stem cells as an in vitro tool for the study of the expression patterns of the neuronal cytoskeleton during neurogenesis	23939048	Non-HD
Differential isolation and identification of PI(3)P and PI(3,5)P2 binding proteins from Arabidopsis thaliana using an agarose-phosphatidylinositol-phosphate affinity chromatography	24007659	Non-HD
Capturing the biological impact of CDKN2A and MC1R genes as an early predisposing event in melanoma and non melanoma skin cancer	24742402	Non-HD
Clathrin light chains are required for the gyrating-clathrin recycling pathway and thereby promote cell migration	24852344	Non-HD
Analyses of the similarity and difference of global gene expression profiles in cortex regions of three neurodegenerative diseases: sporadic Creutzfeldt-Jakob disease (sCJD), fatal familial insomnia (FFI), and Alzheimer's disease (AD)	24902808	Non-HD
Cytoprotective effect of selective small-molecule caspase inhibitors against staurosporine-induced apoptosis	24920883	Non-HD
Quantitative proteomic analysis identifies targets and pathways of a 2-aminobenzamide HDAC inhibitor in Friedreich's ataxia patient iPSC-derived neural stem cells	24933366	Non-HD
Gene expression changes consistent with neuroAIDS and impaired working memory in HIV-1 transgenic rats	24980976	Non-HD
Differential hippocampal gene expression and pathway analysis in an etiology-based mouse model of major depressive disorder	25059218	Non-HD
Safety, pharmacokinetics, pharmacogenomics and QT concentration-effect modelling of the SirT1 inhibitor selisistat in healthy volunteers	25223836	Non-HD
Transcriptomics study of neurodegenerative disease: emphasis on synaptic dysfunction mechanism in Alzheimer's disease	25230228	Non-HD
Systems genomics evaluation of the SH-SY5Y neuroblastoma cell line as a model for Parkinson's disease	25528190	Non-HD
Prevalent polymorphism in thyroid hormone-activating enzyme leaves a genetic fingerprint that underlies associated clinical syndromes	25569702	Non-HD
Convergence and divergence of genetic and modular networks between diabetes and breast cancer	25752479	Non-HD
Transcriptomics of maternal and fetal membranes can discriminate between gestational-age matched preterm neonates with and without cognitive impairment diagnosed at 18-24 months	25822971	Non-HD
Genetic analysis of genes causing hypertension and stroke in spontaneously hypertensive rats: Gene expression profiles in the kidneys	26165378	Non-HD
T1-11 and JMF1907 ameliorate polyglutamine-expanded ataxin-3-induced neurodegeneration, transcriptional dysregulation and ataxic symptom in the SCA3 transgenic mouse	26254860	Non-HD
Low HIP1R mRNA and protein expression are associated with worse survival in diffuse large B-cell lymphoma patients treated with R-CHOP	26341140	Non-HD
Radiation-Induced Alteration of the Brain Proteome: Understanding the Role of the Sirtuin 2 Deacetylase in a Murine Model	26373435	Non-HD
The Effect of Statins on Blood Gene Expression in COPD	26462087	Non-HD
Global Transcriptome Analysis of the Tentacle of the Jellyfish Cyanea capillata Using Deep Sequencing and Expressed Sequence Tags: Insight into the Toxin- and Degenerative Disease-Related Transcripts	26551022	Non-HD
Epigenome-wide effects of vitamin D and their impact on the transcriptome of human monocytes involve CTCF	26715761	Non-HD
Identification of chemicals that mimic transcriptional changes associated with autism, brain aging and neurodegeneration	27029645	Non-HD
KeyPathwayMinerWeb: online multi-omics network enrichment	27150809	Non-HD
Gene expression profiling of midbrain dopamine neurons upon gestational nicotine exposure	27255453	Non-HD
Custom Gene Capture and Next-Generation Sequencing to Resolve Discordant ALK Status by FISH and IHC in Lung Adenocarcinoma	27343444	Non-HD
Research Resource: A Reference Transcriptome for Constitutive Androstane Receptor and Pregnane X Receptor Xenobiotic Signaling	27409825	Non-HD
Preservation Analysis of Macrophage Gene Coexpression Between Human and Mouse Identifies PARK2 as a Genetically Controlled Master Regulator of Oxidative Phosphorylation in Humans	27558669	Non-HD
Laquinimod arrests experimental autoimmune encephalomyelitis by activating the aryl hydrocarbon receptor	27671624	Non-HD
Chrysin exerts neuroprotective effects against 3-Nitropropionic acid induced behavioral despair-Mitochondrial dysfunction and striatal apoptosis via upregulating Bcl-2 gene and downregulating Bax-Bad genes in male wistar rats	27690136	Non-HD
Emerging Putative Associations between Non-Coding RNAs and Protein-Coding Genes in Neuropathic Pain: Added Value from Reusing Microarray Data	27803687	Non-HD
Foxa1 is essential for development and functional integrity of the subthalamic nucleus	27934886	Non-HD
Neuroprotective effect of WIN55,212-2 against 3-nitropropionic acid-induced toxicity in the rat brain: involvement of CB1 and NMDA receptors	28337258	Non-HD
Caenorhabditis elegans orthologs of human genes differentially expressed with age are enriched for determinants of longevity	28401650	Non-HD
Prognostic significance of huntingtin interacting protein 1 expression on patients with acute myeloid leukemia	28452374	Non-HD
Potential roles of microRNAs and their target genes in human multiple myeloma	28467652	Non-HD
Disease-related gene module detection based on a multi-label propagation clustering algorithm	28542379	Non-HD
Genome-Wide Profiling of miRNA and mRNA Expression in Alzheimer's Disease	28578378	Non-HD
REST suppression mediates neural conversion of adult human fibroblasts via microRNA-dependent and -independent pathways	28646119	Non-HD
Microarray analysis reveals key genes and pathways in Tetralogy of Fallot	28713939	Non-HD
microRNA dysregulation in polyglutamine toxicity of TATA-box binding protein is mediated through STAT1 in mouse neuronal cells	28774347	Non-HD
Integrated microarray analysis provided a new insight of the pathogenesis of Parkinson's disease	28965931	Non-HD
ATP Binding Cassette Subfamily A Member 2 (ABCA2) Expression and Methylation are Associated with Alzheimer's Disease	29224028	Non-HD
Effect of Kynurenic Acid on Pupae Viability of Drosophila melanogaster cinnabar and cardinal Eye Color Mutants with Altered Tryptophan-Kynurenine Metabolism	29619629	Non-HD
Flexible Non-Negative Matrix Factorization to Unravel Disease-Related Genes	29993985	Non-HD
Cerebellar lncRNA Expression Profile Analysis of SCA3/MJD Mice	30046585	Non-HD
Transcriptomic differential lncRNA expression is involved in neuropathic pain in rat dorsal root ganglion after spared sciatic nerve injury	30066726	Non-HD
REST overexpression in mice causes deficits in spontaneous locomotion	30108242	Non-HD
Bioinformatics analysis of genes related to pathogenesis of major depression disorder	30112561	Non-HD
Morphology, Migration, and Transcriptome Analysis of Schwann Cell Culture on Butterfly Wings with Different Surface Architectures	30125084	Non-HD
Prognostic value and potential function of splicing events in prostate adenocarcinoma	30221674	Non-HD
Expression and Localization of Huntingtin-Associated Protein 1 (HAP1) in the Human Digestive System	30560333	Non-HD
Co-expression Network Analysis Revealing the Potential Regulatory Roles of lncRNAs in Alzheimer's Disease	30715720	Non-HD
Gene expression patterns indicate that a high-fat-high-carbohydrate diet causes mitochondrial dysfunction in fish	30830800	Non-HD
Use of genetic risks in pediatric organ transplantation listing decisions: A national survey	31012250	Non-HD
Comparative Transcriptome Analysis of Unusual Localized Skin Laxity in Sika Deer ( Cervus nippon)	31188027	Non-HD
Differentially expressed genes of the shrimp Marsupenaeus japonicus in response to infection by white spot syndrome virus or Vibrio alginolyticus	31216437	Non-HD
Global proteomic profiling of the uniquely human CHRFAM7A gene in transgenic mouse brain	31348980	Non-HD
Transcriptomic Analysis of Porcine Granulosa Cells Overexpressing Retinol Binding Protein 4	31412686	Non-HD
Computational identification of key genes that may regulate gene expression reprogramming in Alzheimer's patients	31545826	Non-HD
Effect of Huntingtin-associated Protein 1 Gene on Proliferation of Mouse Fibroblasts	31631593	Non-HD
Novel BDNF-regulatory microRNAs in neurodegenerative disorders pathogenesis: An in silico study	31751881	Non-HD
Transcriptome analysis reveals dysregulation of genes involved in oxidative phosphorylation in a murine model of retinopathy of prematurity	32053824	Non-HD
FMN reduces Amyloid-β toxicity in yeast by regulating redox status and cellular metabolism	32054832	Non-HD
Differential expression of nuclear genes encoding mitochondrial proteins from urban and rural populations in Morocco	32319023	Non-HD
Injured adult neurons regress to an embryonic transcriptional growth state	32376949	Non-HD
Polyglutamine protein in tumor cells sensitizes tumor cells to natural killer cell cytolysis	32580073	Non-HD
Differential expression of skeletal muscle mitochondrial proteins in yak, dzo, and cattle: a proteomics-based study	32641622	Non-HD
Meta-Analysis of the Alzheimer's Disease Human Brain Transcriptome and Functional Dissection in Mouse Models	32668255	Non-HD
HIP1-ALK, a novel ALK fusion variant that responds to crizotinib	24496003	Non-HD
Wilson Disease: Epigenetic effects of choline supplementation on phenotype and clinical course in a mouse model	27611852	Non-HD
Analysis of the Circadian Regulation of Cancer Hallmarks by a Cross-Platform Study of Colorectal Cancer Time-Series Data Reveals an Association with Genes Involved in Huntington's Disease	32295075	Non-HD
GM604 regulates developmental neurogenesis pathways and the expression of genes associated with amyotrophic lateral sclerosis	30524706	Non-HD
GM604 regulates developmental neurogenesis pathways and the expression of genes associated with amyotrophic lateral sclerosis	32532315	Non-HD
Behavioral and transcriptome alterations in male and female mice with postnatal deletion of TrkB in dorsal striatal medium spiny neurons	24369067	Non-HD
SUMO-Targeted Ubiquitin Ligases (STUbLs) Reduce the Toxicity and Abnormal Transcriptional Activity Associated With a Mutant, Aggregation-Prone Fragment of Huntingtin	30279700	Non-HD
Development and application of a DNA microarray-based yeast two-hybrid system	23275563	Non-HD
Reconciling differential gene expression data with molecular interaction networks	23314326	Non-HD
The hnRNP-Htt axis regulates necrotic cell death induced by transcriptional repression through impaired RNA splicing	27124581	Non-HD
Profiling the genome-wide landscape of tandem repeat expansions	31194863	Non-HD
Identification of REST-regulated genes and pathways using a REST-targeted antisense approach	24329414	Non-HD
Potential hippocampal genes and pathways involved in Alzheimer's disease: a bioinformatic analysis	26125932	Non-HD
STRScan: targeted profiling of short tandem repeats in whole-genome sequencing data	28984185	Non-HD
Search for SCA2 blood RNA biomarkers highlights Ataxin-2 as strong modifier of the mitochondrial factor PINK1 levels	27597528	Non-HD
A Meta-Analysis of Alzheimer's Disease Brain Transcriptomic Data	30909231	Non-HD
Proteomic Profiling in the Brain of CLN1 Disease Model Reveals Affected Functional Modules	26707855	Non-HD
Bisphenol a Exposure in Utero Disrupts Hypothalamic Gene Expression Particularly Genes Suspected in Autism Spectrum Disorders and Neuron and Hormone Signaling	32365465	Non-HD
CRISPRseek: a bioconductor package to identify target-specific guide RNAs for CRISPR-Cas9 genome-editing systems	25247697	Non-HD
CRISPR babies: when will the world be ready?	31217610	Non-HD
Transcriptome Profiling Reveals Novel Candidate Genes Related to Hippocampal Dysfunction in SREBP-1c Knockout Mice	32531902	Non-HD
Unique molecular signature in mucolipidosis type IV microglia	31883529	Non-HD
RNA-Seq blood transcriptome profiling in familial attention deficit and hyperactivity disorder (ADHD)	30343239	Non-HD
Essential roles of mitochondrial biogenesis regulator Nrf1 in retinal development and homeostasis	30333037	Non-HD
A lncRNA survey finds increases in neuroprotective LINC-PINT in Parkinson's disease substantia nigra	32080970	Non-HD
Comparative Meta-Analysis of Transcriptomics Data during Cellular Senescence and In Vivo Tissue Ageing	25977747	Non-HD
Examining the interactions of the splicing factor MBNL1 with target RNA sequences via a label-free, multiplex method	24377303	Non-HD
Differential expression of miRNA 155 and miRNA 146a in Parkinson's disease patients	30255159	Non-HD
Environmental enrichment alters protein expression as well as the proteomic response to cocaine in rat nucleus accumbens	25100957	Non-HD
Corn dried distillers grains with solubles (cDDGS) in the diet of pigs change the expression of adipose genes that are potential therapeutic targets in metabolic and cardiovascular diseases	30509175	Non-HD
Genome-wide RNAseq study of the molecular mechanisms underlying microglia activation in response to pathological tau perturbation in the rTg4510 tau transgenic animal model	30558641	Non-HD
RNA-Seq transcriptomic profiling of primary murine microglia treated with LPS or LPS + IFNγ	30382133	Non-HD
The FOXP2-Driven Network in Developmental Disorders and Neurodegeneration	28798667	Non-HD
Human DNA tumor viruses generate alternative reading frame proteins through repeat sequence recoding	25271323	Non-HD
microRNA Profiles in Parkinson's Disease Prefrontal Cortex	26973511	Non-HD
Drug induces depression-like phenotypes and alters gene expression profiles in Drosophila	28625786	Non-HD
RNA seq- and DEG-based comparison of developmental toxicity in fish embryos of two species exposed to Iranian heavy crude oil	28257923	Non-HD
Gene expression profile in cardiovascular disease and preeclampsia: a meta-analysis of the transcriptome based on raw data from human studies deposited in Gene Expression Omnibus	25555499	Non-HD
Developmentally coordinated extrinsic signals drive human pluripotent stem cell differentiation toward authentic DARPP-32+ medium-sized spiny neurons.	23250204	Non-HD
Prediction of Metabolic Gene Biomarkers for Neurodegenerative Disease by an Integrated Network-Based Approach	26064912	Non-HD
Dissecting the Molecular Mechanisms of Neurodegenerative Diseases through Network Biology	28611656	Non-HD
CRISPR Genome Editing Technology and its Application in Genetic Diseases: A Review	32564746	Non-HD
iSmaRT: a toolkit for a comprehensive analysis of small RNA-Seq data	28057684	Non-HD
Common dysregulation network in the human prefrontal cortex underlies two neurodegenerative diseases	25080494	Non-HD
Investigating RNA editing in deep transcriptome datasets with REDItools and REDIportal	31996844	Non-HD
Netboost: Boosting-supported Network Analysis Improves High-Dimensional Omics Prediction in Acute Myeloid Leukemia and Huntington's Disease	32365034	Non-HD
Evaluation of logistic regression models and effect of covariates for case-control study in RNA-Seq analysis	28166718	Non-HD
A Portal to Visualize Transcriptome Profiles in Mouse Models of Neurological Disorders	31561642	Non-HD
Metastasis-suppressor transcript destabilization through TARBP2 binding of mRNA hairpins	25043050	Non-HD
High throughput screening for inhibitors of REST in neural derivatives of human embryonic stem cells reveals a chemical compound that promotes expression of neuronal genes	23712629	Non-HD
Huntington's disease pattern of transcriptional dysregulation in the absence of mutant huntingtin is produced by knockout of neuronal GLT-1	29709465	Non-HD
Correction: RNA Sequence Analysis of Human Huntington Disease Brain Reveals an Extensive Increase in Inflammatory and Developmental Gene Expression	27454300	Erratum/Superseries
Correction to: Progerin-Induced Transcriptional Changes in Huntington's Disease Human Pluripotent Stem Cell-Derived Neurons	31939145	Erratum/Superseries
RNA Sequence Analysis of Human Huntington Disease Brain Reveals an Extensive Increase in Inflammatory and Developmental Gene Expression	26636579	Erratum/Superseries
Role of Phosphorylated Tau and Glucose Synthase Kinase 3 Beta in Huntington's Disease Progression	31744007	Review
Transcriptional dysregulation in Huntington's Disease. The role in pathogenesis and potency for pharmacological targeting	32628586	Review
Epigenetic modifications as novel therapeutic targets for Huntington's disease	25111483	Review
Therapeutic and Mechanistic effects of Curcumin in Huntington's disease	32442088	Review
Soluble Oligomers of PolyQ-Expanded Huntingtin Target a Multiplicity of Key Cellular Factors	27570076	Non-RNA
Proteomics of Huntington's disease-affected human embryonic stem cells reveals an evolving pathology involving mitochondrial dysfunction and metabolic disturbances	25316320	Non-RNA
Oxytocin selectively modulates brain processing of disgust in Huntington's disease gene carriers	28947180	Non-RNA
Spatiotemporal Proteomic Profiling of Huntington's Disease Inclusions Reveals Widespread Loss of Protein Function	29166617	Non-RNA
Hdac4 Interactions in Huntington's Disease Viewed Through the Prism of Multiomics	31040226	Non-RNA
Deterioration of mitochondrial bioenergetics and ultrastructure impairment in skeletal muscle of a transgenic minipig model in the early stages of Huntington's disease	31278192	Non-RNA
Mutant huntingtin fails to directly impair brain mitochondria	31418857	Non-RNA
Therapeutic Effects of Anthocyanins and Environmental Enrichment in R6/1 Huntington's Disease Mice	27567888	Non-RNA
Genome-wide increase in histone H2A ubiquitylation in a mouse model of Huntington's disease	25062675	Non-RNA
A novel method for detecting 7-methyl guanine reveals aberrant methylation levels in Huntington disease	23416183	Non-RNA
HTRF analysis of soluble huntingtin in PHAROS PBMCs	23966247	Non-RNA
Human striatum remodelling after neurotransplantation in Huntington's disease	25096235	Non-RNA
Relationship of Mediterranean diet and caloric intake to phenoconversion in Huntington disease	24000094	Non-RNA
Inhibition of Aggregation of Mutant Huntingtin by Nucleic Acid Aptamers In Vitro and in a Yeast Model of Huntington's Disease	26310631	Non-RNA
Comparative study of naturally occurring huntingtin fragments in Drosophila points to exon 1 as the most pathogenic species in Huntington's disease	25305076	Non-RNA
TR-FRET Assays for Endogenous Huntingtin Protein Level in Mouse Cells	25300329	Non-RNA
Curcumin modulates cell death and is protective in Huntington's disease model	26728250	Non-RNA
Adipogenic Differentiation of Bone Marrow-Derived Mesenchymal Stem Cells in Pig Transgenic Model Expressing Human Mutant Huntingtin	30584151	Non-RNA
Detailed analysis of HTT repeat elements in human blood using targeted amplification-free long-read sequencing	29932473	Non-RNA
Significantly differential diffusion of neuropathological aggregates in the brain of transgenic mice carrying N-terminal mutant huntingtin fused with green fluorescent protein.	22422149	Non-RNA
Huntington's Disease Protein Huntingtin Associates with its own mRNA	26891106	Non-RNA
miR-10b-5p expression in Huntington's disease brain relates to age of onset and the extent of striatal involvement	25889241	RNA isoform / noncoding RNA
Delayed Cell Cycle Progression in STHdh(Q111)/Hdh(Q111) Cells, a Cell Model for Huntington's Disease Mediated by microRNA-19a, microRNA-146a and microRNA-432	26165466	RNA isoform / noncoding RNA
Non-coding RNA Neat1 and Abhd11os expressions are dysregulated in medium spiny neurons of Huntington disease model mice	30391555	RNA isoform / noncoding RNA
Altered enhancer transcription underlies Huntington's disease striatal transcriptional signature	28225006	RNA isoform / noncoding RNA
Circulating microRNAs in Huntington's disease: Emerging mediators in metabolic impairment	27155059	RNA isoform / noncoding RNA
Novel microRNA discovery using small RNA sequencing in post-mortem human brain	27716130	RNA isoform / noncoding RNA
Altered Levels of Long NcRNAs Meg3 and Neat1 in Cell And Animal Models Of Huntington's Disease	30321100	RNA isoform / noncoding RNA
The long non-coding RNA NEAT1 is elevated in polyglutamine repeat expansion diseases and protects from disease gene-dependent toxicities	30239724	RNA isoform / noncoding RNA
MicroRNA signatures of endogenous Huntingtin CAG repeat expansion in mice	29324753	RNA isoform / noncoding RNA
microRNA-128a dysregulation in transgenic Huntington's disease monkeys	24929669	RNA isoform / noncoding RNA
MicroRNAs located in the Hox gene clusters are implicated in huntington's disease pathogenesis	24586208	RNA isoform / noncoding RNA
Evidence of Extensive Alternative Splicing in Post Mortem Human Brain HTT Transcription by mRNA-seq	26496077	RNA isoform / noncoding RNA
AAV5-miHTT Lowers Huntingtin mRNA and Protein without Off-Target Effects in Patient-Derived Neuronal Cultures and Astrocytes	31737741	HTT knockout/-down
HTT-lowering reverses Huntington's disease immune dysfunction caused by NFκB pathway dysregulation	24459107	HTT knockout/-down
Peripheral huntingtin silencing does not ameliorate central signs of disease in the B6.HttQ111/+ mouse model of Huntington's disease	28453524	HTT knockout/-down
Reversal of Phenotypic Abnormalities by CRISPR/Cas9-Mediated Gene Correction in Huntington Disease Patient-Derived Induced Pluripotent Stem Cells	28238795	HTT knockout/-down
Neuroprotective effects of PPAR-γ agonist rosiglitazone in N171-82Q mouse model of Huntington's disease	23373812	Treatment
PPAR-δ is repressed in Huntington's disease, is required for normal neuronal function and can be targeted therapeutically	26642438	Treatment
Myostatin inhibition prevents skeletal muscle pathophysiology in Huntington's disease mice	29079832	Treatment
Large-scale transcriptomic analysis reveals that pridopidine reverses aberrant gene expression and activates neuroprotective pathways in the YAC128 HD mouse	29783994	Treatment
PPARδ activation by bexarotene promotes neuroprotection by restoring bioenergetic and quality control homeostasis	29212711	Treatment
Antisense oligonucleotide-mediated correction of transcriptional dysregulation is correlated with behavioral benefits in the YAC128 mouse model of Huntington's disease	25063516	Treatment
Cell-Specific Deletion of PGC-1α from Medium Spiny Neurons Causes Transcriptional Alterations and Age-Related Motor Impairment	29491012	Treatment
Epigenetic dysregulation of hairy and enhancer of split 4 (HES4) is associated with striatal degeneration in postmortem Huntington brains	25480889	Treatment
CYP46A1 gene therapy deciphers the role of brain cholesterol metabolism in Huntington's disease	31286142	Treatment
Systematic genetic interaction studies identify histone demethylase Utx as potential target for ameliorating Huntington's disease	29281014	Treatment
Treatment with JQ1, a BET bromodomain inhibitor, is selectively detrimental to R6/2 Huntington's disease mice	31696228	Treatment
CTIP2-Regulated Reduction in PKA-Dependent DARPP32 Phosphorylation in Human Medium Spiny Neurons: Implications for Huntington Disease	31447328	Treatment
Transcriptional profiles for distinct aggregation states of mutant Huntingtin exon 1 protein unmask new Huntington's disease pathways	28743452	Treatment
The striatal kinase DCLK3 produces neuroprotection against mutant huntingtin	29534157	Treatment
Reducing Astrocyte Calcium Signaling In Vivo Alters Striatal Microcircuits and Causes Repetitive Behavior	30174118	Treatment
Early pridopidine treatment improves behavioral and transcriptional deficits in YAC128 Huntington disease mice	29212949	Treatment
In vivo delivery of DN:REST improves transcriptional changes of REST-regulated genes in HD mice.	23151521	Treatment
Binding of the repressor complex REST-mSIN3b by small molecules restores neuronal gene transcription in Huntington's disease models	23800350	Treatment
Early down-regulation of PKCδ as a pro-survival mechanism in Huntington's disease	23896721	Treatment
Cytotoxicity of mutant huntingtin fragment in yeast can be modulated by the expression level of wild type huntingtin fragment	24377263	Treatment
FAN1 modifies Huntington's disease progression by stabilizing the expanded HTT CAG repeat	30358836	Treatment
Metabotropic glutamate receptor 5 knockout promotes motor and biochemical alterations in a mouse model of Huntington's disease	24282028	Treatment
A Phenotypic Screening Assay for Modulators of Huntingtin-Induced Transcriptional Dysregulation	23562876	Treatment
Progerin-Induced Transcriptional Changes in Huntington's Disease Human Pluripotent Stem Cell-Derived Neurons	31834602	Treatment
In vivo identification of therapeutic constructs from pooled candidates in HD model mice	25062730	Treatment
Hippo Signaling Pathway Dysregulation in Human Huntington's Disease Brain and Neuronal Stem Cells	30054496	Treatment
MeCP2: a novel Huntingtin interactor	24105466	Treatment
Interleukin-6 deficiency exacerbates Huntington's disease model phenotypes	32448329	Treatment
Transcriptional dysregulation of inflammatory/immune pathways after active vaccination against Huntington's disease	26307082	Treatment
Comparative transcriptomics of choroid plexus in Alzheimer's disease, frontotemporal dementia and Huntington's disease: implications for CSF homeostasis	29848382	Microarray
Dominant effects of the Huntington's disease HTT CAG repeat length are captured in gene-expression data sets by a continuous analysis mathematical modeling strategy	23595883	Microarray
High resolution time-course mapping of early transcriptomic, molecular and cellular phenotypes in Huntington's disease CAG knock-in mice across multiple genetic backgrounds	28334820	Microarray
The dynamics of early-state transcriptional changes and aggregate formation in a Huntington's disease cell model	28499347	Microarray
Transcriptomic Biomarkers for Huntington's Disease: Are Gene Expression Signatures in Whole Blood Reliable Biomarkers?	29652574	Microarray
FACS-array-based cell purification yields a specific transcriptome of striatal medium spiny neurons in a murine Huntington disease model	32499373	Microarray
Omics analysis of mouse brain models of human diseases	27871923	Microarray
Longitudinal transcriptomic dysregulation in the peripheral blood of transgenic Huntington's disease monkeys	23957861	Microarray
Early alteration of epigenetic-related transcription in Huntington's disease mouse models	29967375	Microarray
Similar striatal gene expression profiles in the striatum of the YAC128 and HdhQ150 mouse models of Huntington's disease are not reflected in mutant Huntingtin inclusion prevalence	26691352	Microarray
Analysis of White Adipose Tissue Gene Expression Reveals CREB1 Pathway Altered in Huntington's Disease	26756592	Microarray
Cardiac Dysfunction in the BACHD Mouse Model of Huntington's Disease	26807590	Microarray
SMAD transcription factors are altered in cell models of HD and regulate HTT expression	27988204	Microarray
Dysregulation of gene expression in the striatum of BACHD rats expressing full-length mutant huntingtin and associated abnormalities on molecular and protein levels	28153533	Microarray
Whole gene expression profile in blood reveals multiple pathways deregulation in R6/2 mouse model	24252798	Microarray
Gene expression profile in fibroblasts of Huntington's disease patients and controls	24296361	Microarray
The Wnt receptor Ryk reduces neuronal and cell survival capacity by repressing FOXO activity during the early phases of mutant huntingtin pathogenicity	24960609	Microarray
Common mechanisms in neurodegeneration and neuroinflammation: a BrainNet Europe gene expression microarray study	25119539	Microarray
Genomic landscape of transcriptional and epigenetic dysregulation in early onset polyglutamine disease	23785159	Microarray
The cytokine and endocannabinoid systems are co-regulated by NF-κB p65/RelA in cell culture and transgenic mouse models of Huntington's disease and in striatal tissue from Huntington's disease patients	24360910	Non-RNA-seq
Large-scale phenome analysis defines a behavioral signature for Huntington's disease genotype in mice	27376585	Non-RNA-seq
Transcriptional Assessment of Striatal mRNAs as Valid Biomarkers of Disease Progression in Three Mouse Models of Huntington's Disease	32007959	Non-RNA-seq
Skeletal muscle atrophy in R6/2 mice - altered circulating skeletal muscle markers and gene expression profile changes	25062762	Non-RNA-seq
Reference genes selection for transcriptional profiling in blood of HD patients and R6/2 mice	25063515	Non-RNA-seq
Protection by dietary restriction in the YAC128 mouse model of Huntington's disease: Relation to genes regulating histone acetylation and HTT	26485309	Non-RNA-seq
Differential proteomic and genomic profiling of mouse striatal cell model of Huntington's disease and control; probable implications to the disease biology	26581643	Non-RNA-seq
Astrocytes are key but indirect contributors to the development of the symptomatology and pathophysiology of Huntington's disease	27442486	Non-RNA-seq
Htt CAG repeat expansion confers pleiotropic gains of mutant huntingtin function in chromatin regulation	25574027	DEG not available
Epigenetic regulation of cholinergic receptor M1 (CHRM1) by histone H3K9me3 impairs Ca(2+) signaling in Huntington's disease	23455440	DEG not available
Transcriptional correlates of the pathological phenotype in a Huntington's disease mouse model	31822756	DEG not available
Huntington's disease biomarker progression profile identified by transcriptome sequencing in peripheral blood	25626709	DEG not available
Real-time imaging of Huntingtin aggregates diverting target search and gene transcription	27484239	DEG not available
Allelic series of Huntington's disease knock-in mice reveals expression discorrelates	26908599	DEG not available
Huntington's disease blood and brain show a common gene expression pattern and share an immune signature with Alzheimer's disease	28322270	DEG not available
Environment-dependent striatal gene expression in the BACHD rat model for Huntington disease	29643462	DEG not available
Striatal neurons directly converted from Huntington's disease patient fibroblasts recapitulate age-associated disease phenotypes	29403030	DEG not available
Motivational, proteostatic and transcriptional deficits precede synapse loss, gliosis and neurodegeneration in the B6.Htt Q111/+ model of Huntington's disease	28176805	DEG not available
Mouse models rarely mimic the transcriptome of human neurodegenerative diseases: A systematic bioinformatics-based critique of preclinical models	25814260	Different anaylsis of same data
An Effective Method to Identify Shared Pathways and Common Factors among Neurodegenerative Diseases	26575483	Different anaylsis of same data
Systems Genetic Analyses Highlight a TGFβ-FOXO3 Dependent Striatal Astrocyte Network Conserved across Species and Associated with Stress, Sleep, and Huntington's Disease	27390852	Different anaylsis of same data
Common disease signatures from gene expression analysis in Huntington's disease human blood and brain	27476530	Different anaylsis of same data
Integration of targeted metabolomics and transcriptomics identifies deregulation of phosphatidylcholine metabolism in Huntington's disease peripheral blood samples	27524956	Different anaylsis of same data
Equilibrative nucleoside transporter ENT1 as a biomarker of Huntington disease	27567601	Different anaylsis of same data
Identification of differentially expressed genes and regulatory relationships in Huntington's disease by bioinformatics analysis	29328442	Different anaylsis of same data
Transcriptional regulatory networks underlying gene expression changes in Huntington's disease	29581148	Different anaylsis of same data
High-Throughput Functional Analysis Distinguishes Pathogenic, Nonpathogenic, and Compensatory Transcriptional Changes in Neurodegeneration	29936182	Different anaylsis of same data
Genetic cooperativity in multi-layer networks implicates cell survival and senescence in the striatum of Huntington's disease mice synchronous to symptoms	31228193	Different anaylsis of same data
Identify Huntington's disease associated genes based on restricted Boltzmann machine with RNA-seq data	29020921	Different anaylsis of same data
The Role of H3K4me3 in Transcriptional Regulation Is Altered in Huntington's Disease	26636336	Different anaylsis of same data
Combining feature selection and shape analysis uncovers precise rules for miRNA regulation in Huntington's disease mice	32093602	Different anaylsis of same data
Ensemble Consensus-Guided Unsupervised Feature Selection to Identify Huntington's Disease-Associated Genes	30002337	Different anaylsis of same data
Identification of common coexpression modules based on quantitative network comparison	29897320	Different anaylsis of same data
Mutant Huntingtin Affects Diabetes and Alzheimer's Markers in Human and Cell Models of Huntington's Disease	31450785	Different anaylsis of same data
HDNetDB: A Molecular Interaction Database for Network-Oriented Investigations into Huntington's Disease	28701700	Different anaylsis of same data
Pridopidine activates neuroprotective pathways impaired in Huntington Disease	27466197	Different anaylsis of same data
A common gene expression signature in Huntington's disease patient brain regions	25358814	Different anaylsis of same data
Components of the endocannabinoid and dopamine systems are dysregulated in Huntington's disease: analysis of publicly available microarray datasets	25692022	Different anaylsis of same data
Brain Regions Showing White Matter Loss in Huntington's Disease Are Enriched for Synaptic and Metabolic Genes	29174593	Different anaylsis of same data
A comparative system-level analysis of the neurodegenerative diseases	30203456	Different anaylsis of same data
MSH3 modifies somatic instability and disease severity in Huntington's and myotonic dystrophy type 1	31216018	Different anaylsis of same data
Quantitative Proteomic Analysis Reveals Similarities between Huntington's Disease (HD) and Huntington's Disease-Like 2 (HDL2) Human Brains	27486686	Different anaylsis of same data
Bioinformatic analysis of microRNA expression in Huntington's disease	30015953	Different anaylsis of same data
The Potential Regulatory Mechanisms of miR-196a in Huntington's Disease through Bioinformatic Analyses	26376480	Different anaylsis of same data
Specific promoter deacetylation of histone H3 is conserved across mouse models of Huntington's disease in the absence of bulk changes	26851501	Different anaylsis of same data
Cell-Type-Specific Gene Expression Profiling in Adult Mouse Brain Reveals Normal and Disease-State Signatures	30811995	Different anaylsis of same data
Evidence for a Pan-Neurodegenerative Disease Response in Huntington's and Parkinson's Disease Expression Profiles	29375298	Different anaylsis of same data
Single-nucleus RNA-seq identifies Huntington disease astrocyte states	32070434	Included
Neuronal identity genes regulated by super-enhancers are preferentially down-regulated in the striatum of Huntington's disease mice	25784504	Included
Huntington's Disease iPSC-Derived Brain Microvascular Endothelial Cells Reveal WNT-Mediated Angiogenic and Blood-Brain Barrier Deficits	28514657	Included
The role of Twist1 in mutant huntingtin-induced transcriptional alterations and neurotoxicity	29891550	Included
Human ESC-Derived Chimeric Mouse Models of Huntington's Disease Reveal Cell-Intrinsic Defects in Glial Progenitor Cell Differentiation	30554964	Included
Platelet abnormalities in Huntington's disease	30567722	Included
Intrinsic mutant HTT-mediated defects in oligodendroglia cause myelination deficits and behavioral abnormalities in Huntington disease	31015293	Included
Aberrant Development Corrected in Adult-Onset Huntington's Disease iPSC-Derived Neuronal Cultures via WNT Signaling Modulation	32109367	Included
Targeting H3K4 trimethylation in Huntington disease	23872847	Included
Dysfunction of the CNS-heart axis in mouse models of Huntington's disease	25101683	Included
Genomic Analysis Reveals Disruption of Striatal Neuronal Development and Therapeutic Targets in Human Huntington's Disease Neural Stem Cells	26651603	Included
Potential molecular consequences of transgene integration: The R6/2 mouse example	28120936	Included
Human Huntington's Disease iPSC-Derived Cortical Neurons Display Altered Transcriptomics, Morphology, and Maturation	30355486	Included
Unbiased Profiling of Isogenic Huntington Disease hPSC-Derived CNS and Peripheral Cells Reveals Strong Cell-Type Specificity of CAG Length Effects	30811996	Included
The caudate nucleus undergoes dramatic and unique transcriptional changes in human prodromal Huntington's disease brain	31619230	Included
Chromatin accessibility and transcription dynamics during in vitro astrocyte differentiation of Huntington's Disease Monkey pluripotent stem cells	31722751	Included
Early epigenomic and transcriptional changes reveal Elk-1 transcription factor as a therapeutic target in Huntington's disease	31744868	Included
Genome-wide In Vivo CNS Screening Identifies Genes that Modify CNS Neuronal Survival and mHTT Toxicity	32004439	Included
RNA-Seq of Huntington's disease patient myeloid cells reveals innate transcriptional dysregulation associated with proinflammatory pathway activation	27170315	Included
Transcriptome sequencing reveals aberrant alternative splicing in Huntington's disease	27378699	Included
Brain urea increase is an early Huntington's disease pathogenic event observed in a prodromal transgenic sheep model and HD cases	29229845	Included
Identification of Altered Developmental Pathways in Human Juvenile HD iPSC With 71Q and 109Q Using Transcriptome Profiling	30713489	Included
Developmental alterations in Huntington's disease neural cells and pharmacological rescue in cells and mice	28319609	Included
Integrated genomics and proteomics define huntingtin CAG length-dependent networks in mice	26900923	Included
Cell Type-Specific Transcriptomics Reveals that Mutant Huntingtin Leads to Mitochondrial RNA Release and Neuronal Innate Immune Activation	32681824	Included

## Sheet: BioProject
Accession	Exclusion	Title	Organism	ID
PRJNA433420	Non-HD	Comparative Transcriptomics of Choroid Plexus in Alzheimer's Disease, Huntington's Disease and Frontotemporal Dementia: Implications for CSF Homeostasis and Dynamics	Homo sapiens (Taxonomy ID 9606)	433420
PRJNA378552	Non-HD	Gene expression from embryoid bodies derived from HBG3 HB9 ES cells exposed to serum from a murine Huntington's disease model	Mus musculus (Taxonomy ID 10090)	378552
PRJNA280843	Non-HD	Genome-wide analysis of RARβ transcriptional targets in mouse striatum links retinoic acid signaling with Huntington’s disease and other neurodegenerative disorders	Mus musculus (Taxonomy ID 10090)	280843
PRJNA271929	Different analysis of same data	mRNA-Seq Expression profiling of human post-mortem BA9 brain tissue for Huntington's Disease and neurologically normal individuals	Homo sapiens (Taxonomy ID 9606)	271929
PRJNA631401	RNA isoform / noncoding RNA	miRNA Expression from Cerebrospinal Fluid (CSF) from Prodromal Huntington Disease Patients	Homo sapiens (Taxonomy ID 9606)	631401
PRJNA427131	RNA isoform / noncoding RNA	Differential expression analysis of miRNAs expressed in blood and CSF of Huntington's disease [miRNA array]	Homo sapiens (Taxonomy ID 9606)	427131
PRJNA427129	RNA isoform / noncoding RNA	Differential expression analysis of miRNAs expressed in blood and CSF of Huntington's disease [miRNA-seq]	Homo sapiens (Taxonomy ID 9606)	427129
PRJNA313923	RNA isoform / noncoding RNA	Transcriptome profiling in knock-in mouse models of Huntington's disease [Liver_miRNA]	Mus musculus (Taxonomy ID 10090)	313923
PRJNA313922	RNA isoform / noncoding RNA	Transcriptome profiling in knock-in mouse models of Huntington's disease [Striatum_miRNA]	Mus musculus (Taxonomy ID 10090)	313922
PRJNA313916	RNA isoform / noncoding RNA	Transcriptome profiling in knock-in mouse models of Huntington's disease [Cerebellum_miRNA]	Mus musculus (Taxonomy ID 10090)	313916
PRJNA313915	RNA isoform / noncoding RNA	Transcriptome profiling in knock-in mouse models of Huntington's disease [Cortex_miRNA]	Mus musculus (Taxonomy ID 10090)	313915
PRJNA308527	RNA isoform / noncoding RNA	Transcriptome profiling in knock-in mouse models of Huntington's disease [gonadal adipose miRNA]	Mus musculus (Taxonomy ID 10090)	308527
PRJNA297189	RNA isoform / noncoding RNA	Transcriptome profiling in knock-in mouse models of Huntington's disease [Hippocampus_miRNA]	Mus musculus (Taxonomy ID 10090)	297189
PRJNA297187	RNA isoform / noncoding RNA	Transcriptome profiling in knock-in mouse models of Huntington's disease [Cerebellum_miRNA]	Mus musculus (Taxonomy ID 10090)	297187
PRJNA277912	RNA isoform / noncoding RNA	Discovery of novel isoforms of Huntingtin reveals a new hominid-specific exon	Homo sapiens (Taxonomy ID 9606)	277912
PRJNA274990	RNA isoform / noncoding RNA	Transcriptome profiling in knock-in mouse models of Huntington's disease [Cortex_miRNA]	Mus musculus (Taxonomy ID 10090)	274990
PRJNA274988	RNA isoform / noncoding RNA	Transcriptome profiling in knock-in mouse models of Huntington's disease [Liver_miRNA]	Mus musculus (Taxonomy ID 10090)	274988
PRJNA274986	RNA isoform / noncoding RNA	Transcriptome profiling in knock-in mouse models of Huntington's disease [Striatum_miRNA]	Mus musculus (Taxonomy ID 10090)	274986
PRJNA272617	RNA isoform / noncoding RNA	miRNA-seq expression profiling of Huntington's Disease and neurologically normal human post-mortem prefrontal cortex (BA9) brain samples	Homo sapiens (Taxonomy ID 9606)	272617
PRJEB5212	RNA isoform / noncoding RNA	RNA-seq of micro RNAs (miRNAs) in Human prefrontal cortex to identify differentially expressed miRNAs between Huntington's Disease and control brain samples		237078
PRJNA205896	RNA isoform / noncoding RNA	Expression of miR-196a in Huntington's disease transgenic (HD) mice	Mus musculus (Taxonomy ID 10090)	205896
PRJNA534060	HTT knockout/-down	Cynomolgus macaques treated with Divalent-siRNA (Di-siRNA) targeting Huntingtin gene	Macaca fascicularis (Taxonomy ID 9541)	534060
PRJNA513983	HTT knockout/-down	Astrocyte molecular signatures during Huntington’s disease progression and following huntingtin lowering with zinc finger protein transcriptional repressors	Mus musculus (Taxonomy ID 10090)	513983
PRJNA381487	HTT knockout/-down	Comparison of scAAV9-CßA and scAAV9-U6 driven artificial miRNAs targeting human huntingtin	Mus musculus (Taxonomy ID 10090)	381487
PRJNA380671	HTT knockout/-down	Peripheral huntingtin silencing does not ameliorate central signs of disease in the B6.HttQ111/+ mouse model of Huntington’s disease	Mus musculus (Taxonomy ID 10090)	380671
PRJNA358743	HTT knockout/-down	Transcriptional profiling of mouse embryonic stem cells without Huntingtin (Htt)	Mus musculus (Taxonomy ID 10090)	358743
PRJNA336269	HTT knockout/-down	Gene expression profiles in the striatum of the R6/2 mouse model of Huntington's disease injected with LNA-oligonucleotides complementary to the CAG repeats (LNA-CTG)	Mus musculus (Taxonomy ID 10090)	336269
PRJNA270867	HTT knockout/-down	N17 Modifies Mutant Huntingtin Nuclear Pathogenesis and Severity of Disease in HD BAC Transgenic Mice	Mus musculus (Taxonomy ID 10090)	270867
PRJNA161539	HTT knockout/-down	GENETIC CORRECTION OF HUNTINGTON'S DISEASE PHENOTYPES IN INDUCED PLURIPOTENT STEM CELLS	Homo sapiens (Taxonomy ID 9606)	161539
PRJNA106931	HTT knockout/-down	Elucidating a normal function of huntingtin by analysis of huntingtin-null mouse embryonic fibroblasts	Mus musculus (Taxonomy ID 10090)	106931
PRJNA561404	Treatment	CSF1R inhibitor-mediated microglial depletion prevents reductions in striatal volume, extracellular matrix alterations, and perineuronal net loss in a mouse model of Huntington’s disease	Mus musculus (Taxonomy ID 10090)	561404
PRJNA557238	Treatment	Transcriptional correlates of pathological phenotype in a Huntington’s disease mouse model	Mus musculus (Taxonomy ID 10090)	557238
PRJNA484389	Treatment	Mechanism suppressing H3K9 trimethylation in pluripotent stem cells and its demise by polyQ-expanded huntingtin mutations [RNA-seq]	Homo sapiens (Taxonomy ID 9606)	484389
PRJNA476714	Treatment	SUMO-targeted ubiquitin ligases (STUbLs) reduce the toxicity and abnormal transcriptional activity associated with a mutant, aggregation-prone fragment of huntingtin	Saccharomyces cerevisiae (Taxonomy ID 4932)	476714
PRJNA475260	Treatment	The role of Twist1 in mutant huntingtin-induced transcriptional alterations	Mus musculus (Taxonomy ID 10090)	475260
PRJNA437589	Treatment	Progerin-induced transcriptional changes in Huntington's disease human pluripotent stem cells-derived neurons	Homo sapiens (Taxonomy ID 9606)	437589
PRJNA408232	Treatment	The striatal kinase DCLK3 produces neuroprotection against mutant huntingtin	Homo sapiens (Taxonomy ID 9606)	408232
PRJNA377623	Treatment	HSF1-dependent and -independent regulation of the mammalian in vivo heat shock response and its impairment in Huntington’s disease	Mus musculus (Taxonomy ID 10090)	377623
PRJNA352400	Treatment	Transcriptional profiling of cortex and striatal tissue following chronic dosing of PDE10A inhibitor PF-02545920 in a Q175 homozygous knock-in mouse model of Huntington’s disease	Mus musculus (Taxonomy ID 10090)	352400
PRJNA321381	Treatment	Myostatin inhibition prevents skeletal muscle pathophysiology in Huntington’s disease mice.	Mus musculus (Taxonomy ID 10090)	321381
PRJNA309685	Treatment	Expression data from a cell model of Huntington disease	Mus musculus (Taxonomy ID 10090)	309685
PRJNA292125	Treatment	Transcriptional dysregulation of inflammatory/immune pathways after active vaccination against Huntington’s disease	Mus musculus (Taxonomy ID 10090)	292125
PRJNA171168	Treatment	Euglycemic agent-mediated hypothalamic transcriptomic manipulation in the N171-82Q model of Huntington's disease is related to their physiological efficacy	Mus musculus (Taxonomy ID 10090)	171168
PRJNA138947	Treatment	Huntington disease protein accelerates tumour development and metastasis	Mus musculus (Taxonomy ID 10090)	138947
PRJNA136765	Treatment	The HDAC inhibitor 4b ameliorates the disease phenotype and transcriptional abnormalities in Huntington's disease transgenic mice	Mus musculus (Taxonomy ID 10090)	136765
PRJNA126507	Treatment	Inhibition of transglutaminase 2 mitigates transcriptional dysregulation in models of Huntington disease	Mus musculus (Taxonomy ID 10090)	126507
PRJNA454481	Microarray	Gene expression profiling of striatum in Huntington's disease model mouse	Mus musculus (Taxonomy ID 10090)	454481
PRJNA454479	Microarray	Gene expression profiling of FACS-purified striatal medium spiny neurons in Huntington's disease model mouse	Mus musculus (Taxonomy ID 10090)	454479
PRJNA349166	Microarray	Dense time series gene expression data from striatum of Huntington’s disease CAG knock-in mice across multiple genetic backgrounds	Mus musculus (Taxonomy ID 10090)	349166
PRJNA316818	Microarray	White adipose tissue browning in the R6/2 mouse model of Huntington's disease	Mus musculus (Taxonomy ID 10090)	316818
PRJNA310786	Microarray	Analysis of differentially expressed genes between Huntington’s disease and control iPSCs derived GABA MS-like neurons	Homo sapiens (Taxonomy ID 9606)	310786
PRJNA308110	Microarray	Cardiac fibrosis in the BACHD mouse model of Huntington’s Disease	Mus musculus (Taxonomy ID 10090)	308110
PRJNA297511	Microarray	Analysis of White Adipose Tissue Gene Expression Reveals CREB1 Pathway Altered in Huntington's Disease.	Homo sapiens (Taxonomy ID 9606)	297511
PRJNA267218	Microarray	Gene expression comparision in the developing striatum between transgenic rats expressing full-length human mutant huntingtin and time-matching controls	Rattus norvegicus (Taxonomy ID 10116)	267218
PRJNA263482	Microarray	Depletion of p62 reduces nuclear inclusions and paradoxically ameliorates disease phenotypes in Huntington’s model mice	Mus musculus (Taxonomy ID 10090)	263482
PRJNA217365	Microarray	Expression data from striatum of a mouse model of Huntington´s disease (HD) (HdhQ111/Q111) crossed with mGluR5 knockout mice (mGluR5-/-) and their respective controls (HdhQ20/Q20 and mGluR5+/+).	Mus musculus (Taxonomy ID 10090)	217365
PRJNA208929	Microarray	DREAM silencing is part of a neuroprotective mechanism in Huntington's disease	Mus musculus (Taxonomy ID 10090)	208929
PRJNA194523	Microarray	Expression data from human Huntington fibroblasts	Homo sapiens (Taxonomy ID 9606)	194523
PRJNA179146	Microarray	Dysregulation of REST-regulated coding and non-coding RNAs in a cellular model of Huntington’s disease	Mus musculus (Taxonomy ID 10090)	179146
PRJNA167042	Microarray	Polyglutamine expanded huntingtin dramatically alters the genome-wide binding of HSF1 (mRNA)	Mus musculus (Taxonomy ID 10090)	167042
PRJNA149841	Microarray	Early transcriptional changes linked to naturally occurring Huntington's disease mutations in human embryonic stem cells	Homo sapiens (Taxonomy ID 9606)	149841
PRJNA139601	Microarray	A broad phenotypic screen identifies novel dominant phenotypes in Huntington’s disease CAG knock-in mice	Mus musculus (Taxonomy ID 10090)	139601
PRJNA138291	Microarray	Elucidating mechanisms by which regulated expression of proteoglycans and glycosylation-related genes in the striatum contribute to Huntington disease	Mus musculus (Taxonomy ID 10090)	138291
PRJNA134475	Microarray	In vivo cell-autonomous transcriptional abnormalities revealed in mice expressing mutant huntingtin in striatal but not cortical neurons	Mus musculus (Taxonomy ID 10090)	134475
PRJNA133053	Microarray	The transcriptional modulator H2AFY marks Huntington's disease activity in men and mice	Homo sapiens (Taxonomy ID 9606)	133053
PRJNA123975	Microarray	Striatum of Huntington's disease model mice [Illumina data]	Mus musculus (Taxonomy ID 10090)	123975
PRJNA123785	Microarray	Striatum of Huntington's disease model mice [Affymetrix data]	Mus musculus (Taxonomy ID 10090)	123785
PRJNA121577	Microarray	Expression analysis in yeast model of Huntington's disease (HD)	Saccharomyces cerevisiae (Taxonomy ID 4932)	121577
PRJNA120377	Microarray	Experimental replacement therapy counters decreased IGF-1 levels in Huntington’s disease	Mus musculus (Taxonomy ID 10090)	120377
PRJNA112959	Microarray	TRE-Htt-N853 Huntington's Disease in vitro model	Rattus norvegicus (Taxonomy ID 10116)	112959
PRJNA107845	Microarray	Nrf2-related oxidative stress response and impaired dopamine biosynthesis in a PC12 cell model of Huntington’s disease	Rattus norvegicus (Taxonomy ID 10116)	107845
PRJNA106579	Microarray	Histones associated with downregulated genes are hypo-acetylated in Huntington’s disease models	Mus musculus (Taxonomy ID 10090)	106579
PRJNA102543	Microarray	Gene expression profiles of striatum and cerebellum from knock-in mouse model of Huntington's disease	Mus musculus (Taxonomy ID 10090)	102543
PRJNA93671	Microarray	Huntington's disease: Gene expression changes caused by Hdh CAG mutation or 3-nitropropionic acid in striatal cells	Mus musculus (Taxonomy ID 10090)	93671
PRJNA92893	Microarray	Contribution of Nuclear and Extranuclear PolyQ to Neurological Phenotypes in Mouse Models of Huntington’s Disease	Mus musculus (Taxonomy ID 10090)	92893
PRJNA90619	Microarray	Human blood expression for Huntington's disease versus control	Homo sapiens (Taxonomy ID 9606)	90619
PRJNA90313	Microarray	Human blood expression for Huntington's disease versus control, Codelink	Homo sapiens (Taxonomy ID 9606)	90313
PRJNA645376	Non-peer reviewed	Single-nucleus RNA-seq reveals dysregulation of striatal cell identity due to Huntington’s disease mutations	Mus musculus (Taxonomy ID 10090)	645376
PRJNA639370	Non-peer reviewed	Transcriptional profiling of brain tissues from a Q130 Long Evans Knock-in rat model of Huntington’s disease at 2-, 6- and 12-months of age	Rattus norvegicus (Taxonomy ID 10116)	639370
PRJNA624273	Non-peer reviewed	Molecular and cellular consequences of genetic knockout of Hdac2 and Hdac3 in striatal medium spiny neurons of Huntington's disease knock-in mice	Mus musculus (Taxonomy ID 10090)	624273
PRJNA401845	Non-peer reviewed	RNAseq of FACS Drd1 and Drd2 receptor expressing medium spiny neurons (direct and indirect medium spiny neurons) from 5-6 month Q175 Huntington's disease model mice, compared to WT littermates.	Mus musculus (Taxonomy ID 10090)	401845
PRJNA308528	Non-peer reviewed	Transcriptome profiling in knock-in mouse models of Huntington's disease [gonadal adipose mRNA]	Mus musculus (Taxonomy ID 10090)	308528
PRJNA297190	Non-peer reviewed	Transcriptome profiling in knock-in mouse models of Huntington's disease [Hippocampus_mRNA]	Mus musculus (Taxonomy ID 10090)	297190
PRJNA297063	Non-peer reviewed	Transcriptome profiling in knock-in mouse models of Huntington's disease [cerebellum_mRNA]	Mus musculus (Taxonomy ID 10090)	297063
PRJNA261011	Non-peer reviewed	Upregulation of inflammation-related genes in the blood of Huntington’s patients	Homo sapiens (Taxonomy ID 9606)	261011
PRJNA147407	Non-peer reviewed	Study of Huntington disease by analyzing RNA-Seq data using fly and mouse models		147407
PRJNA611610	DEG not available	Mutant huntingtin stalls ribosomes and represses protein synthesis independent of Fragile X mental retardation protein [RNA-seq]	Mus musculus (Taxonomy ID 10090)	611610
PRJNA608647	DEG not available	Truncation of mutant huntingtin in knock-in mice via CRISPR-Cas9 uncovers exon1 huntingtin as a key pathogenic form	Mus musculus (Taxonomy ID 10090)	608647
PRJNA597744	DEG not available	Lack of RAN-mediated toxicity in Huntington’s disease knock-in mice	Mus musculus (Taxonomy ID 10090)	597744
PRJNA419484	DEG not available	Environment-dependent striatal gene expression in the BACHD rat model for Huntington disease	Rattus norvegicus (Taxonomy ID 10116)	419484
PRJNA401846	DEG not available	RNAseq of FACS Drd1 and Drd2 receptor expressing medium spiny neurons (direct and indirect medium spiny neurons) from 5-6 month BACHD Huntington's disease model mice, compared to WT littermates	Mus musculus (Taxonomy ID 10090)	401846
PRJNA327877	DEG not available	Gene Expression Profiling Using Huntington Disease Cell Culture Model	Mus musculus (Taxonomy ID 10090)	327877
PRJNA327817	DEG not available	Reprogrammed neurons from adult dermal fibroblasts of patients with Huntington's disease	Homo sapiens (Taxonomy ID 9606)	327817
PRJNA314448	DEG not available	Huntingtin aggregation impairs autophagy leading to Argonaute-2 accumulation and global microRNA dysregulation		314448
PRJNA297794	DEG not available	Allelic Series of Huntington's Disease Knock-in Mice Reveals Expression Discorrelates	Mus musculus (Taxonomy ID 10090)	297794
PRJNA225101	DEG not available	Huntington’s disease biomarker progression profile identified by transcriptome sequencing in peripheral blood	Homo sapiens (Taxonomy ID 9606)	225101
PRJNA638165	Included	Cell Type-Specific Transcriptomics Reveals that Mutant Huntingtin Leads to Mitochondrial RNA Release and Neuronal Innate Immune Activation		638165
PRJNA604024	Included	Total RNA Sequencing of control and huntington's disease iPSC-derived medium spiny neuron-like cells	Homo sapiens (Taxonomy ID 9606)	604024
PRJNA603757	Included	Single cell RNA Sequencing of control and huntington's disease iPSC-derived medium spiny neuron-like cells	Homo sapiens (Taxonomy ID 9606)	603757
PRJNA587147	Included	Early epigenomic and transcriptional changes reveal Elk-1 transcription factor as a therapeutic target in Huntington’s disease [RNA-seq]	Mus musculus (Taxonomy ID 10090)	587147
PRJNA531456	Included	The Caudate Nucleus Undergoes Dramatic and Unique Transcriptional Changes in Human Prodromal Huntington's Disease Brain	Homo sapiens (Taxonomy ID 9606)	531456
PRJNA475261	Included	Transcriptional dysregulation in a primary cortical neuron model of Huntington's disease	Mus musculus (Taxonomy ID 10090)	475261
PRJNA431312	Included	Human Huntington’s Disease iPSC-derived cortical neurons display altered transcriptomics, morphology and electrophysiological maturation	Homo sapiens (Taxonomy ID 9606)	431312
PRJNA430856	Included	Analysis of differential gene expression in the striatum of R6/2 Huntington's disease model vs control mice	Mus musculus (Taxonomy ID 10090)	430856
PRJNA414457	Included	hESC-based human glial chimeric mice reveal glial differentiation defects in Huntington disease	Homo sapiens (Taxonomy ID 9606)	414457
PRJNA380669	Included	mRNAseq of Huntington's disease and control patient iPSC-derived brain microvascular endothelial cells	Homo sapiens (Taxonomy ID 9606)	380669
PRJNA376706	Included	mRNAseq of Huntington's disease and control patient iPSC-derived neural cells	Homo sapiens (Taxonomy ID 9606)	376706
PRJNA316625	Included	Transcriptome sequencing reveals aberrant alternative splicing in Huntington's disease	Homo sapiens (Taxonomy ID 9606)	316625
PRJNA313076	Included	Transcriptome profiling in knock-in mouse models of Huntington's disease (liver_mRNA).	Mus musculus (Taxonomy ID 10090)	313076
PRJNA313075	Included	Transcriptome profiling in knock-in mouse models of Huntington's disease (striatum_mRNA).	Mus musculus (Taxonomy ID 10090)	313075
PRJNA313072	Included	Transcriptome profiling in knock-in mouse models of Huntington's disease (cerebellum_mRNA).	Mus musculus (Taxonomy ID 10090)	313072
PRJNA313070	Included	Transcriptome profiling in knock-in mouse models of Huntington's disease (cortex_mRNA).	Mus musculus (Taxonomy ID 10090)	313070
PRJNA299309	Included	Genomic Analysis Reveals Disruption of Striatal Neuronal Development and Therapeutic Targets in a Human Neural Stem Cell Model of Huntington’s Disease	Homo sapiens (Taxonomy ID 9606)	299309
PRJNA274989	Included	Transcriptome profiling in knock-in mouse models of Huntington's disease [Cortex_mRNA]	Mus musculus (Taxonomy ID 10090)	274989
PRJNA274987	Included	Transcriptome profiling in knock-in mouse models of Huntington's disease [Liver_mRNA]	Mus musculus (Taxonomy ID 10090)	274987
PRJNA274985	Included	Transcriptome profiling in knock-in mouse models of Huntington's disease [Striatum_mRNA]	Mus musculus (Taxonomy ID 10090)	274985
PRJNA274984	Included	Transcriptome profiling in knock-in mouse models of Huntington's disease [AllelicSeries_6month_TissueSurvey_mRNA]	Mus musculus (Taxonomy ID 10090)	274984
PRJNA255649	Included	Striatal genes regulated by super-enhancers and displaying low paused RNAPII are preferentially down-regulated in Huntington’s disease [RNA-seq]	Mus musculus (Taxonomy ID 10090)	255649
PRJNA254069	Included	The CNS-Heart Axis is a Source of Cardiac Dysfunction in Mouse Models of Huntington’s Disease	Mus musculus (Taxonomy ID 10090)	254069
PRJNA212432	Included	Targeting H3K4 methylation as a therapeutic strategy for Huntington's disease (RNA-seq)	Mus musculus (Taxonomy ID 10090)	212432
PRJNA186417	Included	Extensive changes in DNA methylation are associated with expression of mutant huntingtin [mRNA-seq]	Mus musculus (Taxonomy ID 10090)	186417

## Sheet: ArrayExpress
Accession	Exclusion	Title	Type	Organism	Assays	Release Date	Processed Data	Raw Data	Present in Atlas	ArrayExpress URL
E-GEOD-70249	Non-HD	Identification of chemicals that mimic transcriptional changes associated with autism, brain aging and neurodegeneration	RNA-seq of coding RNA	Mus musculus	405	2016-04-01	Data is not available	Data is not available		https://www.ebi.ac.uk/arrayexpress/experiments/E-GEOD-70249/
E-GEOD-70209	Non-HD	Variable glutamine-rich repeats modulate the function of the transcriptional regulator SSN6	RNA-seq of coding RNA	Saccharomyces cerevisiae	34	2015-07-01	Data is not available	Data is not available		https://www.ebi.ac.uk/arrayexpress/experiments/E-GEOD-70209/
E-GEOD-65776	Erratum/Superseries	Transcriptome profiling in knock-in mouse models of Huntington's disease [striatum; cortex; liver; tissue survey]	RNA-seq of coding RNA, RNA-seq of non coding RNA	Mus musculus	1259	2016-02-15	Data is not available	Data is not available		https://www.ebi.ac.uk/arrayexpress/experiments/E-GEOD-65776/
E-GEOD-73508	Erratum/Superseries	Transcriptome profiling in knock-in mouse models of Huntington's disease [cerebellum; hippocampus]	RNA-seq of coding RNA, RNA-seq of non coding RNA	Mus musculus	668	2015-11-03	Data is not available	Data is not available		https://www.ebi.ac.uk/arrayexpress/experiments/E-GEOD-73508/
E-GEOD-59572	Erratum/Superseries	Striatal genes regulated by super-enhancers and displaying low paused RNAPII are preferentially down-regulated in Huntington's disease	ChIP-seq, RNA-seq of coding RNA	Mus musculus	15	2015-04-01	https://www.ebi.ac.uk/arrayexpress/files/E-GEOD-59572/processed/	Data is not available		https://www.ebi.ac.uk/arrayexpress/experiments/E-GEOD-59572/
E-GEOD-48963	Erratum/Superseries	Targeting H3K4 methylation as a therapeutic strategy for Huntington's disease	ChIP-seq, RNA-seq of coding RNA	Mus musculus	32	2013-07-18	https://www.ebi.ac.uk/arrayexpress/files/E-GEOD-48963/processed/	Data is not available		https://www.ebi.ac.uk/arrayexpress/experiments/E-GEOD-48963/
E-GEOD-43433	Erratum/Superseries	Extensive changes in DNA methylation are associated with expression of mutant huntingtin	ChIP-seq, methylation profiling by high throughput sequencing, RNA-seq of coding RNA	Mus musculus	15	2013-01-22	https://www.ebi.ac.uk/arrayexpress/files/E-GEOD-43433/processed/	Data is not available		https://www.ebi.ac.uk/arrayexpress/experiments/E-GEOD-43433/
E-GEOD-64810	Different analysis of same data	mRNA-Seq Expression profiling of human post-mortem BA9 brain tissue for Huntington's Disease and neurologically normal individuals	RNA-seq of coding RNA	Homo sapiens	69	2015-12-08	Data is not available	Data is not available		https://www.ebi.ac.uk/arrayexpress/experiments/E-GEOD-64810/
E-GEOD-79666	RNA isoform / noncoding RNA	Transcriptome sequencing reveals aberrant alternative splicing in Huntington's disease	RNA-seq of coding RNA	Homo sapiens	14	2016-06-14	Data is not available	Data is not available		https://www.ebi.ac.uk/arrayexpress/experiments/E-GEOD-79666/
E-GEOD-78793	RNA isoform / noncoding RNA	Transcriptome profiling in knock-in mouse models of Huntington's disease [Striatum_miRNA]	RNA-seq of coding RNA	Mus musculus	96	2016-03-01	Data is not available	Data is not available		https://www.ebi.ac.uk/arrayexpress/experiments/E-GEOD-78793/
E-GEOD-78792	RNA isoform / noncoding RNA	Transcriptome profiling in knock-in mouse models of Huntington's disease [Liver_miRNA]	RNA-seq of coding RNA	Mus musculus	96	2016-03-01	Data is not available	Data is not available		https://www.ebi.ac.uk/arrayexpress/experiments/E-GEOD-78792/
E-GEOD-78791	RNA isoform / noncoding RNA	Transcriptome profiling in knock-in mouse models of Huntington's disease [Cortex_miRNA]	RNA-seq of coding RNA	Mus musculus	96	2016-03-01	Data is not available	Data is not available		https://www.ebi.ac.uk/arrayexpress/experiments/E-GEOD-78791/
E-GEOD-78790	RNA isoform / noncoding RNA	Transcriptome profiling in knock-in mouse models of Huntington's disease [Cerebellum_miRNA]	RNA-seq of coding RNA	Mus musculus	96	2016-03-01	Data is not available	Data is not available		https://www.ebi.ac.uk/arrayexpress/experiments/E-GEOD-78790/
E-GEOD-66769	RNA isoform / noncoding RNA	Discovery of novel isoforms of Huntingtin reveals a new hominid-specific exon	RNA-seq of coding RNA	Homo sapiens	3	2015-06-10	https://www.ebi.ac.uk/arrayexpress/files/E-GEOD-66769/E-GEOD-66769.processed.1.zip	Data is not available		https://www.ebi.ac.uk/arrayexpress/experiments/E-GEOD-66769/
E-GEOD-76753	Non-peer reviewed	Transcriptome profiling in knock-in mouse models of Huntington's disease [gonadal adipose mRNA and miRNA]	RNA-seq of coding RNA, RNA-seq of non coding RNA	Mus musculus	107	2016-01-11	Data is not available	Data is not available		https://www.ebi.ac.uk/arrayexpress/experiments/E-GEOD-76753/
E-GEOD-73503	Non-peer reviewed	Transcriptome profiling in knock-in mouse models of Huntington's disease [Hippocampus_mRNA]	RNA-seq of coding RNA	Mus musculus	168	2015-11-03	Data is not available	Data is not available		https://www.ebi.ac.uk/arrayexpress/experiments/E-GEOD-73503/
E-GEOD-73468	Non-peer reviewed	Transcriptome profiling in knock-in mouse models of Huntington's disease [cerebellum_mRNA]	RNA-seq of coding RNA	Mus musculus	166	2015-11-03	Data is not available	Data is not available		https://www.ebi.ac.uk/arrayexpress/experiments/E-GEOD-73468/
E-GEOD-32192	Non-peer reviewed	Study of Huntington disease by analyzing RNA-Seq data using fly and mouse models	RNA-seq of coding RNA	Drosophila melanogaster, Mus musculus	7	2014-09-05	Data is not available	https://www.ebi.ac.uk/arrayexpress/files/E-GEOD-32192/raw/		https://www.ebi.ac.uk/arrayexpress/experiments/E-GEOD-32192/
E-GEOD-51799	DEG not available	RNA-seq of peripheral blood from 33 controls, 27 presymptomatic and 64 symptomatic patients of Huntington's disease	RNA-seq of coding RNA	Homo sapiens	124	2015-02-02	Data is not available	Data is not available		https://www.ebi.ac.uk/arrayexpress/experiments/E-GEOD-51799/
E-GEOD-78274	Included	Transcriptome profiling in knock-in mouse models of Huntington's disease (striatum_mRNA)	RNA-seq of coding RNA	Mus musculus	96	2016-02-24	Data is not available	Data is not available		https://www.ebi.ac.uk/arrayexpress/experiments/E-GEOD-78274/
E-GEOD-78272	Included	Transcriptome profiling in knock-in mouse models of Huntington's disease (cortex_mRNA)	RNA-seq of coding RNA	Mus musculus	95	2016-02-24	Data is not available	Data is not available		https://www.ebi.ac.uk/arrayexpress/experiments/E-GEOD-78272/
E-GEOD-65775	Included	Transcriptome profiling in knock-in mouse models of Huntington's disease [AllelicSeries_6month_TissueSurvey_mRNA]	RNA-seq of coding RNA	Mus musculus	173	2016-02-15	Data is not available	Data is not available	Yes	https://www.ebi.ac.uk/arrayexpress/experiments/E-GEOD-65775/
E-GEOD-65774	Included	Transcriptome profiling in knock-in mouse models of Huntington's disease [Striatum_mRNA]	RNA-seq of coding RNA	Mus musculus	208	2016-02-15	Data is not available	Data is not available		https://www.ebi.ac.uk/arrayexpress/experiments/E-GEOD-65774/
E-GEOD-65772	Included	Transcriptome profiling in knock-in mouse models of Huntington's disease [Liver_mRNA]	RNA-seq of coding RNA	Mus musculus	167	2016-02-15	Data is not available	Data is not available		https://www.ebi.ac.uk/arrayexpress/experiments/E-GEOD-65772/
E-GEOD-65770	Included	Transcriptome profiling in knock-in mouse models of Huntington's disease [Cortex_mRNA]	RNA-seq of coding RNA	Mus musculus	168	2016-02-15	Data is not available	Data is not available		https://www.ebi.ac.uk/arrayexpress/experiments/E-GEOD-65770/
E-GEOD-59571	Included	Striatal genes regulated by super-enhancers and displaying low paused RNAPII are preferentially down-regulated in Huntington's disease [RNA-seq]	RNA-seq of coding RNA	Mus musculus	5	2015-04-01	https://www.ebi.ac.uk/arrayexpress/files/E-GEOD-59571/processed/	Data is not available		https://www.ebi.ac.uk/arrayexpress/experiments/E-GEOD-59571/
E-GEOD-58996	Included	The CNS-Heart Axis is a Source of Cardiac Dysfunction in Mouse Models of Huntington's Disease	RNA-seq of coding RNA	Mus musculus	30	2014-07-15	Data is not available	Data is not available		https://www.ebi.ac.uk/arrayexpress/experiments/E-GEOD-58996/
E-GEOD-54443	Included	Mutant Huntingtin promotes neuronal death through cell autonomous microglial activation via myeloid lineage- determining factors	ChIP-seq, RNA-seq of coding RNA	Mus musculus	22	2014-03-02	https://www.ebi.ac.uk/arrayexpress/files/E-GEOD-54443/E-GEOD-54443.processed.1.zip	Data is not available		https://www.ebi.ac.uk/arrayexpress/experiments/E-GEOD-54443/
E-GEOD-48962	Included	Transcription profiling by high throughput sequencing in wild type and R6/2 mutant mouse cortex and striatum at 8 and 12 weeks	RNA-seq of coding RNA	Mus musculus	24	2013-07-18	https://www.ebi.ac.uk/arrayexpress/files/E-GEOD-48962/E-GEOD-48962.processed.1.zip	Data is not available	Yes	https://www.ebi.ac.uk/arrayexpress/experiments/E-GEOD-48962/
E-GEOD-43431	Included	Extensive changes in DNA methylation are associated with expression of mutant huntingtin [mRNA-seq]	RNA-seq of coding RNA	Mus musculus	2	2013-01-24	Data is not available	Data is not available		https://www.ebi.ac.uk/arrayexpress/experiments/E-GEOD-43431/

## Sheet: ENA
Accession	Exclusion	Description
SRP137041	Non-HD	Comprehensive Epigenetic Landscape of Rheumatoid Arthritis Fibroblast-like Synoviocytes [RNA-seq]
SRP218861	Non-HD	Genome-wide view of the impact of Spt5-Pol II inhibitors (SPIs) on transcription [4sU-seq]
SRP162262	Non-HD	Comprehensive Epigenetic Landscape of Rheumatoid Arthritis FLS
SRP148644	Non-HD	Reducing astrocyte calcium signaling in vivo alters striatal microcircuits and causes repetitive behavior I
SRP148645	Non-HD	Reducing astrocyte calcium signaling in vivo alters striatal microcircuits and causes repetitive behavior II
ERP007022	Non-HD	We have used a systems genomics approach to characterize the SH-SY5Y cell line using whole-genome sequencing to determine the genetic content of the cell line and used transcriptomics and proteomics data to determine molecular correlations. Further, we integrated genomic variants using a network analysis approach to evaluate the suitability of the SH-SY5Y cell line for perturbation experiments in…
SRP166802	Non-HD	Assessing the effect of SUPT4H1 RNAi on the transcription of a repeat-containing reporter construct
SRP137032	Non-HD	Comprehensive Epigenetic Landscape of Rheumatoid Arthritis Fibroblast-like Synoviocytes [ATAC-seq]
SRP137040	Non-HD	Comprehensive Epigenetic Landscape of Rheumatoid Arthritis Fibroblast-like Synoviocytes [ChIP-seq]
SRP098718	Non-HD	Lonchura striata domestica isolate:white83orange57 Genome sequencing
SRP091578	Non-RNA	Transcriptional regulatory networks underlying gene expression changes in Huntington''s disease
SRP245901	Non-RNA	H3K4me3 ChIP-Seq profiles of control and huntington's disease iPSC-derived medium spiny neuron-like cells
SRP246065	Non-RNA	ATAC-Seq for control and huntington's disease iPSC-derived medium spiny neuron-like cells
SRP008494	Non-peer reviewed	Study of Huntington disease by analyzing RNA-Seq data using fly and mouse models
SRP064216	Non-peer reviewed	Transcriptome profiling in knock-in mouse models of Huntington''s disease [cerebellum_mRNA]
SRP064245	Non-peer reviewed	Transcriptome profiling in knock-in mouse models of Huntington''s disease [Hippocampus_mRNA]
SRP068384	Non-peer reviewed	Transcriptome profiling in knock-in mouse models of Huntington''s disease. [gonadal adipose mRNA]
SRP047122	Non-peer reviewed	Upregulation of inflammation-related genes in the blood of Huntington’s patients
SRP267254	Non-peer reviewed	Transcriptional profiling of brain tissues from a Q130 Long Evans Knock-in rat model of Huntington's disease at 2-, 6- and 12-months of age
SRP131331	Non-peer reviewed	RNAseq of FACS Drd1 and Drd2 receptor expressing medium spiny neurons (direct and indirect medium spiny neurons) from 5-6 month Q175 Huntington''s disease model mice, compared to WT littermates.
SRP252105	DEG not available	Mutant huntingtin stalls ribosomes and represses protein synthesis independent of Fragile X mental retardation protein [RNA-seq]
SRP077915	DEG not available	Reprogrammed neurons from adult dermal fibroblasts of patients with Huntington's disease
SRP131328	DEG not available	RNAseq of FACS Drd1 and Drd2 receptor expressing medium spiny neurons (direct and indirect medium spiny neurons) from 5-6 month BACHD Huntington''s disease model mice, compared to WT littermates
SRP218858	Drug treatment	Genome-wide view of the impact of Spt5-Pol II inhibitors (SPIs) on mRNA levels [RNA-Seq 2h]
SRP218859	Drug treatment	Genome-wide view of the impact of Spt5-Pol II inhibitors (SPIs) on mRNA levels [RNA-Seq 24h]
SRP120493	Drug treatment	RNA-Seq data on KMO inhibitor (CHDI-00340246) subchronic treated R6/2 mice.
SRP190214	Drug treatment	A Multi-Omics Interpretable Machine Learning Model Reveals Modes of Action of Small Molecules (RNA-Seq)
SRP150075	Drug treatment	The role of Twist1 in mutant huntingtin-induced transcriptional alterations
SRP106901	Drug treatment	RNA-seq dataset for Identifying Novel Therapeutic Targets by Combining Transcriptional Data with Ordinal Clinical Measurements
SRP134245	Drug treatment	Progerin-induced transcriptional changes in Huntington's disease human pluripotent stem cells-derived neurons
SRP150836	Drug treatment	SUMO-targeted ubiquitin ligases (STUbLs) reduce the toxicity and abnormal transcriptional activity associated with a mutant, aggregation-prone fragment of huntingtin
SRP156289	Drug treatment	Mechanism suppressing H3K9 trimethylation in pluripotent stem cells and its demise by polyQ-expanded huntingtin mutations [RNA-seq]
SRP142398	Drug treatment	Rattus norvegicus strain: Wistar Transcriptome or Gene expression
SRP100979	Drug treatment	HSF1-dependent and -independent regulation of the mammalian in vivo heat shock response and its impairment in Huntington's disease
SRP240898	Drug treatment	Effect of IL-6 deficiency on gene expression in cell types of control and HD mouse striatum
SRP121465	Drug treatment	RNAseq data on single dose KMO inhibitor (CHDI-00340246) treated R6/2 mice.
SRP186560	HTT knockout/down	Transcriptome-wide analysis of long and short RNAs in mouse embryonic stem cells (ESC) and differentiated cells depleted of a functional Htt gene
SRP095630	HTT knockout/down	Transcriptional profiling of mouse embryonic stem cells without Huntingtin (Htt)
SRP193324	HTT knockout/down	Cynomolgus macaques treated with Divalent-siRNA (Di-siRNA) targeting Huntingtin gene
ERP004592	RNA isoform/noncoding RNA	RNA-seq of micro RNAs (miRNAs) in Human prefrontal cortex to identify differentially expressed miRNAs between Huntington's Disease and control brain samples
SRP053388	RNA isoform/noncoding RNA	Transcriptome profiling in knock-in mouse models of Huntington''s disease [Cortex_miRNA]
SRP053393	RNA isoform/noncoding RNA	Transcriptome profiling in knock-in mouse models of Huntington''s disease [Liver_miRNA]
SRP053397	RNA isoform/noncoding RNA	Transcriptome profiling in knock-in mouse models of Huntington''s disease [Striatum_miRNA]
SRP064246	RNA isoform/noncoding RNA	Transcriptome profiling in knock-in mouse models of Huntington''s disease [Cerebellum_miRNA]
SRP064247	RNA isoform/noncoding RNA	Transcriptome profiling in knock-in mouse models of Huntington''s disease [Hippocampus_miRNA]
SRP068385	RNA isoform/noncoding RNA	Transcriptome profiling in knock-in mouse models of Huntington''s disease. [gonadal adipose miRNA]
SRP071005	RNA isoform/noncoding RNA	Transcriptome profiling in knock-in mouse models of Huntington''s disease [Cerebellum_miRNA]
SRP071006	RNA isoform/noncoding RNA	Transcriptome profiling in knock-in mouse models of Huntington''s disease [Cortex_miRNA]
SRP071007	RNA isoform/noncoding RNA	Transcriptome profiling in knock-in mouse models of Huntington''s disease [Liver_miRNA]
SRP071008	RNA isoform/noncoding RNA	Transcriptome profiling in knock-in mouse models of Huntington''s disease [Striatum_miRNA]
SRP072463	RNA isoform/noncoding RNA	Transcriptome sequencing reveals aberrant alternative splicing in Huntington's disease
SRP271252	Included	Single-nucleus RNA-seq reveals dysregulation of striatal cell identity due to Huntington's disease mutations	Single-cell RNA-seq
SRP227985	Included	Early epigenomic and transcriptional changes reveal Elk-1 transcription factor as a therapeutic target in Huntington's disease [RNA-seq]
SRP027535	Included	Targeting H3K4 methylation as a therapeutic strategy for Huntington''s disease (RNA-seq)
SRP044640	Included	Striatal genes regulated by super-enhancers and displaying low paused RNAPII are preferentially down-regulated in Huntington's disease [RNA-seq]
SRP150077	Included	Transcriptional dysregulation in a primary cortical neuron model of Huntington's disease
SRP053389	Included	Transcriptome profiling in knock-in mouse models of Huntington''s disease [Cortex_mRNA]
SRP053396	Included	Transcriptome profiling in knock-in mouse models of Huntington''s disease [Liver_mRNA]
SRP053398	Included	Transcriptome profiling in knock-in mouse models of Huntington''s disease [Striatum_mRNA]
SRP070767	Included	Transcriptome profiling in knock-in mouse models of Huntington''s disease (cerebellum_mRNA).
SRP070769	Included	Transcriptome profiling in knock-in mouse models of Huntington''s disease (cortex_mRNA).
SRP070770	Included	Transcriptome profiling in knock-in mouse models of Huntington''s disease (liver_mRNA).
SRP070775	Included	Transcriptome profiling in knock-in mouse models of Huntington''s disease (striatum_mRNA).
SRP053401	Included	Transcriptome profiling in knock-in mouse models of Huntington''s disease [AllelicSeries_6month_TissueSurvey_mRNA]
SRP036026	Included	Mutant Huntingtin promotes neuronal death through cell autonomous microglial activation via myeloid lineage-determining factors
SRP065036	Included	Genomic Analysis Reveals Disruption of Striatal Neuronal Development and Therapeutic Targets in a Human Neural Stem Cell Model of Huntington's Disease
SRP266498	Included	Cell Type-Specific Transcriptomics Reveals that Mutant Huntingtin Leads to Mitochondrial RNA Release and Neuronal Innate Immune Activation	Single-cell RNA-seq
SRP194398	Included	Chromatin Accessibility and Transcription Dynamics During In Vitro Astrocyte Differentiation of Huntington's Disease Monkey Pluripotent Stem Cells.
SRP175270	Included	Identification of altered developmental pathways in human juvenile HD iPSC with 71Q and 109Q using transcriptome profiling
SRP043967	Included	The CNS-Heart Axis is a Source of Cardiac Dysfunction in Mouse Models of Huntington’s Disease
SRP100681	Included	mRNAseq of Huntington's disease and control patient iPSC-derived neural cells
SRP102550	Included	mRNAseq of Huntington's disease and control patient iPSC-derived brain microvascular endothelial cells

## Sheet: EGA
Exclusion	Title	Type
Erratum/Superseries	Neuromics / RD-Connect - Huntington's disease	study
Non-RNA	NeurOmics_HD_Modifier_V1	dataset
Non-RNA	PREDICT-HD Huntington Disease Study	study
Non-RNA	Mitochondrial DNA sequencing in samples of Huntington’s disease patients	study
Non-RNA	Creatine in Huntington's Disease (HD) (CREST-E)	study
Non-RNA	PCR-free HiSeqX whole genome sequence data on 120 samples with triplet repeat expansions (premutation and full expansions)	study
Non-RNA	Illumina HiSeqX whole genome sequence data on 58 samples including 54 with known HTT triplet repeat expansions (2 premutation and 52 full expansions)	study
Non-RNA	Genetic Modifiers of Huntington's Disease	study
Non-RNA	Coenzyme Q10 (CoQ) in Huntington's Disease (HD) (2CARE)	study
Non-RNA	NINDS Family-Based Whole-Genome Sequencing to Find Modifiers of Age of Onset in Huntington's Disease	study
Non-RNA	A targeted gene panel that covers coding, noncoding, and short tandem repeat regions improves the diagnosis of patients with neurodegenerative diseases	study
Non-RNA	Comprehensive Epigenetic Landscape of Rheumatoid Arthritis Fibroblast-Like Synoviocytes
Non-RNA	mtDNA in Huntington’s disease samples
DEG not available	NeurOmics_HD_Biomarker-1_V1	dataset

## Sheet: Repository summary
Title	Organism	BioProject Acc	BioProject ID	GEO Acc	GEO ID	Submitted	ArrayExpress	ENA	PMID	Published
Total RNA Sequencing of control and huntington's disease iPSC-derived medium spiny neuron-like cells	Homo sapiens (Taxonomy ID 9606)	PRJNA604024	604024	GSE144559	200144559	20200130			32109367	20200310
Early epigenomic and transcriptional changes reveal Elk-1 transcription factor as a therapeutic target in Huntington’s disease [RNA-seq]	Mus musculus (Taxonomy ID 10090)	PRJNA587147	587147	GSE139847	200139847	20191101		SRP227985	31744868	20191203
Chromatin Accessibility and Transcription Dynamics During In Vitro Astrocyte Differentiation of Huntington's Disease Monkey Pluripotent Stem Cells.	Macaca mulatta (Taxonomy ID 9544)	PRJNA540664	540664	GSE130570	200130570	20190501		SRP194398	31722751	20191113
The Caudate Nucleus Undergoes Dramatic and Unique Transcriptional Changes in Human Prodromal Huntington's Disease Brain	Homo sapiens (Taxonomy ID 9606)	PRJNA531456	531456	GSE129473	200129473	20190408			31619230	20191016
Identification of altered developmental pathways in human juvenile HD iPSC with 71Q and 109Q using transcriptome profiling	Homo sapiens (Taxonomy ID 9606)	PRJNA513014	513014	GSE124664	200124664	20190104		SRP175270	30713489	20190118
Transcriptional dysregulation in a primary cortical neuron model of Huntington's disease	Mus musculus (Taxonomy ID 10090)	PRJNA475261	475261	GSE115522	200115522	20180608		SRP150077	29891550	20180727
Human Huntington’s Disease iPSC-derived cortical neurons display altered transcriptomics, morphology and electrophysiological maturation	Homo sapiens (Taxonomy ID 9606)	PRJNA431312	431312	GSE109534	200109534	20190123			30355486	20181023
Analysis of differential gene expression in the striatum of R6/2 Huntington's disease model vs control mice	Mus musculus (Taxonomy ID 10090)	PRJNA430856	430856	GSE109416	200109416	20180119			32004439	20200408
hESC-based human glial chimeric mice reveal glial differentiation defects in Huntington disease	Homo sapiens (Taxonomy ID 9606)	PRJNA414457	414457	GSE105041	200105041	20171016			30554964	20190103
mRNAseq of Huntington's disease and control patient iPSC-derived brain microvascular endothelial cells	Homo sapiens (Taxonomy ID 9606)	PRJNA380669	380669	GSE97100	200097100	20170327		SRP102550	28514657	20170516
mRNAseq of Huntington's disease and control patient iPSC-derived neural cells	Homo sapiens (Taxonomy ID 9606)	PRJNA376706	376706	GSE95343	200095343	20170224		SRP100681	28319609	20170320
Transcriptome sequencing reveals aberrant alternative splicing in Huntington's disease	Homo sapiens (Taxonomy ID 9606)	PRJNA316625	316625	GSE79666	200079666	20160328			27378699	20160815
Transcriptome profiling in knock-in mouse models of Huntington's disease (liver_mRNA).	Mus musculus (Taxonomy ID 10090)	PRJNA313076	313076	GSE78273	200078273	20160224		SRP070770	26900923	20160222
Transcriptome profiling in knock-in mouse models of Huntington's disease (striatum_mRNA).	Mus musculus (Taxonomy ID 10090)	PRJNA313075	313075	GSE78274	200078274	20160224	E-GEOD-78274	SRP070775	26900923	20160222
Transcriptome profiling in knock-in mouse models of Huntington's disease (cerebellum_mRNA).	Mus musculus (Taxonomy ID 10090)	PRJNA313072	313072	GSE78270	200078270	20160224		SRP070767	26900923	20160222
Transcriptome profiling in knock-in mouse models of Huntington's disease (cortex_mRNA).	Mus musculus (Taxonomy ID 10090)	PRJNA313070	313070	GSE78272	200078272	20160224	E-GEOD-78272	SRP070769	26900923	20160222
Genomic Analysis Reveals Disruption of Striatal Neuronal Development and Therapeutic Targets in a Human Neural Stem Cell Model of Huntington’s Disease	Homo sapiens (Taxonomy ID 9606)	PRJNA299309	299309	GSE74201	200074201	20151020		SRP065036	26651603	20151208
Transcriptome profiling in knock-in mouse models of Huntington's disease [Cortex_mRNA]	Mus musculus (Taxonomy ID 10090)	PRJNA274989	274989	GSE65770	200065770	20150209	E-GEOD-65770	SRP053389	26900923	20160222
Transcriptome profiling in knock-in mouse models of Huntington's disease [Liver_mRNA]	Mus musculus (Taxonomy ID 10090)	PRJNA274987	274987	GSE65772	200065772	20150209	E-GEOD-65772	SRP053396	26900923	20160222
Transcriptome profiling in knock-in mouse models of Huntington's disease [Striatum_mRNA]	Mus musculus (Taxonomy ID 10090)	PRJNA274985	274985	GSE65774	200065774	20150209	E-GEOD-65774	SRP053398	26900923	20160222
Transcriptome profiling in knock-in mouse models of Huntington's disease [AllelicSeries_6month_TissueSurvey_mRNA]	Mus musculus (Taxonomy ID 10090)	PRJNA274984	274984	GSE65775	200065775	20150209	E-GEOD-65775	SRP053401	26900923	20160222
Striatal genes regulated by super-enhancers and displaying low paused RNAPII are preferentially down-regulated in Huntington’s disease [RNA-seq]	Mus musculus (Taxonomy ID 10090)	PRJNA255649	255649	GSE59571	200059571	20140718	E-GEOD-59571	SRP044640	25784504	20150615
The CNS-Heart Axis is a Source of Cardiac Dysfunction in Mouse Models of Huntington’s Disease	Mus musculus (Taxonomy ID 10090)	PRJNA254069	254069	GSE58996	200058996	20140701	E-GEOD-58996	SRP043967	25101683	20140807
Mutant Huntingtin promotes neuronal death through cell autonomous microglial activation via myeloid lineage- determining factors	Mus musculus (Taxonomy ID 10090)	PRJNA236567	236567	GSE54443	200054443	20140127	E-GEOD-54443	SRP036026	24584051	20140302
Targeting H3K4 methylation as a therapeutic strategy for Huntington's disease (RNA-seq)	Mus musculus (Taxonomy ID 10090)	PRJNA212432	212432	GSE48962	200048962	20130717	E-GEOD-48962	SRP027535	23872847	20130806
Extensive changes in DNA methylation are associated with expression of mutant huntingtin [mRNA-seq]	Mus musculus (Taxonomy ID 10090)	PRJNA186417	186417	GSE43431	200043431	20130110	E-GEOD-43431		23341638	20130205
Cell Type-Specific Transcriptomics Reveals that Mutant Huntingtin Leads to Mitochondrial RNA Release and Neuronal Innate Immune Activation	Homo sapiens (Taxonomy ID 9606), Mus musculus (Taxonomy ID 10090)	PRJNA638165	638165	GSE152058	200152058	20200608			32681824	20200909
Single cell RNA Sequencing of control and huntington's disease iPSC-derived medium spiny neuron-like cells	Homo sapiens (Taxonomy ID 9606)	PRJNA603757	603757	GSE144477	200144477	20200310			32109367	20200310

## Sheet: PubMed + Repository
PMID	PubMed	Repositories
	23872847	23872847
	25101683	25101683
	25784504	25784504
	26651603	26651603
	26900923	26900923
	27378699	27378699
	28319609	28319609
	28514657	28514657
	29891550	29891550
	30355486	30355486
	30554964	30554964
	30713489	30713489
	31619230	31619230
	31722751	31722751
	31744868	31744868
	32004439	32004439
	32109367	32109367
	32681824	32681824
		23341638
		24584051
	27170315
	28120936
	29229845
	30567722
	30811996
	31015293
	32070434
