# Supplementary material for: A Systematic Review of Transcriptional Dysregulation in Huntington’s Disease Studied by RNA Sequencing
Source: Front Genet. 2021 Oct 15;12:751033. doi: 10.3389/fgene.2021.751033 (PMC8554124; doi:10.3389/fgene.2021.751033)
Supplement: Supplementary file 17 [file DataSheet2.XLSX]

## Sheet: Info
Sheet	Dataset/Category DEGs	Note
1	Osipovitch_hESC_GPC
2	Osipovitch_hESC_APC
3	Ooi_hESC_PSC
4	Ooi_hESC_NPC
5	Ooi_hESC_neuron
6	Ooi_hESC_hepatocyte
7	Ooi_hESC_myocyte
8	Smith_hiPSC_MSN_juvenile
9	Smith_hiPSC_MSN_adult
10	Smith_hiPSC_MSN_NSC
11	Smith_hiPSC_MSN_MNS
12	Switonska_hiPSC_PSC_HD
13	Switonska_hiPSC_PSC_71Q
14	Switonska_hiPSC_PSC_109Q
15	Mehta_hiPSC_CoNeuron_0d
16	Mehta_hiPSC_CoNeuron_60d
17	Mehta_hiPSC_CoNeuron_80d
18	Mehta_hiPSC_CoNeuron_100d
19	Mehta_hiPSC_CoNeuron_130d
20	Lim_hiPSC_BBB
21	Consortium_hiPSC_neural
22	Ring_hiPSC_PSC
23	Ring_hiPSC_NSC
24	Miller_blood_mono
25	Agus_BA9
26	Agus_BA9_pre
27	Lin_BA4
28	Lee_CPu_dMSN
29	Lee_CPu_iMSN
30	Lee_CPu_FON
31	Lee_CPu_astro
32	Lee_CPu_micro
33	Lee_CPu_OPC
34	Lee_CPu_oligo
35	Lee_CPu_IN_SN
36	Lee_CPu_IN_PT
37	Lee_CPu_endo
38	Lee_CPu_mural
39	Lee_CPu_epen
40	Al_Cg_astro
41	Al_Cg_neuronal
42	Al_Cg_bulk
43	Al_Cg_astro1
44	Al_Cg_astro2
45	Al_Cg_astro3
46	Al_Cg_astro4
47	Al_Cg_astro5
48	Al_Cg_astro6
49	Agus_Cd_pre
50	Denis_blood_platelet
51	pluripotent	2 out of 5 datasets
52	progenitor	2 out of 5 datasets
53	differentiated_neuronal	2 out of 10 datasets
54	differentiated_non_neuronal	2 out of 3 datasets
55	brain_early_striatal	from 1 dataset
56	brain_early_cortical	from 1 dataset
57	brain_late_cortical	2 out of 5 datasets
58	brain_late_striatal_neuronal_MSN	2 out of 3 datasets
59	brain_late_striatal_neuronal_interneuron	union of 2 datasets
60	brain_late_striatal_non_neuronal	2 out of 7 datasets
61	blood	union of 2 datasets
62	human dataset top 10 DEG

## Sheet: 1
GREB1L
PIK3R1
DACH2
FDPSP8
NID2
DPP6
CNTN3
GRIA2
C2orf27A
GPR45
WFDC1
KLHL32
OPN5
VGLL2
DOCK6
CFAP52
MYRFL
DCAF4L2
SPNS2
RGS8
ASAH2
TMEM63C
COL20A1
RTKN
DLK1
LOC101927905
PTGER3
PNPLA4
LOC100507460
PRIMA1
GDNF-AS1
PLEKHA6
PRKG2
FAM89A
LINC00643
SLC22A3
DEPTOR
ENPP5
SLITRK2
HCN2
CMTM5
KLRC4-KLRK1
ETNK2
VSTM2B
HAS2-AS1
USP54
HMCN2
PRKCQ
RIPPLY2
DMGDH
SFMBT2
C2orf72
MEG3
ARL4A
GRIK4
LOC105378132
HEY2
LINC00936
CCNE2
KIFC3
GAS2L3
KHDRBS3
SLCO4A1
LOC100130587
ADGRA1
LOC105375304
MSX1
SHB
CHRNA4
LOC646903
IRX2
ADAP1
C1orf94
LDB2
LOC100422473
SIX6
PDE4A
FREM1
EVI2A
TMSB4XP6
ST3GAL6
MYLIP
GALNT13
LOC105376244
KITLG
KIAA1644
NECAB2
REPS2
LOC151174
CKMT1A
MYRF
TCF7L2
DCDC5
CMTM8
MIR4697HG
DPP10
ADAMTS17
NEURL1
FRZB
LOC107985796
NCKAP5
SIX4
OPCML
RNF144B
UBE2E2
FGF14
RAPGEF4
KCNQ1OT1
EYA1
MOG
KIF13A
RNF144A
PADI2
SLC18A1
NOVA1-AS1
SRRM4
EPB41L2
VAV3
LOC103091866
WIPF3
ARHGAP6
ACSL6
CGREF1
ST8SIA2
OXCT2
ENPP6
EGFEM1P
GAS1
GPR17
CAPSL
CHADL
SHROOM4
FAM111B
SLC10A4
GRAMD1C
ASIC4
DPP10-AS1
LOC105377656
LOC101926969
CSMD1
CDH10
UNC5A
NKAIN4
LOC105370423
HOXA2
GRID2
LINC01170
STK32A
PPFIBP2
NXPH1
LGR5
CACNA1A
PLEKHH2
BCAS1
PCDH15
XKR4
LOC101929959
ABCA4
STK32B
OSTM1-AS1
EN1
LOC100505797
PLD1
LOC646588
TGFA
CCND1
LOC105378516
ASTN2
STAMBPL1
TUB
MNX1
WNT7B
NEDD4L
CDCA7L
CGN
BCAN
CSMD2
SLFN13
RGMB-AS1
SERPINE2
SNAP91
SYNDIG1
SUSD4
KCNS3
CA10
DOCK9
MMP17
ATP13A5
EHD3
TBX2
C2orf27B
RHOH
ZNF718
LINC00320
HSPB8
MACROD2
SHISA7
RNF125
CACNA1G
SLC35F3
SNX22
MBP
BARD1
KCNQ1
LOC107985505
LOC105373502
LOC105375469
HOXA1
ADAMTS20
ANO3
LOC100129455
RTN4RL2
BMS1P10
LGI3
UGT8
SKAP2
KLRC4
LRRTM1
TIMP4
DIRAS2
RGS9
LOC107987002
CNTN1
CCDC109B
CKMT1B
ROBO2
SLC8A3
KLHL29
RFTN1
BMP8B
MYO7B
KCNJ9
NCAM2
LIMS2
DMRT2
OAS3
OMG
NTRK3
KIF6
HOXA-AS2
TMEM121
GRID1
SNPH
TCERG1L
GALNT9
TRIM67
OLIG2
SLCO4A1-AS1
PCSK6
BCL6
P2RX7
NRG2
DUSP15
APCDD1
BLACAT1
CDH22
NEFM
SEMA6B
VAX1
SYT6
MAML3
LOC107987330
POU3F2
ADGRB1
DSCAM
CABLES1
PDE7B
AFAP1L2
GLI3
MATK
LHFPL3
NR2E1
OLIG1
KCND2
FLJ16779
DAAM2
CFAP47
GJC2
AMBN
GAL3ST1
PHF24
MRVI1
SLFN11
LINGO1
COL6A4P2
ZCCHC24
HAT1
CAMK2A
STXBP5-AS1
ADGRL3
ETS2
PPARGC1B
LOC107985847
SCD5
LOC105378745
PDE4B
KIF15
HOXA4
ELFN2
LOC102724528
RIT2
ZNF469
FRMPD2
SLC2A13
RND3
CCND2
DGKG
HSPA2
LOC105372556
MYC
KANK1
CDS1
LOC107984006
ADGRG2
KLRC3
LOC105373406
SOX13
ALCAM
NTNG1
LOC105378180
EPB41L4B
SLITRK3
FOXD1
TF
CALB1
PPP2R2B
PLXNC1
NEU4
MATN1
DOCK10
PPP1R16B
LOC101928216
GCA
LOC101927359
LOC107984008
BCL11B
GRIA4
BAMBI
TRIM36
SERPINI1
LINC01159
LOC100996643
CNGB1
ARL4C
SLC5A9
LINC00888
EXTL1
MIR503HG
GHR
HMX1
NKX2-2
ZNF217
LOC101928383
SVIL-AS1
HS3ST4
MPZ
ZNF572
SLC9A7
PTPRO
KIAA0087
FA2H
SOX10
AQP7P1
MDGA2
LOC105377382
PKNOX2
NOVA1
PNMA3
FBXW4
RHBDF1
PKDCC
PLCL1
SLC1A1
SGK1
PLLP
LOC107985928
TMEFF2
ACAN
LOC105371818
MUM1L1
SNX10
LOC101927699
NBEAP2
ENPP4
MICB
SULF2
NCDN
ABCC9
BMP2
LINC01158
CTTNBP2
C14orf39
ETNPPL
TSPAN15
RINL
TPTE2P1
MGAT4C
HOTAIRM1
KIZ
RIMKLA
MAG
CSMD3
SPATA8
FAM19A5
LOC101928100
LRRC4C
LOC100506114
MYH15
S1PR2
TMEM100
SIRT2
LOC100507616
ISM1
DGKB
FGF12
NETO1
NFASC
NALCN
FGD4
LOC105378404
SLC17A8
ARFGEF3
PLPPR1
SLC1A2
NTM
LINC01550
LINC01563
PPFIA3
NR3C2

## Sheet: 2
RGS16
PTPRB
DYNC1I1
LGR6
PRKCE
NCEH1
NKX6-1
MYLK2
FBXL16
LCP1
MID1IP1
ZSCAN1
PNPLA4
LOC105377896
EPYC
RXFP1
EML1
SERPINA1
LOC105378526
TACR1
CDKL4
PKP1
IRX1
TFPI2
CLDN1
NKX2-2
EGFR
C9orf47
LINC01420
HACD4
GRIN3B
SVIL-AS1
H2AFJ
LOC284561
LOC285500
SYNDIG1
MMP28
ADRA2A
LL0XNC01-250H12
COL8A1
HIST2H2BF
CNTN4
AHRR
KCNMB1
HOMER2
GALNT13
HSPA2
LOC105375222
IGFL3
PPP1R13L
CILP
ANKRD29
ASS1P13
LAMP3
TNFAIP8L3
GPR85
ARMC4
STS
SFRP5
LINC00862
DYSF
DSC2
FAM43A
ITGA4
PUDP
LGR5
ZNF354C
FAM86FP
LOC107987330
LYST
DMGDH
GNG3
GABBR2
GPR18
GJB2
APBA1
ROS1
DMRTA2
FOXS1
MDGA2
PRKXP1
PRICKLE3
HSD17B6
COL25A1
LOC105379477
NUP62CL
CRTAC1
LOC105371275
LOC107985675
ZCCHC5
TPD52L1
LOC101928228
PSD3
MYL7
EFS
CNTN6
KCNH1
HOXB9
PTPRR
LINC00260
ANO5
KRT8
HSPB7
IFITM10
OAS3
ZNF718
RNF152
WT1
MGST2
ASS1
IL7R
LAMC2
KRT86
DNAJC12

## Sheet: 3
PPT2
SH3BP2
SYT11
ADGRL2
MYO1D
RP11-392P7
SSNA1
EHD3
AGTRAP
SMARCAL1
SLC35G1
ZNF283
ATP8B3
EBAG9
TAS2R14
SLC9A5
BEND3
PIK3R5
TRABD
STX1A
BRPF1
SELENOT
TENM1
ADCY2
RGS14
HIST3H2A
USP16
ALDH1B1
UGP2
ARRB1
SALL3
NMI
HMGB1P5
MAP2K4
HNRNPUL2
RGMA
ZFAND5
SLC5A5
PLA2G15
C19orf68
AUTS2
RP11-121C2
ZNF827
SPDL1
RABL3
TMEM120B
PSMC1
SS18
IRS1
FAM171A1
TRAFD1
Sep-03
FAT2
CNNM4
RNF216P1
ACSL1
SLC18A2
ARRDC1
LRIF1
JUND
MUC12
PPP1R16B
DPM1
SYNE4
ZFYVE9
RP4-773N10
SRPRB
ARRDC1-AS1
ZNF3
LIAS
KIAA0930
NR2F2
TUNAR
CMTM3
TUBGCP5
PLPP2
MFSD3
RP11-415G4
ZMYM6
MORC2
UBTF
SUN2
AP3B2
EPM2A
MAP1A
TADA2A
PRKCQ-AS1
LTBR
ADAMTS14
SYN2
PRSS16
PRR36
SETDB1
TRIM23
CNBP
ETV5
DDI2
S100A6
NDC1
FYTTD1
LAP3
HELLS
POP4
CADPS2
CACNA1I
UBL4A
ATP13A2
RP11-209K10
RBM8A
HDAC4
TEX2
CACNA1D
GMFB
C6orf141
CUZD1
TMEM216
OTUD7A
MAGI2
TCEAL9
TYW5
TRIM62
CXorf56
PDDC1
CCDC150P1
DOPEY1
CYFIP2
NEK6
OLFML2B
VGLL3
ADARB2
PPM1J
STC2
UNC119B
ARL15
NUBP1
PLXNB2
TNFAIP8L1
CHCHD7
PHTF1
CABLES2
CAPN7
LEFTY1
ZC3HAV1L
RAB20
CTSK
NBN
LGALS8
KCNK1
WIPI1
FAM222B
LINC00680
CACNA1H
PRDM16
ZNF189
ESRG
SLC30A6
ASAH2B
ZNF621
ANP32E
ABCA2
XPA
VAMP2
KLHL24
COPS2
NDUFA5
C1orf131
TUBB4A
SYF2
PTPRU
ABCA1
CTC-564N23
TPP1
SLCO4A1
BOK
PABPC4
RNF144A-AS1
EAPP
BCAR1
HMGB2
LACTB
PGAP1
RPF2
RRAS2
PSMB10
CCDC18
CHORDC1
FAM114A1
SLC17A9
EXOSC6
TBCD
ATP2A1-AS1
NCOA5
SLC35A5
COL9A3
FBXO22
PLEKHA5
LIN52
GYS1
SPTBN4
COASY
OR2A9P
CDCP1
FAM57B
RP11-151A6
MT1E
HS2ST1
C9orf129
PDK2
TMEM41A
MIRLET7DHG
DIDO1
COPS4
ZBED4
EPPK1
PNPLA2
TTC30A
PDCD7
LYPD6
ITPR3
ZDHHC17
C6orf106
CTC-338M12
CD40
C14orf132
KANK1
CYP20A1
TTC19
ABLIM2
CPSF7
LIFR
REEP6
RALGAPA1
YAP1
MMP17
NAP1L3
LZTS3
CAPZA1
CECR2
GTF2B
FAM212B
BCAS2
TEX9
ZNF35
SAP30BP
TNRC6B
C15orf39
RABEP1
FAM111A
ZDHHC23
PAIP2B
PPP1R10
ZCCHC8
NBEA
LINC00888
TOP1
MPZL2
CTB-50E14
MBIP
DCTN5
RC3H1
SEMA3F
ZNF140
C8orf33
ANXA7
NOC3L
SYT2
KLHL4
UBR5
WDR73
CEP295
DIRAS1
CALN1
PYROXD1
NPDC1
RAB11FIP1
GTF2I
SLC1A1
ATG4A
PIAS2
PARP4
TMX3
TNFAIP2
SLIT3
DOPEY2
PDZD2
PSMC6
NUP153
UTRN
ARTN
TGIF2
SLC41A3
SNHG18
DENR
DLEU2
GTF2H3
OTX2
ARL14EP
OTUB2
ZKSCAN4
RBM39
GCN1
GUCA1A
FAM168B
C11orf1
AFMID
RP11-34P13
ARSD-AS1
CLDN4
SDAD1
ID4
TAF13
WDR82
KPNB1
HIPK2
C19orf66
NECTIN3
MLF1
CLVS2
KCNC4
RALBP1
ERCC2
SHROOM3
HNRNPD
LINC01844
C5orf34
ZSCAN31
SRSF7
LNCPRESS1
TMEM132D
CXCL12
AK7
SPATA13
ANKRD28
PMEPA1
LMOD1
TYMS
TSPYL4
BMP2
NACC2
KCNK12
CTU2
ADI1
RNF139
HSPA2
NDC80
LGALS3
MBLAC2
JAZF1
C1orf116
RNPEPL1
CERS5
ANKRD24
MARK4
G3BP2
ATP8A1
CDC25B
PRPSAP1
HNRNPA2B1
CYP4V2
ZNF267
ZNF486
KIF11
RCAN3
TMEM92
ZEB2
INO80D
SNHG14
ITFG2
TSSC1
ICOSLG
SH3PXD2B
AGPAT2
CLSTN3
TCERG1L
SEMA4F
NUDT15
FAM160B2
FDXACB1
KCNS3
NPC1
RP11-342K2
CTD-2354A18
DDIT3
PEX6
MT1H
NRAS
OBSL1
GS1-124K5
POC5
POLD4
FAR2
SLC7A2
KIF21B
POFUT1
TDRD7
FAM84A
CACNG8
BUB1B-PAK6
CCNB2
FAM20A
FAM171A2
STXBP3
MAGOH
SERINC5
ERVK3-1
LRRFIP1
DIEXF
DISP1
SETD2
TFB2M
AC005062
PGF
PPIL4
IL21R
BCL7B
KIAA0100
XPO6
DDX20
NCOA2
TRAPPC6B
PSMC3IP
SRP54
ALCAM
EXOG
IFFO2
RP11-520B13
TMA16
CERS1
BRD8
MXRA5
IQSEC1
GABRA5
ZMYND11
UBE2Q1
TSN
VPS37C
USP1
RSPH4A
LAMC2
KLC4
OTUD6B
GNE
HNRNPA1L2
RTN4R
IL12RB2
RP11-161M6
GHITM
DUSP11
WDR44
PRR3
ZHX1
CCDC47
GTF2IP1
LCMT2
CDCA4
NECAB1
RASL11B
FAM78A
ERVH48-1
ZNF268
VPS36
SCAF4
MOGS
ZNF16
SUSD5
ENY2
TSPAN9
SLC35A3
FOXO3
NCAPD2
SRSF10
C11orf58
CEP170B
ISG15
ZNF671
ZBTB44
SRSF2
SERINC1
ZNF181
CTD-2286N8
C11orf57
CTD-2561J22
HDAC5
KNDC1
PCNX4
PIAS1
YPEL2
KCTD1
LARP7
KANK4
TRIP10
WNT10B
ZNF480
ZNF124
CAV1
TRA2B
DHX40
PLEKHG5
TRNT1
ANKRD26
MBTPS2
NINJ1
RBM25
BCLAF1
KIF23
MIB2
NSRP1
SPOP
PCDHGB6
SREK1
KRIT1
LMNB1
ZNF10
ARHGEF19
CYTL1
DOCK9
TAF1
MRPL38
NFX1
PER2
LRRTM4
HSCB
HCG4
CALM2
PALB2
XKR4
GREM1
ABCA3
RAB18
C12orf60
C5orf15
HK1
BAZ2B
PSMD11
TRIM33
RP11-146I2
RP11-477D19
LINC00698
STX18
MUC3A
GNPDA1
TP53BP2
SDHAF4
EMILIN3
IFRD1
KCNIP3
TXNDC9
B4GALT4
NFE2L2
SEMA6D
KIAA1161
RP11-359M6
ZNF131
SPATA5
ZKSCAN3
FOXO1
EFCAB2
SLC16A9
LLGL2
SCMH1
TIGD2
CCDC88B
RP3-368A4
LMCD1
MYRF
ZNF74
RP11-61A14
RAD52
RP11-326K13
SHISA7
SOCS1
FAS
COL2A1
PCGF6
ATP6V1D
CDK2AP1
NBPF12
SLC2A12
TSPAN18
TMBIM1
AFAP1L2
RP11-549B18
PCDHGB4
EWSR1
NUBP2
SLC30A5
CRAT
ZNF581
NBL1
MAPRE1
ZKSCAN2
APBB1
HTR1A
SMAD3
TSPAN33
MAN1A1
SNRPB2
IMPA2
NLRP3P1
HMGB1
PTPN6
MDM1
SH2D2A
ZNF587B
SGK3
SBDSP1
TSPAN3
FHOD1
GJA1
NOTCH1
RP11-20D14
RIMS4
TMEM187
RP11-168O16
CBX3
ZNF660
RHBDF2
SBF1
RP11-466H18
SLF2
CBWD1
RAB42
IFITM3
RHBDF1
MICAL1
RP11-517B11
PRPF3
MYCL
PAXIP1-AS1
NAGS
FAM69B
TMEM220
RPRD1B
SRSF8
BICDL1
HSPA14
CYTH1
PROCR
SNTB1
SF3A2
TRAF2
ZNF485
VCPKMT
ING3
ASPHD1
PTPN14
SBF2
ZMPSTE24
MORF4L1
ZNF614
RXRA
RRN3
EGFR
PLEKHF1
RBM4
RNF170
PMM2
PKP4
PLA2R1
RBM27
AFDN-AS1
PKP2
BTBD3
TDG
ADCY9
ZNF365
FEZF1
KPNA4
RNF2
ZNF93
KIAA0040
PALD1
JDP2
EGR1
NR2F1
NPM1
FGFRL1
FRG1
ISY1-RAB43
MAGOHB
DYNLL1
RASGRP1
MAPKAPK5-AS1
PCNA
ANKEF1
TLK1
FAM120AOS
DDX5
TNFRSF11A
CHST9
DGKK
CDKN2AIP
SOCS2
MTA1
KIAA1462
SLC35E3
RIPK4
COL27A1
DDX42
PPFIA3
ZNF143
RP11-267L5
RCN1
TBL1X
SUMO3
TPH1
TOX
S1PR5
COTL1
ADAMTS6
EVI5L
PRIMA1
GBE1
CA8
DPY19L4
SLC48A1
TESK2
RAB39B
ZNF17
CAMK1D
TMBIM4
SMTNL2
EML5
ADNP2
BAG2
ANXA2
SLC30A2
PAPLN
ABHD12B
GNG12
AHNAK2
EML2
DLG2
POM121C
KLHL36
STEAP3
TRPM7
ENHO
AKAP7
UROS
TRNP1
NLGN4X
ARHGAP11B
TCIRG1
LYAR
LAMP5
CTD-2006C1
KIAA0825
TMX1
SEM1
OPN3
RSL1D1
DPPA2
FLNB
SLC35D1
IDO1
FAM19A4
HS3ST5
CWC25
HLF
R3HDM2
FOXL2NB
FZD9
STC1
LINC01963
PIGW
NME3
GRM8
SLC45A3
PGBD1
GOLT1B
WDR75
CYP2U1
BSPRY
RUBCNL
COL4A1
PDE3A
FGD1
PKD1
HS6ST2
RPLP2
ZNF341
DOCK11
TPRN
KREMEN1
DSP
MAN1C1
QTRT2
LENG1
COPS3
SLC25A46
CEP68
TMED7
STON1
ALDH1A3
FOXJ2
BIRC6
MFAP3L
SPG20
LINC00243
CLIP1
EPC2
SPIN4
NUFIP1
KLF13
GFM1
GAR1
BECN1
ARHGAP15
TSEN15
CCSAP
PTBP2
SMIM3
YPEL1
ANKRD34B
NCS1
PCSK9
FCHO1
MESDC2
LUC7L2
ZMAT4
PLA2G12A
SENP6
PLS1
PCYT1A
TAMM41
PCOLCE
ARAP3
TTC28
TMEM150C
MLXIPL
RBM48
GTF2IRD2
F2R
EMC7
FABP7
GOSR1
BZW1
PLCB1
KIF1BP
GLMN
PRPF38B
TRIL
RP11-27I1
IMPACT
HNRNPR
TMEM2
DPAGT1
CAMKK1
COG1
CD99L2
HS6ST1
RASGEF1B
SDF2L1
SLC25A16
UBE2E1
RP11-649E7
B3GAT3
VIPR1-AS1
TLN1
LIN28B
SMU1
CUL1
TBC1D5
RBM14
SBDS
TRIM2
FAHD2B
ZNF595
ARF4
AC005276
TPRKB
KLHDC7A
MCM7
KLF12
PLEKHM2
DACH1
ERMAP
PHC1P1
BLOC1S6
CHGA
MFN2
ADCY1
SLC9A3R2
LINC01670
MTMR6
FLVCR1-AS1
MPHOSPH10
TNFRSF8
ORC5
TAC1
TOB1
ZBTB2
PALM3
ESPN
MAML3
MAFK
TMCO3
PBDC1
ARHGAP8
REEP2
RP11-566E18
INPP5F
CST1
TSPAN4
OLIG3
TTC9
DDX52
VEZT
FAM57A
FERMT2
RP11-448G15
TUB
ETV1
OSER1
LINC01833
UBE2R2
ARVCF
THAP12
PER1
EIF1
RAP1GAP2
EIF4A3
SOX12
PRKAB1
RAB3D
STAG1
FH
TFAM
CAMSAP3
BVES
P3H2
DCTN6
ADRA2C
UBP1
SMN1
CC2D1B
NUAK1
PWWP2B
PCDHA3
MOCOS
TBC1D15
STAC
MFSD1
ZNF26
MIR17HG
ZNF84
NXPE3
DPPA4
AXIN1
CCNC
RIOX2
LINC00467
CREBRF
RGPD6
ROR1
MAGI2-AS3
STX10
TMEM266
KLHL2
SLC38A4
PALLD
EIF1B
GJA5
EIF3J
UBAP1
TDRKH
CRNKL1
SEMA4C
EPS8L1
POLQ
AKAP17A
TACC2
RP1-228H13
CYTH2
CACNA1B
MBP
TTPAL
CHST12
MLPH
ZNF616
RP11-815I9
FGFR4
ITFG1
LETM1
TSPAN14
RCN2
GTF2IP7
SAMD1
SEMA7A
DVL1
HSPA9
GDA
NXPH3
SLC29A2
ZNF444
LRRC75A
QDPR
FGFR2
PRKCZ
GARS
KCNJ11
PPP1CB
DENND1A
NEFH
SH3YL1
POLR3B
RBM15
LINC00678
CASP3
SOX8
CLDN19
PCNX2
MRPL30
NUP54
BPNT1
CNOT9
USP2
TREX1
GPRIN1
CHMP6
TTC7B
CA14
PTP4A1
DNAJA1
CCT6P1
PCDHB5
TMEM237
MAMDC2
RASD2
PHC2
ECE2
EXOC6
CARD19
GINS3
FOXB1
POU3F2
TMEM63A
BORCS7
L1CAM
PERP
LINC01578
DERL3
MIIP
ADRA2B
NSMAF
RPP40
KHDRBS1
UHRF1BP1
LINC00707
RND1
ARID4B
SLC19A3
PLEC
CBX7
ZNF215
NEMP2
CRELD1
TMEM254-AS1
C6orf48
MEGF10
NUP58
RALGPS1
MICU3
LANCL2
ALKBH3
C11orf49
ZNF45
EDA
RBFOX3
FOCAD
QSOX2
RAB21
ERVMER34-1
TAF2
SLC17A7
P2RX5
COL14A1
TRMT13
ZNF395
HSPA1A
SLC6A6
CA2
SLC2A4
GDI1
COX20
NRXN2
DTD1
CNNM2
RFC3
SPAST
BMF
EGFL7
LARGE2
SIPA1
EIF3D
ADAMTS8
PKD2
C1orf210
HEBP1
SUMO2
NBPF1
AZIN1
MEF2C
PRAG1
MTURN
HES6
C3orf62
CHURC1-FNTB
EPC1
PCBP1-AS1
LBH
C3orf67
MCOLN3
SLC38A9
SCAF8
TTYH3
RSC1A1
AC141586
RALGAPA2
BTBD2
CLK1
CHCHD2
E2F1
RFC5
TNMD
IRF6
SLC25A18
MRI1
IGSF3
RP11-159D12
PFDN1
PPWD1
ESF1
CTD-2311M21
TXNL1
SGPP2
GTPBP8
RGS10
WDR34
AGK
RP11-641D5
LZTFL1
MAP7D1
E2F7
FAM189B
EPCAM
CD37
INSR
BCL6B
GTF2H2B
STXBP6
SORCS3
INTS7
ZNF682
MICA
SIRT6
ANKRD18CP
HIGD1A
LRRTM3
RFLNA
IZUMO2
GPCPD1
ZNF689
ST14
DGAT1
HNRNPDL
RFLNB
ZNF439
PRKCA
CTD-2516F10
DYNLL2
STXBP1
DNPEP
PRICKLE1
NTHL1
PIP5K1B
KPNA1
SEC62
UFL1
FANCE
RASL12
PLCXD1
BBS4
ZNF788
PRTFDC1
FAM189A1
PSMC1P1
PGS1
DBF4
SEC22B
ST6GALNAC4
MRVI1
RBM3
SPTB
POLE3
RMST
INF2
PROSER2
ANKLE1
LEF1
ZNF304
BCAS3
DTX2
PDPR
DUSP1
RP3-430N8
RP11-74E22
FKBP4
ARHGEF10
KLHL42
SLC4A1AP
TRMT6
UBXN8
CADPS
LRRC4
PACSIN1
LAMTOR3
C6orf62
NLRP12
GFPT2
CCT6P3
GTF2H2C
SFPQ
OLMALINC
UBTD1
ESYT3
CDCA8
MAPK13
ZNHIT6
RABL6
AFAP1
WBSCR17
PAX6
RAB12
MAP1B
TRIM24
VSNL1
CLINT1
CA11
B3GALNT1
NAA25
ARID2
TERF1
NRIP1
ANK2
CDAN1
FZD2
ICK
SLC13A4
FIG4
IGF2BP1
NVL
RUFY2
CORO2A
TRPM3
INTS8
CSPP1
PNO1
FAM53B
DGCR8
KCNQ4
FGF12
PSMD12
WFS1
POU3F1
FBXO30
GRAMD1B
ST6GALNAC6
CELF5
GPRIN3
ECI1
LINC00599
EFNB1
ANKRD29
MT-RNR2
BAIAP2L1
CBLN1
KIF1C
SLC12A2
HCP5
SYT13
KCNK17
PSMD10
LRRN3
HERC4
IGFBP3
IFITM1
SPECC1
MPZL1
KLHDC2
DCLRE1C
USP47
ATG14
CHST8
CRISPLD2
SULF2
M6PR
DIRC2
CROCC
FBXL16
MAP4
ABCC1
BTBD1
POLR3C
XXbac-BPG181B23
AMPH
VPS29
C12orf4
UNG
MAP3K21
TGFA
ZNF600
TP53RK
MRRF
SH2D3A
PGGT1B
RHOF
RNF219
MDFI
NYX
MKL1
UPF3B
TTF1
ANKRD27
NR3C1
SLC12A4
FUS
CDCA7
PAQR5
GALNT18
STAB2
RBM12
JAKMIP1
ARHGEF34P
KSR2
SLC13A5
SNHG17
GMEB1
FUZ
NDUFAF5
RIOK2
SEC14L1
RUSC1
NAA20
CX3CL1
MPG
HSPA8
NPFFR2
CAPN15
ZNF7
DKC1
PMS2
RP11-395G23
TMEM56
MIR222HG
RP11-111M22
LUC7L
TOE1
PTPRG
MSMO1
AP5B1
PSMC2
NAT8L
SGSM3
TRA2A
RP9
GM2A
TAF5L
TONSL
ANKRD13B
SLC38A10
OGDH
PRKCD
SMIM10L1
CIRBP
F2RL1
RFX1
L3MBTL3
LRRC20
KIF24
SETD6
HEYL
MICAL2
CACNA2D1
LDB1
FOXN3
MRPL1
SNX33
DCAF12
PNN
HCN3
ZNF302
ZNF566
RGS17
WNK2
HNRNPH1
FRMPD3
PYGO1
ZNF619
MOCS3
FAM133B
HIVEP1
HNRNPCP1
GPR157
RP11-334E6
SRSF3
ALKBH7
NCBP2
ACSS2
CABIN1
LINC02001
IFITM2
AKAP8L
ACAN
NRDE2
ASTN1
C16orf59
HAS2
LSM1
JPH3
NIPBL
OR2A20P
HLA-L
ZMYM1
KDM8
ZNF204P
ZSWIM4
AIM1
SNAI3
C21orf58
COL1A2
ANGPTL1
SHKBP1
PIPOX
CTD-2666L21
DOCK3
GPATCH4
ZFX
MNT
B4GAT1
PPP1R1B
EXOSC8
CDK6
TTC30B
PREX1
MRPL41
SEMA4D
C1orf174
CNRIP1
HIF3A
KIRREL2
TCAF1
TDP2
GTF2E1
STARD8
SPP1
MYCN
HTR2C
SEZ6L2
MGAT3
AXIN2
GPRASP1
IGDCC3
MEGF8
ARHGAP23
ZNF239
PURG
LDLRAD3
KRCC1
FAM206A
SLC26A6
LRRC8E
RASGEF1A
LMF2
HCN1
ASAP3
MICB
KAZN
LPGAT1
PSIP1
SMG8
RAB4B
SCO1
INHBE
PRKCQ
PDLIM2
CCNB1
HSPA13
SNAPIN
SRGAP2
RP11-15E1
SLC4A2
SF1
SYNGR1
GAL3ST1
ERICH1
SLC35C1
HELZ2
MBNL3
TAP1
TMEM51
RP6-24A23
ZNF532
TCAF1P1
TERT
TMEM8A
PDS5A
LPIN1
PGBD2
BCAM
ADAMTS2
RP11-178C3
R3HCC1L
HHLA1
RBAK
AP4E1
ZIC3
KIAA1549L
DLGAP4
TMX4
KIF13B
CALB1
MRPL15
MAT2A
PLA2G3
TET2
NXN
LRP2
CYP27A1
KMT5B
CHUK
PSTK
TMC6
CLN5
PARP14
SRSF6
PRPF4
GPAM
SUPT6H
ZCCHC24
LINC01108
TMEM199
FAM109B
BIN1
WTAP
CBLC
KCNK6
SRPX
PNMAL1
ZNF419
PARL
SGSM1
RGS7
ZBTB39
TUBD1
ATF5
UNC13B
PHLDB3
CKAP2
RECQL
ZFP28
ARHGAP26
TMEM102
TTC5
N4BP3
RP11-268J15
POLR3F
RP11-255H23
NELFB
CHAMP1
AMD1
PDZRN3
NOL4L
ALG10
TRPC1
RBMS2
TTC39B
KYAT1
SLC30A1
KAT6B
MRPS18C
ORC1
NEURL1B
BNC2
TCF20
RARS2
MT1X
ZNF552
RNF115
EIF4G2
HENMT1
JADE1
PARN
TFCP2L1
ZC3H4
HPDL
HYAL3
PNPLA6
RBMX
BEND4
ADCY7
LCN10
RNF144A
GREB1
SHB
MYH9
ITPR2
AC007620
PPL
FAM169A
KRBOX4
SGMS1
LRRC3
MAPK8IP1
ANTXR1
NSF
RP11-66B24
MRGBP
KBTBD11
TP73
RP11-295P9
NIP7
DNAJC25
GPR37
PDLIM1
NBAS
FAM122B
ANXA5
CNTNAP3B
TSHZ3
GCLM
PLIN2
GRIN2D
MXD4
APOL2
ANKS6
ZNF783
COL8A2
KIT
DGKQ
TMEM44
CTCF
LMBR1L
BAHCC1
PITHD1
NAA16
C22orf46
ZNF425
TCEAL4
PPM1D
STMN2
FST
BLOC1S2
KIN
TBC1D23
BORA
CTHRC1
YY2
SFMBT2
LRCH4
PIGM
SMOC2
PPIP5K1
WDR35
PLEKHH2
FXR2
LIMA1
ZNF860
DRAXIN
ZSCAN12
ARHGEF4
SLC7A11
ECE1
EHBP1L1
AMACR
RNFT1
RP11-23J9
HIC2
GPN1
KLHL29
ELAC1
RPA2
MKKS
H2AFY2
EXPH5
STK38
MT2A
BRD2
CCDC84
JPH1
TRIM6
PCDH18
TSPAN6
MDM2
SAPCD2
AC091729
STARD5
KIAA1614
IFT46
RASSF3
AF003625
PHYHIP
UNC50
OTUD4
RP11-1149O23
DVL2
NPY1R
NFKBIA
L1TD1
ADAMTS7
TMPRSS2
UTP11
ENG
BAIAP2-AS1
SLC20A1
PRMT6
SH3PXD2A
ELF1
HSF1
EHD1
ATG16L2
NOL8
CCDC61
EEF1B2
SPATS2L
GTF2H1
NIPA2
UNC5A
ZBED3
FZD4
RP11-69I8
WSCD1
FN1
PRRG1
SOAT1
FBXO11
AP4S1
SPRY2
SFN
AP1G2
MEIOC
MED17
DCTN4
SOX3
AARS
GOLGA8N
ANKRD9
ZNF30
ZDHHC24
IRS4
P2RY1
NAP1L5
CD79B
HLA-E
ISYNA1
GAL
ACTA1
KCTD16
HMGN2
ZBTB14
ARRDC3
PSPC1
CDHR1
NIPAL1
MAML1
MGAT4C
CEBPZ
GALNT9
MCRIP2
TMEM241
C22orf15
SLC38A1
LIN54
VPS33A
METTL6
ANKRD1
C10orf105
AACS
CR2
C18orf21
C6orf223
SPSB1
ATP1A3
ZC3H12C
ZBTB1
MZT2B
CAPN2
PPP3CA
SLX4IP
TMSB4X
MMS22L
OR52A1
PDE4D
HLA-F-AS1
LRCH1
ISCA1
UBXN4
FKTN
LAMTOR5
UBA6-AS1
RPAP1
STK32B
APBA1
SEMA5A
RP11-107N15
C19orf25
GIT1
EPOR
PARP9
SPTLC1
NDUFA12
FAM129B
NSG1
TTLL4
ACSF2
ARHGEF18
PPM1F
ZNF391
ARL6IP1
CCT6B
HNRNPA1
COPS8
SNX13
CHODL
SMIM7
GTF2A1
HRK
COPS7A
DNAJC2
HSDL2
CXCL5
ANAPC13
ERVV-2
NOP58
MTA3
UNC119
TC2N
TCEA1
AKT1
ADCY3
DEF6
GKAP1
ZNF582
FAM13B
LIPA
PKN3
PSEN1
INTS14
PATZ1
FNDC11
ARL8B
PSMA1
CIART
MBNL2
FANCL
TESMIN
SNHG11
GBGT1
NEFM
ARAP1
EPS8L2
SPATA5L1
PLXNA1
RIMS2
PDCD5
CTD-2562J17
UBR5-AS1
RP3-329A5
SFT2D2
SPTAN1
ZMAT2
ZCCHC17
EPN1
C16orf72
RP11-1212A22
MTSS1L
SMYD2
LRP10
USP36
KLHL13
CTD-2545M3
FCHO2
PCED1B
CLU
CD33
ALDH4A1
DKK3
OFD1
ANAPC5
DAAM1
ZSCAN25
NPTX2
MAN2B1
TMEM14C
CDK12
PLPP1
ZC3H7A
PDCL3P4
BCL2L2
USP14
ISOC2
LYPLAL1
ZNF546
OBSCN
PLP2
DGCR5
ZNF33B
ETF1
FOXD3
CSPG4
NCAPH
CLMN
LTN1
ZNF19
PPIE
SUB1
TRAPPC13
ITGA2
TTLL12
SDC3
USP28
UBAC1
SLITRK1
TKT
RHOV
ANAPC11
PAWR
NUDT9
DUSP12
NOC2L
MMP15
HAGHL
DDX18
GTF3C6
RP4-555D20
GUCY1A3
GCDH
PORCN
PPP4R3A
RP13-895J2
SALL4
STARD7
AP3D1
FBXO21
M1AP
CA12
POGLUT1
SLC35E4
KIFC1
PSAT1
CARMIL2
SPATC1L
CAPRIN1
TCEAL7
CNTN1
BLMH
PCF11
TRNAU1AP
C2CD5
ZCCHC2
RP11-559M23
TMEM9B
RSPO3
TSPAN7
FAM234B
GTF2H2
ZNF598
CSDC2
YTHDC1
PEX12
SERINC2
AEN
RSL24D1
LARP1B
MAP9
CINP
LINC00052
LINC00863
COQ3
ATP2A3
TAB1
SH3GL1
SNAPC2
PTPRN
ANKRD42
STXBP5
MGAT1
RTCA
COL4A2
FRS2
HNRNPU
RP11-225B17
ZNF281
LRIG3
MYO3B
ARHGAP6
SOWAHC
PPIG
STRN3
[truncated: 3,225 more rows]

## Sheet: 4
RORA
RIBC1
NAPG
ANP32E
C2CD2
POLR2B
NCBP3
GDI1
PARP9
RP11-461A8
IRS1
COX10-AS1
RRP1B
NBR2
EGFL7
PDZD3
UNC5A
OCRL
CCDC25
RP6-24A23
TOP2B
SUV39H2
SNRPD3
GTF2I
PARP16
MATN2
USP16
SNX25
DUSP23
NIPAL1
ZNF3
THBS2
GRIP2
FOXH1
LINC01950
LIFR
WIPF2
EPS8L1
SPIN3
HIP1R
FMR1
ALDOC
ACOT1
BAG1
TMEM206
RP11-96K19
MTUS1
ENPP3
TARS
SBF1
ZHX1
UBA6-AS1
CLEC4A
KPNA3
AK3
FSIP2
GTF3C3
KCNQ3
SCAMP1
DOCK7
SRPRB
PXDNL
FKBP10
GALNT6
ZNF593
TCEAL3
PSMD5-AS1
LINC02043
APLNR
ENPP1
RP11-96D1
ZFP69
FAM83B
XXbac-B476C20
SPINT1
PPTC7
RP11-212D19
RAB22A
PLS1
TSNARE1
RNPS1
GCM1
PPP1R32
CLIP1
PRKCA
SF3B5
CCT6B
RP11-536C10
TSR3
CADM3
SNRNP25
TP53TG1_1
CRISPLD1
XXbac-BPGBPG55C20
LY75-CD302
CYR61
TMEM187
MPPE1
CKAP4
ABHD17A
PHBP9
RP4-647C14
PKIA-AS1
TOX
SNHG25
BMS1P11
SLC9C2
AP000347
ERAL1
TMEM86A
ING4
PPFIA3
BDNF-AS
BAZ2B
HS3ST3A1
SLFN5
GABRB1
FCHSD1
FGFR2
SETDB2
TPO
BSCL2
AC004623
SLC5A12
TEPSIN
SAT1
TTC30B
BNC2
TMEM173
KDELC1
LRP1
WDR27
RP11-259N19
TBL1X
RPL3
AC074117
CPS1
RP11-146I2
SMCHD1
ZNF569
MC5R
RAI1
ISLR2
MICA
CRELD1
PGAM1P5
C8orf37
CHAF1B
AKAP1
SERPINI1
ANKRD13B
EPB41L4A
COPA
P2RX5
MTF1
RP11-1299A16
MYBL2
PHKA1
PDZD4
TAS2R4
INPP5F
RP11-372K14
GNPDA1
BCKDK
BAIAP2
TTLL7
HSPA8P5
TMBIM4
ARL5C
RP11-576I22
DYNC1I2
DGKA
ALG13
USP17L2
AC002398
HEXDC
GOLGB1
SPAST
C3orf38
DUSP11
KB-1460A1
ACAD9
RP11-879F14
HPDL
COX8C
ZCCHC12
FAM199X
TMEM254
PRR3
TRIM41
GRASP
HAS2
FUT8
USP32P3
SCN1A
ADGRE2
TADA3
MMRN1
GTF2H2
NGDN
RP11-295P9
NLRC5
XKR7
TGOLN2
EPS8L2
FBXL19
CTC-360G5
BMP1
ZNF350
RP11-251G23
TCEAL2
PGAP1
THRB
QPRT
E4F1
PPP2R5D
ZNF304
POLM
PRORSD1P
PLAUR
AMIGO1
PET117
TCF3
RP4-669L17
DTYMK
BUB3
ETFB
LINC01234
RP11-498C9
CEP135
RP1-225E12
PRKD3
FAM200B
SORBS3
ARHGEF25
RP11-1035H13
DLGAP4
FAM107A
KCNK12
TPH2
OSBPL2
KLF12
DLGAP4-AS1
C6orf163
CIRBP
FUT5
SIRT2
NXF1
PTGFRN
ZFR
TCL1B
RP11-445F12
RP11-108M9
MAB21L1
COMMD6
RP11-159D12
PROP1
GMNN
TMEM255B
GGTA1P
LRRTM3
TIAM2
SOX3
ORC6
CTC-471J1
CMIP
COL1A2
ESRP2
SLC13A3
DNAJC11
TSPAN31
GPR61
DPAGT1
CH507-254M2
PLD1
GALK2
PYY
HSD17B7
NEAT1
RP11-98J23
BIRC5
SDK2
RRP36
RP11-9N12
CDK1
RN7SKP74
RP11-115C10
CISD3
FAM50A
USP51
PPP5D1
AP4E1
GSTCD
ZC3H7A
ACTBP2
PCDH9
REPIN1
PTPN18
FAM64A
SQLE
DHFR
UBA2
RP11-195E2
RPSAP26
TDH
CXorf40B
RP11-557L19
SSC5D
POLR3B
PRELID3B
TMEM132B
IGSF6
C16orf86
ARF4
JUP
CTD-3199J23
RASGRP3
C1orf123
ENDOG
MAP2K1
C16orf62
RAB43P1
MTCO2P12
GAREM2
FCF1
ZNF181
RP11-497K15
SEC22A
RAB3D
HMGA1
RP5-1054A22
SERINC5
CHCHD2
ABR
SUMO1
NOL4
SLC35A4
ODCP
LINC01801
ZNF439
HLA-F
BMP2K
ARL13B
FAHD2CP
TRAP1
CDC23
PTP4A1
KCNMA1
CLEC2L
RP11-702H23
CARD19
TSC22D4
GSTA4
RP11-51J9
DGAT1
RP3-449O17
DGCR14

## Sheet: 5
SUV39H1
LINC00678
CSNK1E
MICALCL
CTC-444N24
RP11-140I16
ILDR1
THAP3
AP000320
CHRNA5
AGA
CDC42EP4
AC005519
LINC00114
MCCC1
NSL1
MIOS
RP11-494K3
NPIPA3
CTD-3137H5
GHRH
OPCML
HEXDC
TRAPPC10
ZFYVE19
ST8SIA6
MYRFL
AC079742
SPEG
DCDC1
NRXN1
ZNF546
ANKRD40
HNRNPUP1
KIZ
CC2D2A
NAT10
PLA2G12B
LMLN
CEP83
TCTN2
RP11-261B23
HNRNPA1P14
KCNMB3
SH3D19
SPNS1
C1S
CHGA
AP006621
LINC02139
MST1R
ARPC4
ANAPC10
NPIPB6
RPL26L1
FMNL3
CTD-2026K11
SCN9A
LETM1P2
NDUFB2-AS1
ACTR10
PIK3R2
PNPLA2
LRCH3
ATP5L
MUSK
CTAGE12P
SPIDR
RP5-832C2
RP11-501C14
RP11-831A10
ZFX
TAF1B
HTRA2
SNX15
RWDD2A
MDH2
NDUFA1
CTD-2527I21
IFITM1
PIK3AP1
RBM6
CTB-33G10
GOLGA6A
NCKAP5
MYCBP2
DGKG
INHBB
ZNF215
CDR2L
UBE2J1
PDCL3P4
PTP4A3
TNK2-AS1
LRRC8D
TSG101
GNG5
RP11-92K15
TMEM110
FAR2
HSPA14
MAPKBP1
LRRC32
ERMAP
NIFK
ERVH-1
ENPP5
RPS16P8
SYPL2
ATOH8
JUND
RP4-568C11
CDCA2
INSIG1
PCDHGB5
PLCD4
PSMB8
TNFAIP8
NT5DC2
FCHSD1
EIF4B
PVRIG
ROBO3
RP11-177B4
RP11-671J11
LINC01197
MME
CLCN5
ARHGEF28
AJ006998
POLR3K
ZBTB46
ATP13A1
AHDC1
THAP7
RP11-283I3
WISP1
TACC1
PAM16
COL4A3
TDRKH
SSC4D
RP4-569M23
SETP20
C12orf75
ZNF621
B3GAT1
WDR12
CTD-2647L4
CPT2
SUMO2P1
CRB2
ECE1
IFI30
AC083875
LINC01905
DNAH10
SCRT2
RP11-445F12
C6orf3
PTPN3
RP11-532L16
RP11-645C24
SLC19A2
THSD4-AS1
BTN2A1
RP11-111A22
BMPR2
BCL2L2
BTRC
SPAST
EDEM2
TMEM253
RRP15
AMH
POLR2J2
PSMD3
TMX2
ATE1-AS1
GATSL2
RP11-471B22
TRIM41
MRPL28
ATG13
TSPAN9
ERLIN1
RPS15AP1
FREM1
C1orf123
KDELR3
GAS2L3
SLC41A1
LZTR1
XRCC3
FOXO3B
RP11-62F24
MCM2
AC007950
EPHA4
GPS2
MFNG
PLAUR
PDCD7
B4GALT2
MTFR2
C16orf62
NYAP1
AC073109
PRDM10
ERAL1
DUSP22
GDA
FAM209A
RMI2
RP1-266L20
CEP152
TESK2
ENPP7P11
AF131217
FAM129A
RP11-401F2
PTGES3
LGALSL
ZNF860
SGCE
XRCC6
CTD-2396E7
STARD13
RAB43
BEST2
SPPL2B
ZNF841
MRPL14
SLC6A17
C8orf33
EFHD2
TEN1
SARDH
ZNF280B
SIRT2
XIAP
MIRLET7BHG
PLD2
LINC01089
TRIB3
FAM178B
CRYGS
SALL4
DHRSX
CLRN1-AS1
MIATNB
AC010975
MORC2
KLHL1
RP11-771K4
CTC-326K19
FAM184B
MAPT
KMT2C
MBP
ZBTB24
RP4-734G22
TRAIP
SLC25A32
SYTL5
URB1
BRK1
XXbac-BPG32J3
ILF2
CHTF18
VPS72
SEC62
HECW1
STARD5
C9orf116
METTL15P1
XKR7
RP11-478C6
ARHGEF5
ALOXE3
IRF3
JAG2
TPM4
RPL23AP8
HTR3A
FZD4
RP4-785G19
DPH5
SEMA6A-AS1
BCHE
NIPAL2
ADNP-AS1
CAMK2B
FBXO40
SPI1
BICDL1
MPPED2
GTF3C3
CTC-492K19
NDE1
PIGL
CSNK2A2
INO80D
LAMA2
RP11-690D19
ZNF200
UFM1
RNF44
AIMP2
ATP10B
RP3-414A15
RP11-98I9
KAT6A
ATF7
CDA
RP11-235E17
PITX3
NAA10
AP000688
BOP1
GPRC5D
MOB4
AC114271
ACTC1
RP11-977G19
RPRML
CCND3
EFCAB14
RP5-875H3
PRKAA1
AC079613
NABP2
L3MBTL1
SNHG17
ZMYM5
MZF1
AC015849
RAD54L
SLC4A4
PMS2CL
RP11-168P6
S1PR5
DNPH1
ENTPD8
FBLIM1
ZNF765
SBF2
RP11-571M6
SP1
THOP1
SAMD12
ANKRD9
EFEMP2
IER2
CEP72
RPL34
RP11-430H10
AP2A1
RALY
CLPSL2
GNB2
ETFBKMT
RN7SL146P
OSGIN2
RP5-966M1
SCD5
SYNPO2
PPTC7
BANK1
GPX1
STAM-AS1
KIF18A
CMTM6
RP11-49I11
WWP2
CYP2F1
MCM7
FAM104A
PYCR1
ARGFXP2
RPL39
TMEM254-AS1
FAM66B
LMBR1L
SPATA5L1
TAF6L
LINC01938
WDR86
AC011997
RP11-263K19
SH3BP1
RP11-20B24
RP11-126K1
RP4-743O11
RP11-397A16
AQP7P2
TARDBPP2
CTC-436P18
ITFG2
LAMA4
RP11-9L18
SMAD6
GSTM2
FXYD1
PPID
MESTP1
COMMD2
FN1
SNTA1
LINC01569
RASGRP3
RP11-74C13
PIWIL4
PNRC2
PCYT1B
LRRC58
PEX11A
CHST6
SWSAP1
TLX2
NMT1
SELE
AP000230
RPS21
RANBP2
CRTC3
SERPINI1
PPP1R3C
UFC1
RIDA
TUBB8
SULF2
PI15
RP11-710F7
CACNA1I
KATNAL2
RP11-334E6
SBF1
TTC9C
MAMDC2-AS1
ZNF285
RP11-244H3
TLR8
MBLAC1
TBL1X
UBE3B
TMEM249
SURF4
RP11-396F22
JPH2
LLGL1
RP11-841O20
FBXO17
RNF219-AS1
P4HA2
DNMT3A
RP11-390F4
LZTS2
MTATP6P27
FXYD7
TEX41
MTAP
RP11-561O23
PLCB3
PLP2
NBPF8
PTPMT1
RP11-136L23
LONRF1
GOT1
CPEB4
SH3BP5
ATP1A3
CA5B
STRN3
RUNX1T1
HGSNAT
INPP5F
PI4KB
GRIK5
PCDH9
PHYKPL
RCN1P2
SCFD1
HAUS2
RORA-AS1
ADPRHL1
RCN3
C15orf40
PARP4P1
LINC00320
NELFA
RP11-615I2
CPA5
FANCA
RBP5
RP11-438C19
SAMSN1
PROB1
SPAG7
UBE3D
PARM1
RAD23B
C1orf122
PRAF2
NHEJ1
RBM22
LLGL2
RP11-686D22
ACLY
LRRC42
KRAS
LIMD2
NKD2
GRIK4
ZNF784
FBXO6
PRSS42
NANS
ZNF416
SLC17A5
CSNK2B
TIA1
ANKRD13A
EHBP1
AKT1
RP11-463D19
SPATA31A3
CTAGE15
PTPN5
RNF185
KCTD6
POLM
GPR61
PAPLN
PAN2
CIAO1
PLA2G3
MFSD11
NCAPD3
RTN2
LINC00607
TBC1D5
OGFR
DMXL1
RP11-274B21
RP11-320G10
WBSCR22
RP11-347P5
GRIPAP1
LINC00461
HCG4P7
ADSS
TPMT
MRPL30
SLC45A3
RP11-477D19
RHEBL1
CSMD1
COL2A1
C6orf99
PLCG2
DPY19L1P1
TCEAL8
SSC5D
FAM215A
GOLGA8B
RP11-20J15
RP11-556I14
AC010226
SLC20A1
CENPM
RGAG1
NUCB1
GHDC
RP11-182J1
CTB-46B19
DHRS3
HNRNPUL2
RP11-229E13
TMEM45B
PPM1J
GTF2IRD2P1
RP11-326C3
SPTBN5
APLP1
AC018647
HSPB2-C11orf52
CTD-2554C21
LINC00471
ABHD12B
RP11-677M24
SNHG6
AC006539
MVK
PLEKHF2
TTLL5
NDFIP2
SLC30A5
CTD-2626G11
KLF6
KIAA1324L
LA16c-325D7
DNALI1
RPS10-NUDT3
CTD-3185P2
FZD9
NDUFV1
CACNA2D4
ADAMTS12
HNRNPC
SEC31B
FPR2
LINC02081
ELK1
NXT2
ALDH1A2
TRAV8-6
YES1
RP11-44K6
NPY2R
LINC00667
IGSF11
DSCR3
RP11-219B4
DHX9
TAMM41
ACAA2
CTD-2357A8
GPSM2
EPCAM
GPHA2
PAK4
RP11-17J14
CH507-338C24
CHST7
GRK4
MTMR6
NRG1
AC012501
CEBPA
SAMD5
DNAJA2
ZNF132
PLXNB3
SEMA4B
WARS
ADORA2A
DUSP26
CCNB1IP1
C7orf25
ATP6V1B2
LINC00670
IGSF1
TIGD5
CITF22-92A6
SDF4
MMGT1
PSMD13
COMMD4
BECN1
CWC22
RP11-160E2
FCHO1
FKBP1A
FADS2
RP11-296I10
CTD-2588E21
CHMP1B
CAAP1
COL27A1
MTPN
VWDE
ASAH2B
ZNF124
VPS4B
NDUFA8
WIF1
GLT8D1
WWC1
CPSF4
ATG2B
SAT2
FAM227B
RP11-452F19
TARBP1
TMX4
WNT5B
GOLGA8N
TAF15
MKRN2OS
NF1
FOXK2
RP11-176H8
ARID5A
IGSF10
BORCS8
NCKAP5L
PILRB
HEY2
ARL6IP1
PCSK5
GTF2IRD2
SEC22A
RND2
RP5-1112D6
RP11-304M2
ZFP41
SETD4
GCC2
PWP1
VLDLR
ZNF544
KNDC1
ULK4P1
RPIA
METTL22
RP11-333E13
RP11-709D24
FLOT1
ARF4
OSBPL8
YTHDC2
MPG
TOP2B
WDR77
PRICKLE2-AS1
NSG1
USP12
RP11-781P6
MTHFD2
RP11-727A23
ABHD16A
AC108462
MIDN
DDX5
UNC80
MPHOSPH9
EPSTI1
CXCL6
CNNM2
TELO2
TRAV19
RP11-584P21
ZNF136
FAM64A
GUSBP1
FAM218A
NEGR1
PPP2R5C
TNNT2
IGSF8
BCAS2
MLPH
RANBP3L
SNHG8
NPIPB9
UBE4B
BNIP3P16
SATB1
LINC01864
RP11-134K13
GAB4
PLXNA1
VGLL3
KDM3A
NEDD8
FAM41C
GAPDHP66
C9orf152
NDUFB11
SSPO
DYM
BRS3
HMGN2
IK
SLC22A3
BCAT1
NADK2
HS6ST2
SEMA6A-AS2
ZNF527
SNHG3
FAM171B
CTD-2583A14
LURAP1
APOOL
PPP2R2C
AATF
PLEC
VSTM2L
CCDC59
CBWD2
CDC7
MTMR8
S100B
TMEM176A
EQTN
AUP1
CCDC28B
ARID4B
PLAT
PSMD6-AS2
RP11-314A20
KIN
RP11-151N17
CDKN2D
RP11-34P13
LIN54
HIP1R
EIF4EBP1
PDZRN3
CTD-2316B1
UHRF2
TPBG
TAF8
MEPE
WNT9A
RPS6
MRPL16
DCTD
EAF1
BTBD2
SHROOM4
TRIQK
LIMA1
RUFY1
MASP1
STK10
RP11-422P24
NUP85
LINC01415
CXCL3
TESK1
RNF38
PRRC2A
RP11-408A13
SCNN1D
RP11-545P7
IQCB1
NT5C2
HIF1A
TRABD2B
ODF2L
F3
RNA5-8S5
RP11-159D12
RP11-449P15
TGFBI
TSNARE1
SBNO2
CSRP1
ALG10B
ADAM9
ANO3
VDAC1P8
AP001432
EEF1A1P30
CHP1
AP001062
RP11-439C15
DCTN5
TMEM203
ZDHHC13
COX8C
RP11-436D23
NNT
PUM1
MYO15A
HOOK3
SMCO3
LRRC4C
PLXNB2
ZHX2
PITHD1
TSFM
S1PR3
ZBTB49
AL022344
MRI1
IL15RA
PPP1R14A
PCDHGB4
RP4-684O24
ZDHHC9
RBMXP4
NARS2
NFX1
FAM69B
FAM87A
RP11-435O5
EPC2
CGNL1
NKAIN1
PSMA5
TMEM74
CYP51A1
ZNF182
TTC27
CTD-3080F16
BRF1
GTF3C6
ZNF439
KIF3A
SETD1A
ATG101
CNNM1
MARCKSL1
PSMG1
PRDM1
RP11-757G1
ACTN2
RP11-108L7
RP11-195C7
ALCAM
USP41
ROM1
TMEM109
MICAL1
B3GALNT2
KDELR1
RN7SL150P
CTU1
MRPS16
GPR63
HMGB3P32
CTD-2561J22
ZNF180
CYB561D2
AGAP3
FUBP1
CR2
TBC1D2
HECTD2
RUFY2
SEPSECS
LINC01952
FJX1
PFDN2
TTC12
RP11-483P21
PMCH
LINC01562
CH507-145C22
RP11-392A14
RNF11
SAMM50
RP11-537H15
RP5-1000K24
ZNF101
SRSF7
EFCAB2
MBOAT2
PLAG1
CDK3
EML4
KCTD7
THY1
MTMR12
MAP3K15
C1R
C3orf38
FUT8
ZNF721
RP11-359B12
NSD3
ZBTB22
HPS5
POLR2I
NDUFB7
PLPP6
CTD-2619J13
ZFP3
C4orf3
PPP1R7
ZCCHC17
RNU1-106P
PTPRU
AC079922
ALG1L9P
FYB
UNC5B
CST1
CNP
RPS6KA4
DRICH1
RP11-864J10
ERLEC1
FGF14-AS2
EVA1B
AD000684
ARHGEF34P
APBA2
PCDHGA4
NT5M
MAP2K2
PCLO
RP11-114G22
SCYL1
ZNF582
GNPDA1
CASC9
OR7E14P
CETN3
HMGN2P5
PKP3
ANKDD1B
SERTM1
ITGB1P1
NCAPG2
RP11-713C19
SMG6
RP3-337H4
ZDHHC8
RP5-998N21
MCFD2
ST13P5
RPRD1B
STPG3-AS1
DNAL1
CCNJL
ANKRD12
TMEM169
IL17RA
PREB
EMD
PCDH1
GLCCI1
MCEMP1
MAP3K10
POLR2K
AZGP1P2
FGF9
KRIT1
TRRAP
RP11-388C12
FBLN2
NEUROD2
LHFP
ATP6V1F
RP11-153K16
COMMD7
CYSLTR2
ESD
RP11-386I14
RP11-848G14
NCKAP1
NOL6
LEMD1
HAS2-AS1
FZD8
RRP1B
CTD-3088G3
CTC-344H19
SEMA3G
C15orf62
KIF7
RP11-799B12
SLC6A9
PSMD4
NXF1
KEL
PLA2R1
RP11-301L8
RP11-728K20
SFT2D1
CHST2
RGS5
MUS81
GSX1
ECD
TCEAL2
TBC1D12
PLK1
ZNF408
CACNB2
TMBIM4
NAXD
GRSF1
RP11-64C12
EEF1A1P1
UNC93B1
CTB-147N14
SLC26A4
AASS
RP11-56B16
CCBE1
TSLP
AGTRAP
PPIAP29
ZNF593
KIF9
LMOD3
PIK3CB
POLA1
AFP
AP000275
RNF24
RASGRF1
SNN
CRB3
TFAM
DDTL
CD36
LPCAT4
RP11-77K12
DACT2
IFT74-AS1
SREK1IP1
VAMP4
TMPOP2
TBC1D4
LYN
FAM187A
OPRL1
NYX
CTC-510F12
TMEM63A
EXOSC7
LINC01006
CCDC61
PDE5A
TEX30
CHFR
COL11A2
RP11-365N19
TRIM15
ASNA1
ANKRD18B
RP11-7F17
CALM2
RIMKLA
RP11-539I5
ASPH
PARN
TMED2
PRIMPOL
SPACA6
DOCK9
MT1E
DHRS7B
RELL2
GCK
AC006486
RBM39
PPP1R26
RPA4
AC004158
FGF12
AP3S2
DBN1
HYAL3
TPI1P1
ZNF646
MAVS
C1orf106
EEF1A1
RP11-395G23
CGREF1
PAX1
Mar-07
SENP5
TMPRSS4
PRIM1
LINC00310
RP11-82L7
CD1D
DUSP5
CYTL1
DZIP3
RP11-989F5
C17orf58
SUPT3H
CBX6
SGSM1
APTR
ADAMTS7P1
GATA3-AS1
SLC25A43
CTSH
CTD-2616J11
ARHGEF7
RBPMS2
LRRC70
TTC28
ACTBP2
CTD-2284J15
BAG3
CERS5
RP11-457M11
CHST3
UPF2
C1orf54
USMG5
KCNIP3
RALGAPA1
UBR4
MAP7D1
AL136419
DOK5
BTF3P6
KHSRP
PGBD1
RPS3AP47
LINC01932
CTB-22K21
SNRPGP2
DKFZP434I0714
DPP10-AS1
DMP1
SERPINB4
DYNLT3
NR5A2
CEMIP
CCNB3
CTDSPL2
ERI3-IT1
TSR2
CDKN3
SUCO
PGRMC2
AC144652
PCGF6
SLC9A7P1
ATG12
CTD-2373N4
RASA4CP
RP11-30K9
AP4E1
AMACR
RP11-92K2
ZHX1
EDN1
SLFN12
FNDC5
SAMD14
SORBS3
GTF2H4
SLC27A3
PRSS22
GPSM1
TRAF4
LINC01950
CKAP4
NCAM1
HDLBP
ZNF324
UNC5CL
FOXD1
ORC4
FUNDC2
DTX3L
PANK2
MESDC1
KCNK2
WAPL
PCDHA6
SLC4A1
GSDMC
PPY2P
RNF40
DPP10
RP11-1017G21
FAM3C2
CTD-2501B8
TBC1D31
C1GALT1C1L
CHAC2
FMNL1
RP11-61K9
CAPS2
ADORA2B
ALG1
COX7A2
AC004906
CTD-2545G14
SAPCD2
RP1-182O16
TMPRSS2
NDUFS7
EFNB1
DOK6
CTD-2297D10
RNF14
CTSZ
ALDH3A2
IRX3
TMEM198
ANKRD36C
FAM86B1
LARGE2
TFB1M
WNT10B
NPC1
LINC01876
ZNF740
LRRC3
RP11-83A24
DMRTA2
TCF24
HERC2P3
RP11-467P9
PABPN1
DNAH1
SBSN
RP11-1212A22
COL8A2
GFI1B
ZBTB45
RP11-165F24
RP11-92F20
AC068580
C20orf144
PKHD1
TRPV6
PMS2P6
IQGAP1
TGOLN2
TRPV4
RP11-87E22
HSP90AB1
GABRG3
TMEM251
ALKAL1
CEP295
MYO18A
TCAF1
MRPS2
FOCAD
PINLYP
GTF2IP13
RP11-168J18
TCEA1P2
KIAA1671
SNF8
RNH1
ANKRD18CP
ZNF674-AS1
CNOT6LP1
ACOT1
MED16
LZTS1
COX18
POLE
RNF139-AS1
CD81
RP11-173A16
RP1-274L7
MANEA-AS1
ZNF548
CPNE3
UBA2
NAPSA
SEC61A2
DDX39A
MPPED1
FYCO1
ZNF91
Metazoa_SRP
TNFAIP8L1
HSDL2
PLP1
RP11-876N24
CTD-2135D7
RP11-350D17
CYFIP2
RP11-999E24
SMCO4
MAP7D2
RP11-74E22
STAT4
ADI1
GGT1
UBE2V1
TMEM200B
GLRA3
RETSAT
RPL36AL
RP11-308D13
CACNB1
DIP2B
ITPR1
FIBIN
CHMP2B
UBE2FP1
AC006978
FAM234B
AC005224
NOP14-AS1
STARD7
USP49
EFNA1
BTN1A1
MMRN1
PPIG
STAM2
ADAMTS13
AC093818
RP11-110I1
STXBP6
CTD-2060C23
Mar-02
PTGES3L
SAYSD1
PMPCB
SART3
NIPSNAP3A
SPRTN
VPS37C
CTD-2650P22
JAKMIP3
ZNF426
SLC4A9
RPUSD4
POLR2L
CCDC110
LETMD1
XXyac-YRM2039
CTD-2649C14
ITGB7
CPSF6
KCNIP2
CWC25
STOX2
ZRANB1
SLC24A2
STAT3
RP11-298I3
PPIB
HCP5
LDHB
P3H2-AS1
SLC2A4RG
DEF8
FAIM2
RWDD3
FOXJ2
CTD-3203P2
NCF2
TNS2
NGFR
RPL21P93
RP11-177H13
RAC2
NUP93
ZNF654
HSPA1L
CCDC24
LINC01122
ALDH6A1
SNORA63
NXN
POGK
SLC8A2
RP1-278E11
TPH2
TFB2M
BAMBI
RPGR
ZNF559
TRIM9
RBM24
RP1-178F15
RP5-1107A17
FHL1
PAN3-AS1
RP11-10C24
C11orf84
LAP3
DNAJB11
RPS4XP22
FNTB
DHX16
COA4
STPG1
IRF2BP2
PTOV1
GOLIM4
NHLRC3
VCPKMT
CCNE2
THNSL2
CCDC43
PRKAR1A
FAT2
FKBP1B
LINC00621
TMEM147
KCTD2
AATK
PPP4R3A
RAB11FIP1
STK3
ERBB2
NSUN2
FBXL22
TMEM219
ZFAND1
TECR
WISP3
BIVM-ERCC5
EMILIN3
DDX18
AC092066
RWDD2B
TOMM7
KCND2
PTER
CTD-2302E22
STAG2
TMEM263
MELK
RPL21P32
RPL29P23
TGFBR1
RP11-147L13
FRAT2
RP5-1057I20
ARG2
PAN3
TVP23B
GAS5-AS1
ING2
TBL3
GAPDHP72
OLFML2B
PDE4D
VLDLR-AS1
CD320
KMT2D
MCF2L2
PPP1R13L
PGA4
LRRFIP2
OPLAH
UBE2F
RP11-33B1
CTC-281F24
AAMP
DIDO1
NSMCE1
HMGA1
ZNF213
ZNF418
TIMM17A
SEMA7A
GBAS
GPC1
WIPI1
ECSIT
TP53
RP11-66N24
KIF12
AC007000
BEST1
PYDC1
SULT1A1
CARTPT
IDUA
GRM7
AGMO
ZBED3
PTBP3
GPR39
TSNAXIP1
EEF2KMT
AC009495
RP13-726E6
RP11-434P11
HYPK
MEIG1
SSR2
GHRLOS
FLNA
ANGPTL3
ZNF708
RASL11A
PARK2
ARSA
CIR1
RP4-647C14
LINC01106
PWWP2B
MCC
RP13-512J5
RAB25
CCDC62
ZRSR1
ATP6V0A1
H2AFZ
RP11-214K3
RFX5
TMEM42
FGF23
DOK1
AP003774
BRI3
CTC-329D1
BMS1P7
C20orf96
RPS20P22
AXIN2
SMU1
RP11-423H2
FBXO22
PSAT1P4
RNF6
C19orf73
CD101
COPB1
GAPDHS
ASF1B
FSCN1
ELMOD1
RP11-13K12
PRDM15
ADRA1D
CXorf56
XCL1
METTL26
FERD3L
CARD10
COL24A1
FOXM1
RPSAP26
CDC123
MRPS36
CAPN12
RP11-823E8
RBBP6
RP11-796E2
MIRLET7DHG
ERBIN
CHCHD2
DLGAP4
RCOR3
RNF216
PRKCQ-AS1
GVINP1
C18orf21
CD40
MTMR10
TARS
RP11-415F23
HTATSF1P2
FMO1
KANSL3
ATP6V1A
RP11-133K1
ZFP90
EGFL6
ATRX
SEC14L1
NUTM2F
AF131215
INTU
NACAD
FAM35BP
TOP1
PARD6G
CDC14A
EMC2
RP11-677M14
RP1-111B22
CIB1
CPT1A
BRD2
C5orf42
RP11-77E14
CPED1
RC3H2
PLCB1
MED14OS
PHLDA3
LINC00630
PDZRN3-AS1
FRMD5
AC141928
PFN1P8
PEX3
RPS2P48
UNCX
GALNT1
RP11-586K2
SDHC
RP11-276H19
RAVER2
PPRC1
SLC15A2
CEP68
RP3-522J7
JMJD7-PLA2G4B
QPCTL
PYURF
RPL23AP42
CDK7
RP11-11N9
RP11-85I21
TP53I11
CRYM
MCMBP
PARS2
VPS16
OSBPL10
PTPRB
ZKSCAN5
CDC42SE2
SNORA73A
LINC01118
SLC12A2
TMEM100
GAPDHP37
ARHGAP19-SLIT1
GHR
RP11-469N6
ZCCHC7
CTB-58E17
CATSPER4
RP11-363G10
RPL21P23
RAD50
RP11-156P1
QRICH1
TXNL4A
DSC3
SMARCD1
C16orf47
RP3-355L5
SHB
RBM8A
H2AFX
RP11-417L19
PCDHB10
MROH8
CASP2
ANKRD34A
XPO1
CTD-2132N18
VOPP1
KDM4C
KLHDC10
MID1IP1
RP11-314C16
NRF1
AHNAK2
CYP2B7P
PRKAG1
PML
TRMT6
ODF2-AS1
SMIM7
NPPB
MCL1
ARHGEF15
RP11-3D4
SLC25A5P5
ATP5F1
BHLHE40
MCOLN1
SH2B2
NUMA1
LITAF
TTLL10
GRB14
ASNSD1
ZNF568
ECHDC1
RHBDL3
POLR2J
MSX2P1
AC093616
C14orf93
TAT-AS1
COX16
NPIPA5
RHBDD1
TCEAL5
ZSCAN31
SMURF2
DDX19A
ZNF304
GDF15
LINC01537
GCC1
MTF1
SNHG14
IMPDH1
CRY2
SEC16A
MORN4
TEX10
C9orf131
RNF2
ESYT2
CLK1
C12orf10
CERS2
GAR1
ITGA3
RPS9
ATXN7L3B
DAZAP2
DUSP16
ZC3H12B
Y_RNA
Sep-09
POLR2J4
PDP1
RAB37
VPS29
TMEM17
EIF1B
RP11-879F14
TRAPPC6B
RP11-884K10
RP11-394O4
PAM
RBM26
CYP1B1
RP11-245J9
SFRP4
RP11-968A15
PLD6
POM121B
RP11-981G7
MYCN
COL18A1
HSPE1P3
PEX16
SYNPR-AS1
TIMM17B
RP11-803D5
WWC3
TNFRSF13B
ZKSCAN1
PER1
SNX10
SCAF1
CTD-2207O23
LENG8-AS1
CTD-2331D11
CASP9
RNF166
ADAMTS9-AS1
KIF15
C16orf96
SNAP23
RP11-138H8
NUDT14
CRYAB
C2orf68
RP11-513M16
FAM72B
GCNT4
RBM7
RP11-250B2
CAB39P1
ZNF296
FAM204A
CNKSR3
ADAM20P1
PNPLA5
RLN2
PTCH1
NAT6
FAM138A
MBNL2
PCGF5
DOK3
RELT
RCCD1
CTNNB1
TMEM132D
PSMB9
GYS2
PHLDA1
PTPN4
C1orf112
PRSS16
SRP68
PASK
ACTA2
GAPDH
RP11-485G7
POGLUT1
PTMA
STAG1
HLCS
SREK1
DFFB
ITPA
CCNT1
CTD-2369P2
LHX8
NPPA-AS1_1
PRR14
RP11-863K10
FBXL20
ZNF526
RP11-454E5
GCAT
CTD-2349P21
DHRS11
FAF2
DIAPH3
DENND2C
RNGTT
RP11-123K3
MAN2B1
ALKBH4
LGR4
RP11-178C3
CCNT2-AS1
TUB
RP11-343H5
PTTG3P
SNHG9
PRR15
PAX3
ESPNP
DENND5B
BNIP3P17
RPL13P12
RP11-230C9
AURKAIP1
C9orf78
AKAP17BP
PLEKHA1
P3H3
TSPAN18
DDX18P5
PHTF2
RP11-666A8
AMY2B
CEP135
CHMP4A
CACNA1H
ACIN1
PM20D2
FAM122B
CCDC13
RP11-559M23
SLC30A10
RP11-364B14
SAAL1
SNTB1
CCDC157
RP11-88E10
CADM1
BARHL2
CTC-343N3
MRPS12
RP11-196G18
PSD3
SEC24B
CD164
ZSCAN1
SEPT14P2
LIPJ
PROP1
MIPOL1
CILP2
RP11-231I16
AC141586
TSPAN4
DSC2
CTD-2047H16
SGK1
COPG1
ARHGEF3
KYAT1
RP11-74E24
RP11-318E3
DDX20
CDH20
EIF4E1B
BOLA2P2
RRP9
GLYATL1P3
BEND7
SNAI3
FRG2C
TOMM20
RP11-712B9
GMPPB
RP11-613M10
GRAP2
RSPO3
RPS27AP3
TMEM79
NECAP1
CTC-359D24
ZFYVE26
LAMP3
R3HCC1L
OTX2
PLPPR3
SRSF8
CABIN1
PKP2
[truncated: 748 more rows]

## Sheet: 6
DLK1
PRKCA
AC007038
ZNF574
RAMP2-AS1
DMP1
P4HTM
RIT1
OFD1
SH3BP5
LYPD3
ZFPL1
TINAGL1
KIF13A
ANKRD13D
RPL34P22
ZNF12
RP11-52J3
OTUD7A
ANKRD10
AP000350
ITPRIP
PLCD1
ADAMTS4
RNF115
ECEL1P1
RFC5
CISD3
RP1-20N2
DISC1
ANKRD20A1
NLRP1
SLC5A3
PCNA
S100A16
RP11-427L15
PYCRL
WBSCR17
YBX1
WDR27
MACF1
RP11-763B22
SLC27A2
NAA40
KAZN
CTC-444N24
GAPDHP52
GATAD2B
ZNF501
NAT1
LRRC34
SLC17A2
DNASE1
C7orf71
CD163
ARL4AP4
HSPA8P4
HMGN2P46
RP1-199J3
APOA4
SNAI3
ISLR2
ITIH1
FAM72C
DRD4
GLMP
SDK2
ABCG8
SCUBE1
NHLRC1
CSMD2
EXOC7
RP11-742D12
RP11-814H16
CYLD
WDFY4
HSPA9
PTGFR
PRKG1
TMEM161A
THY1
CBX3P2
OSER1-AS1
ATP5G3
KCNE3
EYA3
COBL
AC002310
PKD2L2
RP11-212P7
GYS2
CTD-2010I16
WIPI2
RP11-475D10
AC005592
GK5
HMOX1
PRKACB
CTD-2647L4
RIOK3
FASTKD3
RP1-151B14
CCDC157
RP11-395B7
RP1-127B20
CCT7
TRPV3
STAG1
NDE1
BDNF
U91328
MAP4K5
TXLNG
LINC01814
GDI1
SLC37A3
RP11-74E24
RN7SL731P
IQCB1
RP11-307N16
OR11H7
MTPN
SIRPB2
RP11-839D17
SALL4
RP11-49C9
CCNH
ZNF576
ZNF618
RFPL2
BAG2
ZBTB4
LINC00884
PTGS1
AMIGO2
GATA6-AS1
EMC4
ARHGEF39
RP11-680C21
RP11-171I2
ZBTB12
HM13-AS1
RND2
RP11-146F11
EDNRA
TMEM241
ASB16-AS1
TMEM256
C20orf196
EPOR
ARHGAP39
KEAP1
KIF18B
GPC4
CTB-127C13
VPS25
RAD21-AS1
STAT3
B9D2
RP11-1017G21
SLC10A3
RP11-251G23
BMS1P4
TRUB1
SSX5
EMC1
CENPT
TUBB2A
TMEM130
RP11-473O4
RP11-624C23
CTD-2192J16
TMEM86B
GPX8
FAM27C
RP5-1142J19
EZH1
PCP4L1
ETV2
SYPL2
PLPP7
SH3PXD2A
TSPYL4
OSBP2
RP11-369K16
XXbac-BPG32J3
RBM12B
COPRS
CCL15
RPS7P3
RNF181
RP11-333I13
MUM1
DIRAS1
PAPSS2
ACADM
FAT2
TFF2
ISY1-RAB43
ZKSCAN4
CYP20A1
TSR3
SEPHS2
MTND4P20
SMAD1
NPIPB14P
PDK1
COL2A1
TMEM234
RP11-89H19
RP11-496I9
CA5A
GEM
BARHL2
ZNF627
SIRPAP1
LRGUK
C19orf54
RHOT2
CCNL1
PAPOLA
RP1-179N16
VN1R5
RPL23AP34
OR7E29P
PCYT2
RP11-381O6
HDC
LRCH1
LEO1
SCNM1
JUND
Sep-09
GNE
RPL7AP34
ZC2HC1C
ENDOV
PAM16
UNC13A
ZHX3
ARHGEF26-AS1
GNA11
CLCN4
NALCN
RP11-74J13
PIGR
RP11-325L12
MAN1B1
CTD-2083E4
NEDD8
STK33
TNFRSF1B
AGXT
CCL20
ANKRD20A3
COIL
LYPLA2P1
INPP5E
TM4SF5
DTNA
NOTCH2
FGF10
C6orf1
LAYN
SRP14-AS1
NDUFA12
TSSC2
VNN2
RP11-10C24
ADAM20P1
CDK6
CYP2A13
CST1
DDX52
RP11-57B24
ATAD3C
ABCF1
ACSM2B
NEUROG1
CTD-2545H1
RP4-594A5
NDUFV2-AS1
TCTN3
AP000265
RP11-611O2
NPHP1
IFITM2
RAPH1
SCYL1
AMFR
TXNRD1
UBA52P8
CTD-2017D11
MAGED4
RAB11FIP4
IFT80
TMED7
PI4KB
RPL21P99
RPS6KA3
ARF1
CTC-523E23
GUCY2C
FRZB
AURKB
DSCAS
C2orf27A
RP11-513G19
ETFDH
RP11-15J10
AGAP2-AS1
GPAA1
ZKSCAN3
RP4-706A16
DCAF4
LDLRAP1
C17orf77
ZNF699
AKR1E2
HCN2
POU2F2
PLSCR3
GEMIN5
GTF2F2
MPC2
TRIM16L
F11R
RP11-304L19
LINC01085
TCF21
SDHAP3
REG1A
WDR45BP1
TRIM34
MSL3P1
RRS1
RP11-44F21
EXD2
KCNK10
LINC01158
EGFL6
TNFSF13
RP5-877J2
SLC16A6
CTA-228A9
PPP3CC
ZSCAN22
PELI1
NELFE
HEPHL1
RPS15AP1
NUP50
DCP1A
RP11-525E9
ACOT12
ENTPD3
MPC1
MSX2P1
MPZ
ANKHD1
CNTN4
MFN2
RP11-723J4
SCNN1D
DEFB1
HIST2H2AA3
NBEAL2
AL590762
NPIPA7
RP11-363E7
CYP4B1
RP11-701H24
NCKAP5L
SDHAF1
FNDC3B
AC093901
RP11-288C17
F8A3
PRSS2
ZNF573
UPK1B
ABCB4
EIF3M
RGS9
PRSS1
LARP1
EGFEM1P
AP4E1
RP4-728D4
H1F0
RP11-420L9
SUPT20HL2
XKR7
SLC25A6
SCFD2
HOOK2
GPS2
NRROS
SLC16A1
NPM1P35
CDC6
RP11-297L17
RP11-809N8
ADH6
CTD-2240E14
DAB2IP
RP11-522B15
CCM2L
AC087294
RP11-403P17
RP11-319F12
RP11-401L13
RP11-557L19
TSC2
LINC01197
AC010468
CTC-250I14
GABRP
CD22
ABHD17B
SLC52A3
BLOC1S4
CYP2F1
DOCK5
UGT1A3
C17orf100
FAAP20
RP11-254F19
BSPRY
HNMT
NLN
RP11-203H19
MRPL45P2
MAOA
IGSF1
H2AFX
RPS29
KIAA1524
ACAD8
GABARAP
ELOC
MCFD2
NT5E
CD300LF
HDHD5
OSBPL3
BCLAF1
MUC3A
CASP7
RP5-903G2
ZNF846
LMLN
FGFRL1
BCL3
LETM1P2
ADORA2B
PI3
LINC00242
RP11-730K11
MSRB3
REXO4
MED4
AP1AR
RGS20
TMED3
ARPC4
ARL6IP5
SLC25A23
FGF1
BTBD17
FAM20C
LDLRAD1
NPM1
CGB7
CPNE9
C1orf131
RP11-629O1
C8orf37-AS1
SLC19A3
DNAJC14
AC083843
AZIN1-AS1
CLN5
RP11-576I22
ZBTB7A
ARFGEF3
RP11-231C14
SEMA5B
SPATC1L
ARPIN
JPH3
GPR176
CLEC2B
TXNRD2
RP3-347M6
ZNF106
MS4A10
NXF5
MRPL2
ZNF367
RP5-1092A3
DKK3
AMIGO3
GPR63
SOD3
TTC28
PPARD
PLCB1
SLC35C1
ZNF287
RFPL1S
AGGF1
RP11-350N15
TCF4
DGCR14
CALCOCO1
KIAA1468
SHROOM2
CES4A
TRAM2
LINC00622
C4orf3
RP11-909N17
GLIDR
RPS6KA4
RP11-185E12
NPIPB9
MTURN
RAB37
LL0XNC01-240C2
SI
UNQ6494
RP11-496H1
RP3-486I3
RP11-287D1
ARHGAP27P1-BPTFP1-KPNA2P3
SUGP2
GATSL2
CAMTA2
PABPC1P3
RP11-21K12
SLC15A3
SMARCC2
PPP1R1B
CTD-2544N14
B4GALT4
RNF19B
LBP
SLC13A2
CCSAP
ZNF250
ABC12-49244600F4
BCKDK
KLHL20
SGPP1
PLA2G1B
PRR5L
RP4-635E18
RP11-154D6
ZNF836
NUDT18
RP11-90H3
SATB2-AS1
RP11-454F8
ITGAD
TEAD1
AC004540
SPRY3
DNAJB11
ZNF235
ZSCAN5A
SYS1
RP11-996F15
LL0XNC01-250H12
KCNMB2
TATDN2P2
RPL23P2
RP1-278E11
SACM1L
TFCP2
TEN1
PLEKHM1P1
LASP1
ECSIT
CTD-2659N19
TAX1BP3
USP49
STOML1
EIF3G
TMEM171
COPA
RXFP1
RP11-92K2
MPPED1
RP11-506H21
FAM212B
PKP3
VPS8
RP11-95H11
CTB-1144G6
CSRNP1
SERINC2
TREX1
CEP83
DRC7
AC099684
DRAP1
EFCAB2
MYOZ3
TRGV4
RNF34
NEIL2
BAG3
FAM168A
RP11-332J15
PCYT1B
MTND6P24
ESYT3
C1orf52
LA16c-431H6
BCL11A
CTNND1
CPAMD8
EPOP
HAUS3
KCTD12
RP11-231E6
IRF2BPL
SETD1A
AC019349
CDC37P2
NME5
PRSS51
ZNF703
GPAA1P2
ASPSCR1
RALGAPA1
C3orf67
C5AR1
ETV3
TMEM52B
ACTR5
ATAT1
RP5-899B16
TIGD4
GRASP
RP11-104H15
GLCCI1
FAIM2
RP5-1024G6
PFDN1
MRAS
SRPRB
Sep-06
ATP10A
RP11-86H7
EEF1A1P3
HOXB-AS3
RP11-13A1
C21orf2
AC019097
TRIM17
HULC
CCDC61
BRCA2
RP11-453E17
NOX5
AHSG
CCDC93
SNN
DTYMK
INHBC
ILKAP
RP11-46E17
CADM1
ESX1
RP11-498C9
NSDHL
CTB-180C19
C4orf36
RP11-348H3
CWC22
CDNF
TRIM9
GTF2H1
RP11-778D9
ZNF638
RP11-449L23
RPL5P28
OST4
ZNF283
TRMO
WASH2P
GS1-251I9
AC027612
CNIH4
INSM2
VTRNA2-1
ZNF761
JAGN1
SUV39H2
APOH
MTM1
TDRD6
PDF
ANKRD26
PRRG4
RRP9
M6PR
RP11-351A11
TMEM104
AGT
TRAPPC6A
ARPC2
RP11-334A14
CTD-3080F16
TNK2
ZFP2
CDR1
CTD-2368P22
RP11-830F9
TMEM214
BAIAP2L1
RP11-345K9
RP3-483K16
AZGP1
NLK
CYP2G1P
NORAD
SUN3
KLF14
ADAP1
ETV3L
TUBD1
COL10A1
DPY19L1P1
GOT2P3
VAX1
LRRCC1
RP11-347P5
RP11-370B11
CPN2
GEMIN8P4
INPP1
SETD1B
RYR3
ARSG
ZCRB1
TMTC4
MEF2A
RP11-728K20
ATP6V0A1
ZNF30
OR5E1P
KLRG2
OTP
KDM4D
RP11-482H16
RP11-266J6
RP11-148K1
FOXB1
RP11-530N7
RP11-128L5
USP3
ZNFX1
PDE11A
SFXN4
NEURL3
RP11-592N21
ADAMTS18
RCN1P2
ULK4P2
RP11-502I4
HTR3A
DUSP11
CASC4
TTLL6
SLC16A8
XBP1P1
PARPBP
SEC31B
CPQ
RP11-588H23
PTHLH
CKMT1A
CTC-471J1
CHRM3
RP11-278C7
LINC00887
ZNF664
AC000403
ZFR
WDR53
ZNF20
GUF1
GAS2L1
RP1-161N10
HOXA9
SMNDC1
MANF
USP1
CTB-50L17
CTC-273B12
CXXC4
RP11-46A10
C9orf172
AP000925
TBCCD1
LINC01370
RP11-431J24
NPIPA3
XPO5
BCL2L11
LYNX1
ZNF264
FAM151A
MYADM
CARMN
LINC01841
GLTP
CYP51A1
GTF3C3
VIPR1
ALOXE3
SLC7A10
JAM2
ZNF837
CEP128
JMJD7
IFNGR1
MYH11
LDOC1
TMA7
EDA2R
FABP3
NXF1
SRC
SEMA4F
TAF2
MRPL52
OPALIN
RP11-417L19
ASS1P12
PITPNC1
LSM3P3
ZFYVE27
RP11-316M1
AP001372
SMN2
AMDHD1
SH3GL3
SLC25A5P7
ZNF704
LINC01106
RP11-278A23
PRMT7
TPTE2P5
IL21R
HHIPL2
PPIE
MAP2K4
SH3D21
RP11-365H22
SLC30A1
MGARP
LRRC42
RP11-631N16
RP11-351C21
TMEM51
NEK8
FDPSP8
ALG12
SH3GL1P1
STX16
PRSS16
ESCO1
TCP1
RP11-177B4
XXbac-B444P24
DDAH1
PSPH
RP11-640I15
ARHGAP17
RP11-1151B14
CHRFAM7A
MORF4L1
PCDHB13
SDCBPP3
JARID2-AS1
TMEM165
RP11-670E13
DBH
PCDHA13
RP11-392P7
DUSP23
KIF26A
PDE4DIP
NPIPA1
RP4-791M13
PPP2R1A
NBL1
RP4-584D14
MMEL1
RGR
COX7A2
C4orf19
SHC1
MIA2
RSPH6A
CTD-2501B8
RNF10
RP11-1012E15
LHCGR
FAM58A
KIF20B
MROH1
RAPGEF3
THOC5
RAB24
RP11-582E3
NUDT17
XKR5
SHANK2-AS2
KRT6A
PIK3CD-AS1
TES
PAMR1
EGFL7
EDRF1
CROCCP4
KCNMB1
RP11-216N14
AC012442
MOB1B
KAZALD1
PGM1
RP11-175B9
CSPG4P11
TOB1
LINC01836
KLHL36
CEP152
URAD
EPC2
RP4-756G23
ZNF343
CEBPG
ADAMTS1
CYB5R3
DND1P1
MAMDC2
NOP58
ATP10B
XXyac-YX155B6
TEPSIN
FAM96A
TMEM35A
AP000347
FBXL19
DNER
BAD
CASC19
RP11-326A19
NUP133
PCED1A
DEK
CTU1
KRBOX4
SSU72
TMEM63C
PCDHGC4
CEBPB
TMEM140
RP11-158L12
ZNF311
CARMIL2
GALNT9
RFX2
SIGIRR
RP11-196H14
RP11-876N24
RP11-225H22
TNFRSF11A
SULT1A1
ABCA1
CTD-3199J23
RP11-697E2
GPR68
RBMS1
BRWD1-AS2
AOX1
ATM
AADAC
RTL1
ZNF460
ZNF782
TMEM258
RTKN
CYBA
IPMK
TMEM177
FAM110A
RP3-391O22
ARL8A
RRN3P3
RP11-47I22
FRY
MS4A18
LINC01468
PLCG1
HSPB2
EML2
ZNF407
ADNP-AS1
PKDCC
RP11-80H5
RAB18
AC139100
RP11-114F3
PRDX6
MYBL1
CLRN3
LINC01146
SRSF4
HNRNPC
RP11-428L21
KLHL26
HOXD4
RNF8
SGSM2
CSPP1
ARHGDIG
RP11-422P24
PLCH1
BBOF1
SLC26A10
RPL36AP53
DSCAML1
PROX1
AE000658
RSPO3
TMEM150A
RP11-154H23
FBLN5
TRIM2
IPO8
YIPF2
FXN
PMEPA1
FOCAD
HERC3
LINC00323
NBPF9
HCFC2
THEM6
MUSTN1
LDLR
HPS1
CKAP5
AC005754
RP11-4O1
AC009948
RP1-274L7
ZNF117
ZNF555
CLN8
RP1-154K9
PRMT6
RGL3
CMTM5
CSNK1A1L
EEF1GP7
RP11-532L16
RELB
RPLP0
LINC00607
RP11-147L13
HACD3
LRRC19
RP11-667M19
TTL
RP11-121C6
ACTRT3
SNX25P1
ARRDC1
MNAT1
RP11-567L7
WDFY1
TRA2B
HAMP
TOP2B
CAPN13
POLR2L
MLIP
ABHD16A
AMACR
OMA1
RWDD2B
MGAT4A
NPHP4
RP11-250B2
MDP1
INHBB
CTD-2514C3
PELP1
FAM138A
EXTL2
ZNF807
EIF4A1P7
BAX
ANGPT4
TRIM11
RP11-475C16
SLC9A5
RP3-497J21
RP13-210D15
RP11-981G7
BOLA1
CTD-2619J13
RHOU
ZXDC
ITSN2
PPP4C
NBPF20
USP39
CTDSPL
SEC22A
PTK2
RP11-806O11
MTERF3
DCUN1D5
RP11-603J24
ZNF132
RP11-375N15
GORASP2
ZNF737
RP11-151N17
ARHGAP4
RP11-700H13
C8orf59
GUSBP11
RIMBP2
TMEM14B
XCL1
URGCP
ERGIC3
ARHGAP36
HIGD1AP1
LINC00116
CLDN5
STRA6
LAMTOR3
DUOXA2
LINC00525
C7
LINC01238
CTC-360G5
ERI3
DSTYK
RP11-9L18
CTD-2265O21
PLXNA1
ANKRD50
UGT2B15
HSD3B7
RP11-158H5
C1RL
USP35
RP11-749I16
PTPN18
RP13-895J2
URB1
AC016644
TACR1
KRT8P12
RP1-317E23
RP11-219B4
TEX15
RBBP6
RP11-879F14
FAM185A
FAM83B
GTF2H5
TOMM6
PSD2
RP3-525N10
MYH4
SNHG12
RP11-468H14
LPAL2
GNG4
SEC16A
PLIN4
RP11-311C24
ZNF732
CENPH
EML5
TRMT10C
CTC-260E6
GUCA1B
AZGP1P2
CTD-2027I19
BACH1-IT1
POU6F2
ANKS1A
RP11-568G11
RINT1
UBE2D3P2
DYNLT1
F7
XBP1
RP11-493E12
VN1R83P
PEX1
ISOC1
RBPJP5
NENF
CEBPA
ZNF335
CTD-2306M5
BCCIP
CTD-2540L5
CHCHD2
MRGPRF
CHMP7
DSCR3
COL5A2
RP5-1047A19
SNORA48
GPAM
RP11-192M23
NID1
RP11-24M17
MAN1B1-AS1
NAP1L1
AC007256
ZMYND10
MLST8
GLIPR2
NUPR1
ABCD4
AP000320
COL4A3BP
ADAMTS10
HCG11
GIT1
RPL18A
RPS5
KRT86
EMG1
MYL12B
MRPS7
BAG5
TRIM68
LRRC9
ZHX1
NACC2
EPHB4
LINC01562
ACKR1
MAPK6PS3
ATP8B2
UCMA
SKIL
SLC39A6
NDUFAF1
PAM
SRBD1
EIF2S3
AC004692
IPO5P1
PRDX4
SFXN2
HIF1A-AS1
DUSP8P5
LAMTOR2
RP11-536C10
SLC38A6
DNAAF2
XPOT
ARFIP1
TIMM8AP1
CACNB1
NBAS
G0S2
SLC2A1-AS1
SMPD4
PPP1R3F
RGPD4-AS1
INA
CRADD
CHGA
GTF2F1
TIMM17A
N4BP2L2
PRPF4
TTF1
ZNF649
SLC6A3
TUB
PRR3
ZNF439
RP1-34B20
RP11-335O4
PCDHGC5
BRD9
ZNF675
ZKSCAN5
CRYZ
OTX2
C9orf78
ERVH-1
RECQL
ARHGEF4
IGF1
KCNJ2
POF1B
RP11-45A12
RBMX
PDSS1
NRF1
RAB3C
RP11-679C8
ZNF587B
MTND2P32
SLC3A2
RP11-807H7
SLC24A3
CTD-2555C10
ZFX
SIPA1L1
SEC61A2
RPL23AP20
RP9P
TSC22D4
LDB1
TMEM160
FAM129C
AZIN1
C8A
FILIP1
HOXD10
SHC4
POLM
C10orf91
MYO1E
AC010761
TFIP11
CTD-2228K2
CCDC115
RP11-278L15
ANKRD13B
HLCS
ARHGEF26
TRIM16
SERTAD2
CARM1P1
RP11-330L19
LINC01124
AC005083
USP17L2
ZNF831
RP11-85K15
THNSL1
WDR46
C14orf105
PKN2-AS1
CTB-14A14
FHIT
RPS18
CDC20
BEX2
XXbac-B476C20
HOXB4
RPL5P11
RP11-390F4
AC004471
FEZ2
CCDC117
RBM33
NELL2
SERPINE1
LAIR1
PTPN12
DOCK7
HCG18
FAM156A
RP11-704M14
SLC4A10
ZNF500
TRMT1
CNRIP1
PRSS33
NFKBIZ
DMBX1
RPS6KA5
DDIT4
SNRPD3
CRELD1
SERTAD4-AS1
MBLAC1
ZNF800
GOSR1
DLSTP1
PHF20
RP11-399K21
LIN54
TM4SF19-AS1
ACE2
MS4A6A
RASSF2
RP5-1039K5
RP11-446E24
CYB5D1
RP11-139H14
TMEM200A
RPL12P6
RP11-1140I5
TMEM45B
HIKESHI
RP5-940J5
LYRM1
LRRC2-AS1
TMEM167A
MANEAL
TMEM262
CTD-2005D20
SYNGR1
WNT2B
NPC1L1
CCDC144CP
FAM187A
NSMAF
RP11-98D18
CFD
GOLGA8B
AADAT
EPDR1
SEC23A
OR1F1
STEAP3-AS1
IFT74-AS1
BTN2A2
CHMP2B
LIPN
OVCH1
HHLA3
NDUFV3
RPL15P3
VDAC3
CSDE1
ATP8B5P
GALNT6
TARSL2
RP1-228P16
RP11-129M6
AL133243
AF230666
RP11-261N11
SKAP2
KLK10
SP1
RSL1D1
NCBP2
TUBB4A
HIPK3
NUBPL
PRODH2
GLP1R
CTD-3193O13
KCNA5
RP11-677M14
LINC02111
OTX1
BEND6
PSMG3
MYLK-AS2
C1orf53
INPP5F
EPPIN
FARSA
RP11-102M11
NR1D2
NOL6
RP11-609N14
CFAP36
RP5-1112D6
CH17-262A2
TAP2
SERPINA4
RP11-545E17
PDE9A
ZCCHC24
ELL
CLDN12
CUL4A
SLC25A29
PPP2R5A
SRSF7
ZDHHC17
RP11-6N17
CMSS1
SPDEF
HOXB7
ZNF217
CH507-254M2
PTPRJ
PALM3
TMTC3
CTD-2349P21
APPL1
NFKB1
PCNT
LINC00942
HAVCR1
FBXO32
EME2
GPATCH8
RP11-105N14
MCM2
RP11-17A19
LRRC75A
PLEKHG4B
TIMM21
KCMF1
RP1-69D17
UGT2A1
RFK
PLK2
EID2B
CTDSPL2
TMLHE
MZT2B
RP1-302G2
RPLP1P11
KRT7-AS
RBM4B
TRIM8
SPATA46
RP1-43E13
RP11-65L3
RP5-908M14
RP11-401P9
DHX35
RP4-669L17
RNF152
MAP3K3
ZFP30
RPL23AP10
ZNF480
FLJ22763
PPARG
HOXB9
CTD-2369P2
PSMB4
PAPPA-AS1
CD8A
UQCC2
PIP5K1B
CASP10
SRSF5
CREBBP
PTCD3
HNRNPUL2
USP20
FAM182A
FUT4
EIF4E2P2
RP11-102L12
CTC-492K19
SLC35F5
SPCS2P4
ARL2
USH1C
CRTAP
LRCH2
AC010226
PPP4R1
PRKAR2B
WSCD1
RP11-756P10
AGO2
MPST
EIF3F
NKPD1
PAXIP1-AS1
SLC29A4
DIP2B
CTD-2555O16
LAP3
CERS4
RP11-1379J22
ZNRF2
COX7B
PRKCZ-AS1
RP11-436D23
AC005606
RPS8
PPP1R14B
RP11-78J21
DTWD1
DMRT3
MROH6
GNAS
PCDH15
CCNA2
CBWD7
MT1JP
AKTIP
SLC25A21
LINC01630
SCGB3A2
AC004158
GPRC5B
NCKAP1
SOAT2
CTD-2611O12
HRAS
ZNF790
ARV1
STK32A
SLC17A1
MYO1H
CARHSP1
SHB
GPR162
EPB41L3
LUC7L
HAUS1P3
RCBTB1
CPT1A
RP11-510N19
HS3ST3B1
CASP4
SPATA2
ARHGDIB
CADPS
MBL2
NTNG1
CTD-2301A4
FAHD2A
ETNK1
CCDC96
TWISTNB
SPDYE10P
LINC00704
BEND4
AC114803
C2orf66
GNAT1
RP11-463I20
SFMBT1
ZNF593
PCDHB1
RP5-865N13
RPS10
TIMM44
UBE2B
RP11-755B10
DEAF1
PKN1
STEAP3
POLE
SETD5
RAC1P2
C16orf54
AUH
KDM5A
CHST13
BRF2
ATP13A3
RP11-497H17
ZFHX2-AS1
PCDHGB4
MMRN1
CYYR1
NDUFS7
CASP2
DENND6A
FYCO1
PSTPIP2
AC090286
AL121578
GPR89A
IDH3A
SLC27A5
CXCL3
GALNT15
CAPN2
ATF5
CHADL
TAF1C
RP11-497H16
LUZP4
RP11-455I9
IRX2
C1orf159
ZKSCAN1
TBX2
NDST4
PANO1
TMX2
RP11-452L6
MCC
LRP8
C12orf10
MTMR3
RP11-597M12
DERL1
LRRC41
NTNG2
FCHO2
MOBP
AC074117
SDCCAG8
SNORA73A
AC007292
HPX
AC073464
UBE2J1
GLYCTK
PNMA6B
FCGBP
RORB
GABRB2
RP11-66D17
KCNC3
MCOLN2
RP11-404G16
UBTF
MYO15A
DNAJA4
GNG7
SLC39A10
CREM
ARID1B
CCNB1IP1
RPL12P11
RP4-693M11
KATNA1
AP4S1
NDUFAF4
TNXB
RP3-522J7
NAPA-AS1
MINDY2
ZC3H14
MTMR12
TSNAXIP1
RBM45
TMEM87B
NCBP3
TTLL4
RNF38
SMAD5-AS1_1
SUGCT
DNAJC4
TCAM1P
CTD-2002H8
RP11-266K4
ZNHIT1
ERAP2
SLC30A3
MCAT
CACNA1F
AGTRAP
SOCS7
PMS2
RP13-582O9
S100B
NOS2
TMED4
USP8
RP1-37N7
TUBB8
KSR1
ZNF827
IL1RN
AC093495
PVRIG
NFU1
ACBD5
GTF3C4
PECR
DCTN5
ZNF628
RDH5
RP11-391M7
ERCC6L2
SERTAD3
MYCN
RP11-317B7
RABEPK
MCTS2P
RP5-981O7
PSMB9
NALCN-AS1
RP11-826F13
TMEM99
THAP5P1
DNAJC22
RP5-1125A11
VRK1
PROX1-AS1
RP11-214K3
C6
C1QTNF12
GRK2
ECM1
CDC25B
UBL5
RP11-70D24
TRMU
PTMA
SEC24B
TM4SF4
NECAB1
DLEU1_1
MRM1
RP11-333E13
MESP1
RP11-504A18
ETV1
COL27A1
RP3-425C14
PHTF1
TEX264
HMGN2P5
NUP188
IL27RA
HLA-B
AGXT2
SCAND2P
LINC00664
RP11-999E24
RP11-676M6
KRT8P33
FGFR3
KPNA4
MLLT1
AGL
FAM32A
IQSEC2
NF1
TIMM8BP2
USP28
DNAJC19
SOX10
C12orf76
GRM8
CDC45
RP11-863K10
MAPK6
RP13-942N8
USP51
PPP1R14BP3
CDK13
TMEM209
CLN6
TBX22
HLF
MRPL43
PTPRA
RAD23A
RP11-317B17
GJB2
PHC1
ZNF202
HSDL2
USP12
CLEC4A
SLF1
RP11-363N22
DNMBP
NBR2
SCARF1
ZNF112
ADGRB2
LGALS8-AS1
TRAK2
RPL14P1
RP11-650P15
RPP38
VPS37D
PEX11B
CTA-360L10
ATP1A3
RAB3IP
RP11-176H8
TNFAIP2
ZCCHC8
ADAM18
RP11-429P3
INTS6L
ILF2
C1orf216
ASH1L
CASP6
SLC4A8
AC124789
MTMR14
HINT3
RP5-943J3
ALDH1A3
IKBIP
PHKB
ADGRE2
RP11-473M20
AC016739
KLK7
LDHAP4
RP11-148O21
P3H2-AS1
ART5
CCDC171
GRAMD2
NCOR2
RP11-133N21
SEPT7-AS1
GUSB
SEC14L1P1
SPATA2L
STK39
SELENOW
MRPS31P5
COLCA2
PISD
IKBKB
KDM4A
RPRM
HGSNAT
FXR2
SLC6A15
RP11-61E11
FGF14-AS2
NUDT16L1
PCP4
RP11-517C16
THRB
TFAP4
CTD-2540B15
RPS3AP47
ARNTL
CTD-2587H24
DCHS1
RP11-546J1
COL14A1
TRIM26
VDAC2
C1orf112
OVOL1
IRGQ
TRPC1
FAM83H
RP11-535M15
EXOSC2
RP11-110J1
TLR3
NR2F2-AS1
IL12RB2
ACKR3
RP11-946L16
CAMK1
SNX1
RP11-201K10
RP11-787I22
C9orf69
TBP
ZFAND4
HSPA2
RPL3P2
NCOA3
TIMM9P2
NUFIP1
AC111200
MAPK8IP2
GRWD1
RP11-613M10
SMCO2
SLC45A1
LARS2
WDR89
ACBD3
MEX3C
SLCO6A1
RP1-152L7
PMS2P6
RWDD2A
IL11
DBIL5P
ANKRD16
GIMAP4
AC010642
MIOX
KCNK15
CLEC4D
DVL2
TTC8
ZNF793-AS1
AGA
[truncated: 4,589 more rows]

## Sheet: 7
MCTS1
FAM53B
PORCN
ARHGEF5
CLDN10
ZNF429
GSPT2
ZNF267
TMEM254
BAZ2A
HOXD-AS2
WASF3
ATP6V1B2
NPM3
MLIP
RP11-841O20
NDUFB4P5
EIF1
ERCC2
NAT14
LILRB3
HOXD8
RP11-613M5
ZNF829
DIP2A
ACTR2
XRN1
ILDR2
RAP2C
POLR3D
CSTA
LRRC29
CAPN12
IRF7
PGAM1P11
CCDC114
CFAP206
RBM34
COPE
MAP1LC3B
TLK2
DOK6
RP11-1017G21
ZMYM6
RALGAPB
WDR18
KLHL29
CDK10
RP5-877J2
ZNF615
GPC5
RP11-707G18
LONP1
CD2AP
ABHD14B
AGMAT
FAM65C
CA9
FTH1P15
MIF
AC097721
P3H2-AS1
STX2
RP11-61A14
STAG3L4
PLPPR3
TDRD7
FDPS
RP11-95O2
LIF
KCNN1
CTD-2369P2
PRRT1
RP11-147I3
ALKBH4
MRPS24
CMSS1
C11orf95
HOXD4
SAP130
TMED3
RP11-11N9
C5orf56
CYLD
ARHGAP44
SSU72P1
KCTD14
MINK1
YWHABP2
ADAM10
CLDN5
RP11-345J4
ENDOG
RP11-503C24
RP11-146I2
PTMS
RP11-710C12
EFCAB2
RP11-888D10
AUTS2
GPSM1
HEXA-AS1
OSBP
TMEM39B
ECSIT
COX18
GTPBP10
ADAMTS7P4
CSTF1
BAG2
CTD-2267D19
FGF13-AS1
NKX2-3
PBX2
THEMIS2
RMST
COL4A5
MCFD2
SLC5A6
JAKMIP3
TRA2A
ZMYM1
CTD-2135D7
TTYH1
CDYLP1
NFKBIE
MTSS1
LRP2BP
SPTAN1
RP11-307O13
PRSS51
TRNP1
ZFP90
AQP5
DYRK2
MYO5A
VDAC1P8
PET117
HES5
RP11-712B9
SART3
PPP1R3C
DSCC1
RPL3P7
ZCCHC7
TMEM256
FIBIN
CTD-2116N20
GCNT1
RP11-381E24
PDE4D
COG5
ZFYVE19
BRI3
SSBP2
BRD7
RP11-21G15
DARS-AS1
RP11-379B8
TTL
CDCP1
FAM110A
BTC
MSMO1
LINC01602
RGAG1
MCPH1-AS1
RP11-430C7
SLC1A3
LINC01006
RP11-247A12
UBE2G2
NOXRED1
ORMDL2
SNORA63
RMDN3
RNF217
CTD-2015B23
PTCD3
CRYBG3
H2AFX
CYHR1
SIX1
TMEM130
ATG9A
NECAB1
RP11-466F5
SNX18P2
PLXND1
CASP8AP2
ZBED5-AS1
PHACTR1
SCARF1
GJD4
GGN
PCDHA12
CTU1
ACTR10
RP11-797J4
SNORA53
ATP13A2
DNASE1L1
PLK1
CHCHD2
PPP2CB
MEN1
TNRC6C
TNXB
BRSK2
CHST13
EFNA3
EPOP
RP11-21K12
CYP27C1
KSR1
VAV2
RP11-408B11
RP11-102L12
CTC-435M10
STEAP2
APOBEC3C
CCDC144NL-AS1
TNIP1
RP11-316M1
DNAJC18
SLC16A9
NKX3-1
RP11-603J24
PPTC7
RP11-488L18
BRD3
LMLN-AS1
DOCK9
GRM7
SREK1
AQP7P2
DDX39B
IFITM2
ITK
PSEN2
HOXA6
RP11-626K17
RP4-635A23
RP11-730K11
C2orf72
NXF1
CRYGN
CICP4
NGLY1
SZRD1
ULK4P1
CEP83
MCM2
CCT6A
CTD-2368P22
ORMDL1
BSN-AS2
RXRG
YME1L1
NFX1
CAMKK1
PDZD7
KLK10
FAM234A
CTD-3051D23
RPL34P34
CIR1
CTC-492K19
ZNF137P
C1QTNF4
ESYT1
UBFD1
TBL2
ATP13A3
TBCEL
ACSS3
RP11-33B1
HOXA9
C2CD2
THTPA
MED11
DCAF13P2
PCYT1B
GPR63
RP11-102M11
ABCF2
GJB2
RP11-196G18
CSRNP1
RN7SL146P
ZMYM5
RP11-259G18
SCARNA22
WASH2P
ARHGAP17
BNIP3P17
AC141928
KIZ
SATB2
ITSN1
SLC25A6
RPS13P2
DMAP1
RP11-132F7
DCHS1
BTBD11
GALNT9
CTSV
TIGD3
COQ4
OGFR
SHC4
CERS4
CREB1
ODF2L
CNTNAP1
ANKRD13A
AC114808
PGAP2
RASAL1
FMO4
RP11-218E20
SMIM1
C1S
TTC28
RNF4
ALDOA
IRF3
RP11-138C9
VIM-AS1
SLC2A1-AS1
RP11-5P18
TBC1D3C
ASB11
ISOC2
SMURF2
RP1-149A16
TEFM
FAM86C2P
EEF1D
ZBTB38
GNAI2
CTC-296K1
CTD-2555O16
AKT3
UBXN11
WAS
BMP2
GTF2A1
PLD6
RP3-347M6
XXbac-B444P24
RP1-102E24
RAB33B
GGH
CRYAB
SLC8A1-AS1
RP11-649E7
PTP4A1
AMIGO2
SIK2
PDXDC2P
AQP11
RP11-388C12
GPR50
RP11-445F12
NCBP3
TBCD
RP11-629O1
CRB2
RP11-147L13
PLXDC2
BTBD9
ZNF740
POLE3
NUDT8
CTD-2340E1
POM121B
RNU1-106P
TGFBRAP1
STN1
SOX10
ULK4P3
PIGX
TMEM41B
TAF1D
WASHC1
TUBG2
RP11-96D1
LRP11
LIMS4
LINC01114
MSX2P1
ODF2-AS1
PSORS1C2
OXA1L
BZW1
IKBIP
COLEC12
IRX3
KCNB1
UBA2
DMRTA1
NR3C1
RP1-80N2
CXADR
MED30
AC000032
AC016739
CD200
ZNF821
DUSP28
C1orf123
DNAH14
PCDHGB9P
L3MBTL1
RRP7A
FGF7P3
EXTL2
SPAG16
CTD-2349P21
PANK2
FOXD1
FYB
SLC30A4
BTN2A2
NPIPB8
ACP7
ZBED4
RP11-156P1
RPL3P4
EPHA3
CREB3L4
ST14
SULT1A1
EXOSC3P1
RP5-1184F4
INTS13
NOX1
PEX19
RP5-1107A17
COQ8B
GPR107
CASP7
UBE2D3P2
ZNF733P
RP11-49I11
BLVRA
RPUSD2
MKS1
HIST1H3F
PTGES
NIFKP6
CTD-2555C10
AC024592
RPF1
METTL22
PGBD1
STPG3-AS1
NKD2
CCNYL1
FNDC3B
DDX47
ZDHHC8
ADAMTS10
RP11-325L7
GDPD3
NDUFB6
CREM
CALN1
IL17RD
GOLGA6L4
RP11-16E18
TBC1D26
RP3-486I3
RP11-266K4
CTD-2186M15
SIMC1
GNL2
CHMP2B
SPI1
TMEM136
ZNF462
GJB1
ADAM17
DFFBP1
NDUFV2-AS1
AEBP2
TMEM219
TMEM198B
TUB
KIAA1324L
AC007405
RP11-122K13
GUCY1B2
BAD
DDX55
CTC-260E6
PROX1-AS1
PHACTR2
BTBD1
STMN3
RHO
ZNF621
AMIGO1
HMGN2P5
CKMT2
CNTRL
CYP4V2
RP11-350G8
KIF13B
RP11-392A14
CTC-436P18
KLF14
SNORD3B-2
GPR108
ARRDC1-AS1
KIAA1549L
IER2
SWSAP1
FAIM2
IFITM1
YBX1P1
SPG20
MID1
RP11-723O4
RP11-67L3
RNASEH2C
SMN2
GSAP
RP11-131L12
DGCR14
PMEPA1
TAF8
DLGAP5
RCN1P2
RP11-50I19
CSRP1
FAM110B
MDK
F8A3
SLC27A5
RPL10A
CTD-2083E4
C4orf19
SERPINB8
KIAA1024
E2F1
PRR15
MYO19
FZD2
TBX22
ZNF768
SLITRK6
RP11-235E17
VAMP2
BTAF1
CMYA5
ST8SIA5
NUP98
CENPK
WDR17
SLC2A6
TAB2
RABEPK
PDCD2L
ERC2
AGTR2
COLQ
TLE1
CYP2C8
KATNAL2
RP11-757G1
MAPKBP1
OPN1SW
PARP14
SLC20A1
GSTA4
C14orf93
BAK1P1
SDR39U1
POU3F2
MEX3C
NEU3
SHMT2
ABT1
OTUD4
AC108479
CCDC43
RWDD3
ZNF724
RHOQ
TMTC1
ARMCX3-AS1
AMPD2
OTOL1
CNMD
FAM91A3P
EDRF1-AS1
PCTP
FAM217A
MEGF9
TSPOAP1-AS1
RPSAP41
CTD-3193O13
BRINP2
RP11-89H19
MAPK8IP1
CTD-2527I21
RPS27
EMID1
HSPA1L
MIS18A-AS1
SNCAIP
DTWD1
RP11-425A6
PDE12
ZNF202
PIH1D1
CTD-2647L4
MTMR7
MCTS2P
ARHGEF40
EFR3A
PANO1
RP11-572O6
C2orf68
CALML4
ZXDC
CETN3
ZNF461
ZNF408
RP11-351I24
CYSTM1
CTD-2012K14
RP11-438C19
RP11-151N17
CCR4
CTC-429P9
NBAS
H19
RP11-749I16
CEMIP
FLNB
PKD2
RP11-308B5
GALNT15
LINC01638
INA
RP11-596D21
SUMO2
RP11-460N11
ATP6AP1
NKPD1
BCL2L2-PABPN1
SLC25A27
DOC2A
CNIH4
PQBP1
CCDC103
TMEM102
SLC44A1
LINC01106
RP11-449L23
CDH11
NOL9
HOXB9
ENPP6
VAMP5
TNFAIP8L3
LINC01885
POLR3K
ARAP1-AS1
RBM39
ARL17A
MOB3C
SEC16B
LINC00667
C16orf52
ZNF804A
CNN2
TMTC4
SNHG21
SWI5
MTHFR
AC019349
RP11-15L13
METTL21A
LIMA1
FBXL22
RPL18A
ZNF480
RP1-152L7
PCP2
HTR1A
FOXS1
MUL1
C6orf141
PEBP4
NBEAL1
MRPL16
SLC30A3
KCNA2
EXOC8
SUMO1P3
WDR81
ARSB
PATE1
SNAPC5
AGBL5
SLC35G1
FERMT2
TLR6
UNC5B
RP4-800G7
RP11-707P17
GRSF1
RPS5
DLL3
C1R
MAP9
AC005740
UQCRC1
CCDC152
GRK2
ZNF195
ANKRD18B
CYP2G1P
SLC8B1
OFD1
COPRS
ERICH6B
RP3-523C21
VASH2
APOOL
NUDC
ALDH1A2
BDNF-AS
RAPGEF5
WWC2
OR7E1P
KLF6
STIL
MAGEE1
SELENOM
CCNL2
RUNX1T1
MTA3
DHFR
IL23R
FGFR4
ARL13B
HAND2-AS1
ENKUR
RRH
BTBD10
LINC01123
TOP1MT
LDLRAP1
RHPN1-AS1
EPS8L2
SNHG5
RP11-566K19
VN1R48P
USP26
PMS2P6
PKM
SMG6
ARSF
NMT2
IP6K1
DNAAF1
RHOT2
RPL3P2
PAPOLA
ATG5
RPS7P12
NDC80
ZNF19
AC004453
THRB
RP11-64D24
NARS2
ATXN7L1
PNPLA5
CIT
ZBED5
PARP10
FSTL1
NPLOC4
RP11-119D9
TAF1
TRAPPC9
WWP2
ADAM23
CEPT1
NOL6
DPM1
LAT2
NDST1
ATP5G1P4
CHSY3
CORO2A
WARS2
KLF13
TTF1
PRMT9
DZIP1
SH3GL1
ATP6V1C1
PJA1
C4orf51
SPACA6
OR7E22P
RTKN
FBLN7
NPM1P39
HOXB7
RHOU
PLK4
RP5-1000K24
PRPSAP2
RP11-241K18
CREB3
GPRC5B
HOXC6
RP11-15E1
LINC01963
RASGEF1A
GNRH1
PSMD3
BOK
SUSD5
RP11-996F15
MOB3B
JMJD1C-AS1
CTC-490G23
UBE2D3
DNAJA1
PPM1F
GEMIN6
CCT6P2
ZNF391
TIGD7
ANKRD20A1
SCARF2
AL163953
CRYM-AS1
SERINC5
CEP295NL
TMPRSS11A
RP11-255E6
RP4-535B20
DLGAP2
C7orf31
TXLNG
SNX30
SNRPCP3
SMAD5
AC006116
PRKCA
CWC22
GMPR2
CDCA7
ZNF664
ARFGAP3
CBWD3
PROX1
RP11-395E19
RABGAP1L
STRN3
ARHGAP8
BRAP
ANKRD36
PBX4
PTHLH
FCMR
CDC42EP4
ZNF653
WDR35
NPRL2
RP11-120E11
GNG4
XXbac-BPG32J3
KAZN
GATAD1
DBP
ERCC1
COA4
OXTR
RNF219-AS1
YTHDC2
RP11-709D24
TAF4B
ZNF26
FCHSD1
UBR4
EN2
APLP1
LINC00857
SIPA1L1
PADI2
ACSM5P1
SP1
TEAD1
RP11-196G11
CPA5
RP11-566E18
LHX4
RP11-356C4
STAB1
OTUD7A
CTC-325H20
SEMA6A-AS2
OPLAH
RP11-407G23
NPPA-AS1_2
MAPT
RP11-589P10
ANKS6
RP11-513M16
TPCN2
TMEM14B
AC006160
IGHEP2
CTD-2026K11
GMIP
SUCO
CLCN7
RP11-115D19
TRIP10
RFX8
ACTR3
CRYL1
FAM200B
DYNC1I1
C16orf62
RHBDL1
EPCAM
RP11-44K6
APEX2
TDRKH
HGSNAT
LINC01670
RP11-395I6
CDC5L
AC007277
INO80B
HLA-DMB
ZKSCAN1
ARGFXP2
MICA
RTBDN
ZNF674
SMIM12
PHBP9
S1PR3
NPIPB3
RADIL
PIK3AP1
KIAA1614-AS1
AADAT
POLR2G
BRD9
RP11-428J1
CCDC62
ADGRL3
C9orf129
PCYOX1
RGS3
LIX1
SPCS3
HARBI1
FCF1P2
MTPN
SON
BAIAP2
MESTP1
JMJD6
COX7B
AC009312
AC078899
HNRNPA1P14
RP11-712L6
RP11-110I1
SLC16A1
UBE2Q2P1
SPOCK1
ZNF14
NXT2
PAFAH2
MUSK
ZNF593
LINC01562
EFHD2
NYNRIN
POT1
DNM3
IMP4
PCBP3
RP11-111A22
PRKAG1
HDAC10
RP11-253M7
PYY
CTSK
PCSK5
MRPL21
CTC-444N24
MATN1
U1
RAB43
APPL1
ZMIZ2
NPM1
RP13-512J5
NLK
RP11-532F6
PRPF31
RND2
DTNB
SNRPD1
CCDC9
GMFB
HSPA8P5
FGF14-AS2
LTB
DR1
OAZ2
MPRIP
LMBR1L
LENG1
HINT3
CYB5D2
U2SURP
RPRD2
RP11-290H9
FBP1
RRAS
SPANXN3
KCNA5
TPI1
KHSRP
RN7SL3
WDR86-AS1
ADPGK-AS1
RP11-24M17
TST
RP11-92K2
RP11-304L19
RP11-546J1
B4GALNT3
UHRF1
RPL23A
TUBGCP4
SPATA18
SLC13A3
AC226119
FOXB2
ZNF354C
ELAC1
ABCF1
ZNF333
MRPL28
MTERF4
SRSF9
APCDD1L
ODF2
KB-68A7
NDUFA1
VPS13A
MLLT3
MRFAP1
ELOVL1
GLYATL1
CKMT2-AS1
RP11-350N15
TP53BP2
NUTF2
XPO6
TRAV8-3
ERLIN2
GPHA2
SSU72
MFSD7
CEP120
NXN
AC127904
HHLA3
DOCK10
ZNF200
MPHOSPH9
RP11-421E14
EFHC1
LARP1
ARG2
CHST11
GTF2H1
FOXG1
ZNF543
TAF3
HNRNPC
PTPRVP
NSUN6
ADSS
MYO1H
KCNJ3
RPSAP26
AC009495
CCDC174
TULP4
DRAXIN
TCF4
B3GAT3
HOXA10
C3orf38
MYCN
SLFN13
RP13-977J11
TP73-AS1
PLS3-AS1
LRRC37A14P
ZNF788
SCARB2
KSR2
DNM1P35
RP13-297E16
TUBE1
MCM7
RP11-536C10
TRAPPC3
TTPA
CTD-2035E11
PEX10
RP11-697E2
NUP62
NARS
ADH5
GABARAPL1
POLE
RP1-257A7
AZIN1-AS1
DPP9
TGFB3
SLC16A2
MIOX
FARSB
LINC00698
CTD-2515H24
POLR2B
ZNF212
SPATA46
TRMT13
E2F2
MBP
TBRG1
LYPLAL1
AC018647
SELENOP
GTF2F1
ARL10
RN7SL168P
RP11-365N19
FAM9C
SOWAHB
P2RY1
BRK1
HSPB2-C11orf52
RN7SKP74
TMEM25
C18orf21
RP11-665C16
TARSL2
PIK3R1
ZDHHC19
HSD3B7
RP11-201K10
MESP2
RPARP-AS1
HERC6
FKBP4
FTSJ3
STK17B
ZNF160
RP5-1024N4
RP11-401P9
SLC25A46
CTD-2213F21
ATP8B3
APLNR
RP11-87C12
ERVK13-1
C9orf135-AS1
RP11-371A19
MTX2
FAM69C
USP27X-AS1
TECRL
CC2D1B
RP11-545I5
AC114803
PPT2
TMIGD3
AC083875
MAGEH1
DUBR
KLHL5
RP5-1086K13
RPL21P133
CCDC61
TOR1AIP2
SPATA13
LRRN4
UBTD1
SFXN2
ACAA1
CD9
ZNF860
COX17
ARHGEF37
FAM210B
ZNF506
CBLC
CDC45
RHBDD2
HERC1
AC024560
PIAS3
ZBTB24
TUBBP1
RSPH4A
HACD2
KANK1
FAM120A
MAPK7
POGZ
RP11-63L7
PLEKHD1
DNM3OS
FCGBP
MRPL24
RP11-87G24
CPA2
RRAS2
PMP22
TMEM147-AS1
AC005154
HPD
RP11-357H14
URGCP
STXBP6
C16orf89
ACTN2
DERL2
DEDD2
ARHGEF39
RND3
PDSS2
RP11-401L13
GTF2IRD2B
VAPA
XRCC4
GNAZ
UNC119B
ACE2
HS1BP3
UBE2SP1
ALDH1L1
ERVV-1
C3orf62
ZNF300
ILF3-AS1
AAMDC
TMEM52
TRIM2
EIF4EBP1
COLEC11
SFMBT1
DDIT4
AP000695
SNX25P1
DECR1
E4F1
CCDC150P1
RP11-1007O24
GNG12
ARID3A
MRPS2
KLHL20
RP11-1319K7
POLR3F
MPZL1
USP20
MRPL51
LIN54
SNAI3
DGAT1
CAMK2N1
ZC3H13
LINC01122
CLU
RP11-369C8
CYYR1
C9orf92
FAM84A
LRRC37A12P
COL14A1
MINDY3
AAK1
MEIG1
TCAF1
CPNE6
SFMBT2
UBP1
BAHCC1
PTGS1
PARPBP
AC009133
RP11-199F11
ACO1
DMC1
AL136419
GEMIN5
PGM5
RP11-471B22
ISCA1
CBFA2T3
POLR3H
ADAM8
LGALS4
DLEU2
WDR27
GCC2
ERBB2
BSPRY
CNNM4
RP11-76I23
AC016910
CCNB2
HOXC-AS2
IGSF5
CALM2
RP11-7F17
SLC4A7
LRRC70
DHRS7B
HLA-DMA
U47924
SHANK2-AS2
MRPS5
SLC14A2
CASZ1
WDR36
RP11-1391J7
RP11-981G7
SNRPD2
DCAF4L1
ABHD17C
GSDMC
RTF1
HSPB8
RP5-1155K23
UFC1
CCDC97
HOXB4
ARL15
KRAS
COQ3
SLC18B1
ARMC3
TTC4
LINC01783
SELE
VHL
CR1
CRMP1
CPSF6
CDKN1C
WDR72
C20orf194
RPL5P11
VIPR1
LTK
TWISTNB
LINC00887
GJC3
BRIX1
GUCA1B
CASP2
HSD11B1
MAP7D2
MTATP6P27
OLFML2B
HNRNPKP4
PCDHGC4
SMIM10L2B
ELOC
SLC19A2
CTC-303L1
CHTF8
LYPD3
PDHB
UBE2F
GDPD1
RP11-288K12
HMGA1
HTATSF1
FKBP11
XBP1
C8orf33
CAP2P1
DMBX1
ZHX1
ZNF132
ADGRE2
LINC01532
CCAR2
TMEM120A
UBE2V2
ARL4AP4
HOXC10
ANKS3
CTD-2619J13
SEC11A
STRADA
RP1-274L7
KIAA0040
RP11-436D23
GSTM4
MESDC2
CTD-2007L18
AC003104
SRRM1P3
DES
HGS
RP11-20B24
ZNF626
CBX5P1
NPTXR
MFGE8
TMEM42
ZNF578
KIF18B
AC012531
BMP6
HIST1H1B
ZNF7
MEST
SDR42E2
RGPD5
HNRNPCP8
NFYB
CITED4
TMPOP2
TTLL5
HLA-J
CGB7
CTD-3193K9
IL17B
RP11-20I20
FN1
STX17
DCUN1D5
SRSF1
HSPA8P4
ALG10B
ZBTB42
RP11-352D13
C2orf91
TTC5
RP11-298I3
ZNFX1
KIAA0907
RABL6
AZIN1
THAP2
RP11-287D1
VSNL1
LINC00320
CHMP6
HCG4P5
BTBD16
ATP1A4
DTL
WFDC13
SLU7
PUM2
RP11-392O17
DYNAP
SNRPC
DPY19L1
RP13-270P17
CPSF3
AC093616
RP4-569M23
GOLIM4
SH3BP5
ZNF841
TSIX
TUBB8P8
BRD7P5
DAAM1
MKRN4P
PKHD1L1
ENPP5
PAFAH1B2
VAMP4
PPIB
TRIML2
MEIS2
NEK8
RPS25
CIRBP
CHRNA4
RP11-809N8
TVP23B
GAS2L2
HACD4
CASKIN1
CCNL1
CSPP1
GLB1L2
PCDHB1
GPATCH8
ZNF737
SLC38A10
NUFIP2
TOX
CCDC149
ANKRD36B
EMILIN3
ALG9
RPL23P2
ATP2B4
RP11-983P16
RP3-508I15
ERVH-1
ELFN2
KRT19
ETFBKMT
GNB4
LINC00533
RPL7A
TM2D2
UBE2H
AL022344
NACC2
C15orf59
CEBPZ
CTD-2537I9
ZNF598
RP11-142C4
AC003682
SALL3
THY1
GMPSP1
AC007969
HMG20A
HEY1
BANP
SSX5
FOXK2
TP53TG1_1
HOXA10-AS
PTDSS2
LINC01018
RP11-85L21
CCDC47
BICD2
UBE2N
ILF3
PDE1C
OPALIN
CLN5
TMEM51
SNRPF
RP1-223E5
RIMBP3C
CHORDC1
AC007038
CLIP3
JMJD1C
ERAL1
AC138035
SUSD4
METTL9
XXbac-BPG181B23
ZNF347
IPMK
FAM168B
COPS8
PTPN1
RDH16
CTC-250I14
FAM120AOS
SNAI3-AS1
USP13
DCLRE1A
PRKAR1A
TLK2P1
PLXNB3
NR2C2AP
U2AF1
GDF3
PPP4R2
BECN1
ZADH2
RP11-544M22
NBPF12
EPHX1
RP1-101K10
HEG1
CAMKMT
RP11-69H7
SERPINA10
FAM111A
SLC25A21
RP11-34P13
ACSBG1
DNAJC19P9
BHLHA15
GARS
RP11-96C23
ZNF551
FRYL
LCOR
RP11-137N23
CDC25B
CHAF1B
KIF21A
ADCY1
RP11-582E3
TLR8
ZC3H6
C19orf68
AMDHD1
TEX26
LINC00094
GNE
NBEAL2
RP5-1039K5
RP11-635N19
CHST4
GTF2IP7
PPP3CB
SPIDR
CXXC5
SORCS1
TMEM59L
NEUROG3
SUMO2P17
MTMR1
TRPC3
RPL13A
PANX1
PDGFC
RP11-61N20
FNTA
ZNF318
RP11-830F9
PRRC2C
RP11-337C18
RP11-275F13
ZNRF2
SPA17
PHF14
RANBP3L
LDB1
GNG10
RPL23AP42
BTG4
WARS
CDH26
CHCHD6
CIPC
RP11-424M22
LINC01814
FAM160B1
MPLKIP
RP11-454L9
GSTO2
NDP
RPS4X
F2RL1
U91328
ANKRD65
C19orf66
INTS6L
PFDN1
HOXA3
TFPT
JAK3
CPSF4L
IRGQ
MUM1
RP11-843P14
HNRNPA1P48
COPS2
ABHD16A
RSL1D1
ACTC1
PDE6B
RPS20P22
TMEM86B
CTD-2541M15
SELENOF
MROH8
TSPAN3
CIB1
DHTKD1
GNRHR2
PLCD1
IMMP1L
ABHD12B
ERP29P1
BNC2
SCYL1
KIF14
REG1A
ZNF554
PHTF1
MZT2B
PDIA6
RP11-73M18
RPS27AP3
EXOC6
WDR37
SGTA
RABL2A
RP11-417L19
CTD-2282P23
RP11-505P4
SAPCD2
GYS2
NARF-IT1
CLVS1
AVL9
TFB2M
ATP8A2P2
GRAMD4
GTF3C3
C17orf77
RP11-546B15
FBXL19
RP11-560J1
RGS20
KMT2B
NUDT18
RP11-133K1
ACOT12
NUCB2
HEXIM2
CPB1
EIF2B3
CRTAP
BMP2K
AXIN1
LRRC4
RP5-1112D6
PARN
PER1
LINC01366
RABGAP1L-IT1
PPP1R37
TC2N
GPATCH3
DNAJC8
MIF-AS1
TMEM208
COX6C
RP4-533D7
FBXO3
SLC35B2
ACTRT1
RP11-422P24
NCK1
FBXO25
RP5-1052I5
AC144450
RP11-611O2
VN1R5
ZNF16
CDK2AP2
RPRM
TMPRSS2
SUV39H1
RNF145
RAD17
AK1
RNF40
DGKA
HOXC9
HRK
SP6
KBTBD12
MAP4K2
SLC46A1
ZMPSTE24
ADAM20P1
TPH2
IBA57
COX8C
ZNRF3
PLEC
PLCB1
FGF4
CMBL
AC010761
ILDR1
KB-176G8
ADGRB3
ZNF883
SYT17
THBS3
TFAP2A-AS1
DNAJC14
RP11-166P13
ADAR
RP11-344E13
NTRK2
FAAP100
OLFM1
ATP6V0E2
ITGB4
PRDX3
AC068533
TRAPPC6A
GTF3C4
PGA4
NPC1L1
SORBS3
PNMAL1
ZNF84
SEC14L1P1
ARHGEF7
WAPL
HOXB8
CTD-2162K18
PRDM5
TPRN
ARAP2
HECW2
SH3BP5-AS1
CLDN20
FAM157B
ADM
SPECC1L
TMED7-TICAM2
RP11-490M8
AC005009
TIMM13
METTL7B
PRR3
NPIPB4
SMC2
LRRC37B
AP003419
AC019048
APOL4
GCNT1P1
REEP4
ZNF469
MACC1
RP11-670E13
FAM27B
RNU1-28P
XX-C2158C12
GLP1R
PRRG4
DLK1
GEM
KCNK15
KCTD16
SCAP
DFNA5
ZDHHC16
CTB-39G8
LINC01021
ARID5A
CCDC162P
RP11-182L21
CAPRIN1
FMR1
FAM110C
SLC35E2B
RP11-508N22
TET1
KLHL4
GRIK5
RP1-191J18
RP5-994D16
IGSF10
ZNF546
NAXE
ALDH7A1
ZNF704
ECD
RP5-1024G6
GAS8
SHC3
CRYGS
DSC2
CHAF1A
HECTD3
ARL6IP4
SLC4A2
CTD-2036P10
NMT1
KCND3
PABPC5
P2RY8
HOXD3
MTND5P1
RP1-228P16
AOX1
KCNMA1
FDX1P1
CCDC91
CPED1
SELENOH
AC034220
UBE2Q1
PGBD4
INO80
IMPA1
DNAJB6
RP11-2K6
SRRD
IPPK
RP11-301L8
SETMAR
TBC1D17
AC074289
THNSL2
PIGHP1
FAM133B
PCDHB13
TMEM150A
C21orf2
AP3S2
LINC01436
GGCX
RP11-713C19
ORC3
HSD17B6
TRIM41
RP11-461A8
RP11-500C11
HAS2
SDC1
ADNP
ENOSF1
PXDNL
ZNF134
TEX10
SZT2
PDK4
EYA2
LCE2A
RP11-597A11
AC105053
RP5-1047A19
RIOK3
RAB18
M6PR
TONSL
STYX
ITGA5
RP11-660M5
SNX8
CLEC7A
MVD
RC3H1
MAN2B2
VWF
BTN2A1
TMEM217
APLP2
UBR3
TMEM241
AC019097
EXOC7
PRPF4
RGS16
USP41
RP11-108H9
CFLAR
RUSC1-AS1
NUCKS1
DGKK
HRH2
IL4I1
ZNF485
MIR762HG
CLPSL2
MSC-AS1
KIF15
ZNF142
UBE4B
AC006538
[truncated: 1,180 more rows]

## Sheet: 8
ISYNA1
AGAP1
PCDH8
LINC00116
REST
SNORD113-2
C1orf21
ANKRD10
ZNF114
CTD-2651B20
LPP
TP53INP2
ERC1
SH2D5
LINC00493
SAMSN1
RP11-277L2
TCEAL4
PTTG1
CECR1
HTRA2
AF186192
ATP6V0E2
PWP2
CHODL
GABRA1
CTD-2328D6
LPIN3
HLA-B
LEPR
SNORD112
CNOT6LP1
WBP5
RYR3
ZNF37A
DTNA
MID1
EID1
POSTN
MYADM
DNM1P47
WIPI1
PTGER3
COL4A5
AFF2
NBPF12
FAM83G
CHAF1B
SNORD114-13
TMSB15B
SLN
NPIPB15
INTS10
CDKN1A
RNU6-2
OLFM2
BMS1P10
GHR
TRIM5
ZNF208
AMER2-AS1
RP11-706O15
SNORD113-1
CCDC28B
MYOZ3
ITPRIP
PDE4D
RPL13P12
GSTO2
MGAT4A
NACC1
VSIG1
SFMBT2
XIST
HBQ1
RMDN2
ATP2B4
AC068282
SPINK9
NDNF
TMEM200A
TTC33
RP11-707M1
MPPED1
WI2-3658N16
LGALS3BP
CD99
RAB7A
CTNND1

## Sheet: 9
COL14A1
MCM2
CCDC80
ALPK2
RREB1
POU3F2
POLR3G
SOX3
ARHGAP11A
MEG8
VXN
NOTCH1
AR
PRC1
BCOR
DDX12P
LCAT
RNU2-59P
HLA-DMB
COL2A1
ASPM
IP6K3
TENT5B
CKAP2
PTPRG
GABRA3
TMEM155
TPX2
FCGRT
CCN2
RTN4RL1
PTTG1
HOXB4
TRIM56
TONSL
PCLAF
KIF15
PCNA
FANCD2
MYB
PCDH18
NXPH2
ID1
SMC4
AC068489
GPSM2
CTXND1
CDCA2
EDA2R
GREB1
CHST6
SFRP1
PHF21B
HEG1
APLP1
EVC
EFS
LBX1-AS1
HAUS4
ADAMTS19
FGF18
AL391516
PHOX2B
EVC2
AC011476
TMEM63A
DHRS3
MC4R
FAM111B
TICRR
WDHD1
CCDC8
CAPN9
CDC20
SLC45A3
RASA4
TK1
RHD
NKD1
FAM83D
TRIM65
ENOSF1
DDIAS
KLHL4
AJUBA
ABCG2
NCAPH
BAIAP3
RAD51
LDLRAP1
TTF2
AGTRAP
FBN2
OIP5
KIF14
POLQ
E2F1
CD74
HES1
PALD1
DSCC1
AKNA
PMEL
ENPEP
CRYBA1
CHST3
ST3GAL1
FAM19A4
MAGEE1
H2BFS
WDR76
SHE
VRK2
TRIM59
ATP1A2
TMSB15B
LPIN3
CTDSP1
NFKB2
TRIM48
OLFM2
BRCA2
SNORD113-2
CA2
FOXM1
PAX2
CDCA5
LRIG3
SCARA3
LINC00865
NUAK2
DPPA4
OLFML3
FXYD5
TUBA3FP
KANK2
PPP2R1B
CCDC102A
MYBL1
POU5F1
LIN9
CDT1
GNG11
SPC24
PROX1
HAUS8
COLEC12
AC009948
SPARC
LBX1
FOXJ1
LIN28A
CCDC69
AC019069
NEUROG1
CCN1
LITAF
CCDC150
AC005863
MTMR10
LTBP1
HMGB2
SERPINA5
EFNA3
ANLN
RBM43
ZNF724
HMGB1P5
MEG9
FIRRE
CERCAM
SLC2A10
HIST1H2AG
CCNA2
ANTXR2
HIST2H2AC
LPAR3
PCP4L1
ENO3
PREX1
COL4A6
ACAA2
HMG20B
SCN9A
PRELID2
ANGPTL2
IMPA2
MSN
HS3ST3A1
SLC16A1
EFNA4
PTBP1
HES5
C9orf64
NFATC4
NTNG1
CDK6
C19orf48
ADA
AC022098
STIL
FAM111A
MIR302CHG
SALL4
SLC6A5
DOCK6
TCIM
GDPD2
SLFN11
ECE1
MYCBP
FGFR1
PABPC4L
TMEM220
HOXA-AS2
CDX4
ZFP36L2
KIF18A
KCNJ8
NMU
EPHB4
NTRK1
TAGLN
UBE2C
HIST1H2BL
MYCN
RMI2
HLA-E
LMX1B
PDPN
MCM5
QPRT
C5orf38
TSPAN2
ARHGEF39
TYMS
HMMR
LRRC61
CENPE
PBXIP1
MTFR2
DOCK5
GAS2
ANXA5
INPPL1
BMPR1B
S100A13
ADAMTS12
TACC3
NKAIN4
FANCI
TYW3
PHOX2A
HEYL
SLC2A1
SINHCAF
TMEM31
ATAD2
PRKD3
TFAP4
ECT2
UGT2B7
YBX3
CCNE2
SERPING1
EPB41L2
PRODH
KCTD9
TTC39C-AS1
ZNF717
CSF1
CDC14A
MIR770
MCM10
SHOX2
CDCA7
AEBP1
AL117190
FERMT1
FREM1
PDGFRB
NDNF
DHFR
ZBTB7B
S1PR3
NEMP1
APC
IKZF1
H2BFM
SLC39A8
NOTCH2
TTN-AS1
RNU6-2
E2F2
NHLH1
SLC39A1
ITM2A
TIMELESS
WWTR1
CLIC1
HK2
ROR2
GYPC
CEP55
MTTP
TTYH2
AL513523
IRX5
PAX7
MCM6
CAMTA1
CTNNAL1
ALPL
MCM7
IRX1
INAVA
FKBP5
USP44
RAD51AP1
PRR11
HOXD3
AC006262
CDC6
COL4A1
MELK
LRAT
BIRC5
PRKD2
E2F7
POU3F3
EVA1A
SYNJ2
PAK4
LIPG
SLC43A3
CENPM
ONECUT1
FAM181A
ASF1B
ID4
HLA-DOA
ZWINT
SLC35D2
NOTCH3
DIAPH3
LAMA1
CPXM1
MYCL
TOP2A
SKA3
FRRS1
ZNF815P
COL4A5
PLA2G3
MT1X
POU4F1
BACE2
CHAF1A
GPX8
PAX5
ID3
PON2
BRCA1
FANCA
FBXO5
HTR1D
GSTM1
CMTM7
GIMAP4
RGS5
KIF22
C6orf141
RNU5E-1
PDE2A
GRWD1
IGF2BP1
AC099489
C1orf226
DLGAP5
PDGFD
MFGE8
ITGA5
CHST14
KHNYN
EGFLAM
TESK2
EFCC1
SEPT2
SGO2
BOC
LGR4
WDR62
CKAP2L
EGR2
AURKA
TEAD3
OAF
PKIA
PSAT1
PLSCR1
MIR219A1
CRABP2
TTN
OTX2
TGIF1
HIST1H2AI
MKI67
E2F8
SOX13
ACSS1
NLRP2
ZC3HAV1
ROBO3
RBM38
MMRN1
CYYR1
FZD2
GASK1A
CLDN5
HOXB2
SLFN12
LSR
DEPDC1B
TMC1
SGO1
YAP1
FBLN1
TFDP2
POLE
PRDM5
DBX2
PHLDB2
TNFRSF10D
GTSE1
SPINK5
AC239859
AC019117
SKIDA1
CDC45
AC234582
NDE1
ACSF2
RFTN2
CLSPN
RCOR2
PRDM16
TROAP
FOXH1
PAICS
RAB34
AXL
SH3BP1
TRIP6
CUBN
CBX2
ZCCHC24
SLC6A2
SYDE1
FGFRL1
AC009446
AC010247
PLCD1
SALL3
CTNNA1
TFAP2D
LAMC1
FGFR2
LCTL
MAP1LC3C
SMO
HMCN1
TEAD4
RRM2
MXRA8
PRSS35
MOB3B
ADGRF5P1
CTSZ
AIF1L
SELENBP1
IQGAP2
NTSR1
OLIG3
CHD7
KIAA1324L
TMEM123
UACA
CYBRD1
PLD6
GPNMB
SOX21
TAL1
ARMC4
STON1
TRABD2B
MAP3K20
HIST1H3J
SNORD113-3
GBX2
MAMDC2
NKX6-1
HMGA2
PBK
COL5A1
SHCBP1
SPAG5
RAB13
TGFBI
MCM3
TRPC5
LINC02381
NRARP
C1QL4
CCND1
SERPINH1
FSIP2
TOGARAM1
AC010680
PTCHD1
WEE1
SOX21-AS1
NCAPG2
RHBDL3
GAS1
EXO1
MEG3
RGS20
FSTL1
ITGA2
REEP1
RAD54L
STON2
BTN2A3P
MYO10
EPHA2
BLM
IRX3
GSX1
ANXA2
VGLL3
FYCO1
S1PR1
AP005202
MIS18BP1
LPAR6
LAMA4
IRX6
TPM2
HIST1H1B
CD9
ANTXR1
LHFPL6
SLC1A5
AC092718
IRF7
SUCLG2
CTSV
AC125807
SNCG
CRNDE
AUNIP
TFAP2B
TRIM71
CDK2
CKS1B
DAZL
CXCL12
TRABD2A
CA14
NHSL1
SLC1A3
MGME1
ZNF367
PARP1
SLC9A3R1
SLC15A3
PAX3
NUF2
CENPU
TCEAL5
GLI1
AL512625
PAPLN
OFCC1
AL157834
PLIN2
NET1
BCL2L12
MGST1
TEAD2
PSKH1
AL353052
NEIL3
CASP7
PKN3
PTCH1
CCNB2
HIST3H2BB
ENPP1
TFPI
CD302
NEK2
LAMB1
PARPBP
PCDH10
SULF1
IQGAP3
TNFRSF1B
IGDCC3
EMP2
MFNG
MYO15B
PANTR1
KCNK5
B3GNT9
KIAA1755
COL27A1
SHMT1
ATOH8
TKTL1
HTR1A
GPR1
CENPA
CDK1
CTCFL
HOXB3
NCAPG
PLK1
MYBL2
AL512353
AC011450
MYO1E
PSRC1
POLD1
RFX4
FAM86C2P
PARP14
IRX2
ACTL6A
HOXA3
PLEKHA4
FOXO4
IGFBP4
SKA1
ANP32E
NCAPD2
HIST1H2BK
AC016044
HIST1H2BD
PRTG
SLFN13
SHISA3
GREB1L
KDM7A
PIMREG
IFI44L
THBS1
HELLS
NUSAP1
GINS2
ORC1
GLI2
NGFR
MYL9
GMNN
ELF1
KIF20B
MFAP2
LINC02582
FIGNL2
RCC2
PLA2G4A
SDC4
RBP4
NDC80
CENPF
PIEZO2
FLVCR2
CKS2
GNG5
LRP4
ZBED6CL
MAD2L1
ZFP36L1
BMP7
CA4
PROM1
PREX2
PCDHA2
TTK
XRCC2
TGIF2
GJA1
IGF2BP3
ORC6
DGCR6
EFCAB13
TEX15
BCAN
ENPP2
SOX9
NES
PYGL
SLC6A16
APELA
SAMSN1
F3
NR6A1
AK4
BRIP1
AL161457
PRR5L
ACBD7
RIPOR3
FAM89A
PCDHB15
RTN1
H19
PCSK9
ESCO2
KIF20A
GINS1
GALM
LRIG1
KIF2C
RNF212
LFNG
SNX33
AC112777
MOV10
P2RX3
TAF4B
GPX1
EME1
LAMB2
GJC1
OLFML2B
LINC01159
FEN1
COL3A1
SLC12A4
PARP4
KCNK9
KIF4A
PLBD1
GINS4
FABP7
ANGPT1
L1TD1
CD44
BORA
LINC01410
AASS
DTL
TCF7L1
CYP2C8
KIF24
ESRG
ADGRV1
KCNMB4
HOXA2
TRPV3
KIF23
FOXB1
LINC01896
FGFR3
TJP2
SHANK1
VIM
TLN1
CCNB1
SIX5
MDK
FST
CYP27A1
GBX1
SEMA3A
LRRC37A17P
CENPN
ERCC6L
HSPG2
ITGB5
PTPN13
CHEK2
CELSR1
DNMT3B
AL139246
MIS18A
ACTA2
RARRES2
CDCA8
NID1
CDCA7L
IL4R
METTL7A
HOXA1
AC092490
EFEMP1
KIF18B
HIST2H2BF
REEP3
METRN
ILDR2
ADAMTS1
HJURP
EHHADH
SNORD113-4
ESPL1
SLC2A4
DEPDC1
CYP26A1
CENPK
HERC2P10
TP53I3
KIF11
AURKB
ZNF578
HIST2H3D
HDGF
NPPC
LMNB1
ZNF114
KIFC1
ARNTL2
H2AFX
FNBP1P1
PIF1
SCML2
CDC25C
FZD6
EDNRB
INF2
BUB1B
HIST1H2BJ
KNL1
RTKN2
HASPIN
MPP5
FKBP10
ZC3H12A
TGFBR3
ADAM29
SMOC1

[truncated: 47 more sheets: 10, 11, 12, 13, 14, 15, 16, 17, 18, 19, 20, 21, 22, 23, 24, 25, 26, 27, 28, 29 …]
